# Supplementary material for: Integrated Glycoproteomics Identifies a Role of N-Glycosylation and Galectin-1 on Myogenesis and Muscle Development
Source: Mol Cell Proteomics. 2020 Dec 19;20:100030. doi: 10.1074/mcp.RA120.002166 (PMC8724610; doi:10.1074/mcp.RA120.002166)
Supplement: Supplemental Table S1 [file mmc2.xlsx]

## Sheet: 151126_Fusion_BP_L6Diff_total__
Supplementary Table S1. Proteomic quantification during myogenesis in L6 myoblasts
FASTA Title Lines	Gene	Leading Accession	Description	Log(day1/0)	Log(day2/0)	Log(day3/0)	Log(day4/0)	Log(day5/0)	Log(day6/0)	Log(day7/0)	day1 SEM	day2 SEM	day3 SEM	day4 SEM	day5 SEM	day6 SEM	day7 SEM	ANOVA Significant	ANOVA q-value	day1 significant	day2 significant	day3 significant	day4 significant	day5 significant	day6 significant	day7 significant	Exp. q-value	Sum PEP Score	Coverage (%)	# Peptides	# PSMs	# Protein Unique Peptides	# Unique Peptides	GOBP name	GOMF name	GOCC name	KEGG name	Glycosylation-associated
>sp|A0A4Z3|A3LT2_RAT Alpha-1,3-galactosyltransferase 2 OS=Rattus norvegicus GN=A3galt2 PE=1 SV=1	A3galt2	A0A4Z3	Alpha-1,3-galactosyltransferase 2 OS=Rattus norvegicus GN=A3galt2 PE=1 SV=1	-0.499451	-0.730103	-0.323954	-0.7763	-0.28661	-0.732974	-0.747484	0.226219	0.0281879	0.0606181	0.0428229	0.0733654	0.0546868	0.0797845	+	0.0162206		+		+		+	+	9.6e-05	8.71611	15.0442	3	5	3	3	biosynthetic process;carbohydrate metabolic process;cellular biosynthetic process;cellular carbohydrate metabolic process;cellular lipid metabolic process;cellular macromolecule metabolic process;cellular metabolic process;cellular process;cellular protein metabolic process;glycolipid biosynthetic process;glycolipid metabolic process;glycosphingolipid biosynthetic process;glycosphingolipid metabo…	binding;catalytic activity;cation binding;galactosyltransferase activity;ion binding;metal ion binding;N-acetyllactosaminide 3-alpha-galactosyltransferase activity;transferase activity;transferase activity, transferring glycosyl groups;transferase activity, transferring hexosyl groups;UDP-galactosyltransferase activity;UDP-glycosyltransferase activity	cell part;cytoplasmic part;Golgi apparatus part;Golgi cisterna membrane;Golgi membrane;integral to membrane;intracellular organelle part;intracellular part;intrinsic to membrane;membrane;membrane part;organelle membrane;organelle part		y
>sp|A0FKI7-3|ACBD5_RAT Isoform of A0FKI7, Isoform 3 of Acyl-CoA-binding domain-containing protein 5 OS=Rattus norvegicus GN=Acbd5	Acbd5	A0FKI7-3	Isoform of A0FKI7, Isoform 3 of Acyl-CoA-binding domain-containing protein 5 OS=Rattus norvegicus GN=Acbd5	0.0754081	-0.0389499	0.119441	0.097883	0.138056	0.0603699	-0.00719587	0.0340022	0.0104528	0.0298014	0.00774597	0.0115806	0.0307828	0.0105475	+	0.000813254				+	+			0	60.0094	17.1598	8	49	0	8	establishment of localization;transport	binding;carboxylic acid binding;coenzyme binding;cofactor binding;fatty acid binding;fatty-acyl-CoA binding;lipid binding;monocarboxylic acid binding	cell part;cytoplasmic part;integral to membrane;intracellular membrane-bounded organelle;intracellular organelle;intracellular organelle part;intracellular part;intrinsic to membrane;membrane;membrane part;membrane-bounded organelle;microbody;microbody membrane;microbody part;organelle;organelle membrane;organelle part;peroxisomal membrane;peroxisomal part		n
>sp|A0JN27|TF2H2_RAT General transcription factor IIH subunit 2 OS=Rattus norvegicus GN=Gtf2h2 PE=1 SV=1	Gtf2h2	A0JN27	General transcription factor IIH subunit 2 OS=Rattus norvegicus GN=Gtf2h2 PE=1 SV=1	0.257961	0.48845	0.469113	0.526309	0.357811	0.495571	0.373521	0.0279083	0.0269074	0.0565989	0.050315	0.0492484	0.0592177	0.0415631	+	0.0156542		+	+	+	+	+	+	9.6e-05	7.93354	10.8586	3	5	3	3	biological regulation;biosynthetic process;cellular biosynthetic process;cellular macromolecule biosynthetic process;cellular macromolecule metabolic process;cellular metabolic process;cellular nitrogen compound metabolic process;cellular process;cellular protein metabolic process;cellular response to stimulus;cellular response to stress;DNA metabolic process;DNA repair;macromolecule biosynthetic…	binding;cation binding;ion binding;metal ion binding;transition metal ion binding;zinc ion binding	carboxy-terminal domain protein kinase complex;cell part;core TFIIH complex;holo TFIIH complex;intracellular organelle part;intracellular part;macromolecular complex;nuclear part;nucleoplasm part;organelle part;protein complex;transcription factor complex	Basal transcription factors;Nucleotide excision repair	n
>sp|A0JPJ7|OLA1_RAT Obg-like ATPase 1 OS=Rattus norvegicus GN=Ola1 PE=2 SV=1	Ola1	A0JPJ7	Obg-like ATPase 1 OS=Rattus norvegicus GN=Ola1 PE=2 SV=1	0.0373659	0.366911	0.194412	0.407537	0.438867	0.598815	0.615062	0.0336575	0.0278209	0.0275443	0.017493	0.0162213	0.0386889	0.0157718	+	0		+	+	+	+	+	+	0	38.3944	29.0404	8	23	8	8	ATP catabolic process;ATP metabolic process;catabolic process;cellular catabolic process;cellular metabolic process;cellular nitrogen compound catabolic process;cellular nitrogen compound metabolic process;cellular process;heterocycle catabolic process;heterocycle metabolic process;metabolic process;nitrogen compound metabolic process;nucleobase-containing compound catabolic process;nucleobase-co…	adenyl nucleotide binding;adenyl ribonucleotide binding;ATP binding;binding;catalytic activity;GTP binding;guanyl nucleotide binding;guanyl ribonucleotide binding;hydrolase activity;nucleotide binding;purine nucleotide binding;purine ribonucleoside triphosphate binding;purine ribonucleotide binding;ribonucleotide binding	cell part;cytoplasm;intracellular non-membrane-bounded organelle;intracellular organelle;intracellular organelle part;intracellular part;non-membrane-bounded organelle;nuclear part;nucleolus;organelle;organelle part		n
>sp|A0JPM9|EIF3J_RAT Eukaryotic translation initiation factor 3 subunit J OS=Rattus norvegicus GN=Eif3j PE=1 SV=1	Eif3j	A0JPM9	Eukaryotic translation initiation factor 3 subunit J OS=Rattus norvegicus GN=Eif3j PE=1 SV=1	0.232292	-0.142231	0.174753	0.374749	0.521783	0.478264	0.400376	0.126946	0.0627663	0.0786873	0.00151674	0.058259	0.0346899	0.05973	+	0.000319919				+	+	+	+	0	16.5306	18.9189	3	7	3	3		binding;nucleic acid binding;RNA binding;translation factor activity, nucleic acid binding;translation initiation factor activity	cell part;cytoplasmic part;eukaryotic translation initiation factor 3 complex;intracellular part;macromolecular complex;protein complex	RNA transport	n
>sp|A0JPN6|MED22_RAT Mediator of RNA polymerase II transcription subunit 22 OS=Rattus norvegicus GN=Med22 PE=2 SV=1	Med22	A0JPN6	Mediator of RNA polymerase II transcription subunit 22 OS=Rattus norvegicus GN=Med22 PE=2 SV=1	0.0166936	0.32129	0.364867	0.276621	0.198556	0.111705	-0.119015	0.0648518	0.0341833	0.0354556	0.0430935	0.0138181	0.0190976	0.0494358	+	2.22222e-05		+	+	+	+			0	11.812	13.5	2	9	0	2		protein binding transcription factor activity;RNA polymerase II transcription cofactor activity;RNA polymerase II transcription factor binding transcription factor activity;transcription cofactor activity;transcription factor binding transcription factor activity	cell part;intracellular organelle part;intracellular part;macromolecular complex;mediator complex;nuclear part;nucleoplasm part;organelle part;protein complex		n
>sp|A0JPP1|NC2A_RAT Dr1-associated corepressor OS=Rattus norvegicus GN=Drap1 PE=2 SV=1	Drap1	A0JPP1	Dr1-associated corepressor OS=Rattus norvegicus GN=Drap1 PE=2 SV=1	0.0857743	-0.364109	-0.260442	-0.285407	-0.352554	-0.252415	-0.316914	0.0114136	0.0196117	0.0584489	0.0313989	0.0505456	0.0677996	0.0308374	+	0.000138988		+		+	+		+	0	11.1844	17.0732	2	4	2	2	biological regulation;biosynthetic process;cellular biosynthetic process;cellular macromolecule biosynthetic process;cellular macromolecule metabolic process;cellular metabolic process;cellular nitrogen compound metabolic process;cellular process;macromolecule biosynthetic process;macromolecule metabolic process;metabolic process;negative regulation of biological process;negative regulation of bi…	binding;DNA binding;nucleic acid binding;protein binding transcription factor activity;sequence-specific DNA binding;transcription cofactor activity;transcription corepressor activity;transcription factor binding transcription factor activity	cell part;intracellular membrane-bounded organelle;intracellular organelle;intracellular part;membrane-bounded organelle;nucleus;organelle		n
>sp|A0JPQ4|TRI72_RAT Tripartite motif-containing protein 72 OS=Rattus norvegicus GN=Trim72 PE=1 SV=1	Trim72	A0JPQ4	Tripartite motif-containing protein 72 OS=Rattus norvegicus GN=Trim72 PE=1 SV=1	0.494552	1.00342	1.0209	1.13909	1.93119	2.30157	2.58121	0.102128	0.0427099	0.0393391	0.0963106	0.0595522	0.0930885	0.0963259	+	0		+	+	+	+	+	+	0	37.474	30.608	9	21	9	9	anatomical structure development;cellular component assembly;cellular component organization;cellular component organization or biogenesis;cellular membrane organization;cellular process;developmental process;establishment of localization;establishment of localization in cell;exocytosis;macromolecular complex assembly;macromolecular complex subunit organization;membrane organization;multicellular…	binding;cation binding;ion binding;lipid binding;metal ion binding;phosphatidylserine binding;phospholipid binding;transition metal ion binding;zinc ion binding	cell part;cytoplasmic part;cytoplasmic vesicle membrane;cytoplasmic vesicle part;intracellular organelle part;intracellular part;membrane;organelle membrane;organelle part;plasma membrane;sarcolemma;vesicle membrane		n
>sp|A1A5P0|BORG5_RAT Cdc42 effector protein 1 OS=Rattus norvegicus GN=Cdc42ep1 PE=1 SV=1	Cdc42ep1	A1A5P0	Cdc42 effector protein 1 OS=Rattus norvegicus GN=Cdc42ep1 PE=1 SV=1	-0.179991	-0.497905	-0.6142	-0.954125	-0.977917	-1.31014	-1.02216	0.0890237	0.0497489	0.0445655	0.0145863	0.0577025	0.0758081	0.0290542	+	0		+	+	+	+	+	+	0	74.1126	41.7526	11	58	11	11	biological regulation;cellular process;cellular response to stimulus;intracellular signal transduction;positive regulation of biological process;positive regulation of cell projection organization;positive regulation of cellular component organization;positive regulation of cellular process;positive regulation of pseudopodium assembly;Ras protein signal transduction;regulation of anatomical struc…		actin cytoskeleton;cell part;cytoplasmic part;cytoskeleton;endomembrane system;Golgi apparatus;intracellular membrane-bounded organelle;intracellular non-membrane-bounded organelle;intracellular organelle;intracellular part;membrane;membrane-bounded organelle;non-membrane-bounded organelle;organelle;plasma membrane		n
>sp|A1A5P2|RRS1_RAT Ribosome biogenesis regulatory protein homolog OS=Rattus norvegicus GN=Rrs1 PE=2 SV=1	Rrs1	A1A5P2	Ribosome biogenesis regulatory protein homolog OS=Rattus norvegicus GN=Rrs1 PE=2 SV=1	-0.564232	-1.11075	-0.954744	-0.962206	-0.779166	-0.975285	-0.833031	0.120517	0.0986966	0.0866867	0.0460771	0.0153041	0.0824197	0.0736109	+	0.0120832		+	+	+	+	+	+	0	40.6868	21.0959	6	33	6	6	cell cycle process;cellular component biogenesis;cellular component biogenesis at cellular level;cellular component organization or biogenesis;cellular component organization or biogenesis at cellular level;cellular process;establishment of chromosome localization;establishment of localization;establishment of localization in cell;establishment of organelle localization;metaphase plate congressio…		cell part;chromosome;condensed chromosome;condensed nuclear chromosome;cytoplasmic part;endoplasmic reticulum;intracellular membrane-bounded organelle;intracellular non-membrane-bounded organelle;intracellular organelle;intracellular organelle part;intracellular part;membrane-bounded organelle;non-membrane-bounded organelle;nuclear chromosome;nuclear part;nucleolus;organelle;organelle part		n
>sp|A1A5S1|PRP6_RAT Pre-mRNA-processing factor 6 OS=Rattus norvegicus GN=Prpf6 PE=1 SV=1	Prpf6	A1A5S1	Pre-mRNA-processing factor 6 OS=Rattus norvegicus GN=Prpf6 PE=1 SV=1	0.089875	0.362793	0.311187	0.308616	0.289366	0.341096	0.381075	0.0282061	0.0214965	0.0167589	0.0189652	0.010176	0.0330243	0.00347771	+	1.69014e-05		+	+	+	+	+	+	0	134.219	33.475	30	94	30	30	biological regulation;cellular macromolecule metabolic process;cellular metabolic process;cellular nitrogen compound metabolic process;cellular process;localization;macromolecule localization;macromolecule metabolic process;metabolic process;mRNA metabolic process;mRNA processing;nitrogen compound metabolic process;nuclear mRNA splicing, via spliceosome;nucleic acid metabolic process;nucleobase-c…	binding;nucleic acid binding;protein binding transcription factor activity;ribonucleoprotein binding;RNA binding;transcription coactivator activity;transcription cofactor activity;transcription factor binding transcription factor activity	catalytic step 2 spliceosome;cell part;intracellular organelle part;intracellular part;macromolecular complex;nuclear body;nuclear part;nuclear speck;nucleoplasm part;organelle part;ribonucleoprotein complex;small nuclear ribonucleoprotein complex;spliceosomal complex;U4/U6 snRNP;U4/U6 x U5 tri-snRNP complex;U5 snRNP	Spliceosome	n
>sp|A1EC95|HEAT6_RAT HEAT repeat-containing protein 6 OS=Rattus norvegicus GN=Heatr6 PE=1 SV=1	Heatr6	A1EC95	HEAT repeat-containing protein 6 OS=Rattus norvegicus GN=Heatr6 PE=1 SV=1	0.0215825	0.0706573	-0.00671385	0.00459813	0.0131325	0.178278	0.282025	0.0622431	0.067561	0.0661221	0.00773181	0.0424228	0.0518169	0.0417075	+	0.0160946							+	0	58.8717	12.6198	11	26	11	11					n
>sp|A1L134|AUP1_RAT Ancient ubiquitous protein 1 OS=Rattus norvegicus GN=Aup1 PE=2 SV=1	Aup1	A1L134	Ancient ubiquitous protein 1 OS=Rattus norvegicus GN=Aup1 PE=2 SV=1	0.184714	-0.289402	0.0354047	-0.128535	-0.00803773	-0.134855	-0.156698	0.0286421	0.00646068	0.0245636	0.00549542	0.0186521	0.0202561	0.0272147	+	0		+		+		+		0	57.4713	28.5366	10	57	10	10		catalytic activity;transferase activity;transferase activity, transferring acyl groups	cell part;cytoplasmic part;endoplasmic reticulum membrane;endoplasmic reticulum part;integral to membrane;intracellular membrane-bounded organelle;intracellular organelle;intracellular organelle part;intracellular part;intrinsic to membrane;membrane;membrane part;membrane-bounded organelle;nucleus;organelle;organelle membrane;organelle part		n
>sp|A1L1J9|LMF2_RAT Lipase maturation factor 2 OS=Rattus norvegicus GN=Lmf2 PE=2 SV=1	Lmf2	A1L1J9	Lipase maturation factor 2 OS=Rattus norvegicus GN=Lmf2 PE=2 SV=1	-0.378671	-0.899633	-0.916171	-1.03417	-0.978211	-1.03843	-1.09224	0.0302527	0.0473221	0.0177807	0.028893	0.0124888	0.0260435	0.0765647	+	0		+	+	+	+	+	+	0	41.1267	15.6695	10	30	10	10			cell part;cytoplasmic part;endoplasmic reticulum membrane;endoplasmic reticulum part;integral to membrane;intracellular organelle part;intracellular part;intrinsic to membrane;membrane;membrane part;organelle membrane;organelle part		n
>sp|A1L1L2|TM214_RAT Transmembrane protein 214 OS=Rattus norvegicus GN=Tmem214 PE=2 SV=1	Tmem214	A1L1L2	Transmembrane protein 214 OS=Rattus norvegicus GN=Tmem214 PE=2 SV=1	-0.222548	-0.538033	-0.731118	-1.01657	-0.966956	-1.27702	-1.34487	0.0374844	0.0290981	0.017795	0.0158812	0.0313706	0.0231678	0.00971621	+	0		+	+	+	+	+	+	0	93.1414	24.9635	15	132	15	15			cell part;cytoplasmic microtubule;cytoplasmic part;cytoskeletal part;integral to membrane;intracellular organelle part;intracellular part;intrinsic to membrane;macromolecular complex;membrane part;microtubule;organelle part;protein complex		n
>sp|A2RRU1|GYS1_RAT Glycogen [starch] synthase, muscle OS=Rattus norvegicus GN=Gys1 PE=1 SV=1	Gys1	A2RRU1	Glycogen [starch] synthase, muscle OS=Rattus norvegicus GN=Gys1 PE=1 SV=1	0.390179	0.981367	0.895907	1.08887	1.12771	1.2643	1.27539	0.0161062	0.0713996	0.0232979	0.0124282	0.0117894	0.0640937	0.0758754	+	0	+	+	+	+	+	+	+	0	99.0751	37.5339	17	53	16	17	anatomical structure development;biosynthetic process;carbohydrate biosynthetic process;carbohydrate metabolic process;cellular biosynthetic process;cellular carbohydrate biosynthetic process;cellular carbohydrate metabolic process;cellular glucan metabolic process;cellular macromolecule biosynthetic process;cellular macromolecule metabolic process;cellular metabolic process;cellular polysacchari…	binding;carbohydrate binding;catalytic activity;glucose binding;glucosyltransferase activity;glycogen (starch) synthase activity;monosaccharide binding;sugar binding;transferase activity;transferase activity, transferring glycosyl groups;transferase activity, transferring hexosyl groups;UDP-glucosyltransferase activity;UDP-glycosyltransferase activity	cell part;cytoplasm;inclusion body;intracellular part	Insulin signaling pathway;Starch and sucrose metabolism	y
>sp|A2RRU3|UTP15_RAT U3 small nucleolar RNA-associated protein 15 homolog OS=Rattus norvegicus GN=Utp15 PE=2 SV=1	Utp15	A2RRU3	U3 small nucleolar RNA-associated protein 15 homolog OS=Rattus norvegicus GN=Utp15 PE=2 SV=1	-0.0451943	0.0298865	-0.0630125	-0.0653638	-0.0235423	-0.0441968	-0.0357748	0.0339923	0.0283823	0.018091	0.025667	0.0104296	0.053202	0.0534743		0.637326								0	24.5816	17.0455	6	14	6	6	cellular macromolecule metabolic process;cellular metabolic process;cellular nitrogen compound metabolic process;cellular process;macromolecule metabolic process;metabolic process;ncRNA metabolic process;ncRNA processing;nitrogen compound metabolic process;nucleic acid metabolic process;nucleobase-containing compound metabolic process;primary metabolic process;RNA metabolic process;RNA processing…		cell part;cytoplasm;intracellular non-membrane-bounded organelle;intracellular organelle;intracellular organelle part;intracellular part;non-membrane-bounded organelle;nuclear part;nucleolus;organelle;organelle part	Ribosome biogenesis in eukaryotes	n
>sp|A2RRU4|SCAP_RAT Sterol regulatory element-binding protein cleavage-activating protein OS=Rattus norvegicus GN=Scap PE=2 SV=1	Scap	A2RRU4	Sterol regulatory element-binding protein cleavage-activating protein OS=Rattus norvegicus GN=Scap PE=2 SV=1	0.0761331	-0.123382	-0.124974	-0.320599	-0.221246	-0.329837	-0.428179	0.0520179	0.0348687	0.0369182	0.036153	0.0172817	0.0532166	0.0710745	+	0.000107293				+	+			0	92.359	17.0063	16	55	16	16	aging;alcohol metabolic process;biological regulation;cellular process;cellular response to stimulus;cholesterol metabolic process;developmental process;ER-nucleus signaling pathway;lipid metabolic process;metabolic process;primary metabolic process;regulation of biological process;regulation of biosynthetic process;regulation of cellular biosynthetic process;regulation of cellular ketone metabol…		cell part;coated vesicle membrane;cytoplasmic part;cytoplasmic vesicle membrane;cytoplasmic vesicle part;endoplasmic reticulum membrane;endoplasmic reticulum part;ER to Golgi transport vesicle membrane;Golgi apparatus part;Golgi membrane;integral to membrane;intracellular membrane-bounded organelle;intracellular organelle;intracellular organelle part;intracellular part;intrinsic to membrane;macro…		n
>sp|A2RUV9|AEBP1_RAT Adipocyte enhancer-binding protein 1 OS=Rattus norvegicus GN=Aebp1 PE=2 SV=1	Aebp1	A2RUV9	Adipocyte enhancer-binding protein 1 OS=Rattus norvegicus GN=Aebp1 PE=2 SV=1	-0.292933	-0.506693	-0.816293	-0.944151	-1.06577	-1.13733	-1.20022	0.0527373	0.0451771	0.0122974	0.039935	0.044728	0.0839259	0.0837558	+	0		+	+	+	+	+	+	0	62.4194	16.9326	12	27	0	12	biological adhesion;biological regulation;biosynthetic process;cell adhesion;cellular biosynthetic process;cellular macromolecule biosynthetic process;cellular macromolecule metabolic process;cellular metabolic process;cellular nitrogen compound metabolic process;cellular process;macromolecule biosynthetic process;macromolecule metabolic process;metabolic process;nitrogen compound metabolic proce…	binding;carboxypeptidase activity;catalytic activity;cation binding;DNA binding;exopeptidase activity;hydrolase activity;ion binding;metal ion binding;metallocarboxypeptidase activity;metalloexopeptidase activity;metallopeptidase activity;nucleic acid binding;peptidase activity;peptidase activity, acting on L-amino acid peptides;protein binding transcription factor activity;transcription cofactor…	cell part;cytoplasm;extracellular matrix;extracellular region part;extracellular space;intracellular membrane-bounded organelle;intracellular organelle;intracellular part;membrane-bounded organelle;nucleus;organelle		n
>sp|A2RUW1|TOLIP_RAT Toll-interacting protein OS=Rattus norvegicus GN=Tollip PE=1 SV=1	Tollip	A2RUW1	Toll-interacting protein OS=Rattus norvegicus GN=Tollip PE=1 SV=1	0.18366	0.742921	0.67841	0.950575	0.956083	1.23886	1.33671	0.0407678	0.0196757	0.0572535	0.00673814	0.0193014	0.0256021	0.0383267	+	0		+	+	+	+	+	+	0	37.7893	35.4015	6	28	6	6	biological regulation;cellular metabolic process;cellular process;cellular response to stimulus;defense response;immune response;immune system process;inflammatory response;innate immune response;metabolic process;phosphate-containing compound metabolic process;phosphorus metabolic process;phosphorylation;positive regulation of biological process;positive regulation of cellular metabolic process;…		cell part;cytoplasmic part;intracellular organelle part;intracellular part;nuclear body;nuclear part;nucleoplasm part;organelle part;perinuclear region of cytoplasm	Toll-like receptor signaling pathway	n
>sp|A2VCW9|AASS_RAT Alpha-aminoadipic semialdehyde synthase, mitochondrial OS=Rattus norvegicus GN=Aass PE=2 SV=1	Aass	A2VCW9	Alpha-aminoadipic semialdehyde synthase, mitochondrial OS=Rattus norvegicus GN=Aass PE=2 SV=1	-0.241587	-0.0534764	-0.485526	-0.310065	-0.481682	-0.396091	-0.376873	0.0173452	0.0292884	0.0308021	0.0310377	0.0306568	0.0528588	0.0502834	+	3.15557e-05			+	+	+	+	+	0	38.1223	11.879	8	15	0	8	acetyl-CoA metabolic process;amine catabolic process;amine metabolic process;aspartate family amino acid catabolic process;aspartate family amino acid metabolic process;carboxylic acid catabolic process;carboxylic acid metabolic process;catabolic process;cellular amine metabolic process;cellular amino acid catabolic process;cellular amino acid metabolic process;cellular catabolic process;cellular…	catalytic activity;oxidoreductase activity;oxidoreductase activity, acting on the CH-NH group of donors;oxidoreductase activity, acting on the CH-NH group of donors, NAD or NADP as acceptor;saccharopine dehydrogenase (NAD+, L-glutamate-forming) activity;saccharopine dehydrogenase (NADP+, L-lysine-forming) activity;saccharopine dehydrogenase activity	cell part;cytoplasmic part;intracellular membrane-bounded organelle;intracellular organelle;intracellular part;membrane-bounded organelle;mitochondrion;organelle	Lysine biosynthesis;Lysine degradation	n
>sp|A2VCX1|TIPRL_RAT TIP41-like protein OS=Rattus norvegicus GN=Tiprl PE=1 SV=1	Tiprl	A2VCX1	TIP41-like protein OS=Rattus norvegicus GN=Tiprl PE=1 SV=1	0.32034	0.521678	0.294311	0.419618	0.559303	0.617425	0.588357	0.00606312	0.0110776	0.0382584	0.0139473	0.0854246	0.0386047	0.0139833	+	0.000252838	+	+	+	+	+	+	+	0	21.0942	25.0923	6	18	6	6	biological regulation;cell cycle checkpoint;cellular process;cellular response to stimulus;cellular response to stress;DNA damage checkpoint;DNA integrity checkpoint;negative regulation of catalytic activity;negative regulation of hydrolase activity;negative regulation of molecular function;negative regulation of phosphatase activity;negative regulation of phosphoprotein phosphatase activity;nega…		cell part;cytoplasm;intracellular part		n
>sp|A2VD12|PBIP1_RAT Pre-B-cell leukemia transcription factor-interacting protein 1 OS=Rattus norvegicus GN=Pbxip1 PE=1 SV=1	Pbxip1	A2VD12	Pre-B-cell leukemia transcription factor-interacting protein 1 OS=Rattus norvegicus GN=Pbxip1 PE=1 SV=1	1.05648	1.27167	1.26806	1.43289	1.55987	1.66138	1.65503	0.0560208	0.00548937	0.0185501	0.0338104	0.0176409	0.0297127	0.0326294	+	0		+	+	+	+	+	+	0	272.417	61.3573	38	427	38	38	biological regulation;negative regulation of biological process;negative regulation of biosynthetic process;negative regulation of cellular biosynthetic process;negative regulation of cellular macromolecule biosynthetic process;negative regulation of cellular metabolic process;negative regulation of cellular process;negative regulation of gene expression;negative regulation of macromolecule biosy…		cell part;cytoplasm;cytoskeletal part;intracellular membrane-bounded organelle;intracellular organelle;intracellular organelle part;intracellular part;macromolecular complex;membrane-bounded organelle;microtubule;nucleus;organelle;organelle part;protein complex		n
>sp|A4F267|TM40L_RAT Mitochondrial import receptor subunit TOM40B OS=Rattus norvegicus GN=Tomm40l PE=1 SV=1	Tomm40l	A4F267	Mitochondrial import receptor subunit TOM40B OS=Rattus norvegicus GN=Tomm40l PE=1 SV=1	-0.0775756	-0.37472	-0.201115	-0.208982	-0.113791	-0.211846	-0.239187	0.0714025	0.0333231	0.0475644	0.0617532	0.0380503	0.0318913	0.0469476	+	0.0290643		+				+		0	33.1696	22.7273	5	20	5	5	cellular process;establishment of localization;establishment of protein localization;protein transport;transmembrane transport;transport		cell part;cytoplasmic part;integral to membrane;intracellular organelle part;intracellular part;intrinsic to membrane;macromolecular complex;membrane;membrane part;mitochondrial membrane;mitochondrial outer membrane;mitochondrial part;organelle membrane;organelle outer membrane;organelle part;outer membrane;protein complex	Amyotrophic lateral sclerosis (ALS)	n
>sp|A4L9P7|PDS5A_RAT Sister chromatid cohesion protein PDS5 homolog A OS=Rattus norvegicus GN=Pds5a PE=1 SV=1	Pds5a	A4L9P7	Sister chromatid cohesion protein PDS5 homolog A OS=Rattus norvegicus GN=Pds5a PE=1 SV=1	-0.14	0.119342	-0.0657898	-0.134388	-0.241008	-0.25522	-0.239458	0.0286154	0.0145235	0.0140331	0.0262206	0.0283772	0.030939	0.0190619	+	3.52578e-06		+			+	+	+	0	162.023	28.2821	32	93	29	29	biological regulation;cell cycle phase;cell cycle process;cell division;cellular component organization;cellular component organization at cellular level;cellular component organization or biogenesis;cellular component organization or biogenesis at cellular level;cellular process;mitosis;negative regulation of biological process;negative regulation of biosynthetic process;negative regulation of c…		cell part;chromatin;chromosomal part;intracellular membrane-bounded organelle;intracellular organelle;intracellular organelle part;intracellular part;membrane;membrane-bounded organelle;nucleus;organelle;organelle part;plasma membrane		n
>sp|A7VJC2|ROA2_RAT Heterogeneous nuclear ribonucleoproteins A2/B1 OS=Rattus norvegicus GN=Hnrnpa2b1 PE=1 SV=1	Hnrnpa2b1	A7VJC2	Heterogeneous nuclear ribonucleoproteins A2/B1 OS=Rattus norvegicus GN=Hnrnpa2b1 PE=1 SV=1	0.0121899	0.642033	0.203946	0.370889	0.387788	0.394924	0.349775	0.0534525	0.0198941	0.0476685	0.0199079	0.0216259	0.0190075	0.0116395	+	0		+		+	+	+	+	0	154.809	67.1388	19	179	0	17	cellular macromolecule metabolic process;cellular metabolic process;cellular nitrogen compound metabolic process;cellular process;macromolecule metabolic process;metabolic process;mRNA metabolic process;mRNA processing;nitrogen compound metabolic process;nucleic acid metabolic process;nucleobase-containing compound metabolic process;primary metabolic process;RNA metabolic process;RNA processing;R…	binding;nucleic acid binding;nucleotide binding;RNA binding	cell part;cytoplasm;intracellular organelle part;intracellular part;macromolecular complex;nuclear part;nucleoplasm;organelle part;ribonucleoprotein complex;spliceosomal complex		n
>sp|A8WCF8|TPRGL_RAT Tumor protein p63-regulated gene 1-like protein OS=Rattus norvegicus GN=Tprg1l PE=1 SV=1	Tprg1l	A8WCF8	Tumor protein p63-regulated gene 1-like protein OS=Rattus norvegicus GN=Tprg1l PE=1 SV=1	-0.216928	-0.446739	-0.345478	-0.52017	-0.518446	-0.640114	-0.527591	0.0383858	0.034495	0.0572316	0.0463127	0.0712401	0.035687	0.0338337	+	0.000821386		+		+	+	+	+	0	52.6872	50.7519	9	34	3	9			cell junction;cell part;clathrin-coated vesicle;coated vesicle;cytoplasmic membrane-bounded vesicle;cytoplasmic part;cytoplasmic vesicle;intracellular membrane-bounded organelle;intracellular organelle;intracellular part;membrane-bounded organelle;membrane-bounded vesicle;organelle;synapse part;synaptic vesicle;vesicle		n
>sp|A9UMV8|H2AJ_RAT Histone H2A.J OS=Rattus norvegicus GN=H2afj PE=2 SV=1	H2afj	A9UMV8	Histone H2A.J OS=Rattus norvegicus GN=H2afj PE=2 SV=1	-0.472733	-0.857273	-0.869246	-0.931963	-0.895568	-0.897478	-0.762959	0.100297	0.0878489	0.0773792	0.0234982	0.0150043	0.0743292	0.0567655	+	0.00719835		+	+	+	+	+	+	0	63.9419	51.1628	13	238	1	1	cellular component assembly;cellular component assembly at cellular level;cellular component organization;cellular component organization at cellular level;cellular component organization or biogenesis;cellular component organization or biogenesis at cellular level;cellular macromolecular complex assembly;cellular macromolecular complex subunit organization;cellular process;chromatin organization…	binding;DNA binding;nucleic acid binding	cell part;chromosomal part;intracellular membrane-bounded organelle;intracellular organelle;intracellular organelle part;intracellular part;macromolecular complex;membrane-bounded organelle;nucleosome;nucleus;organelle;organelle part;protein-DNA complex	Systemic lupus erythematosus	n
>sp|B0BMY1|LAAT1_RAT Lysosomal amino acid transporter 1 homolog OS=Rattus norvegicus GN=Pqlc2 PE=1 SV=1;>tr|A0A0A0MP79|A0A0A0MP79_RAT Isoform of B0BMY1, Lysosomal amino acid transporter 1 homolog OS=Rattus norvegicus GN=Pqlc2 PE=1 SV=2	Pqlc2	B0BMY1	Lysosomal amino acid transporter 1 homolog OS=Rattus norvegicus GN=Pqlc2 PE=1 SV=1	-0.227896	-0.0903454	-0.497206	-0.2403	-0.132585	-0.253679	-0.203108	0.0677758	0.0472695	0.0680492	0.041517	0.0207415	0.0510821	0.0288291	+	0.00227676			+		+		+	0.00827922	2.80939	5.46075	1	3	1	1					n
>sp|B0BN18|PFD2_RAT Prefoldin subunit 2 OS=Rattus norvegicus GN=Pfdn2 PE=2 SV=1	Pfdn2	B0BN18	Prefoldin subunit 2 OS=Rattus norvegicus GN=Pfdn2 PE=2 SV=1	0.0362744	0.0249422	0.11864	0.287488	0.337323	0.342169	0.340706	0.071821	0.0248169	0.0374068	0.0318595	0.0321664	0.0622222	0.0392689	+	0.000362907				+	+		+	0	18.8592	24.026	3	12	3	3	cellular macromolecule metabolic process;cellular metabolic process;cellular process;cellular protein metabolic process;macromolecule metabolic process;metabolic process;primary metabolic process;protein folding;protein metabolic process		cell part;cytoplasmic part;cytosolic part;intracellular membrane-bounded organelle;intracellular organelle;intracellular part;macromolecular complex;membrane-bounded organelle;mitochondrion;nucleus;organelle;prefoldin complex;protein complex		n
>sp|B0BN56|RT31_RAT 28S ribosomal protein S31, mitochondrial OS=Rattus norvegicus GN=Mrps31 PE=2 SV=1	Mrps31	B0BN56	28S ribosomal protein S31, mitochondrial OS=Rattus norvegicus GN=Mrps31 PE=2 SV=1	-0.0674576	-0.180935	-0.0422511	-0.018838	0.0659565	-0.0808628	0.0903264	0.0503922	0.0457129	0.025456	0.0125654	0.0392371	0.0559992	0.0180336	+	0.00547792								0	36.2925	26.8734	8	24	8	8		structural constituent of ribosome;structural molecule activity	cell part;cytoplasmic part;intracellular organelle part;intracellular part;macromolecular complex;mitochondrial part;mitochondrial small ribosomal subunit;organellar small ribosomal subunit;organelle part;ribonucleoprotein complex;small ribosomal subunit		n
>sp|B0BN70|SMIM7_RAT Small integral membrane protein 7 OS=Rattus norvegicus GN=Smim7 PE=3 SV=1	Smim7	B0BN70	Small integral membrane protein 7 OS=Rattus norvegicus GN=Smim7 PE=3 SV=1	-0.395924	-0.801012	-0.762733	-0.761023	-0.706276	-0.868318	-0.946798	0.0533563	0.0358467	0.109296	0.0448937	0.0446743	0.026083	0.0381642	+	0.000518428		+	+	+	+	+	+	0	21.9729	26.6667	5	23	5	5			cell part;integral to membrane;intrinsic to membrane;membrane part		n
>sp|B0BN72|F195B_RAT Protein FAM195B OS=Rattus norvegicus GN=Fam195b PE=1 SV=1	Fam195b	B0BN72	Protein FAM195B OS=Rattus norvegicus GN=Fam195b PE=1 SV=1	-0.135503	-0.173149	-0.183394	-0.0224794	-0.0259334	0.128917	0.0709469	0.0833645	0.0686721	0.114035	0.0400924	0.0376533	0.0410469	0.0614556		0.0573523								0.000273948	6.36051	18.5567	1	4	1	1					n
>sp|B0BN85|SGT1_RAT Protein SGT1 homolog OS=Rattus norvegicus GN=Sugt1 PE=2 SV=1	Sugt1	B0BN85	Protein SGT1 homolog OS=Rattus norvegicus GN=Sugt1 PE=2 SV=1	-0.0272216	-0.051935	-0.0163953	0.12184	0.106886	0.141947	0.121007	0.0481729	0.0292543	0.032216	0.0116324	0.0235164	0.00662591	0.0327934	+	0.00107407				+		+		0	60.3112	41.6667	11	35	7	11			cell part;cytoplasm;intracellular membrane-bounded organelle;intracellular organelle;intracellular part;membrane-bounded organelle;nucleus;organelle	NOD-like receptor signaling pathway;Plant-pathogen interaction	n
>sp|B0BN86|TMM11_RAT Transmembrane protein 11, mitochondrial OS=Rattus norvegicus GN=Tmem11 PE=2 SV=1	Tmem11	B0BN86	Transmembrane protein 11, mitochondrial OS=Rattus norvegicus GN=Tmem11 PE=2 SV=1	0.189858	0.368212	0.8005	0.782886	0.891191	0.943848	1.01405	0.0500344	0.102384	0.0152026	0.0224262	0.106258	0.0353184	0.142716	+	6.90449e-05			+	+	+	+	+	0	11.7669	18.4211	4	14	2	4	cellular component organization;cellular component organization at cellular level;cellular component organization or biogenesis;cellular component organization or biogenesis at cellular level;cellular process;mitochondrion organization;organelle organization		cell part;cytoplasmic part;integral to membrane;integral to mitochondrial inner membrane;integral to mitochondrial membrane;integral to organelle membrane;intracellular organelle part;intracellular part;intrinsic to membrane;intrinsic to mitochondrial inner membrane;intrinsic to organelle membrane;membrane part;mitochondrial membrane part;mitochondrial part;organelle part		n
>sp|B0BN93|PSD13_RAT 26S proteasome non-ATPase regulatory subunit 13 OS=Rattus norvegicus GN=Psmd13 PE=1 SV=1	Psmd13	B0BN93	26S proteasome non-ATPase regulatory subunit 13 OS=Rattus norvegicus GN=Psmd13 PE=1 SV=1	0.330791	0.832243	0.654131	0.726389	0.650121	0.770338	0.71296	0.0175086	0.0458087	0.012638	0.0127919	0.0324964	0.0462356	0.0258622	+	8.22368e-06		+	+	+	+	+	+	0	89.3057	53.7234	17	65	17	17	cell cycle phase;cell cycle process;cellular process;meiosis I		cell part;intracellular part;macromolecular complex;proteasome accessory complex;proteasome regulatory particle;protein complex	Proteasome	n
>sp|B0BNA7|EIF3I_RAT Eukaryotic translation initiation factor 3 subunit I OS=Rattus norvegicus GN=Eif3i PE=2 SV=1	Eif3i	B0BNA7	Eukaryotic translation initiation factor 3 subunit I OS=Rattus norvegicus GN=Eif3i PE=2 SV=1	-0.0541796	0.324837	0.187261	0.312911	0.330139	0.348451	0.447873	0.063018	0.0236067	0.0526873	0.0268127	0.0309332	0.0159589	0.0282257	+	2.20994e-05		+		+	+	+	+	0	83.1988	50.1538	12	71	3	12		binding;nucleic acid binding;RNA binding;translation factor activity, nucleic acid binding;translation initiation factor activity	cell part;cytoplasmic part;eukaryotic translation initiation factor 3 complex;intracellular part;macromolecular complex;protein complex	RNA transport	n
>sp|B0BNA9|CNO11_RAT CCR4-NOT transcription complex subunit 11 OS=Rattus norvegicus GN=Cnot11 PE=2 SV=1	Cnot11	B0BNA9	CCR4-NOT transcription complex subunit 11 OS=Rattus norvegicus GN=Cnot11 PE=2 SV=1	-0.103641	-0.0309212	-0.160646	-0.160997	-0.281589	-0.232077	-0.255746	0.011731	0.0375825	0.0176034	0.0325142	0.021539	0.0292102	0.0288466	+	0.000266392			+		+	+	+	0	33.0298	21.8254	6	18	6	6			CCR4-NOT complex;cell part;intracellular organelle part;intracellular part;macromolecular complex;nuclear part;nucleoplasm part;organelle part;protein complex;transcription factor complex		n
>sp|B0BNE2|RPAB1_RAT DNA-directed RNA polymerases I, II, and III subunit RPABC1 OS=Rattus norvegicus GN=Polr2e PE=2 SV=1	Polr2e	B0BNE2	DNA-directed RNA polymerases I, II, and III subunit RPABC1 OS=Rattus norvegicus GN=Polr2e PE=2 SV=1	0.112512	0.278543	0.290125	0.340899	0.25545	0.345396	0.327431	0.0381518	0.0553554	0.0332397	0.0189356	0.0193813	0.0254656	0.0246176	+	0.0043392			+	+	+	+	+	0	41.5568	46.6667	7	24	7	7	biosynthetic process;cellular biosynthetic process;cellular macromolecule biosynthetic process;cellular macromolecule metabolic process;cellular metabolic process;cellular nitrogen compound metabolic process;cellular process;macromolecule biosynthetic process;macromolecule metabolic process;metabolic process;nitrogen compound metabolic process;nucleic acid metabolic process;nucleobase-containing …	binding;catalytic activity;DNA binding;DNA-directed RNA polymerase activity;kinase activity;nucleic acid binding;nucleotidyltransferase activity;phosphotransferase activity, alcohol group as acceptor;protein kinase activity;RNA polymerase activity;transferase activity;transferase activity, transferring phosphorus-containing groups	cell part;DNA-directed RNA polymerase complex;DNA-directed RNA polymerase II, core complex;intracellular organelle part;intracellular part;macromolecular complex;nuclear DNA-directed RNA polymerase complex;nuclear part;nucleoplasm part;organelle part;protein complex;RNA polymerase complex	Cytosolic DNA-sensing pathway;Huntington's disease;Purine metabolism;Pyrimidine metabolism;RNA polymerase	n
>sp|B0BNE5|ESTD_RAT S-formylglutathione hydrolase OS=Rattus norvegicus GN=Esd PE=2 SV=1	Esd	B0BNE5	S-formylglutathione hydrolase OS=Rattus norvegicus GN=Esd PE=2 SV=1	0.090923	0.831056	0.49062	0.663602	0.704634	0.814757	0.865226	0.0168096	0.0458827	0.0448847	0.0129474	0.00466565	0.0148577	0.0102328	+	0		+	+	+	+	+	+	0	60.0656	63.1206	10	34	10	10	aldehyde catabolic process;catabolic process;cellular aldehyde metabolic process;cellular catabolic process;cellular metabolic process;cellular process;formaldehyde catabolic process;formaldehyde metabolic process;metabolic process;small molecule catabolic process;small molecule metabolic process	carboxylesterase activity;carboxylic ester hydrolase activity;catalytic activity;hydrolase activity;hydrolase activity, acting on ester bonds;S-formylglutathione hydrolase activity;thiolester hydrolase activity	cell part;cytoplasmic membrane-bounded vesicle;cytoplasmic part;cytoplasmic vesicle;Golgi apparatus;intracellular membrane-bounded organelle;intracellular organelle;intracellular part;membrane-bounded organelle;membrane-bounded vesicle;nucleus;organelle;vesicle	Methane metabolism	n
>sp|B0BNG0|EMC2_RAT ER membrane protein complex subunit 2 OS=Rattus norvegicus GN=Emc2 PE=2 SV=1	Emc2	B0BNG0	ER membrane protein complex subunit 2 OS=Rattus norvegicus GN=Emc2 PE=2 SV=1	-0.0774483	-0.32079	-0.380514	-0.334829	-0.34432	-0.426214	-0.382401	0.0265886	0.0121172	0.0538497	0.00982136	0.0246125	0.0614174	0.0045949	+	0.000245995		+	+	+	+	+	+	0	82.9594	49.1582	16	84	3	16			cell part;cytoplasmic part;ER membrane protein complex;intracellular membrane-bounded organelle;intracellular organelle;intracellular part;macromolecular complex;membrane-bounded organelle;mitochondrion;nucleus;organelle;protein complex		n
>sp|B0BNM1|NNRE_RAT NAD(P)H-hydrate epimerase OS=Rattus norvegicus GN=Apoa1bp PE=2 SV=1	Apoa1bp	B0BNM1	NAD(P)H-hydrate epimerase OS=Rattus norvegicus GN=Apoa1bp PE=2 SV=1	0.153354	0.184431	0.227963	0.413277	0.500676	0.573048	0.614381	0.0155863	0.0212894	0.0119058	0.0476655	0.0126542	0.0251178	0.0259668	+	0		+	+	+	+	+	+	0	35.1785	33.3333	7	27	7	7	cellular component assembly;cellular component organization;cellular component organization or biogenesis;macromolecular complex assembly;macromolecular complex subunit organization;protein complex assembly;protein complex subunit organization;protein homooligomerization;protein homotetramerization;protein oligomerization;protein tetramerization	binding;cation binding;ion binding;metal ion binding;nucleotide binding	cell body;cell part;cytoplasmic part;extracellular region part;extracellular space;intracellular membrane-bounded organelle;intracellular organelle;intracellular part;membrane-bounded organelle;mitochondrion;organelle		n
>sp|B0BNM9|GLTP_RAT Glycolipid transfer protein OS=Rattus norvegicus GN=GLTP PE=2 SV=1	GLTP	B0BNM9	Glycolipid transfer protein OS=Rattus norvegicus GN=GLTP PE=2 SV=1	-0.144798	-0.0317959	-0.187255	-0.260853	-0.180004	-0.290048	-0.369993	0.0548043	0.0188724	0.0102529	0.0290886	0.0638097	0.0522077	0.0690236	+	0.00730249			+	+				0	14.5692	21.0526	3	6	3	3	establishment of localization;glycolipid transport;lipid transport;organic substance transport;transport	binding;glycolipid binding;glycolipid transporter activity;lipid binding;lipid transporter activity;substrate-specific transporter activity;transporter activity	cell part;cytoplasm;intracellular part		n
>sp|B0K020|CISD1_RAT CDGSH iron-sulfur domain-containing protein 1 OS=Rattus norvegicus GN=Cisd1 PE=3 SV=1	Cisd1	B0K020	CDGSH iron-sulfur domain-containing protein 1 OS=Rattus norvegicus GN=Cisd1 PE=3 SV=1	0.0686528	-0.120966	0.184785	0.191597	0.234684	0.243945	0.341725	0.0121403	0.0114573	0.017205	0.00671194	0.0359776	0.0306344	0.0256097	+	0		+	+	+	+	+	+	0	56.4111	45.3704	5	89	5	5	biological regulation;regulation of biological process;regulation of cellular metabolic process;regulation of cellular process;regulation of cellular respiration;regulation of generation of precursor metabolites and energy;regulation of metabolic process	2 iron, 2 sulfur cluster binding;binding;cation binding;ion binding;iron-sulfur cluster binding;metal cluster binding;metal ion binding	cell part;cytoplasmic part;integral to membrane;intracellular organelle part;intracellular part;intrinsic to membrane;membrane;membrane part;mitochondrial membrane;mitochondrial outer membrane;mitochondrial part;organelle membrane;organelle outer membrane;organelle part;outer membrane		n
>sp|B0K025|OSTC_RAT Oligosaccharyltransferase complex subunit OSTC OS=Rattus norvegicus GN=Ostc PE=2 SV=1	Ostc	B0K025	Oligosaccharyltransferase complex subunit OSTC OS=Rattus norvegicus GN=Ostc PE=2 SV=1	-0.0572147	-0.619826	-0.525419	-0.830976	-0.914389	-1.14465	-1.27475	0.0246597	0.0337615	0.0840382	0.0382588	0.0339011	0.0583092	0.0379947	+	0		+		+	+	+	+	0.0065429	2.98928	5.36913	1	9	1	1			cell part;cytoplasmic part;endoplasmic reticulum part;integral to membrane;intracellular organelle part;intracellular part;intrinsic to membrane;macromolecular complex;membrane part;oligosaccharyltransferase complex;organelle part;protein complex		n
>sp|B0K036|SDHF1_RAT Succinate dehydrogenase assembly factor 1, mitochondrial OS=Rattus norvegicus GN=Sdhaf1 PE=3 SV=1	Sdhaf1	B0K036	Succinate dehydrogenase assembly factor 1, mitochondrial OS=Rattus norvegicus GN=Sdhaf1 PE=3 SV=1	0.00925487	0.335788	0.191672	0.432322	0.400064	0.638791	0.577427	0.0317041	0.0582227	0.0439927	0.0307505	0.0360341	0.0638552	0.0404687	+	1.46951e-05				+	+	+	+	0	11.0834	19.4915	2	6	2	2	cellular component assembly;cellular component assembly at cellular level;cellular component biogenesis;cellular component organization;cellular component organization at cellular level;cellular component organization or biogenesis;cellular component organization or biogenesis at cellular level;cellular macromolecular complex assembly;cellular macromolecular complex subunit organization;cellular …		cell part;cytoplasmic part;intracellular membrane-bounded organelle;intracellular organelle;intracellular organelle lumen;intracellular organelle part;intracellular part;membrane-bounded organelle;membrane-enclosed lumen;mitochondrial matrix;mitochondrial part;mitochondrion;organelle;organelle lumen;organelle part		n
>sp|B0LT89|STK24_RAT Serine/threonine-protein kinase 24 OS=Rattus norvegicus GN=Stk24 PE=2 SV=1	Stk24	B0LT89	Serine/threonine-protein kinase 24 OS=Rattus norvegicus GN=Stk24 PE=2 SV=1	0.101021	0.192386	0.293561	0.245631	0.174114	0.252543	0.244521	0.0349916	0.074498	0.037868	0.0162763	0.00958141	0.0194771	0.00436698		0.0519442			+	+	+	+	+	0	39.8515	20.6497	6	16	0	4	biological regulation;cellular macromolecule metabolic process;cellular metabolic process;cellular process;cellular protein metabolic process;induction of apoptosis;induction of apoptosis by intracellular signals;induction of apoptosis by oxidative stress;induction of programmed cell death;macromolecule metabolic process;macromolecule modification;metabolic process;negative regulation of biologic…	adenyl nucleotide binding;adenyl ribonucleotide binding;ATP binding;binding;catalytic activity;cation binding;ion binding;kinase activity;metal ion binding;nucleotide binding;phosphotransferase activity, alcohol group as acceptor;protein kinase activity;protein serine/threonine kinase activity;purine nucleotide binding;purine ribonucleoside triphosphate binding;purine ribonucleotide binding;ribon…	cell part;cytoplasm;intracellular membrane-bounded organelle;intracellular organelle;intracellular part;membrane;membrane-bounded organelle;nucleus;organelle		n
>sp|B1H234|FLRT3_RAT Leucine-rich repeat transmembrane protein FLRT3 OS=Rattus norvegicus GN=Flrt3 PE=1 SV=1	Flrt3	B1H234	Leucine-rich repeat transmembrane protein FLRT3 OS=Rattus norvegicus GN=Flrt3 PE=1 SV=1	-0.393153	-0.55562	-0.223657	-0.447106	-0.385491	-0.554551	-0.448379	0.0238434	0.0264985	0.0108361	0.0104567	0.00274256	0.0342064	0.0299302	+	1.09247e-05		+	+	+	+	+	+	0	67.3389	26.5023	13	38	3	13	biological adhesion;cell adhesion;cellular process		cell part;integral to membrane;intrinsic to membrane;membrane part		n
>sp|B1H267|SNX5_RAT Sorting nexin-5 OS=Rattus norvegicus GN=Snx5 PE=1 SV=1;>tr|M0RA17|M0RA17_RAT Isoform of B1H267, Sorting nexin-5 OS=Rattus norvegicus GN=Snx5 PE=1 SV=2	Snx5	B1H267	Sorting nexin-5 OS=Rattus norvegicus GN=Snx5 PE=1 SV=1	0.274978	0.573379	0.44519	0.576363	0.527209	0.618006	0.626989	0.0270151	0.00872673	0.0171974	0.0360835	0.0313508	0.00533268	0.0291927	+	1.08907e-05		+	+	+	+	+	+	0	39.0847	37.3762	10	23	9	9	cell communication;cellular component organization;cellular component organization or biogenesis;cellular membrane organization;cellular process;endocytosis;establishment of localization;establishment of protein localization;membrane invagination;membrane organization;pinocytosis;protein transport;transport;vesicle-mediated transport	binding;lipid binding;phosphatidylinositol binding;phospholipid binding	cell part;cell projection;cytoplasmic part;cytoplasmic vesicle membrane;cytoplasmic vesicle part;early endosome membrane;endosomal part;endosome membrane;extrinsic to endosome membrane;extrinsic to internal side of plasma membrane;extrinsic to membrane;extrinsic to organelle membrane;extrinsic to plasma membrane;intracellular organelle part;intracellular part;macropinocytic cup;membrane;membrane …		n
>sp|B1H268|MCMBP_RAT Mini-chromosome maintenance complex-binding protein OS=Rattus norvegicus GN=Mcmbp PE=2 SV=1	Mcmbp	B1H268	Mini-chromosome maintenance complex-binding protein OS=Rattus norvegicus GN=Mcmbp PE=2 SV=1	-0.14838	-0.0368819	-0.283662	-0.264282	-0.217277	-0.29293	-0.256066	0.00500039	0.030294	0.0484581	0.00731208	0.0308655	0.0255204	0.023651	+	0.000280738	+			+	+	+	+	0	61.497	19.4704	10	27	10	10	biosynthetic process;cell cycle phase;cell cycle process;cell division;cellular biosynthetic process;cellular component organization;cellular component organization at cellular level;cellular component organization or biogenesis;cellular component organization or biogenesis at cellular level;cellular macromolecule biosynthetic process;cellular macromolecule metabolic process;cellular metabolic pr…	binding;chromatin binding	cell part;chromosomal part;cytoplasm;intracellular membrane-bounded organelle;intracellular organelle;intracellular organelle part;intracellular part;macromolecular complex;MCM complex;membrane;membrane-bounded organelle;nuclear chromosome part;nuclear part;nucleoplasm part;nucleus;organelle;organelle part;plasma membrane;protein complex		n
>sp|B1PRL5|MURC_RAT Muscle-related coiled-coil protein OS=Rattus norvegicus GN=Murc PE=1 SV=1	Murc	B1PRL5	Muscle-related coiled-coil protein OS=Rattus norvegicus GN=Murc PE=1 SV=1	0.83182	1.47607	1.07628	1.42653	1.56753	1.73061	1.79894	0.0765203	0.0735854	0.0390994	0.0650683	0.0331123	0.0126819	0.0702256	+	0		+	+	+	+	+	+	0	123.074	50.5525	19	117	19	19	anatomical structure development;biological regulation;biosynthetic process;cell differentiation;cellular biosynthetic process;cellular developmental process;cellular macromolecule biosynthetic process;cellular macromolecule metabolic process;cellular metabolic process;cellular nitrogen compound metabolic process;cellular process;developmental process;macromolecule biosynthetic process;macromolec…		cell part;contractile fiber part;cytoplasmic part;intracellular part;organelle part;Z disc		n
>sp|B1WBV0|CTU1_RAT Cytoplasmic tRNA 2-thiolation protein 1 OS=Rattus norvegicus GN=Ctu1 PE=2 SV=1	Ctu1	B1WBV0	Cytoplasmic tRNA 2-thiolation protein 1 OS=Rattus norvegicus GN=Ctu1 PE=2 SV=1	0.20967	0.249646	0.440275	0.504849	0.451116	0.582518	0.583998	0.0170524	0.0351072	0.0336347	0.0494965	0.0462756	0.0330644	0.0353558	+	3.66189e-05		+	+	+	+	+	+	0	9.4784	9.68586	2	5	2	2	cellular macromolecule metabolic process;cellular metabolic process;cellular nitrogen compound metabolic process;cellular process;macromolecule metabolic process;macromolecule modification;metabolic process;ncRNA metabolic process;ncRNA processing;nitrogen compound metabolic process;nucleic acid metabolic process;nucleobase-containing compound metabolic process;primary metabolic process;RNA metab…	adenyl nucleotide binding;adenyl ribonucleotide binding;ATP binding;binding;catalytic activity;nucleic acid binding;nucleotide binding;purine nucleotide binding;purine ribonucleoside triphosphate binding;purine ribonucleotide binding;ribonucleotide binding;RNA binding;transferase activity;tRNA binding	cell part;cytoplasmic part;cytosol;intracellular membrane-bounded organelle;intracellular organelle;intracellular part;membrane-bounded organelle;mitochondrion;organelle	Sulfur relay system	n
>sp|B1WBW4|ARM10_RAT Armadillo repeat-containing protein 10 OS=Rattus norvegicus GN=Armc10 PE=1 SV=1	Armc10	B1WBW4	Armadillo repeat-containing protein 10 OS=Rattus norvegicus GN=Armc10 PE=1 SV=1	-0.0540416	-0.0377048	0.192011	0.128208	0.189375	0.180799	0.182086	0.0329344	0.0242368	0.0148199	0.013615	0.0525373	0.0272796	0.00639955	+	5.72597e-05			+	+		+	+	0	61.1555	36.2745	7	34	7	7	biological regulation;regulation of biological process;regulation of growth		cell part;cytoplasmic part;endoplasmic reticulum membrane;endoplasmic reticulum part;integral to membrane;intracellular membrane-bounded organelle;intracellular organelle;intracellular organelle part;intracellular part;intrinsic to membrane;membrane;membrane part;membrane-bounded organelle;mitochondrion;organelle;organelle membrane;organelle part		n
>sp|B1WC15|ZCHC7_RAT Zinc finger CCHC domain-containing protein 7 OS=Rattus norvegicus GN=Zcchc7 PE=1 SV=1	Zcchc7	B1WC15	Zinc finger CCHC domain-containing protein 7 OS=Rattus norvegicus GN=Zcchc7 PE=1 SV=1	0.230665	-0.141117	0.429872	0.469894	0.469527	0.393021	0.377687	0.0463108	0.0320607	0.0337158	0.0410151	0.0341536	0.0112508	0.0183785	+	0			+	+	+	+	+	0.000351834	5.37252	5.35055	2	5	0	2		binding;cation binding;ion binding;metal ion binding;nucleic acid binding;transition metal ion binding;zinc ion binding		RNA degradation	n
>sp|B1WC40|NCBP2_RAT Nuclear cap-binding protein subunit 2 OS=Rattus norvegicus GN=Ncbp2 PE=1 SV=1	Ncbp2	B1WC40	Nuclear cap-binding protein subunit 2 OS=Rattus norvegicus GN=Ncbp2 PE=1 SV=1	0.206464	0.917193	0.730869	0.901543	0.830278	0.960818	0.848636	0.0230579	0.0184253	0.0353	0.0325123	0.0705074	0.0246972	0.0432934	+	0		+	+	+	+	+	+	0	16.6839	34.6154	4	9	4	4	biological regulation;catabolic process;cellular catabolic process;cellular macromolecule catabolic process;cellular macromolecule metabolic process;cellular metabolic process;cellular nitrogen compound metabolic process;cellular process;establishment of localization;establishment of localization in cell;establishment of RNA localization;gene silencing;gene silencing by RNA;intracellular transpor…	binding;nucleic acid binding;nucleotide binding;RNA 7-methylguanosine cap binding;RNA binding;RNA cap binding	cell part;cytoplasm;intracellular membrane-bounded organelle;intracellular organelle;intracellular part;macromolecular complex;membrane-bounded organelle;nuclear cap binding complex;nucleus;organelle;protein complex;RNA cap binding complex	mRNA surveillance pathway;RNA transport;Spliceosome	n
>sp|B1WC88|CR032_RAT UPF0729 protein C18orf32 homolog OS=Rattus norvegicus PE=3 SV=1	CR032	B1WC88	UPF0729 protein C18orf32 homolog OS=Rattus norvegicus PE=3 SV=1	-0.0258552	-0.360599	-0.0518622	-0.445258	-0.318503	-0.516477	-0.554207	0.0216955	0.0660659	0.0362003	0.0380416	0.0702648	0.0650841	0.0863408	+	0.000127648				+		+	+	0	9.83065	36.1111	3	14	3	3	biological regulation;positive regulation of biological process;positive regulation of cell communication;positive regulation of cellular process;positive regulation of I-kappaB kinase/NF-kappaB cascade;positive regulation of intracellular protein kinase cascade;positive regulation of response to stimulus;positive regulation of signal transduction;positive regulation of signaling;regulation of bi…	molecular transducer activity;signal transducer activity			n
>sp|B2GUV7|IF2P_RAT Eukaryotic translation initiation factor 5B OS=Rattus norvegicus GN=Eif5b PE=1 SV=1	Eif5b	B2GUV7	Eukaryotic translation initiation factor 5B OS=Rattus norvegicus GN=Eif5b PE=1 SV=1	0.264484	0.476516	0.301359	0.348682	0.330245	0.426146	0.476786	0.0549752	0.0309885	0.028985	0.020073	0.0237898	0.0458651	0.0236336	+	0.00420739		+	+	+	+	+	+	0	71.8178	15.0493	14	32	0	14	catabolic process;cellular catabolic process;cellular metabolic process;cellular nitrogen compound catabolic process;cellular nitrogen compound metabolic process;cellular process;GTP catabolic process;GTP metabolic process;heterocycle catabolic process;heterocycle metabolic process;metabolic process;nitrogen compound metabolic process;nucleobase-containing compound catabolic process;nucleobase-co…	binding;catalytic activity;GTP binding;GTPase activity;guanyl nucleotide binding;guanyl ribonucleotide binding;hydrolase activity;hydrolase activity, acting on acid anhydrides;hydrolase activity, acting on acid anhydrides, in phosphorus-containing anhydrides;nucleic acid binding;nucleoside-triphosphatase activity;nucleotide binding;purine nucleotide binding;purine ribonucleoside triphosphate bind…	cell part;cytoplasm;intracellular part	RNA transport	n
>sp|B2GUW6|AEN_RAT Apoptosis-enhancing nuclease OS=Rattus norvegicus GN=Aen PE=2 SV=1	Aen	B2GUW6	Apoptosis-enhancing nuclease OS=Rattus norvegicus GN=Aen PE=2 SV=1	-0.30977	-0.525904	-0.30442	-0.482881	-0.239065	-0.398659	-0.354485	0.108386	0.0349317	0.0409317	0.047205	0.00602856	0.123787	0.102424		0.258393		+	+	+	+			9.6e-05	7.96414	9.63855	2	4	2	2	biological regulation;cellular process;cellular response to stimulus;cellular response to stress;DNA damage response, signal transduction by p53 class mediator;DNA damage response, signal transduction by p53 class mediator resulting in induction of apoptosis;DNA damage response, signal transduction resulting in induction of apoptosis;induction of apoptosis;induction of apoptosis by intracellular …	binding;catalytic activity;exonuclease activity;hydrolase activity;hydrolase activity, acting on ester bonds;nuclease activity;nucleic acid binding	cell part;intracellular non-membrane-bounded organelle;intracellular organelle;intracellular organelle part;intracellular part;non-membrane-bounded organelle;nuclear part;nucleolus;nucleoplasm;organelle;organelle part		n
>sp|B2GUY0|MA1B1_RAT Endoplasmic reticulum mannosyl-oligosaccharide 1,2-alpha-mannosidase OS=Rattus norvegicus GN=Man1b1 PE=2 SV=2	Man1b1	B2GUY0	Endoplasmic reticulum mannosyl-oligosaccharide 1,2-alpha-mannosidase OS=Rattus norvegicus GN=Man1b1 PE=2 SV=2	-0.300044	-1.01321	-1.07582	-1.40672	-1.26816	-1.54197	-1.62328	0.0205689	0.0175561	0.0412907	0.00459409	0.0333913	0.0258734	0.0149751	+	0		+	+	+	+	+	+	0	120.433	46.8798	22	68	22	22	carbohydrate metabolic process;catabolic process;cellular carbohydrate metabolic process;cellular catabolic process;cellular macromolecule catabolic process;cellular macromolecule metabolic process;cellular metabolic process;cellular process;cellular protein metabolic process;ER-associated protein catabolic process;glycosylation;macromolecule catabolic process;macromolecule glycosylation;macromol…	binding;calcium ion binding;catalytic activity;cation binding;hydrolase activity;hydrolase activity, acting on glycosyl bonds;hydrolase activity, hydrolyzing O-glycosyl compounds;ion binding;mannosidase activity;mannosyl-oligosaccharide 1,2-alpha-mannosidase activity;mannosyl-oligosaccharide mannosidase activity;metal ion binding	cell part;cytoplasmic part;endoplasmic reticulum membrane;endoplasmic reticulum part;integral to membrane;intracellular organelle part;intracellular part;intrinsic to membrane;membrane;membrane part;organelle membrane;organelle part	N-Glycan biosynthesis;Protein processing in endoplasmic reticulum;Various types of N-glycan biosynthesis	y
>sp|B2GUZ1|UBP4_RAT Ubiquitin carboxyl-terminal hydrolase 4 OS=Rattus norvegicus GN=Usp4 PE=1 SV=1	Usp4	B2GUZ1	Ubiquitin carboxyl-terminal hydrolase 4 OS=Rattus norvegicus GN=Usp4 PE=1 SV=1	0.299974	0.579537	0.423136	0.444402	0.390303	0.454452	0.507661	0.0327024	0.0160567	0.0141403	0.026967	0.00929974	0.0336117	0.0292275	+	0.000140408		+	+	+	+	+	+	0	98.3052	32.154	19	48	0	18	biological regulation;catabolic process;cellular catabolic process;cellular localization;cellular macromolecule catabolic process;cellular macromolecule localization;cellular macromolecule metabolic process;cellular metabolic process;cellular process;cellular protein localization;cellular protein metabolic process;localization;macromolecule catabolic process;macromolecule localization;macromolecu…	binding;catalytic activity;cation binding;cysteine-type peptidase activity;hydrolase activity;hydrolase activity, acting on ester bonds;ion binding;metal ion binding;peptidase activity;peptidase activity, acting on L-amino acid peptides;small conjugating protein-specific protease activity;thiolester hydrolase activity;ubiquitin thiolesterase activity;ubiquitin-specific protease activity	cell part;cytoplasm;intracellular membrane-bounded organelle;intracellular organelle;intracellular part;membrane-bounded organelle;nucleus;organelle		n
>sp|B2GUZ5|CAZA1_RAT F-actin-capping protein subunit alpha-1 OS=Rattus norvegicus GN=Capza1 PE=1 SV=1	Capza1	B2GUZ5	F-actin-capping protein subunit alpha-1 OS=Rattus norvegicus GN=Capza1 PE=1 SV=1	-0.0580343	0.0348842	-0.0796868	0.0805111	0.0445055	0.14732	0.0998737	0.0366374	0.0160149	0.0426408	0.0077288	0.00973395	0.0215057	0.0180373	+	0.000270021				+		+		0	79.3089	55.5944	9	48	8	8	actin cytoskeleton organization;actin filament capping;actin filament-based process;biological regulation;cellular component organization;cellular component organization at cellular level;cellular component organization or biogenesis;cellular component organization or biogenesis at cellular level;cellular process;cytoskeleton organization;negative regulation of actin filament depolymerization;neg…		cell cortex part;cell part;cortical cytoskeleton;cytoplasmic part;cytoskeletal part;cytoskeleton;F-actin capping protein complex;intracellular non-membrane-bounded organelle;intracellular organelle;intracellular organelle part;intracellular part;macromolecular complex;membrane;non-membrane-bounded organelle;organelle;organelle part;protein complex;WASH complex		n
>sp|B2GV05|RBM5_RAT RNA-binding protein 5 OS=Rattus norvegicus GN=Rbm5 PE=1 SV=1	Rbm5	B2GV05	RNA-binding protein 5 OS=Rattus norvegicus GN=Rbm5 PE=1 SV=1	0.18361	0.470508	0.282084	0.548188	0.510157	0.452205	0.358114	0.078654	0.0360412	0.080023	0.0458371	0.0657136	0.0533268	0.0340718	+	0.00924863		+		+	+	+	+	0	12.0484	6.01227	3	5	3	3	apoptosis;biological regulation;cell death;cellular component assembly;cellular component assembly at cellular level;cellular component organization;cellular component organization at cellular level;cellular component organization or biogenesis;cellular component organization or biogenesis at cellular level;cellular macromolecular complex assembly;cellular macromolecular complex subunit organizat…	binding;cation binding;ion binding;metal ion binding;mRNA binding;nucleic acid binding;nucleotide binding;RNA binding;transition metal ion binding;zinc ion binding	cell part;intracellular membrane-bounded organelle;intracellular organelle;intracellular organelle part;intracellular part;macromolecular complex;membrane-bounded organelle;nuclear part;nucleus;organelle;organelle part;ribonucleoprotein complex;spliceosomal complex		n
>sp|B2GV06|SCOT1_RAT Succinyl-CoA:3-ketoacid coenzyme A transferase 1, mitochondrial OS=Rattus norvegicus GN=Oxct1 PE=1 SV=1	Oxct1	B2GV06	Succinyl-CoA:3-ketoacid coenzyme A transferase 1, mitochondrial OS=Rattus norvegicus GN=Oxct1 PE=1 SV=1	-0.267861	0.0314417	-0.0477274	0.123324	0.0402443	0.237858	0.189393	0.0274482	0.0358174	0.0203014	0.0265027	0.0182137	0.0325625	0.019961	+	0						+	+	0	94.2926	30	10	76	10	10	adipose tissue development;anatomical structure development;biological regulation;brain development;carbohydrate homeostasis;catabolic process;cellular catabolic process;cellular chemical homeostasis;cellular glucose homeostasis;cellular homeostasis;cellular ketone body metabolic process;cellular ketone metabolic process;cellular metabolic process;cellular process;cellular response to acid;cellul…	3-oxoacid CoA-transferase activity;binding;catalytic activity;CoA-transferase activity;identical protein binding;protein binding;protein dimerization activity;protein homodimerization activity;transferase activity;transferase activity, transferring sulfur-containing groups	cell part;cytoplasmic part;intracellular membrane-bounded organelle;intracellular organelle;intracellular organelle lumen;intracellular organelle part;intracellular part;membrane-bounded organelle;membrane-enclosed lumen;mitochondrial matrix;mitochondrial part;mitochondrion;organelle;organelle lumen;organelle part	Butanoate metabolism;Synthesis and degradation of ketone bodies;Valine, leucine and isoleucine degradation	n
>sp|B2GV22|PTSS2_RAT Phosphatidylserine synthase 2 OS=Rattus norvegicus GN=Ptdss2 PE=1 SV=1	Ptdss2	B2GV22	Phosphatidylserine synthase 2 OS=Rattus norvegicus GN=Ptdss2 PE=1 SV=1	-0.0397266	-0.452757	-0.339624	-0.409135	-0.384908	-0.436049	-0.522283	0.0712872	0.0659775	0.00970192	0.0604832	0.0255569	0.0636144	0.0905095	+	0.00297612		+	+	+	+	+		0	47.3914	19.9575	9	27	9	9	biosynthetic process;cellular biosynthetic process;cellular lipid metabolic process;cellular metabolic process;cellular process;glycerolipid biosynthetic process;glycerolipid metabolic process;glycerophospholipid biosynthetic process;glycerophospholipid metabolic process;lipid biosynthetic process;lipid metabolic process;metabolic process;organophosphate metabolic process;phosphatidylserine biosy…	catalytic activity;CDP-alcohol phosphatidyltransferase activity;CDP-diacylglycerol-serine O-phosphatidyltransferase activity;phosphotransferase activity, for other substituted phosphate groups;transferase activity;transferase activity, transferring phosphorus-containing groups	cell part;cytoplasmic part;endoplasmic reticulum membrane;endoplasmic reticulum part;integral to membrane;intracellular organelle part;intracellular part;intrinsic to membrane;membrane;membrane part;organelle membrane;organelle part	Glycerophospholipid metabolism	n
>sp|B2GV24|UFL1_RAT E3 UFM1-protein ligase 1 OS=Rattus norvegicus GN=Ufl1 PE=1 SV=1	Ufl1	B2GV24	E3 UFM1-protein ligase 1 OS=Rattus norvegicus GN=Ufl1 PE=1 SV=1	-0.0338011	-0.223443	-0.229413	-0.251343	-0.332712	-0.32075	-0.326727	0.0159987	0.00977243	0.0145929	0.0231171	0.013258	0.0293998	0.0321473	+	1.19985e-05		+	+	+	+	+	+	0	106.493	29.7604	20	65	2	20	biological regulation;cellular macromolecule metabolic process;cellular metabolic process;cellular process;cellular protein metabolic process;macromolecule metabolic process;macromolecule modification;metabolic process;negative regulation of biological process;negative regulation of cellular metabolic process;negative regulation of cellular process;negative regulation of cellular protein metaboli…	acid-amino acid ligase activity;catalytic activity;ligase activity;ligase activity, forming carbon-nitrogen bonds;small conjugating protein ligase activity;UFM1 conjugating enzyme activity	cell part;cytoplasmic part;endoplasmic reticulum;intracellular membrane-bounded organelle;intracellular organelle;intracellular part;membrane-bounded organelle;nucleus;organelle		n
>sp|B2GV38|UBL4A_RAT Ubiquitin-like protein 4A OS=Rattus norvegicus GN=Ubl4a PE=2 SV=1	Ubl4a	B2GV38	Ubiquitin-like protein 4A OS=Rattus norvegicus GN=Ubl4a PE=2 SV=1	-0.0980071	0.0308485	0.113624	0.275919	0.228113	0.328926	0.303119	0.0547119	0.0458681	0.0305126	0.0117757	0.0212119	0.0419351	0.0186328	+	1.78082e-05				+	+	+	+	0	14.983	17.8344	3	10	3	3	cellular localization;cellular macromolecule localization;cellular process;cellular protein localization;establishment of localization;localization;localization within membrane;macromolecule localization;protein insertion into ER membrane;protein insertion into membrane;protein localization;protein localization to organelle;tail-anchored membrane protein insertion into ER membrane;transport		BAT3 complex;cell part;cytoplasmic part;cytosolic part;ER membrane insertion complex;intracellular part;macromolecular complex;protein complex		n
>sp|B2GV54|NCEH1_RAT Neutral cholesterol ester hydrolase 1 OS=Rattus norvegicus GN=Nceh1 PE=2 SV=1	Nceh1	B2GV54	Neutral cholesterol ester hydrolase 1 OS=Rattus norvegicus GN=Nceh1 PE=2 SV=1	0.343516	0.239298	0.197098	0.160032	0.175717	0.190177	0.168827	0.0271055	0.0159634	0.0188228	0.0213964	0.00471833	0.018859	0.024311	+	0.000353502		+	+	+	+	+	+	0	65.6758	33.8235	10	68	10	10	catabolic process;cellular macromolecule metabolic process;cellular metabolic process;cellular process;cellular protein metabolic process;dephosphorylation;lipid catabolic process;lipid metabolic process;macromolecule metabolic process;macromolecule modification;metabolic process;phosphate-containing compound metabolic process;phosphorus metabolic process;primary metabolic process;protein dephosp…	anion binding;binding;carboxylesterase activity;carboxylic ester hydrolase activity;catalytic activity;hydrolase activity;hydrolase activity, acting on ester bonds;ion binding;phosphate ion binding;serine hydrolase activity	cell part;cytoplasmic part;endoplasmic reticulum;integral to membrane;intracellular membrane-bounded organelle;intracellular organelle;intracellular part;intrinsic to membrane;membrane part;membrane-bounded organelle;organelle	Bile secretion	n
>sp|B2GV87|PTPRE_RAT Receptor-type tyrosine-protein phosphatase epsilon OS=Rattus norvegicus GN=Ptpre PE=2 SV=1	Ptpre	B2GV87	Receptor-type tyrosine-protein phosphatase epsilon OS=Rattus norvegicus GN=Ptpre PE=2 SV=1	0.0247491	-0.216905	-0.166685	-0.435737	-0.423715	-0.519141	-0.482498	0.0164189	0.0291627	0.015724	0.0185336	0.021726	0.0339252	0.0121809	+	0		+	+	+	+	+	+	0	74.6605	29.4707	16	39	0	13	biological regulation;cell surface receptor linked signaling pathway;cellular process;cellular response to stimulus;enzyme linked receptor protein signaling pathway;negative regulation of biological process;negative regulation of cell communication;negative regulation of cellular process;negative regulation of insulin receptor signaling pathway;negative regulation of response to stimulus;negative…	catalytic activity;hydrolase activity;hydrolase activity, acting on ester bonds;phosphatase activity;phosphoprotein phosphatase activity;phosphoric ester hydrolase activity;protein tyrosine phosphatase activity	cell part;cytoplasm;cytoskeleton;integral to membrane;intermediate filament cytoskeleton;intracellular membrane-bounded organelle;intracellular non-membrane-bounded organelle;intracellular organelle;intracellular part;intrinsic to membrane;membrane;membrane part;membrane-bounded organelle;non-membrane-bounded organelle;nucleus;organelle;plasma membrane		n
>sp|B2RYF1|PPR37_RAT Protein phosphatase 1 regulatory subunit 37 OS=Rattus norvegicus GN=Ppp1r37 PE=1 SV=1	Ppp1r37	B2RYF1	Protein phosphatase 1 regulatory subunit 37 OS=Rattus norvegicus GN=Ppp1r37 PE=1 SV=1	0.304857	0.602374	0.485331	0.517407	0.3413	0.512919	0.589806	0.0839142	0.0549248	0.028854	0.0100884	0.0373263	0.0646785	0.0420409	+	0.00886086		+	+	+	+	+	+	0	19.5784	7.88732	4	8	4	4	biological regulation;negative regulation of catalytic activity;negative regulation of hydrolase activity;negative regulation of molecular function;negative regulation of phosphatase activity;regulation of biological process;regulation of catalytic activity;regulation of cellular metabolic process;regulation of cellular process;regulation of dephosphorylation;regulation of hydrolase activity;regu…	binding;enzyme binding;enzyme inhibitor activity;enzyme regulator activity;phosphatase binding;phosphatase inhibitor activity;phosphatase regulator activity;protein binding;protein phosphatase inhibitor activity;protein phosphatase regulator activity			n
>sp|B2RYF7|WASH1_RAT WAS protein family homolog 1 OS=Rattus norvegicus GN=Wash1 PE=2 SV=1	Wash1	B2RYF7	WAS protein family homolog 1 OS=Rattus norvegicus GN=Wash1 PE=2 SV=1	-0.0903191	0.193862	0.0191837	0.138217	0.0644176	0.229277	0.326367	0.0346239	0.050491	0.0310715	0.00346205	0.0403844	0.0227521	0.00433081	+	1.89573e-05				+		+	+	0	40.3598	21.6842	8	22	2	8	actin cytoskeleton organization;actin filament organization;actin filament-based process;actin nucleation;Arp2/3 complex-mediated actin nucleation;biological regulation;cellular component organization;cellular component organization at cellular level;cellular component organization or biogenesis;cellular component organization or biogenesis at cellular level;cellular process;cytoskeleton organiza…	alpha-tubulin binding;binding;cytoskeletal protein binding;protein binding;tubulin binding	cell part;cytoplasmic part;early endosome;early endosome membrane;endosomal part;endosome;endosome membrane;intracellular membrane-bounded organelle;intracellular organelle;intracellular organelle part;intracellular part;macromolecular complex;membrane;membrane-bounded organelle;organelle;organelle membrane;organelle part;protein complex;recycling endosome;recycling endosome membrane;WASH complex		n
>sp|B2RYG6|OTUB1_RAT Ubiquitin thioesterase OTUB1 OS=Rattus norvegicus GN=Otub1 PE=1 SV=1	Otub1	B2RYG6	Ubiquitin thioesterase OTUB1 OS=Rattus norvegicus GN=Otub1 PE=1 SV=1	0.266883	0.574478	0.555937	0.797514	0.798987	0.84128	0.53275	0.0403395	0.0333759	0.0139063	0.0123348	0.0124674	0.0173709	0.0442305	+	0		+	+	+	+	+	+	0	55.0522	42.8044	8	34	8	8	biological regulation;cellular macromolecule metabolic process;cellular metabolic process;cellular nitrogen compound metabolic process;cellular process;cellular protein metabolic process;cellular response to stimulus;cellular response to stress;DNA metabolic process;DNA repair;macromolecule metabolic process;macromolecule modification;metabolic process;negative regulation of biological process;ne…	binding;catalytic activity;cysteine-type peptidase activity;exopeptidase activity;hydrolase activity;NEDD8-specific protease activity;omega peptidase activity;peptidase activity;peptidase activity, acting on L-amino acid peptides;protein binding;small conjugating protein binding;small conjugating protein-specific protease activity;ubiquitin binding;ubiquitin-specific protease activity	cell part;cytoplasm;intracellular part		n
>sp|B2RYH9|HIAL1_RAT Hippocampus abundant transcript-like protein 1 OS=Rattus norvegicus GN=Hiatl1 PE=2 SV=1	Hiatl1	B2RYH9	Hippocampus abundant transcript-like protein 1 OS=Rattus norvegicus GN=Hiatl1 PE=2 SV=1	-0.386163	-1.11273	-0.959156	-1.38423	-1.19079	-1.45626	-1.64317	0.0744954	0.0936163	0.0233841	0.00728781	0.0610942	0.0691124	0.0434908	+	0		+	+	+	+	+	+	0	10.6278	6.50888	2	5	2	2	cellular process;establishment of localization;transmembrane transport;transport	transporter activity	cell part;integral to membrane;intrinsic to membrane;membrane;membrane part;plasma membrane		n
>sp|B2RYI0|WDR91_RAT WD repeat-containing protein 91 OS=Rattus norvegicus GN=Wdr91 PE=2 SV=1	Wdr91	B2RYI0	WD repeat-containing protein 91 OS=Rattus norvegicus GN=Wdr91 PE=2 SV=1	0.126218	0.3262	0.269303	0.279084	0.167264	0.325271	0.480073	0.00519411	0.0348907	0.0114173	0.0108656	0.0264017	0.00808217	0.0482255	+	1.65232e-05	+	+	+	+	+	+	+	0	45.6642	19.8126	10	32	10	10					n
>sp|B2RYL1|CTF8A_RAT Chromosome transmission fidelity protein 8 homolog isoform 2 OS=Rattus norvegicus GN=Chtf8 PE=1 SV=1	Chtf8	B2RYL1	Chromosome transmission fidelity protein 8 homolog isoform 2 OS=Rattus norvegicus GN=Chtf8 PE=1 SV=1	0.211789	0.199296	0.373563	0.0657225	0.207478	0.0193785	-0.171887	0.00927506	0.0585305	0.0730418	0.0460023	0.0129684	0.0152002	0.0194632	+	2.20708e-05	+				+		+	0	56.6371	39.3996	11	38	11	11			cell part;intracellular membrane-bounded organelle;intracellular organelle;intracellular part;membrane-bounded organelle;nucleus;organelle		n
>sp|B2RYM5|BRCC3_RAT Lys-63-specific deubiquitinase BRCC36 OS=Rattus norvegicus GN=Brcc3 PE=2 SV=1	Brcc3	B2RYM5	Lys-63-specific deubiquitinase BRCC36 OS=Rattus norvegicus GN=Brcc3 PE=2 SV=1	-0.0237439	-0.0728411	-0.101373	0.02258	0.118229	0.0985613	-0.0115506	0.0803854	0.0594617	0.0626581	0.0139126	0.0228299	0.0608813	0.0716576		0.191415								0	25.7988	31.9588	6	18	6	6	biological regulation;cell cycle checkpoint;cellular component organization;cellular component organization at cellular level;cellular component organization or biogenesis;cellular component organization or biogenesis at cellular level;cellular macromolecule metabolic process;cellular metabolic process;cellular nitrogen compound metabolic process;cellular process;cellular protein metabolic proces…	binding;catalytic activity;cation binding;cysteine-type peptidase activity;enzyme regulator activity;hydrolase activity;hydrolase activity, acting on ester bonds;ion binding;metal ion binding;metallopeptidase activity;peptidase activity;peptidase activity, acting on L-amino acid peptides;polyubiquitin binding;protein binding;small conjugating protein binding;small conjugating protein-specific pro…	BRCA1-A complex;BRISC complex;cell part;intracellular organelle part;intracellular part;macromolecular complex;nuclear part;nuclear ubiquitin ligase complex;organelle part;protein complex;ubiquitin ligase complex		n
>sp|B2RYN7|SPAST_RAT Spastin OS=Rattus norvegicus GN=Spast PE=1 SV=1;>tr|F1M9D2|F1M9D2_RAT Isoform of B2RYN7, Spastin OS=Rattus norvegicus GN=Spast PE=1 SV=3	Spast	B2RYN7	Spastin OS=Rattus norvegicus GN=Spast PE=1 SV=1	-0.044888	-0.325775	-0.268905	-0.329337	-0.305375	-0.356042	-0.368317	0.01232	0.0258412	0.00726768	0.00690052	0.0119195	0.0130213	0.00496532	+	0		+	+	+	+	+	+	0	94.4685	39.759	17	48	1	1	anatomical structure development;cell cycle;cell differentiation;cellular component assembly;cellular component organization;cellular component organization at cellular level;cellular component organization or biogenesis;cellular component organization or biogenesis at cellular level;cellular developmental process;cellular process;cytokinesis, completion of separation;cytokinetic process;cytoskel…	adenyl nucleotide binding;adenyl ribonucleotide binding;alpha-tubulin binding;ATP binding;ATPase activity;ATPase activity, coupled;beta-tubulin binding;binding;catalytic activity;cytoskeletal protein binding;hydrolase activity;hydrolase activity, acting on acid anhydrides;hydrolase activity, acting on acid anhydrides, in phosphorus-containing anhydrides;microtubule binding;microtubule-severing AT…	cell part;cytoplasmic part;cytoplasmic vesicle;cytoskeletal part;endoplasmic reticulum;endosome;integral to membrane;intracellular membrane-bounded organelle;intracellular non-membrane-bounded organelle;intracellular organelle;intracellular organelle part;intracellular part;intrinsic to membrane;macromolecular complex;membrane part;membrane-bounded organelle;microtubule;microtubule organizing cen…		n
>sp|B2RYT9|TACO1_RAT Translational activator of cytochrome c oxidase 1 OS=Rattus norvegicus GN=Taco1 PE=2 SV=1	Taco1	B2RYT9	Translational activator of cytochrome c oxidase 1 OS=Rattus norvegicus GN=Taco1 PE=2 SV=1	0.245804	0.543684	0.700295	0.906284	0.933831	1.06257	1.08988	0.0479433	0.0492358	0.0170168	0.0211866	0.0412868	0.0416135	0.0175769	+	0		+	+	+	+	+	+	0	34.7697	35.5932	7	19	1	7	biological regulation;posttranscriptional regulation of gene expression;regulation of biological process;regulation of biosynthetic process;regulation of cellular biosynthetic process;regulation of cellular macromolecule biosynthetic process;regulation of cellular metabolic process;regulation of cellular process;regulation of cellular protein metabolic process;regulation of gene expression;regula…		cell part;cytoplasmic part;intracellular membrane-bounded organelle;intracellular organelle;intracellular part;membrane-bounded organelle;mitochondrion;organelle		n
>sp|B2RYU6|TPC2L_RAT Trafficking protein particle complex subunit 2-like protein OS=Rattus norvegicus GN=Trappc2l PE=2 SV=1	Trappc2l	B2RYU6	Trafficking protein particle complex subunit 2-like protein OS=Rattus norvegicus GN=Trappc2l PE=2 SV=1	0.233512	0.472369	0.374858	0.355966	0.37623	0.548814	0.348931	0.0647538	0.0928075	0.0573628	0.059262	0.0825676	0.0309282	0.0435857		0.127597						+	+	0.000273948	6.86287	19.4245	2	6	2	2	cellular process;ER to Golgi vesicle-mediated transport;establishment of localization;establishment of localization in cell;Golgi vesicle transport;intracellular transport;transport;vesicle-mediated transport		cell part;cytoplasmic part;endoplasmic reticulum;Golgi apparatus;intracellular membrane-bounded organelle;intracellular organelle;intracellular part;membrane-bounded organelle;organelle;perinuclear region of cytoplasm		n
>sp|B2RYU8|LYRM1_RAT LYR motif-containing protein 1 OS=Rattus norvegicus GN=Lyrm1 PE=2 SV=1	Lyrm1	B2RYU8	LYR motif-containing protein 1 OS=Rattus norvegicus GN=Lyrm1 PE=2 SV=1	1.49022	1.14553	1.5659	1.70907	0.567079	1.16332	1.16521	0.097882	0.0216212	0.0137962	0.024125	0.0773874	0.0018187	0.0965665	+	0		+	+	+	+	+	+	0.00454884	3.34094	10.6557	1	3	0	1					n
>sp|B2RYW8|MIC10_RAT MICOS complex subunit Mic10 OS=Rattus norvegicus GN=Minos1 PE=3 SV=1	Minos1	B2RYW8	MICOS complex subunit Mic10 OS=Rattus norvegicus GN=Minos1 PE=3 SV=1	0.357133	1.05788	0.518663	0.871527	1.09494	0.934019	0.951744	0.100335	0.0847296	0.0330239	0.0373501	0.0244175	0.0219272	0.0217937	+	1.10063e-05		+	+	+	+	+	+	0	33.7019	42.1053	2	25	2	2			cell part;cytoplasmic part;integral to membrane;intracellular membrane-bounded organelle;intracellular organelle;intracellular organelle part;intracellular part;intrinsic to membrane;membrane;membrane part;membrane-bounded organelle;mitochondrial inner membrane;mitochondrial membrane;mitochondrial part;mitochondrion;organelle;organelle inner membrane;organelle membrane;organelle part		n
>sp|B2RZ37|REEP5_RAT Receptor expression-enhancing protein 5 OS=Rattus norvegicus GN=Reep5 PE=1 SV=1	Reep5	B2RZ37	Receptor expression-enhancing protein 5 OS=Rattus norvegicus GN=Reep5 PE=1 SV=1	0.198323	1.65681	0.607097	0.882684	1.15893	1.21774	1.39073	0.0631445	0.106564	0.038735	0.101869	0.0362334	0.0463499	0.0738767	+	0		+	+	+	+	+	+	0	43.952	37.037	9	57	8	9			cell part;integral to membrane;intrinsic to membrane;membrane part		n
>sp|B2RZ87|MADL2_RAT Myeloid-associated differentiation marker-like protein 2 OS=Rattus norvegicus GN=Myadml2 PE=2 SV=1	Myadml2	B2RZ87	Myeloid-associated differentiation marker-like protein 2 OS=Rattus norvegicus GN=Myadml2 PE=2 SV=1	2.01226	2.07234	2.51412	2.6635	2.77665	2.65399	2.42068	0.0687548	0.0195977	0.0123572	0.0191609	0.0322316	0.016568	0.0603621	+	0	+	+	+	+	+	+	+	0.0199442	2.22731	3.90879	1	3	1	1			cell part;integral to membrane;intrinsic to membrane;membrane part		n
>sp|B2RZC9|KTAP2_RAT Keratinocyte-associated protein 2 OS=Rattus norvegicus GN=Krtcap2 PE=2 SV=2	Krtcap2	B2RZC9	Keratinocyte-associated protein 2 OS=Rattus norvegicus GN=Krtcap2 PE=2 SV=2	-0.21446	-0.513199	-0.676664	-0.761701	-0.821917	-0.919061	-1.00607	0.0338716	0.0380249	0.0009887	0.0375718	0.0293067	0.0196408	0.0175335	+	0		+	+	+	+	+	+	0	10.2999	12.5	1	6	0	1			cell part;cytoplasmic part;endoplasmic reticulum part;integral to membrane;intracellular organelle part;intracellular part;intrinsic to membrane;macromolecular complex;membrane part;oligosaccharyltransferase complex;organelle part;protein complex		n
>sp|B2RZD2|T126B_RAT Complex I assembly factor TMEM126B, mitochondrial OS=Rattus norvegicus GN=Tmem126b PE=1 SV=2	Tmem126b	B2RZD2	Complex I assembly factor TMEM126B, mitochondrial OS=Rattus norvegicus GN=Tmem126b PE=1 SV=2	0.0743303	0.0689286	0.24564	0.437195	0.505636	0.544479	0.367298	0.0665029	0.0578282	0.0289858	0.0614243	0.0389027	0.0599818	0.0306924	+	6.90846e-05			+	+	+	+	+	0	19.5435	20.9607	3	14	3	3			cell part;cytoplasmic part;integral to membrane;intracellular organelle part;intracellular part;intrinsic to membrane;membrane;membrane part;mitochondrial membrane;mitochondrial part;organelle membrane;organelle part		n
>sp|B3DMA2|ACD11_RAT Acyl-CoA dehydrogenase family member 11 OS=Rattus norvegicus GN=Acad11 PE=1 SV=1	Acad11	B3DMA2	Acyl-CoA dehydrogenase family member 11 OS=Rattus norvegicus GN=Acad11 PE=1 SV=1	-0.154937	-0.374229	-0.164231	-0.329159	-0.312706	-0.354712	-0.328218	0.0262662	0.0319057	0.0239673	0.0372998	0.0679077	0.0549948	0.0559997	+	0.024187		+	+	+		+		0	55.8392	21.4377	12	27	12	12	carboxylic acid catabolic process;carboxylic acid metabolic process;catabolic process;cellular catabolic process;cellular ketone metabolic process;cellular lipid catabolic process;cellular lipid metabolic process;cellular metabolic process;cellular process;fatty acid beta-oxidation;fatty acid beta-oxidation using acyl-CoA dehydrogenase;fatty acid catabolic process;fatty acid metabolic process;fat…	acyl-CoA dehydrogenase activity;binding;catalytic activity;coenzyme binding;cofactor binding;flavin adenine dinucleotide binding;medium-chain-acyl-CoA dehydrogenase activity;oxidoreductase activity;oxidoreductase activity, acting on the CH-CH group of donors;transferase activity;transferase activity, transferring phosphorus-containing groups;very long-chain-acyl-CoA dehydrogenase activity	cell part;cytoplasmic part;intracellular membrane-bounded organelle;intracellular organelle;intracellular organelle part;intracellular part;membrane;membrane-bounded organelle;microbody;mitochondrial membrane;mitochondrial part;nucleus;organelle;organelle membrane;organelle part;peroxisome		n
>sp|B3GNI6-2|SEP11_RAT Isoform of B3GNI6, Isoform 2 of Septin-11 OS=Rattus norvegicus GN=Sept11	2020-09-11	B3GNI6-2	Isoform of B3GNI6, Isoform 2 of Septin-11 OS=Rattus norvegicus GN=Sept11	-0.00650091	0.246276	0.0564427	0.228711	0.304885	0.311806	0.248081	0.0261325	0.00846284	0.0140867	0.0209737	0.0160278	0.020352	0.0163333	+	0		+		+	+	+	+	0	96.1116	43.0556	14	63	0	11	cell cycle;cell division;cellular component assembly;cellular component organization;cellular component organization or biogenesis;cellular process;macromolecular complex assembly;macromolecular complex subunit organization;protein complex assembly;protein complex subunit organization;protein heterooligomerization;protein oligomerization	binding;GTP binding;guanyl nucleotide binding;guanyl ribonucleotide binding;nucleotide binding;purine nucleotide binding;purine ribonucleoside triphosphate binding;purine ribonucleotide binding;ribonucleotide binding	actin filament bundle;actomyosin;axon;cell cortex part;cell junction;cell part;cell projection;cell projection part;cytoplasmic part;cytoskeletal part;dendritic spine;intracellular organelle part;intracellular part;macromolecular complex;neuron projection;neuron spine;organelle part;protein complex;septin complex;stress fiber;synapse		n
>sp|B4F795|CTL2_RAT Choline transporter-like protein 2 OS=Rattus norvegicus GN=Slc44a2 PE=2 SV=1	Slc44a2	B4F795	Choline transporter-like protein 2 OS=Rattus norvegicus GN=Slc44a2 PE=2 SV=1	0.0984342	-0.234305	-0.229507	-0.410909	-0.363207	-0.409845	-0.350186	0.0246403	0.0256576	0.0246577	0.0343998	0.0132858	0.0337058	0.0224914	+	0		+	+	+	+	+	+	0	64.5119	21.1348	13	69	13	13	biological regulation;establishment of localization;positive regulation of biological process;positive regulation of cell communication;positive regulation of cellular process;positive regulation of I-kappaB kinase/NF-kappaB cascade;positive regulation of intracellular protein kinase cascade;positive regulation of response to stimulus;positive regulation of signal transduction;positive regulation…	molecular transducer activity;signal transducer activity	cell part;integral to membrane;intrinsic to membrane;membrane part		n
>sp|B4F7E8|NIBL1_RAT Niban-like protein 1 OS=Rattus norvegicus GN=Fam129b PE=1 SV=1	Fam129b	B4F7E8	Niban-like protein 1 OS=Rattus norvegicus GN=Fam129b PE=1 SV=1	-0.245751	-0.221486	-0.240486	-0.194452	-0.0490424	-0.078182	-0.0657273	0.0249911	0.0549943	0.0208783	0.0239922	0.0398479	0.0290771	0.0526682	+	0.00614804			+	+				0	72.899	24.0964	14	43	14	14	biological regulation;negative regulation of apoptosis;negative regulation of biological process;negative regulation of cell death;negative regulation of cellular process;negative regulation of programmed cell death;regulation of apoptosis;regulation of biological process;regulation of cell death;regulation of cellular process;regulation of programmed cell death	binding;lipid binding;phospholipid binding	adherens junction;anchoring junction;cell junction;cell part;cytoplasmic part;cytosol;intracellular part		n
>sp|B5DEH0|LIMD1_RAT LIM domain-containing protein 1 OS=Rattus norvegicus GN=Limd1 PE=1 SV=1	Limd1	B5DEH0	LIM domain-containing protein 1 OS=Rattus norvegicus GN=Limd1 PE=1 SV=1	-0.0200702	0.0421499	0.111669	0.0612697	0.00162949	0.100561	0.220734	0.0280531	0.107845	0.00807786	0.0162606	0.02152	0.052035	0.0427424		0.104387			+					0	22.8383	16.1388	6	12	6	6	anatomical structure development;biological regulation;biosynthetic process;cell development;cell migration;cell motility;cellular biosynthetic process;cellular component assembly;cellular component assembly at cellular level;cellular component movement;cellular component organization;cellular component organization at cellular level;cellular component organization or biogenesis;cellular componen…	binding;cation binding;ion binding;metal ion binding;protein binding transcription factor activity;transcription cofactor activity;transcription corepressor activity;transcription factor binding transcription factor activity;transition metal ion binding;zinc ion binding	adherens junction;anchoring junction;cell junction;cell part;cell-substrate adherens junction;cell-substrate junction;cytoplasm;cytoplasmic mRNA processing body;cytoplasmic part;focal adhesion;intracellular membrane-bounded organelle;intracellular non-membrane-bounded organelle;intracellular organelle;intracellular part;macromolecular complex;membrane-bounded organelle;non-membrane-bounded organe…		n
>sp|B5DEH2|ERLN2_RAT Erlin-2 OS=Rattus norvegicus GN=Erlin2 PE=1 SV=1	Erlin2	B5DEH2	Erlin-2 OS=Rattus norvegicus GN=Erlin2 PE=1 SV=1	-0.183631	-0.676253	-0.694985	-0.826967	-0.736358	-0.881028	-0.940868	0.00589223	0.0192644	0.00870465	0.00564367	0.0202087	0.0196186	0.0362636	+	0	+	+	+	+	+	+	+	0	50.788	36.8732	11	53	10	10	catabolic process;cellular catabolic process;cellular macromolecule catabolic process;cellular macromolecule metabolic process;cellular metabolic process;cellular process;ER-associated protein catabolic process;macromolecule catabolic process;macromolecule metabolic process;metabolic process;modification-dependent macromolecule catabolic process;modification-dependent protein catabolic process;pr…		cell part;cytoplasmic part;endoplasmic reticulum membrane;endoplasmic reticulum part;integral to membrane;intracellular organelle part;intracellular part;intrinsic to membrane;macromolecular complex;membrane;membrane part;organelle membrane;organelle part;plasma membrane;protein complex		n
>sp|B5DEK8|VOPP1_RAT Vesicular, overexpressed in cancer, prosurvival protein 1 OS=Rattus norvegicus GN=Vopp1 PE=2 SV=1	Vopp1	B5DEK8	Vesicular, overexpressed in cancer, prosurvival protein 1 OS=Rattus norvegicus GN=Vopp1 PE=2 SV=1	0.042077	-0.242272	-0.0130841	-0.0448912	0.0390972	0.219154	0.178498	0.0236925	0.082599	0.0609152	0.105523	0.0317873	0.114044	0.0752966	+	0.0255751								0	11.2086	15.6977	2	7	2	2	biological regulation;biosynthetic process;cellular biosynthetic process;cellular macromolecule biosynthetic process;cellular macromolecule metabolic process;cellular metabolic process;cellular nitrogen compound metabolic process;cellular process;macromolecule biosynthetic process;macromolecule metabolic process;metabolic process;nitrogen compound metabolic process;nucleic acid metabolic process;…	molecular transducer activity;signal transducer activity	cell part;cytoplasmic part;cytoplasmic vesicle membrane;cytoplasmic vesicle part;endosome;integral to membrane;integral to organelle membrane;intracellular membrane-bounded organelle;intracellular organelle;intracellular organelle part;intracellular part;intrinsic to membrane;intrinsic to organelle membrane;membrane;membrane part;membrane-bounded organelle;organelle;organelle membrane;organelle p…		n
>sp|B5DEL3|TTC17_RAT Tetratricopeptide repeat protein 17 OS=Rattus norvegicus GN=Ttc17 PE=1 SV=1	Ttc17	B5DEL3	Tetratricopeptide repeat protein 17 OS=Rattus norvegicus GN=Ttc17 PE=1 SV=1	0.0320117	-0.401219	-0.221686	-0.434512	-0.421939	-0.507609	-0.574892	0.0224974	0.0353722	0.0373851	0.0103092	0.0251097	0.0129487	0.0183585	+	0		+		+	+	+	+	0	62.5553	17.9466	14	35	14	14					n
>sp|B5DEN9|VPS28_RAT Vacuolar protein sorting-associated protein 28 homolog OS=Rattus norvegicus GN=Vps28 PE=2 SV=1	Vps28	B5DEN9	Vacuolar protein sorting-associated protein 28 homolog OS=Rattus norvegicus GN=Vps28 PE=2 SV=1	0.383942	0.819485	0.652313	0.636976	0.574984	0.653409	0.743853	0.0298894	0.0144946	0.0261596	0.00253424	0.0306601	0.0216284	0.0196482	+	0		+	+	+	+	+	+	0	27.7831	26.7544	6	18	0	6	biological regulation;establishment of localization;establishment of protein localization;negative regulation of biological process;negative regulation of cellular metabolic process;negative regulation of cellular process;negative regulation of cellular protein metabolic process;negative regulation of macromolecule metabolic process;negative regulation of metabolic process;negative regulation of …		cell part;cytoplasm;cytoplasmic part;cytosol;endosome;intracellular membrane-bounded organelle;intracellular organelle;intracellular part;membrane;membrane-bounded organelle;organelle;plasma membrane		n
>sp|B5DEQ3|XPP3_RAT Probable Xaa-Pro aminopeptidase 3 OS=Rattus norvegicus GN=Xpnpep3 PE=1 SV=1	Xpnpep3	B5DEQ3	Probable Xaa-Pro aminopeptidase 3 OS=Rattus norvegicus GN=Xpnpep3 PE=1 SV=1	0.0894984	-0.0120264	0.225251	0.35326	0.342784	0.471173	0.374632	0.0730735	0.0805164	0.0616494	0.0200838	0.0570432	0.0114903	0.0586213	+	0.000684728				+		+	+	0	15.3004	9.68379	4	11	0	4	cellular process	aminopeptidase activity;binding;catalytic activity;cation binding;exopeptidase activity;hydrolase activity;ion binding;manganese ion binding;metal ion binding;peptidase activity;peptidase activity, acting on L-amino acid peptides;transition metal ion binding	cell part;cytoplasmic part;intracellular membrane-bounded organelle;intracellular organelle;intracellular part;membrane-bounded organelle;mitochondrion;organelle		n
>sp|B5DF07|MRRP3_RAT Mitochondrial ribonuclease P protein 3 OS=Rattus norvegicus GN=Mrpp3 PE=2 SV=1	Mrpp3	B5DF07	Mitochondrial ribonuclease P protein 3 OS=Rattus norvegicus GN=Mrpp3 PE=2 SV=1	0.0079915	0.248062	0.276178	0.420196	0.61718	0.546366	0.561082	0.0316557	0.01688	0.0440621	0.0360861	0.0290232	0.0348348	0.0188193	+	0		+		+	+	+	+	0.00018859	7.62521	3.2368	3	4	3	3	cellular macromolecule metabolic process;cellular metabolic process;cellular nitrogen compound metabolic process;cellular process;macromolecule metabolic process;metabolic process;ncRNA metabolic process;ncRNA processing;nitrogen compound metabolic process;nucleic acid metabolic process;nucleobase-containing compound metabolic process;primary metabolic process;RNA metabolic process;RNA processing…		cell part;cytoplasmic part;intracellular membrane-bounded organelle;intracellular organelle;intracellular part;membrane-bounded organelle;mitochondrion;organelle		n
>sp|B5DF27|LOXL2_RAT Lysyl oxidase homolog 2 OS=Rattus norvegicus GN=Loxl2 PE=2 SV=2	Loxl2	B5DF27	Lysyl oxidase homolog 2 OS=Rattus norvegicus GN=Loxl2 PE=2 SV=2	-0.177171	-0.323738	-0.144266	-0.313058	-0.34407	-0.571296	-0.545987	0.0490353	0.0260659	0.0121206	0.0390189	0.0637164	0.0356104	0.0228509	+	2.56164e-05		+	+	+		+	+	0	92.1618	25.9021	15	52	2	15	anatomical structure formation involved in morphogenesis;anatomical structure morphogenesis;angiogenesis;biological regulation;biosynthetic process;cell migration;cell morphogenesis;cell morphogenesis involved in differentiation;cell motility;cell proliferation;cellular biosynthetic process;cellular component morphogenesis;cellular component movement;cellular component organization;cellular compo…	binding;carbohydrate binding;cargo receptor activity;catalytic activity;cation binding;chromatin binding;copper ion binding;histone binding;ion binding;metal ion binding;methylated histone residue binding;oligosaccharide binding;oxidoreductase activity;oxidoreductase activity, acting on the CH-NH2 group of donors;oxidoreductase activity, acting on the CH-NH2 group of donors, oxygen as acceptor;pr…	basement membrane;cell part;chromosome;extracellular matrix part;extracellular region part;extracellular space;intracellular membrane-bounded organelle;intracellular non-membrane-bounded organelle;intracellular organelle;intracellular part;membrane;membrane-bounded organelle;non-membrane-bounded organelle;nucleus;organelle		n
>sp|B5DF45|TRAF6_RAT TNF receptor-associated factor 6 OS=Rattus norvegicus GN=Traf6 PE=2 SV=1	Traf6	B5DF45	TNF receptor-associated factor 6 OS=Rattus norvegicus GN=Traf6 PE=2 SV=1	-0.351649	-0.0847356	0.00629299	0.14836	0.0400452	0.182285	0.286405	0.129719	0.0515732	0.0620036	0.0398005	0.0442	0.0458496	0.0290833	+	0.000372466							+	0	21.676	15.283	5	10	5	5	activation of immune response;activation of NF-kappaB-inducing kinase activity;activation of protein kinase activity;adaptive immune response;adaptive immune response based on somatic recombination of immune receptors built from immunoglobulin superfamily domains;anatomical structure development;anatomical structure formation involved in morphogenesis;anatomical structure homeostasis;anatomical s…	acid-amino acid ligase activity;binding;catalytic activity;cation binding;ion binding;ligase activity;ligase activity, forming carbon-nitrogen bonds;metal ion binding;molecular transducer activity;signal transducer activity;small conjugating protein ligase activity;transition metal ion binding;ubiquitin-protein ligase activity;zinc ion binding	CD40 receptor complex;cell cortex;cell part;cytoplasmic part;cytosol;internal side of plasma membrane;intracellular organelle part;intracellular part;lipid particle;macromolecular complex;membrane;membrane part;nuclear membrane;nuclear part;organelle membrane;organelle part;perinuclear region of cytoplasm;plasma membrane part;protein complex;receptor complex	Chagas disease (American trypanosomiasis);Endocytosis;Hepatitis C;ko05152;Leishmaniasis;MAPK signaling pathway;Measles;Neurotrophin signaling pathway;NOD-like receptor signaling pathway;Osteoclast differentiation;Pathways in cancer;RIG-I-like receptor signaling pathway;Small cell lung cancer;Toll-like receptor signaling pathway;Toxoplasmosis;Ubiquitin mediated proteolysis	n
>sp|B5DF51|MMGT1_RAT Membrane magnesium transporter 1 OS=Rattus norvegicus GN=Mmgt1 PE=2 SV=1	Mmgt1	B5DF51	Membrane magnesium transporter 1 OS=Rattus norvegicus GN=Mmgt1 PE=2 SV=1	-0.106156	-0.133002	-0.361926	-0.35342	-0.33705	-0.352836	-0.407355	0.0240607	0.085319	0.0182842	0.028283	0.00870526	0.0126199	0.0238859	+	0.000345989			+	+	+	+	+	0	15.6744	33.5878	3	19	3	3	cation transport;copper ion transport;establishment of localization;ion transport;metal ion transport;transition metal ion transport;transport	cation transmembrane transporter activity;cobalt ion transmembrane transporter activity;divalent inorganic cation transmembrane transporter activity;ferrous iron transmembrane transporter activity;inorganic cation transmembrane transporter activity;ion transmembrane transporter activity;iron ion transmembrane transporter activity;magnesium ion transmembrane transporter activity;metal ion transmem…	cell part;cytoplasmic part;early endosome;early endosome membrane;endosomal part;endosome;endosome membrane;ER membrane protein complex;Golgi apparatus;Golgi apparatus part;Golgi membrane;intracellular membrane-bounded organelle;intracellular organelle;intracellular organelle part;intracellular part;macromolecular complex;membrane;membrane-bounded organelle;organelle;organelle membrane;organelle …		n
>sp|B5DF89|CUL3_RAT Cullin-3 OS=Rattus norvegicus GN=Cul3 PE=1 SV=2	Cul3	B5DF89	Cullin-3 OS=Rattus norvegicus GN=Cul3 PE=1 SV=2	-0.143374	-0.108766	-0.0259132	0.0436455	-0.0093179	-0.0201776	-0.0011581	0.0152903	0.0358948	0.0110185	0.0199265	0.018673	0.0227321	0.0155518	+	0.000567961								0	117.951	34.7656	22	63	0	22	actin cytoskeleton organization;actin filament bundle assembly;actin filament organization;actin filament-based process;anaphase;anatomical structure morphogenesis;biological regulation;catabolic process;cell cycle phase;cell cycle process;cell division;cell migration;cell morphogenesis;cell morphogenesis involved in differentiation;cell motility;cell surface receptor linked signaling pathway;cel…	acid-amino acid ligase activity;binding;catalytic activity;ligase activity;ligase activity, forming carbon-nitrogen bonds;POZ domain binding;protein binding;protein domain specific binding;small conjugating protein ligase activity;ubiquitin-protein ligase activity	cell part;Cul3-RING ubiquitin ligase complex;cullin-RING ubiquitin ligase complex;cytoplasmic part;cytoskeletal part;Golgi apparatus;intracellular membrane-bounded organelle;intracellular organelle;intracellular organelle part;intracellular part;macromolecular complex;membrane-bounded organelle;microtubule;nucleus;organelle;organelle part;polar microtubule;protein complex;spindle microtubule;ubiq…		n
>sp|B5DF93|PATL1_RAT Protein PAT1 homolog 1 OS=Rattus norvegicus GN=Patl1 PE=2 SV=1	Patl1	B5DF93	Protein PAT1 homolog 1 OS=Rattus norvegicus GN=Patl1 PE=2 SV=1	0.0603524	0.241509	0.0914773	0.183836	0.182025	0.203561	0.17262	0.0541043	0.0755779	0.0240111	0.0263335	0.0179951	0.0173755	0.00981859		0.0920956				+	+	+	+	0	46.3086	20.3896	9	23	9	9	catabolic process;cellular catabolic process;cellular component assembly;cellular component assembly at cellular level;cellular component organization;cellular component organization at cellular level;cellular component organization or biogenesis;cellular component organization or biogenesis at cellular level;cellular macromolecular complex assembly;cellular macromolecular complex subunit organiz…	binding;nucleic acid binding;poly(G) RNA binding;poly(U) RNA binding;poly-purine tract binding;poly-pyrimidine tract binding;RNA binding;single-stranded RNA binding	CCR4-NOT complex;cell part;cytoplasmic mRNA processing body;cytoplasmic part;intracellular non-membrane-bounded organelle;intracellular organelle;intracellular organelle part;intracellular part;macromolecular complex;non-membrane-bounded organelle;nuclear body;nuclear part;nuclear speck;nucleoplasm part;organelle;organelle part;PML body;protein complex;ribonucleoprotein complex;RNA granule;transc…	RNA degradation	n
>sp|B5DF94|SRPX2_RAT Sushi repeat-containing protein SRPX2 OS=Rattus norvegicus GN=Srpx2 PE=1 SV=1	Srpx2	B5DF94	Sushi repeat-containing protein SRPX2 OS=Rattus norvegicus GN=Srpx2 PE=1 SV=1	0.157694	0.91532	1.26792	1.52546	1.5856	1.57442	1.78131	0.29255	0.0944732	0.0448293	0.127599	0.102958	0.154808	0.179173	+	0.000161334		+	+	+	+	+	+	0	16.579	14.3777	4	7	4	4					n
>sp|B5DFA1|TBD2A_RAT TBC1 domain family member 2A OS=Rattus norvegicus GN=Tbc1d2 PE=2 SV=1	Tbc1d2	B5DFA1	TBC1 domain family member 2A OS=Rattus norvegicus GN=Tbc1d2 PE=2 SV=1	-0.0953279	0.0999983	0.114968	0.0808039	-0.0403665	0.115383	0.0604364	0.0559625	0.0318642	0.0216837	0.0543456	0.0407201	0.0662545	0.0475607		0.061701								0	31.8862	10.4978	8	20	2	8		binding;enzyme activator activity;enzyme regulator activity;GTPase activator activity;GTPase regulator activity;lipid binding;nucleoside-triphosphatase regulator activity;phospholipid binding;Rab GTPase activator activity;Ras GTPase activator activity;small GTPase regulator activity	cell junction;cell part;cytoplasmic membrane-bounded vesicle;cytoplasmic part;cytoplasmic vesicle;intracellular membrane-bounded organelle;intracellular organelle;intracellular part;membrane-bounded organelle;membrane-bounded vesicle;nucleus;organelle;vesicle		n
>sp|B5DFC8|EIF3C_RAT Eukaryotic translation initiation factor 3 subunit C OS=Rattus norvegicus GN=Eif3c PE=1 SV=1	Eif3c	B5DFC8	Eukaryotic translation initiation factor 3 subunit C OS=Rattus norvegicus GN=Eif3c PE=1 SV=1	-0.23171	0.170189	-0.0755425	-0.0839064	-0.150374	-0.106567	-0.0881393	0.0230902	0.0262868	0.0175226	0.0352515	0.0214881	0.0377206	0.0220239	+	1.66263e-05					+			0	178.269	31.0648	25	146	25	25	cellular process;translational initiation	binding;nucleic acid binding;RNA binding;translation factor activity, nucleic acid binding;translation initiation factor activity	cell part;cytoplasmic part;eukaryotic translation initiation factor 3 complex;intracellular part;macromolecular complex;protein complex	RNA transport	n
>sp|B5DFC9|NID2_RAT Nidogen-2 OS=Rattus norvegicus GN=Nid2 PE=2 SV=1	Nid2	B5DFC9	Nidogen-2 OS=Rattus norvegicus GN=Nid2 PE=2 SV=1	0.147817	0.592345	0.693958	0.561902	0.652886	0.537444	0.525445	0.0270914	0.0356723	0.0238524	0.0132801	0.0268457	0.0326596	0.0135948	+	0		+	+	+	+	+	+	0	239.055	43.3381	44	199	0	44	biological adhesion;cell adhesion;cell-matrix adhesion;cell-substrate adhesion;cellular process	binding;calcium ion binding;cation binding;ion binding;metal ion binding	basement membrane;cell part;cell surface;extracellular matrix part;extracellular region part		n
>sp|B5DFN2|SAHH2_RAT Adenosylhomocysteinase 2 OS=Rattus norvegicus GN=Ahcyl1 PE=1 SV=2	Ahcyl1	B5DFN2	Adenosylhomocysteinase 2 OS=Rattus norvegicus GN=Ahcyl1 PE=1 SV=2	-0.166375	0.311458	0.0681661	0.14684	0.060696	0.0650965	0.109578	0.0302204	0.0299353	0.0230298	0.0235249	0.00174976	0.0485574	0.0193207	+	1.07403e-05		+		+	+			0	66.7361	32.9193	12	47	5	5	cellular metabolic process;cellular process;metabolic process;one-carbon metabolic process;small molecule metabolic process	adenosylhomocysteinase activity;catalytic activity;hydrolase activity;hydrolase activity, acting on ether bonds;trialkylsulfonium hydrolase activity			n
>sp|B5DFN3|UQCC2_RAT Ubiquinol-cytochrome-c reductase complex assembly factor 2 OS=Rattus norvegicus GN=Uqcc2 PE=2 SV=1	Uqcc2	B5DFN3	Ubiquinol-cytochrome-c reductase complex assembly factor 2 OS=Rattus norvegicus GN=Uqcc2 PE=2 SV=1	0.0131849	0.0301188	0.234348	0.377948	0.339109	0.32918	0.275382	0.0320512	0.00944496	0.00764574	0.0063221	0.0121018	0.0590105	0.00531864	+	3.61174e-06			+	+	+		+	0	35.1344	52.2059	5	29	2	5			cell part;cytoplasmic part;intracellular non-membrane-bounded organelle;intracellular organelle;intracellular organelle part;intracellular part;mitochondrial nucleoid;mitochondrial part;non-membrane-bounded organelle;nucleoid;organelle;organelle part		n
>sp|D2XV59|GTPB1_RAT GTP-binding protein 1 OS=Rattus norvegicus GN=Gtpbp1 PE=1 SV=1	Gtpbp1	D2XV59	GTP-binding protein 1 OS=Rattus norvegicus GN=Gtpbp1 PE=1 SV=1	0.131803	0.453317	0.195671	0.301359	0.410616	0.484677	0.491015	0.00872758	0.0230164	0.00730772	0.0141491	0.0420435	0.0371848	0.0012446	+	0		+	+	+	+	+	+	0	46.9433	23.1689	8	18	8	8	biological regulation;positive regulation of biological process;positive regulation of catabolic process;positive regulation of cellular catabolic process;positive regulation of cellular metabolic process;positive regulation of cellular process;positive regulation of macromolecule metabolic process;positive regulation of metabolic process;positive regulation of mRNA catabolic process;positive reg…	binding;catalytic activity;GTP binding;GTPase activity;guanyl nucleotide binding;guanyl ribonucleotide binding;hydrolase activity;hydrolase activity, acting on acid anhydrides;hydrolase activity, acting on acid anhydrides, in phosphorus-containing anhydrides;nucleoside-triphosphatase activity;nucleotide binding;purine nucleotide binding;purine ribonucleoside triphosphate binding;purine ribonucleo…	cell part;cytoplasmic exosome (RNase complex);cytoplasmic part;cytosol;exosome (RNase complex);intracellular part;macromolecular complex;protein complex		n
>sp|D3Z8E6|CAMP1_RAT Calmodulin-regulated spectrin-associated protein 1 OS=Rattus norvegicus GN=Camsap1 PE=1 SV=2	Camsap1	D3Z8E6	Calmodulin-regulated spectrin-associated protein 1 OS=Rattus norvegicus GN=Camsap1 PE=1 SV=2	-0.0780474	-0.224587	-0.0211639	-0.0727619	-0.0769433	-0.0362364	-0.151668	0.0506513	0.072261	0.0279854	0.0346404	0.0257826	0.0808228	0.080598		0.328338								0	20.8898	7.16958	7	7	0	7					n
>sp|D3Z8L7|RRAS_RAT Ras-related protein R-Ras OS=Rattus norvegicus GN=Rras PE=1 SV=1	Rras	D3Z8L7	Ras-related protein R-Ras OS=Rattus norvegicus GN=Rras PE=1 SV=1	0.0647647	0.0240297	0.138177	0.187971	0.275838	0.303214	0.417727	0.0363876	0.0373699	0.00989804	0.0358256	0.0116661	0.0145556	0.00190744	+	3.53201e-06			+		+	+	+	0	85.7565	59.1743	12	138	9	9	biological regulation;cellular process;cellular response to stimulus;intracellular signal transduction;negative regulation of biological process;negative regulation of cell migration;negative regulation of cell motility;negative regulation of cellular component movement;negative regulation of cellular process;negative regulation of locomotion;positive regulation of angiogenesis;positive regulatio…	binding;catalytic activity;GDP binding;GTP binding;GTPase activity;guanyl nucleotide binding;guanyl ribonucleotide binding;hydrolase activity;hydrolase activity, acting on acid anhydrides;hydrolase activity, acting on acid anhydrides, in phosphorus-containing anhydrides;nucleoside-triphosphatase activity;nucleotide binding;purine nucleotide binding;purine ribonucleoside triphosphate binding;purin…	cell part;membrane;plasma membrane	MAPK signaling pathway;Regulation of actin cytoskeleton;Tight junction	n
>sp|D3Z9Z9|SMRCD_RAT SWI/SNF-related matrix-associated actin-dependent regulator of chromatin subfamily A containing DEAD/H box 1 OS=Rattus norvegicus GN=Smarcad1 PE=1 SV=1	Smarcad1	D3Z9Z9	SWI/SNF-related matrix-associated actin-dependent regulator of chromatin subfamily A containing DEAD/H box 1 OS=Rattus norvegicus GN=Smarcad1 PE=1 SV=1	-0.0202965	0.0959794	-0.00790531	0.0109388	-0.194296	-0.069691	-0.112853	0.0564892	0.0611234	0.00681526	0.0525199	0.0211689	0.021129	0.0175917	+	0.0057661					+		+	0	54.7143	18.3594	12	25	12	12	ATP-dependent chromatin remodeling;biological regulation;catabolic process;cell cycle process;cellular catabolic process;cellular component organization;cellular component organization at cellular level;cellular component organization or biogenesis;cellular component organization or biogenesis at cellular level;cellular macromolecule catabolic process;cellular macromolecule metabolic process;cell…	adenyl nucleotide binding;adenyl ribonucleotide binding;ATP binding;binding;catalytic activity;DNA binding;helicase activity;hydrolase activity;hydrolase activity, acting on acid anhydrides;hydrolase activity, acting on acid anhydrides, in phosphorus-containing anhydrides;nucleic acid binding;nucleoside-triphosphatase activity;nucleotide binding;purine nucleotide binding;purine ribonucleoside tri…	cell part;chromatin;chromosomal part;heterochromatin;intracellular membrane-bounded organelle;intracellular organelle;intracellular organelle part;intracellular part;membrane-bounded organelle;nuclear chromosome part;nuclear part;nuclear replication fork;nucleus;organelle;organelle part;replication fork;site of double-strand break		n
>sp|D3ZAF6|ATPK_RAT ATP synthase subunit f, mitochondrial OS=Rattus norvegicus GN=Atp5j2 PE=1 SV=1	Atp5j2	D3ZAF6	ATP synthase subunit f, mitochondrial OS=Rattus norvegicus GN=Atp5j2 PE=1 SV=1	0.258568	0.542183	0.403465	0.283942	0.396444	0.414687	0.501348	0.115973	0.0406044	0.201155	0.0963507	0.0164834	0.154394	0.0815133		0.666663		+			+		+	0	12.8242	23.8636	3	14	3	3	ATP biosynthetic process;ATP metabolic process;biosynthetic process;cation transport;cellular biosynthetic process;cellular metabolic process;cellular nitrogen compound biosynthetic process;cellular nitrogen compound metabolic process;cellular process;establishment of localization;heterocycle biosynthetic process;heterocycle metabolic process;hydrogen transport;ion transport;metabolic process;mon…		cell part;cytoplasmic part;integral to membrane;intracellular organelle part;intracellular part;intrinsic to membrane;macromolecular complex;membrane part;mitochondrial membrane part;mitochondrial part;mitochondrial proton-transporting ATP synthase complex, coupling factor F(o);organelle part;protein complex;proton-transporting ATP synthase complex, coupling factor F(o);proton-transporting two-se…		n
>sp|D3ZBM7|HACE1_RAT E3 ubiquitin-protein ligase HACE1 OS=Rattus norvegicus GN=Hace1 PE=3 SV=1	Hace1	D3ZBM7	E3 ubiquitin-protein ligase HACE1 OS=Rattus norvegicus GN=Hace1 PE=3 SV=1	-0.310556	-0.658382	-0.398845	-0.505834	-0.418632	-0.512562	-0.55093	0.11143	0.113562	0.03654	0.0503598	0.0754954	0.090771	0.0295828		0.180739			+	+			+	0	19.1759	12.5413	6	7	6	6	biological regulation;biosynthetic process;cell cycle;cellular biosynthetic process;cellular component organization;cellular component organization at cellular level;cellular component organization or biogenesis;cellular component organization or biogenesis at cellular level;cellular macromolecule biosynthetic process;cellular macromolecule metabolic process;cellular membrane fusion;cellular memb…	acid-amino acid ligase activity;binding;catalytic activity;enzyme binding;GTPase binding;ligase activity;ligase activity, forming carbon-nitrogen bonds;protein binding;Rab GTPase binding;Ras GTPase binding;small conjugating protein ligase activity;small GTPase binding;ubiquitin-protein ligase activity	cell part;cytoplasmic part;endoplasmic reticulum;Golgi apparatus part;Golgi cisterna membrane;Golgi membrane;intracellular membrane-bounded organelle;intracellular organelle;intracellular organelle part;intracellular part;membrane;membrane-bounded organelle;nucleus;organelle;organelle membrane;organelle part		n
>sp|D3ZBN0|H15_RAT Histone H1.5 OS=Rattus norvegicus GN=Hist1h1b PE=1 SV=1	Hist1h1b	D3ZBN0	Histone H1.5 OS=Rattus norvegicus GN=Hist1h1b PE=1 SV=1	0.0853993	-0.454507	-0.351801	-0.465915	0.274596	-0.148767	-0.0361542	0.1679	0.188294	0.165016	0.0490921	0.0295278	0.107919	0.0604359	+	0.00832863				+	+			0	39.6958	27.9279	8	89	7	7	cellular component assembly;cellular component assembly at cellular level;cellular component organization;cellular component organization at cellular level;cellular component organization or biogenesis;cellular component organization or biogenesis at cellular level;cellular macromolecular complex assembly;cellular macromolecular complex subunit organization;cellular process;chromatin organization…	binding;DNA binding;nucleic acid binding	cell part;chromatin;chromosomal part;intracellular organelle part;intracellular part;macromolecular complex;nuclear chromatin;nuclear chromosome part;nuclear part;nucleosome;organelle part;protein-DNA complex		n
>sp|D3ZBP4|MICA1_RAT Protein-methionine sulfoxide oxidase MICAL1 OS=Rattus norvegicus GN=Mical1 PE=1 SV=1	Mical1	D3ZBP4	Protein-methionine sulfoxide oxidase MICAL1 OS=Rattus norvegicus GN=Mical1 PE=1 SV=1	0.262583	0.195024	0.199927	0.133668	0.0399091	0.0391969	0.00457891	0.0193214	0.0107985	0.0330819	0.0277719	0.0136519	0.0221973	0.0158158	+	1.66957e-05		+						0	70.2597	19.1022	16	37	0	15	actin cytoskeleton organization;actin filament depolymerization;actin filament organization;actin filament-based process;actin polymerization or depolymerization;biological regulation;cellular component disassembly;cellular component disassembly at cellular level;cellular component organization;cellular component organization at cellular level;cellular component organization or biogenesis;cellula…	actin binding;binding;catalytic activity;cation binding;coenzyme binding;cofactor binding;cytoskeletal protein binding;FAD binding;flavin adenine dinucleotide binding;ion binding;metal ion binding;monooxygenase activity;oxidoreductase activity;oxidoreductase activity, acting on paired donors, with incorporation or reduction of molecular oxygen;oxidoreductase activity, acting on paired donors, wit…	cell part;cytoplasm;cytoskeleton;intracellular non-membrane-bounded organelle;intracellular organelle;intracellular part;non-membrane-bounded organelle;organelle		n
>sp|D3ZF42|SENP7_RAT Sentrin-specific protease 7 OS=Rattus norvegicus GN=Senp7 PE=1 SV=1	Senp7	D3ZF42	Sentrin-specific protease 7 OS=Rattus norvegicus GN=Senp7 PE=1 SV=1	-0.0265782	0.062412	0.128641	0.0885787	0.080212	-0.0131566	0.0474871	0.0316887	0.067718	0.0260397	0.0293553	0.0331411	0.0391796	0.0569289		0.274557								0	38.3367	15.3327	9	19	9	9	macromolecule metabolic process;metabolic process;primary metabolic process;protein metabolic process;proteolysis	catalytic activity;cysteine-type peptidase activity;hydrolase activity;peptidase activity;peptidase activity, acting on L-amino acid peptides	cell part;intracellular membrane-bounded organelle;intracellular organelle;intracellular part;membrane-bounded organelle;nucleus;organelle		n
>sp|D3ZG27|UBIA1_RAT UbiA prenyltransferase domain-containing protein 1 OS=Rattus norvegicus GN=Ubiad1 PE=3 SV=1	Ubiad1	D3ZG27	UbiA prenyltransferase domain-containing protein 1 OS=Rattus norvegicus GN=Ubiad1 PE=3 SV=1	-0.228213	-0.761847	-0.622764	-0.77048	-0.772668	-0.92849	-0.980617	0.0140486	0.0243872	0.0624069	0.0269337	0.0461103	0.0281757	0.0430901	+	0		+	+	+	+	+	+	0	23.5151	8.87574	3	9	3	3	biosynthetic process;cellular biosynthetic process;cellular ketone metabolic process;cellular metabolic process;cellular process;coenzyme biosynthetic process;coenzyme metabolic process;cofactor biosynthetic process;cofactor metabolic process;fat-soluble vitamin biosynthetic process;fat-soluble vitamin metabolic process;menaquinone biosynthetic process;menaquinone metabolic process;metabolic proc…	catalytic activity;prenyltransferase activity;transferase activity;transferase activity, transferring alkyl or aryl (other than methyl) groups	cell part;cytoplasmic part;endoplasmic reticulum;endoplasmic reticulum membrane;endoplasmic reticulum part;integral to membrane;intracellular membrane-bounded organelle;intracellular organelle;intracellular organelle part;intracellular part;intrinsic to membrane;membrane;membrane part;membrane-bounded organelle;mitochondrion;nucleus;organelle;organelle membrane;organelle part		n
>sp|D3ZGB1|NFAT5_RAT Nuclear factor of activated T-cells 5 OS=Rattus norvegicus GN=Nfat5 PE=1 SV=1	Nfat5	D3ZGB1	Nuclear factor of activated T-cells 5 OS=Rattus norvegicus GN=Nfat5 PE=1 SV=1	0.108104	0.145843	0.195733	0.205517	0.124223	0.158299	0.250624	0.0448983	0.0553912	0.0183748	0.0273551	0.0682809	0.0387189	0.069001		0.527307			+	+				0.000351834	5.7229	1.74419	2	3	0	2	biological regulation;cytokine production;multicellular organismal process;positive regulation of biological process;positive regulation of biosynthetic process;positive regulation of cellular biosynthetic process;positive regulation of cellular metabolic process;positive regulation of cellular process;positive regulation of gene expression;positive regulation of macromolecule biosynthetic proces…	binding;DNA binding;nucleic acid binding;nucleic acid binding transcription factor activity;sequence-specific DNA binding transcription factor activity	cell part;cytoplasm;intracellular membrane-bounded organelle;intracellular organelle;intracellular part;membrane-bounded organelle;nucleus;organelle	Axon guidance;B cell receptor signaling pathway;Natural killer cell mediated cytotoxicity;T cell receptor signaling pathway;VEGF signaling pathway;Wnt signaling pathway	n
>sp|D3ZHA0|FLNC_RAT Filamin-C OS=Rattus norvegicus GN=Flnc PE=1 SV=1	Flnc	D3ZHA0	Filamin-C OS=Rattus norvegicus GN=Flnc PE=1 SV=1	0.510138	1.11071	1.11719	1.21021	1.21365	1.41387	1.46961	0.0243758	0.00274877	0.00567516	0.0143348	0.0217969	0.0251621	0.0251028	+	0	+	+	+	+	+	+	+	0	1016.08	65.8107	143	1234	0	133	anatomical structure development;cell development;cellular developmental process;cellular process;developmental process;muscle cell development;muscle fiber development;striated muscle cell development		cell part;contractile fiber part;costamere;cytoplasm;cytoplasmic part;intracellular part;membrane;organelle part;plasma membrane;sarcolemma;sarcoplasm	Focal adhesion;MAPK signaling pathway	n
>sp|D3ZJ96-2|UBP28_RAT Isoform of D3ZJ96, Isoform 2 of Ubiquitin carboxyl-terminal hydrolase 28 OS=Rattus norvegicus GN=Usp28	Usp28	D3ZJ96-2	Isoform of D3ZJ96, Isoform 2 of Ubiquitin carboxyl-terminal hydrolase 28 OS=Rattus norvegicus GN=Usp28	0.557534	0.867862	0.71998	0.862637	0.865659	0.961846	0.8633	0.0228133	0.016354	0.030996	0.00940799	0.0141938	0.0207231	0.0190852	+	0	+	+	+	+	+	+	+	0	92.2917	23.3111	18	42	1	18	biological regulation;catabolic process;cell cycle checkpoint;cell proliferation;cellular catabolic process;cellular macromolecule catabolic process;cellular macromolecule metabolic process;cellular metabolic process;cellular nitrogen compound metabolic process;cellular process;cellular protein metabolic process;cellular response to abiotic stimulus;cellular response to light stimulus;cellular re…	catalytic activity;cysteine-type peptidase activity;hydrolase activity;hydrolase activity, acting on ester bonds;peptidase activity;peptidase activity, acting on L-amino acid peptides;small conjugating protein-specific protease activity;thiolester hydrolase activity;ubiquitin thiolesterase activity;ubiquitin-specific protease activity	cell part;intracellular non-membrane-bounded organelle;intracellular organelle;intracellular organelle part;intracellular part;macromolecular complex;non-membrane-bounded organelle;nuclear part;nucleolus;nucleoplasm;organelle;organelle part;protein complex		n
>sp|D3ZJP6|MYO10_RAT Unconventional myosin-X OS=Rattus norvegicus GN=Myo10 PE=1 SV=1	Myo10	D3ZJP6	Unconventional myosin-X OS=Rattus norvegicus GN=Myo10 PE=1 SV=1	0.3494	0.277629	0.358816	0.150622	0.0560454	0.0488659	0.0294909	0.0314063	0.013538	0.0277783	0.0157638	0.00810088	0.0208142	0.0143179	+	0		+	+	+	+			0	180.84	22.1359	35	113	6	35	biological regulation;cytoskeleton-dependent intracellular transport;establishment of localization;establishment of localization in cell;intracellular transport;positive regulation of biological process;positive regulation of cell adhesion;positive regulation of cell-cell adhesion;positive regulation of cellular process;regulation of anatomical structure morphogenesis;regulation of biological pro…	actin binding;actin filament binding;actin-dependent ATPase activity;adenyl nucleotide binding;adenyl ribonucleotide binding;ATP binding;ATPase activity;ATPase activity, coupled;binding;catalytic activity;cytoskeletal protein binding;hydrolase activity;hydrolase activity, acting on acid anhydrides;hydrolase activity, acting on acid anhydrides, in phosphorus-containing anhydrides;lipid binding;mic…	cell body;cell cortex;cell part;cell projection;cell projection membrane;cell projection part;cytoplasmic part;cytoskeletal part;cytosol;filopodium membrane;filopodium tip;intracellular non-membrane-bounded organelle;intracellular organelle;intracellular organelle part;intracellular part;lamellipodium;macromolecular complex;membrane part;myosin complex;neuron projection;neuronal cell body;non-mem…		n
>sp|D3ZKD3|ALKB5_RAT RNA demethylase ALKBH5 OS=Rattus norvegicus GN=Alkbh5 PE=1 SV=1	Alkbh5	D3ZKD3	RNA demethylase ALKBH5 OS=Rattus norvegicus GN=Alkbh5 PE=1 SV=1	0.335249	0.389494	0.343969	0.401676	0.315775	0.460409	0.454918	0.0499451	0.0383493	0.0534167	0.0201973	0.0203756	0.0143044	0.0225482		0.0826693		+		+	+	+	+	0	24.8082	19.7468	6	10	6	6	cell differentiation;cellular developmental process;cellular macromolecule metabolic process;cellular metabolic process;cellular nitrogen compound metabolic process;cellular process;demethylation;developmental process;establishment of localization;establishment of localization in cell;establishment of RNA localization;gamete generation;intracellular transport;macromolecule metabolic process;macro…	binding;catalytic activity;cation binding;demethylase activity;dioxygenase activity;ion binding;metal ion binding;oxidative RNA demethylase activity;oxidoreductase activity;oxidoreductase activity, acting on paired donors, with incorporation or reduction of molecular oxygen;oxidoreductase activity, acting on paired donors, with incorporation or reduction of molecular oxygen, 2-oxoglutarate as one…	cell part;intracellular organelle part;intracellular part;nuclear body;nuclear part;nuclear speck;nucleoplasm part;organelle part		n
>sp|D3ZKU7|BL1S1_RAT Biogenesis of lysosome-related organelles complex 1 subunit 1 OS=Rattus norvegicus GN=Bloc1s1 PE=3 SV=1	Bloc1s1	D3ZKU7	Biogenesis of lysosome-related organelles complex 1 subunit 1 OS=Rattus norvegicus GN=Bloc1s1 PE=3 SV=1	0.12558	0.358584	0.329031	0.421449	0.422191	0.471378	0.464972	0.0479984	0.0289366	0.033634	0.0360185	0.0372864	0.00972685	0.0108654	+	8.26025e-05		+	+	+	+	+	+	0	11.9885	22.4	2	5	2	2	aerobic respiration;anterograde axon cargo transport;anterograde synaptic vesicle transport;axon cargo transport;cell projection organization;cellular component movement;cellular component organization;cellular component organization at cellular level;cellular component organization or biogenesis;cellular component organization or biogenesis at cellular level;cellular macromolecule metabolic proc…		BLOC complex;BLOC-1 complex;cell part;cytoplasmic part;cytosolic part;intracellular organelle lumen;intracellular organelle part;intracellular part;macromolecular complex;membrane-enclosed lumen;mitochondrial intermembrane space;mitochondrial matrix;mitochondrial part;organelle envelope lumen;organelle lumen;organelle part;protein complex		n
>sp|D3ZML2-2|BRSK2_RAT Isoform of D3ZML2, Isoform 2 of Serine/threonine-protein kinase BRSK2 OS=Rattus norvegicus GN=Brsk2	Brsk2	D3ZML2-2	Isoform of D3ZML2, Isoform 2 of Serine/threonine-protein kinase BRSK2 OS=Rattus norvegicus GN=Brsk2	-0.0688287	0.709283	0.122392	-0.054848	-0.0289676	-0.161358	-0.113551	0.165115	0.00746344	0.0268416	0.0212957	0.00567952	0.0857773	0.031297	+	3.13873e-05		+						0.0484337	1.54729	2.37781	1	3	0	1	anatomical structure morphogenesis;apoptosis;axonogenesis;biological regulation;cell cycle checkpoint;cell cycle phase;cell cycle process;cell death;cell division;cell part morphogenesis;cell projection morphogenesis;cell projection organization;cellular component morphogenesis;cellular component organization;cellular component organization at cellular level;cellular component organization or bio…	adenyl nucleotide binding;adenyl ribonucleotide binding;ATP binding;binding;catalytic activity;cation binding;ion binding;kinase activity;metal ion binding;nucleotide binding;phosphotransferase activity, alcohol group as acceptor;protein kinase activity;protein serine/threonine kinase activity;purine nucleotide binding;purine ribonucleoside triphosphate binding;purine ribonucleotide binding;ribon…	cell part;cytoplasm;cytoplasmic part;cytoskeletal part;endoplasmic reticulum;intracellular membrane-bounded organelle;intracellular organelle;intracellular organelle part;intracellular part;membrane-bounded organelle;microtubule organizing center;nucleus;organelle;organelle part;perinuclear region of cytoplasm		n
>sp|D3ZPG5|UBP30_RAT Ubiquitin carboxyl-terminal hydrolase 30 OS=Rattus norvegicus GN=Usp30 PE=3 SV=1	Usp30	D3ZPG5	Ubiquitin carboxyl-terminal hydrolase 30 OS=Rattus norvegicus GN=Usp30 PE=3 SV=1	0.112886	-0.12216	0.021962	-0.236665	-0.153005	-0.267643	-0.284046	0.0732578	0.0718309	0.0256262	0.0567719	0.0341167	0.0364597	0.0117974	+	0.000587352						+	+	0	44.3206	23.2108	8	19	0	8	catabolic process;cellular catabolic process;cellular macromolecule catabolic process;cellular macromolecule metabolic process;cellular metabolic process;cellular process;macromolecule catabolic process;macromolecule metabolic process;metabolic process;modification-dependent macromolecule catabolic process;modification-dependent protein catabolic process;primary metabolic process;protein metaboli…	catalytic activity;cysteine-type peptidase activity;hydrolase activity;hydrolase activity, acting on ester bonds;peptidase activity;peptidase activity, acting on L-amino acid peptides;thiolester hydrolase activity;ubiquitin thiolesterase activity			n
>sp|D3ZPX4|PLXA3_RAT Plexin-A3 OS=Rattus norvegicus GN=Plxna3 PE=3 SV=1	Plxna3	D3ZPX4	Plexin-A3 OS=Rattus norvegicus GN=Plxna3 PE=3 SV=1	0.118185	0.132437	0.344151	0.174756	0.409872	0.362585	0.404436	0.0262087	0.0241241	0.0576453	0.0200882	0.0136708	0.0274288	0.0211367	+	2.09699e-05				+	+	+	+	0	149.164	20.7265	27	85	24	24	anatomical structure development;axon guidance;biological regulation;cell development;cellular developmental process;cellular process;central nervous system neuron development;chemotaxis;developmental process;forebrain neuron development;hippocampus development;locomotion;negative chemotaxis;negative regulation of axon extension;negative regulation of axon extension involved in axon guidance;nega…	molecular transducer activity;receptor activity;semaphorin receptor activity;signal transducer activity;signaling receptor activity;transmembrane signaling receptor activity	cell part;integral to membrane;intracellular;intrinsic to membrane;membrane;membrane part;plasma membrane	Axon guidance	n
>sp|D3ZR35|SIM13_RAT Small integral membrane protein 13 OS=Rattus norvegicus GN=Smim13 PE=3 SV=1	Smim13	D3ZR35	Small integral membrane protein 13 OS=Rattus norvegicus GN=Smim13 PE=3 SV=1	-0.127668	-0.0548278	-0.000608463	-0.0783061	0.0708259	-0.100712	-0.0350281	0.104215	0.0236978	0.0335263	0.029407	0.0263787	0.0597403	0.032486		0.276577								0	19.1918	46.5909	2	6	2	2			cell part;integral to membrane;intrinsic to membrane;membrane part		n
>sp|D3ZS74|OMA1_RAT Metalloendopeptidase OMA1, mitochondrial OS=Rattus norvegicus GN=Oma1 PE=3 SV=1	Oma1	D3ZS74	Metalloendopeptidase OMA1, mitochondrial OS=Rattus norvegicus GN=Oma1 PE=3 SV=1	0.224883	0.167465	0.599529	0.571982	0.747145	0.799362	0.782314	0.0492003	0.0219966	0.0404105	0.0196802	0.0343843	0.0286743	0.00984127	+	0		+	+	+	+	+	+	0	32.1903	15.2778	9	23	9	9	alcohol metabolic process;biological regulation;carbohydrate metabolic process;cellular carbohydrate metabolic process;cellular component organization;cellular component organization at cellular level;cellular component organization or biogenesis;cellular component organization or biogenesis at cellular level;cellular macromolecule metabolic process;cellular membrane organization;cellular metabol…	binding;catalytic activity;cation binding;endopeptidase activity;hydrolase activity;ion binding;metal ion binding;metalloendopeptidase activity;metallopeptidase activity;peptidase activity;peptidase activity, acting on L-amino acid peptides	cell part;cytoplasmic part;integral to membrane;intracellular organelle part;intracellular part;intrinsic to membrane;membrane;membrane part;mitochondrial inner membrane;mitochondrial membrane;mitochondrial part;organelle inner membrane;organelle membrane;organelle part		n
>sp|D3ZSI8|PI51A_RAT Phosphatidylinositol 4-phosphate 5-kinase type-1 alpha OS=Rattus norvegicus GN=Pip5k1a PE=2 SV=1	Pip5k1a	D3ZSI8	Phosphatidylinositol 4-phosphate 5-kinase type-1 alpha OS=Rattus norvegicus GN=Pip5k1a PE=2 SV=1	0.180128	0.165211	0.214917	0.275582	0.334668	0.394835	0.39485	0.0392669	0.0617285	0.0102386	0.0272198	0.00564692	0.00873742	0.0412523	+	0.00102828			+	+	+	+	+	0	33.8123	20.5128	7	16	6	6	actin cytoskeleton organization;actin cytoskeleton reorganization;actin filament-based process;activation of Rac GTPase activity;activation of Ras GTPase activity;activation of Rho GTPase activity;ameboidal cell migration;biological regulation;biosynthetic process;cell chemotaxis;cell junction assembly;cell junction organization;cell migration;cell motility;cell-substrate junction assembly;cellul…	1-phosphatidylinositol-4-phosphate 5-kinase activity;catalytic activity;inositol or phosphatidylinositol kinase activity;kinase activity;lipid kinase activity;phosphatidylinositol phosphate kinase activity;phosphotransferase activity, alcohol group as acceptor;transferase activity;transferase activity, transferring phosphorus-containing groups	cell part;cell projection;cell projection membrane;cell projection part;cytoplasm;intracellular organelle part;intracellular part;lamellipodium;leading edge membrane;macromolecular complex;membrane part;mRNA cleavage and polyadenylation specificity factor complex;mRNA cleavage factor complex;nuclear body;nuclear part;nuclear speck;nucleoplasm part;organelle part;plasma membrane part;protein compl…		n
>sp|D3ZTV3|FLRT2_RAT Leucine-rich repeat transmembrane protein FLRT2 OS=Rattus norvegicus GN=Flrt2 PE=1 SV=1	Flrt2	D3ZTV3	Leucine-rich repeat transmembrane protein FLRT2 OS=Rattus norvegicus GN=Flrt2 PE=1 SV=1	0.107453	0.0270145	0.178503	0.136141	0.26265	0.21053	0.249276	0.0415497	0.015202	0.0222652	0.0271139	0.0186903	0.0113517	0.0385167	+	0.000533723			+		+	+	+	0	81.8578	28.7879	17	67	17	17					n
>sp|D3ZTX0|TMED7_RAT Transmembrane emp24 domain-containing protein 7 OS=Rattus norvegicus GN=Tmed7 PE=1 SV=1	Tmed7	D3ZTX0	Transmembrane emp24 domain-containing protein 7 OS=Rattus norvegicus GN=Tmed7 PE=1 SV=1	0.10338	-0.0480959	-0.190266	-0.279554	-0.233167	-0.346542	-0.438533	0.0362147	0.0564536	0.00798643	0.0185227	0.024233	0.03445	0.0159142	+	3.77358e-06			+	+	+	+	+	0	74.4892	53.0973	11	104	11	11	establishment of localization;establishment of protein localization;protein transport;transport		cell part;coated vesicle membrane;COPI coated vesicle membrane;cytoplasmic part;cytoplasmic vesicle membrane;cytoplasmic vesicle part;endoplasmic reticulum;endoplasmic reticulum membrane;endoplasmic reticulum part;endoplasmic reticulum-Golgi intermediate compartment;endoplasmic reticulum-Golgi intermediate compartment membrane;ER to Golgi transport vesicle membrane;Golgi apparatus;Golgi apparatus…		n
>sp|D3ZU57|NO66_RAT Bifunctional lysine-specific demethylase and histidyl-hydroxylase NO66 OS=Rattus norvegicus GN=No66 PE=1 SV=1	No66	D3ZU57	Bifunctional lysine-specific demethylase and histidyl-hydroxylase NO66 OS=Rattus norvegicus GN=No66 PE=1 SV=1	-0.278541	-0.578296	-0.7386	-0.808042	-0.633404	-0.699074	-0.882964	0.00959894	0.0051976	0.0295569	0.0151481	0.0331698	0.0227384	0.0148819	+	0	+	+	+	+	+	+	+	0	50.9169	31.1558	10	38	10	10	biological regulation;biosynthetic process;cellular biosynthetic process;cellular macromolecule biosynthetic process;cellular macromolecule metabolic process;cellular metabolic process;cellular nitrogen compound metabolic process;cellular process;macromolecule biosynthetic process;macromolecule metabolic process;metabolic process;negative regulation of biological process;negative regulation of bi…	binding;catalytic activity;cation binding;demethylase activity;dioxygenase activity;histone demethylase activity;histone demethylase activity (H3-K36 specific);histone demethylase activity (H3-K4 specific);ion binding;iron ion binding;metal ion binding;oxidoreductase activity;oxidoreductase activity, acting on paired donors, with incorporation or reduction of molecular oxygen;oxidoreductase activ…	cell part;intracellular non-membrane-bounded organelle;intracellular organelle;intracellular organelle part;intracellular part;non-membrane-bounded organelle;nuclear part;nucleolus;nucleoplasm;organelle;organelle part		n
>sp|D3ZUQ0|RIPL1_RAT RILP-like protein 1 OS=Rattus norvegicus GN=Rilpl1 PE=1 SV=1	Rilpl1	D3ZUQ0	RILP-like protein 1 OS=Rattus norvegicus GN=Rilpl1 PE=1 SV=1	0.0614952	0.306281	0.194506	0.277876	0.167051	0.0784988	0.104364	0.058976	0.0867572	0.0208443	0.0152577	0.0303734	0.039671	0.0226874	+	0.0158856			+	+				0	48.9791	40.6404	11	31	1	11			cell part;cytoplasmic part;cytosol;intracellular membrane-bounded organelle;intracellular organelle;intracellular part;membrane;membrane-bounded organelle;nucleus;organelle;plasma membrane		n
>sp|D3ZVB0|AP5B1_RAT AP-5 complex subunit beta-1 OS=Rattus norvegicus GN=Ap5b1 PE=3 SV=1	Ap5b1	D3ZVB0	AP-5 complex subunit beta-1 OS=Rattus norvegicus GN=Ap5b1 PE=3 SV=1	-0.265726	0.216435	0.00727444	0.00131829	-0.0766493	-0.017373	-0.0613179	0.200428	0.179696	0.0491572	0.0357118	0.0578147	0.0501006	0.161735		0.39444								0	13.8897	6.96347	3	3	3	3	cellular process;endosome transport;establishment of localization;establishment of localization in cell;establishment of protein localization;intracellular transport;protein transport;transport;vesicle-mediated transport		AP-type membrane coat adaptor complex;cell part;cytoplasmic part;intracellular part;macromolecular complex;membrane part;protein complex		n
>sp|D3ZW55|ITPA_RAT Inosine triphosphate pyrophosphatase OS=Rattus norvegicus GN=Itpa PE=3 SV=1	Itpa	D3ZW55	Inosine triphosphate pyrophosphatase OS=Rattus norvegicus GN=Itpa PE=3 SV=1	-0.0400758	0.225135	0.0982515	0.175017	0.245365	0.344566	0.41458	0.0398451	0.0312808	0.0595233	0.0344779	0.00756442	0.0521913	0.0255407	+	5.71929e-05		+			+	+	+	0	22.1312	26.7677	3	21	3	3	catabolic process;cellular catabolic process;cellular component organization;cellular component organization at cellular level;cellular component organization or biogenesis;cellular component organization or biogenesis at cellular level;cellular metabolic process;cellular nitrogen compound catabolic process;cellular nitrogen compound metabolic process;cellular process;chromosome organization;hete…	binding;catalytic activity;cation binding;dITP diphosphatase activity;hydrolase activity;hydrolase activity, acting on acid anhydrides;hydrolase activity, acting on acid anhydrides, in phosphorus-containing anhydrides;ion binding;metal ion binding;nucleoside-triphosphate diphosphatase activity;nucleotide binding;pyrophosphatase activity	cell part;cytoplasm;intracellular part	Drug metabolism - other enzymes;Purine metabolism;Pyrimidine metabolism	n
>sp|D3ZX08|SYAM_RAT Alanine--tRNA ligase, mitochondrial OS=Rattus norvegicus GN=Aars2 PE=3 SV=1	Aars2	D3ZX08	Alanine--tRNA ligase, mitochondrial OS=Rattus norvegicus GN=Aars2 PE=3 SV=1	0.0779562	0.2479	0.225685	0.25835	0.240246	0.345319	0.405901	0.0381183	0.0286121	0.0434899	0.0212292	0.0143457	0.0113453	0.0233703	+	0.00010835		+		+	+	+	+	0	39.5062	13.2995	9	19	0	9	alanyl-tRNA aminoacylation;amine metabolic process;amino acid activation;carboxylic acid metabolic process;cellular amine metabolic process;cellular amino acid metabolic process;cellular component assembly;cellular component assembly at cellular level;cellular component organization;cellular component organization at cellular level;cellular component organization or biogenesis;cellular component …	adenyl nucleotide binding;adenyl ribonucleotide binding;alanine-tRNA ligase activity;aminoacyl-tRNA ligase activity;ATP binding;binding;catalytic activity;cation binding;ion binding;ligase activity;ligase activity, forming aminoacyl-tRNA and related compounds;ligase activity, forming carbon-oxygen bonds;metal ion binding;nucleic acid binding;nucleotide binding;purine nucleotide binding;purine rib…	cell part;cytoplasmic part;intracellular membrane-bounded organelle;intracellular organelle;intracellular part;membrane-bounded organelle;mitochondrion;organelle	Aminoacyl-tRNA biosynthesis	n
>sp|D3ZXK7|RN123_RAT E3 ubiquitin-protein ligase RNF123 OS=Rattus norvegicus GN=Rnf123 PE=1 SV=1	Rnf123	D3ZXK7	E3 ubiquitin-protein ligase RNF123 OS=Rattus norvegicus GN=Rnf123 PE=1 SV=1	0.0736529	0.483997	0.432061	0.549602	0.560763	0.641465	0.644837	0.0497098	0.0184379	0.0357582	0.0278643	0.0329887	0.0120018	0.0197328	+	0		+	+	+	+	+	+	0	35.5229	10.091	8	18	0	8	cellular macromolecule metabolic process;cellular metabolic process;cellular process;cellular protein metabolic process;macromolecule metabolic process;macromolecule modification;metabolic process;primary metabolic process;protein metabolic process;protein modification by small protein conjugation;protein modification by small protein conjugation or removal;protein modification process;protein ub…	binding;catalytic activity;cation binding;ion binding;ligase activity;metal ion binding;transition metal ion binding;zinc ion binding	cell part;cytoplasm;intracellular part		n
>sp|D3ZYR1|FCHO2_RAT F-BAR domain only protein 2 OS=Rattus norvegicus GN=Fcho2 PE=1 SV=1;>tr|A0A0A0MXX8|A0A0A0MXX8_RAT Isoform of D3ZYR1, F-BAR domain only protein 2 OS=Rattus norvegicus GN=Fcho2 PE=1 SV=2	Fcho2	D3ZYR1	F-BAR domain only protein 2 OS=Rattus norvegicus GN=Fcho2 PE=1 SV=1	0.053659	0.173605	0.163751	0.181659	0.105921	0.0284207	0.0988705	0.0520316	0.00788044	0.0178246	0.016948	0.0304807	0.013198	0.0278434	+	0.0104983		+	+	+				0	41.5979	17.6761	8	20	8	8	cellular component assembly;cellular component assembly at cellular level;cellular component organization;cellular component organization at cellular level;cellular component organization or biogenesis;cellular component organization or biogenesis at cellular level;cellular localization;cellular macromolecular complex assembly;cellular macromolecular complex subunit organization;cellular macromol…	binding;lipid binding;phosphatidylinositol binding;phosphatidylinositol-4,5-bisphosphate binding;phosphatidylserine binding;phospholipid binding	cell part;clathrin-coated vesicle;coated pit;coated vesicle;cytoplasmic membrane-bounded vesicle;cytoplasmic part;cytoplasmic vesicle;intracellular membrane-bounded organelle;intracellular organelle;intracellular part;membrane;membrane part;membrane-bounded organelle;membrane-bounded vesicle;organelle;plasma membrane;vesicle		n
>sp|D4A1F2|MICA2_RAT Protein-methionine sulfoxide oxidase MICAL2 OS=Rattus norvegicus GN=Mical2 PE=3 SV=1	Mical2	D4A1F2	Protein-methionine sulfoxide oxidase MICAL2 OS=Rattus norvegicus GN=Mical2 PE=3 SV=1	-0.0193266	-0.502294	-0.498248	-0.903579	-0.850521	-1.01751	-1.28068	0.0372577	0.0402927	0.0567304	0.0277392	0.0039957	0.0987281	0.128787	+	0		+	+	+	+	+	+	0	158.393	33.6108	28	113	2	2	actin cytoskeleton organization;actin filament depolymerization;actin filament organization;actin filament-based process;actin polymerization or depolymerization;cellular component disassembly;cellular component disassembly at cellular level;cellular component organization;cellular component organization at cellular level;cellular component organization or biogenesis;cellular component organizati…	actin binding;binding;catalytic activity;cation binding;coenzyme binding;cofactor binding;cytoskeletal protein binding;FAD binding;flavin adenine dinucleotide binding;ion binding;metal ion binding;monooxygenase activity;oxidoreductase activity;oxidoreductase activity, acting on paired donors, with incorporation or reduction of molecular oxygen;oxidoreductase activity, acting on paired donors, wit…	cell part;cytoplasm;cytoskeleton;intracellular non-membrane-bounded organelle;intracellular organelle;intracellular part;non-membrane-bounded organelle;organelle		n
>sp|D4A1F2-2|MICA2_RAT Isoform of D4A1F2, Isoform 2 of Protein-methionine sulfoxide oxidase MICAL2 OS=Rattus norvegicus GN=Mical2	Mical2	D4A1F2-2	Isoform of D4A1F2, Isoform 2 of Protein-methionine sulfoxide oxidase MICAL2 OS=Rattus norvegicus GN=Mical2	-0.0617778	-0.496819	-0.546129	-0.963408	-1.06651	-1.37481	-1.63363	0.0383508	0.03436	0.0435525	0.00579931	0.00667587	0.031036	0.0077687	+	0		+	+	+	+	+	+	0	156.248	33.9075	31	117	5	5	actin cytoskeleton organization;actin filament depolymerization;actin filament organization;actin filament-based process;actin polymerization or depolymerization;cellular component disassembly;cellular component disassembly at cellular level;cellular component organization;cellular component organization at cellular level;cellular component organization or biogenesis;cellular component organizati…	actin binding;binding;catalytic activity;cation binding;coenzyme binding;cofactor binding;cytoskeletal protein binding;FAD binding;flavin adenine dinucleotide binding;ion binding;metal ion binding;monooxygenase activity;oxidoreductase activity;oxidoreductase activity, acting on paired donors, with incorporation or reduction of molecular oxygen;oxidoreductase activity, acting on paired donors, wit…	cell part;cytoplasm;cytoskeleton;intracellular non-membrane-bounded organelle;intracellular organelle;intracellular part;non-membrane-bounded organelle;organelle		n
>sp|D4A1R8|CPNE1_RAT Copine-1 OS=Rattus norvegicus GN=Cpne1 PE=1 SV=1	Cpne1	D4A1R8	Copine-1 OS=Rattus norvegicus GN=Cpne1 PE=1 SV=1	0.0980893	0.498881	0.266955	0.342256	0.17715	0.257876	0.192352	0.0238707	0.0140668	0.0119592	0.0257331	0.0261081	0.0427757	0.0107767	+	6.66112e-06		+	+	+	+		+	0	28.318	11.7537	7	18	7	7					n
>sp|D4A208|SRGP2_RAT SLIT-ROBO Rho GTPase-activating protein 2 OS=Rattus norvegicus GN=Srgap2 PE=1 SV=1	Srgap2	D4A208	SLIT-ROBO Rho GTPase-activating protein 2 OS=Rattus norvegicus GN=Srgap2 PE=1 SV=1	-0.190953	-0.135646	-0.323396	-0.32078	-0.488984	-0.360507	-0.373151	0.0335539	0.0289073	0.00852636	0.0237654	0.0317422	0.0186522	0.0240145	+	1.69671e-05			+	+	+	+	+	0	47.0752	12.3249	9	22	0	8	actin filament severing;actin filament-based process;anatomical structure development;anatomical structure morphogenesis;biological regulation;cell part morphogenesis;cell projection assembly;cell projection morphogenesis;cell projection organization;cellular component assembly;cellular component assembly at cellular level;cellular component morphogenesis;cellular component organization;cellular …	binding;enzyme activator activity;enzyme binding;enzyme regulator activity;GTPase activator activity;GTPase binding;GTPase regulator activity;identical protein binding;nucleoside-triphosphatase regulator activity;protein binding;protein dimerization activity;protein homodimerization activity;Rac GTPase activator activity;Rac GTPase binding;Ras GTPase activator activity;Ras GTPase binding;Rho GTPa…	cell junction;cell part;cell projection;cytoplasmic membrane-bounded vesicle;cytoplasmic part;cytoplasmic vesicle;cytoskeletal part;cytosol;endocytic vesicle;intracellular membrane-bounded organelle;intracellular organelle;intracellular organelle part;intracellular part;lamellipodium;membrane;membrane-bounded organelle;membrane-bounded vesicle;nucleus;organelle;organelle part;phagocytic vesicle;p…		n
>sp|D4A4T9|CHRD1_RAT Cysteine and histidine-rich domain-containing protein 1 OS=Rattus norvegicus GN=Chordc1 PE=3 SV=1	Chordc1	D4A4T9	Cysteine and histidine-rich domain-containing protein 1 OS=Rattus norvegicus GN=Chordc1 PE=3 SV=1	0.298879	0.443996	0.36404	0.487256	0.54992	0.624327	0.539524	0.0113705	0.0246176	0.0397152	0.0304955	0.0492135	0.0379535	0.0133223	+	0.00015944	+	+	+	+	+	+	+	0	74.172	54.3807	12	28	12	12	biological regulation;cellular macromolecule metabolic process;cellular metabolic process;cellular process;cellular protein metabolic process;chaperone-mediated protein folding;macromolecule metabolic process;metabolic process;negative regulation of catalytic activity;negative regulation of kinase activity;negative regulation of molecular function;negative regulation of protein kinase activity;ne…	binding;cation binding;ion binding;metal ion binding;transition metal ion binding;zinc ion binding			n
>sp|D4A631|BIG1_RAT Brefeldin A-inhibited guanine nucleotide-exchange protein 1 OS=Rattus norvegicus GN=Arfgef1 PE=1 SV=1	Arfgef1	D4A631	Brefeldin A-inhibited guanine nucleotide-exchange protein 1 OS=Rattus norvegicus GN=Arfgef1 PE=1 SV=1	-0.211359	-0.290063	-0.0918828	-0.40731	-0.353425	-0.452107	-0.445023	0.016811	0.0234763	0.0160371	0.014462	0.0176988	0.025511	0.00588675	+	0		+		+	+	+	+	0	122.045	19.3391	23	56	21	21	biological regulation;cellular component organization;cellular component organization at cellular level;cellular component organization or biogenesis;cellular component organization or biogenesis at cellular level;cellular membrane organization;cellular process;endomembrane system organization;establishment of localization;establishment of protein localization;Golgi organization;membrane organiza…	ARF guanyl-nucleotide exchange factor activity;binding;enzyme regulator activity;GTPase regulator activity;guanyl-nucleotide exchange factor activity;nucleoside-triphosphatase regulator activity;protein binding;protein kinase A binding;protein kinase A regulatory subunit binding;small GTPase regulator activity	cell part;cytoplasmic part;cytosol;Golgi apparatus part;Golgi membrane;intracellular non-membrane-bounded organelle;intracellular organelle;intracellular organelle part;intracellular part;macromolecular complex;membrane;non-membrane-bounded organelle;nuclear matrix;nuclear part;nucleolus;organelle;organelle membrane;organelle part;perinuclear region of cytoplasm;ribonucleoprotein complex;small nu…		n
>sp|D4A7N1|MIC25_RAT MICOS complex subunit Mic25 OS=Rattus norvegicus GN=Chchd6 PE=1 SV=1	Chchd6	D4A7N1	MICOS complex subunit Mic25 OS=Rattus norvegicus GN=Chchd6 PE=1 SV=1	-0.179358	-0.409009	-0.225633	-0.353427	-0.180776	-0.264145	-0.0728985	0.0352014	0.0195793	0.0227203	0.0146907	0.0590496	0.0565931	0.0145404	+	0.000476074		+	+	+				0	73.977	45.5939	16	56	16	16	cellular component organization;cellular component organization at cellular level;cellular component organization or biogenesis;cellular component organization or biogenesis at cellular level;cellular membrane organization;cellular process;cellular response to stimulus;cellular response to stress;cristae formation;inner mitochondrial membrane organization;membrane organization;mitochondrial membr…		cell part;cytoplasmic part;intracellular organelle part;intracellular part;membrane;mitochondrial inner membrane;mitochondrial membrane;mitochondrial part;organelle inner membrane;organelle membrane;organelle part		n
>sp|D4A929|WDR81_RAT WD repeat-containing protein 81 OS=Rattus norvegicus GN=Wdr81 PE=3 SV=1	Wdr81	D4A929	WD repeat-containing protein 81 OS=Rattus norvegicus GN=Wdr81 PE=3 SV=1	-0.0458499	0.269231	0.226132	0.211788	0.134973	0.237614	0.384499	0.022228	0.0165958	0.048975	0.0131784	0.0358791	0.0483786	0.0260387	+	3.87526e-05		+		+			+	0	43.4695	7.70823	9	16	9	9	biological regulation;negative regulation of catalytic activity;negative regulation of hydrolase activity;negative regulation of molecular function;negative regulation of phosphatase activity;regulation of biological process;regulation of catalytic activity;regulation of cellular metabolic process;regulation of cellular process;regulation of dephosphorylation;regulation of hydrolase activity;regu…	catalytic activity;transferase activity;transferase activity, transferring phosphorus-containing groups			n
>sp|D4A9I3|FLOWR_RAT Calcium channel flower homolog OS=Rattus norvegicus GN=Cacfd1 PE=3 SV=1	Cacfd1	D4A9I3	Calcium channel flower homolog OS=Rattus norvegicus GN=Cacfd1 PE=3 SV=1	-0.127715	-0.373757	-0.0872893	-0.0656015	0.00408931	-0.103328	-0.138204	0.0266459	0.0898993	0.066096	0.0299193	0.163772	0.0823719	0.0665265		0.218094								0.000351834	5.13568	9.35673	2	3	2	2	calcium ion transmembrane transport;calcium ion transport;cation transport;cellular component organization;cellular component organization or biogenesis;cellular membrane organization;cellular process;divalent inorganic cation transport;divalent metal ion transport;endocytosis;establishment of localization;ion transmembrane transport;ion transport;membrane invagination;membrane organization;metal…	calcium channel activity;cation channel activity;cation transmembrane transporter activity;channel activity;ion channel activity;ion transmembrane transporter activity;passive transmembrane transporter activity;substrate-specific channel activity;substrate-specific transmembrane transporter activity;substrate-specific transporter activity;transmembrane transporter activity;transporter activity	cell part;cytoplasmic part;cytoplasmic vesicle part;integral to membrane;integral to organelle membrane;integral to synaptic vesicle membrane;intracellular organelle part;intracellular part;intrinsic to membrane;intrinsic to organelle membrane;membrane part;organelle part;synapse part		n
>sp|D4ABB4|FXL15_RAT F-box/LRR-repeat protein 15 OS=Rattus norvegicus GN=Fbxl15 PE=3 SV=1	Fbxl15	D4ABB4	F-box/LRR-repeat protein 15 OS=Rattus norvegicus GN=Fbxl15 PE=3 SV=1	0.169529	0.158918	0.210206	0.245773	0.289227	0.40768	0.404769	0.0423073	0.0360797	0.0164342	0.0240189	0.0171402	0.046798	0.0216875	+	0.000275827			+	+	+	+	+	0	18.2256	12.3333	4	9	4	4	anatomical structure development;biological regulation;biomineral tissue development;bone mineralization;catabolic process;cell cycle process;cellular catabolic process;cellular macromolecule catabolic process;cellular macromolecule metabolic process;cellular metabolic process;cellular process;cellular protein metabolic process;developmental process;dorsal/ventral pattern formation;G2/M transitio…	acid-amino acid ligase activity;catalytic activity;ligase activity;ligase activity, forming carbon-nitrogen bonds;small conjugating protein ligase activity;ubiquitin-protein ligase activity	cell part;cullin-RING ubiquitin ligase complex;cytoplasm;intracellular part;macromolecular complex;protein complex;SCF ubiquitin ligase complex;ubiquitin ligase complex		n
>sp|D4ABB8|ATP9B_RAT Probable phospholipid-transporting ATPase IIB OS=Rattus norvegicus GN=Atp9b PE=3 SV=1	Atp9b	D4ABB8	Probable phospholipid-transporting ATPase IIB OS=Rattus norvegicus GN=Atp9b PE=3 SV=1	-0.102699	-0.52245	-0.415907	-0.676389	-0.558791	-0.692875	-0.733583	0.0400895	0.0188658	0.0448678	0.00273985	0.0405759	0.0273777	0.00378461	+	0		+	+	+	+	+	+	0	141.249	21.8832	22	94	0	22	establishment of localization;establishment of protein localization;establishment of protein localization in Golgi;establishment of protein localization to organelle	active transmembrane transporter activity;adenyl nucleotide binding;adenyl ribonucleotide binding;ATP binding;ATPase activity;ATPase activity, coupled;ATPase activity, coupled to movement of substances;ATPase activity, coupled to transmembrane movement of ions;ATPase activity, coupled to transmembrane movement of substances;binding;catalytic activity;cation binding;cation transmembrane transporte…	cell part;cytoplasmic part;Golgi apparatus;Golgi apparatus part;integral to membrane;intracellular membrane-bounded organelle;intracellular organelle;intracellular organelle part;intracellular part;intrinsic to membrane;membrane part;membrane-bounded organelle;organelle;organelle part;perinuclear region of cytoplasm;trans-Golgi network		n
>sp|D4ABP9|FBX3_RAT F-box only protein 3 OS=Rattus norvegicus GN=Fbxo3 PE=3 SV=1	Fbxo3	D4ABP9	F-box only protein 3 OS=Rattus norvegicus GN=Fbxo3 PE=3 SV=1	-0.00881843	0.165043	0.237469	0.318721	0.194913	0.267919	0.269723	0.044619	0.0277252	0.0273553	0.0347553	0.0262278	0.0367122	0.0778993	+	0.00341738			+	+	+	+		0	21.8632	10	3	7	3	3			cell part;intracellular membrane-bounded organelle;intracellular organelle;intracellular part;membrane-bounded organelle;nucleus;organelle		n
>sp|D4ACN8|PLRKT_RAT Plasminogen receptor (KT) OS=Rattus norvegicus GN=Plgrkt PE=1 SV=1	Plgrkt	D4ACN8	Plasminogen receptor (KT) OS=Rattus norvegicus GN=Plgrkt PE=1 SV=1	-0.254903	-0.161671	-0.127903	0.240636	0.40028	0.358726	0.462278	0.045234	0.01417	0.0993207	0.0404234	0.00322975	0.0387195	0.0166514	+	0		+			+	+	+	0	42.1121	27.2109	5	37	5	5	biological regulation;chemotaxis;defense response;inflammatory response;locomotion;positive regulation of plasminogen activation;positive regulation of protein processing;regulation of biological process;regulation of gene expression;regulation of macromolecule metabolic process;regulation of metabolic process;regulation of plasminogen activation;regulation of primary metabolic process;regulation…		cell part;cytoplasmic part;integral to membrane;integral to plasma membrane;intracellular membrane-bounded organelle;intracellular organelle;intracellular part;intrinsic to membrane;intrinsic to plasma membrane;membrane part;membrane-bounded organelle;mitochondrion;organelle;plasma membrane part		n
>sp|D4ACP2|SIM12_RAT Small integral membrane protein 12 OS=Rattus norvegicus GN=Smim12 PE=3 SV=1	Smim12	D4ACP2	Small integral membrane protein 12 OS=Rattus norvegicus GN=Smim12 PE=3 SV=1	0.381147	0.449417	0.93777	1.15826	1.30638	1.35549	1.37113	0.048222	0.0213418	0.0606651	0.0554493	0.0380608	0.0263199	0.0339604	+	0		+	+	+	+	+	+	0.000273948	6.54505	19.5652	2	10	2	2			cell part;integral to membrane;intrinsic to membrane;membrane part		n
>sp|D4AD37|IMPA3_RAT Inositol monophosphatase 3 OS=Rattus norvegicus GN=Impad1 PE=3 SV=1	Impad1	D4AD37	Inositol monophosphatase 3 OS=Rattus norvegicus GN=Impad1 PE=3 SV=1	-0.02749	-0.392719	-0.635885	-0.706291	-0.771443	-1.06214	-1.2591	0.0263185	0.0107557	0.00824269	0.0117353	0.0277275	0.0428772	0.0314505	+	0		+	+	+	+	+	+	0	91.4582	46.0674	12	77	2	12	alcohol biosynthetic process;alcohol metabolic process;biosynthetic process;carbohydrate biosynthetic process;carbohydrate metabolic process;cellular biosynthetic process;cellular carbohydrate biosynthetic process;cellular carbohydrate metabolic process;cellular lipid metabolic process;cellular metabolic process;cellular process;glycerolipid metabolic process;glycerophospholipid metabolic process…	3'(2'),5'-bisphosphate nucleotidase activity;binding;catalytic activity;cation binding;hydrolase activity;hydrolase activity, acting on ester bonds;inositol monophosphate phosphatase activity;inositol or phosphatidylinositol phosphatase activity;inositol phosphate phosphatase activity;ion binding;metal ion binding;nucleotidase activity;phosphatase activity;phosphoric ester hydrolase activity	cell part;cytoplasmic part;Golgi apparatus;integral to membrane;intracellular membrane-bounded organelle;intracellular organelle;intracellular part;intrinsic to membrane;membrane part;membrane-bounded organelle;organelle		n
>sp|D4AE59|STK11_RAT Serine/threonine-protein kinase STK11 OS=Rattus norvegicus GN=Stk11 PE=1 SV=1	Stk11	D4AE59	Serine/threonine-protein kinase STK11 OS=Rattus norvegicus GN=Stk11 PE=1 SV=1	-0.0198582	0.0937958	0.00674691	0.139698	0.00863166	0.0359258	0.117114	0.051761	0.0480389	0.13578	0.0237673	0.081042	0.0734373	0.0881927		0.773713								0	9.24413	11.8721	3	5	0	3	anatomical structure development;anatomical structure homeostasis;anatomical structure morphogenesis;anoikis;apoptosis;autophagy;axonogenesis;biological regulation;canonical Wnt receptor signaling pathway;carbohydrate homeostasis;catabolic process;cell cycle arrest;cell cycle process;cell death;cell development;cell part morphogenesis;cell projection morphogenesis;cell projection organization;cel…	adenyl nucleotide binding;adenyl ribonucleotide binding;ATP binding;binding;catalytic activity;cation binding;enzyme activator activity;enzyme regulator activity;ion binding;kinase activator activity;kinase activity;kinase regulator activity;magnesium ion binding;metal ion binding;nucleotide binding;p53 binding;phosphotransferase activity, alcohol group as acceptor;protein binding;protein kinase …	cell part;cytoplasmic part;cytosol;intracellular membrane-bounded organelle;intracellular organelle;intracellular part;macromolecular complex;membrane;membrane-bounded organelle;mitochondrion;nucleus;organelle;protein complex		n
>sp|E9PT23|S38AA_RAT Putative sodium-coupled neutral amino acid transporter 10 OS=Rattus norvegicus GN=Slc38a10 PE=2 SV=2	Slc38a10	E9PT23	Putative sodium-coupled neutral amino acid transporter 10 OS=Rattus norvegicus GN=Slc38a10 PE=2 SV=2	-0.107631	-0.93514	-1.12189	-1.67403	-1.59791	-1.93062	-2.08787	0.0107966	0.0271499	0.0315201	0.00390303	0.047435	0.024022	0.0106085	+	0		+	+	+	+	+	+	0	206.495	42.9481	36	142	36	36			cell part;integral to membrane;intrinsic to membrane;membrane part		n
>sp|E9PTT0|ZDH17_RAT Palmitoyltransferase ZDHHC17 OS=Rattus norvegicus GN=Zdhhc17 PE=1 SV=1	Zdhhc17	E9PTT0	Palmitoyltransferase ZDHHC17 OS=Rattus norvegicus GN=Zdhhc17 PE=1 SV=1	-0.00840945	-0.312874	-0.439456	-0.590639	-0.538757	-0.670289	-0.716105	0.0345654	0.0455274	0.039249	0.0293003	0.0426913	0.0397352	0.0243095	+	0		+	+	+	+	+	+	0	51.2815	26.2058	11	30	11	11	biological regulation;cellular macromolecule metabolic process;cellular metabolic process;cellular process;cellular protein metabolic process;establishment of localization;establishment of protein localization;lipoprotein transport;macromolecule metabolic process;macromolecule modification;metabolic process;positive regulation of biological process;positive regulation of cell communication;positi…	binding;catalytic activity;cation binding;cation transmembrane transporter activity;divalent inorganic cation transmembrane transporter activity;inorganic cation transmembrane transporter activity;ion binding;ion transmembrane transporter activity;magnesium ion transmembrane transporter activity;metal ion binding;metal ion transmembrane transporter activity;molecular transducer activity;palmitoyl…	cell part;cytoplasmic part;cytoplasmic vesicle membrane;cytoplasmic vesicle part;Golgi apparatus part;Golgi membrane;Golgi-associated vesicle membrane;intracellular organelle part;intracellular part;membrane;organelle membrane;organelle part;vesicle membrane		n
>sp|E9PU28|IMDH2_RAT Inosine-5'-monophosphate dehydrogenase 2 OS=Rattus norvegicus GN=Impdh2 PE=1 SV=1	Impdh2	E9PU28	Inosine-5'-monophosphate dehydrogenase 2 OS=Rattus norvegicus GN=Impdh2 PE=1 SV=1	-0.32784	0.263793	-0.0349334	0.0534969	0.0988934	0.158344	0.266406	0.0290326	0.0349162	0.0372772	0.0557849	0.0374267	0.0232853	0.0403641	+	6.84346e-06		+				+	+	0	104.795	40.856	15	47	13	13	anatomical structure development;biosynthetic process;cell activation;cell proliferation;cellular biosynthetic process;cellular component assembly;cellular component organization;cellular component organization or biogenesis;cellular metabolic process;cellular nitrogen compound biosynthetic process;cellular nitrogen compound metabolic process;cellular process;developmental process;GMP biosyntheti…	binding;catalytic activity;cation binding;IMP dehydrogenase activity;ion binding;metal ion binding;nucleotide binding;oxidoreductase activity;oxidoreductase activity, acting on CH-OH group of donors;oxidoreductase activity, acting on the CH-OH group of donors, NAD or NADP as acceptor	cell part;cytoplasmic part;intracellular membrane-bounded organelle;intracellular organelle;intracellular organelle part;intracellular part;membrane;membrane-bounded organelle;microbody;microbody membrane;microbody part;nucleus;organelle;organelle membrane;organelle part;peroxisomal membrane;peroxisomal part		n
>sp|F1LM93|YES_RAT Tyrosine-protein kinase Yes OS=Rattus norvegicus GN=Yes1 PE=1 SV=1	Yes1	F1LM93	Tyrosine-protein kinase Yes OS=Rattus norvegicus GN=Yes1 PE=1 SV=1	-0.229171	-0.75407	-0.797799	-0.944199	-0.941519	-1.06257	-1.10473	0.0214412	0.0124414	0.0153304	0.0297059	0.00991492	0.0181572	0.0204765	+	0		+	+	+	+	+	+	0	83.8818	36.414	16	81	1	12	carbohydrate transport;cellular macromolecule metabolic process;cellular metabolic process;cellular process;cellular protein metabolic process;establishment of localization;glucose transport;hexose transport;macromolecule metabolic process;macromolecule modification;metabolic process;monosaccharide transport;organic substance transport;phosphate-containing compound metabolic process;phosphorus me…	adenyl nucleotide binding;adenyl ribonucleotide binding;ATP binding;binding;catalytic activity;kinase activity;non-membrane spanning protein tyrosine kinase activity;nucleotide binding;phosphotransferase activity, alcohol group as acceptor;protein kinase activity;protein tyrosine kinase activity;purine nucleotide binding;purine ribonucleoside triphosphate binding;purine ribonucleotide binding;rib…	cell part;cytoplasmic part;cytoskeletal part;cytosol;Golgi apparatus;intracellular membrane-bounded organelle;intracellular organelle;intracellular organelle part;intracellular part;membrane;membrane-bounded organelle;microtubule organizing center;organelle;organelle part;plasma membrane		n
>sp|F1LMY4|RYR1_RAT Ryanodine receptor 1 OS=Rattus norvegicus GN=Ryr1 PE=1 SV=1	Ryr1	F1LMY4	Ryanodine receptor 1 OS=Rattus norvegicus GN=Ryr1 PE=1 SV=1	0.800703	0.841645	0.995292	1.26826	1.50175	1.64273	1.73338	0.0831128	0.0166973	0.0288944	0.0176577	0.0109149	0.0509847	0.00345218	+	0		+	+	+	+	+	+	0	237.216	15.7299	49	117	5	49	anatomical structure development;anatomical structure morphogenesis;biological regulation;calcium ion homeostasis;calcium ion transport;calcium ion transport into cytosol;cation homeostasis;cation transport;cell development;cellular calcium ion homeostasis;cellular cation homeostasis;cellular chemical homeostasis;cellular developmental process;cellular divalent inorganic cation homeostasis;cellul…	binding;calcium channel activity;calcium ion binding;calcium-release channel activity;cation binding;cation channel activity;cation transmembrane transporter activity;channel activity;gated channel activity;intracellular ligand-gated calcium channel activity;intracellular ligand-gated ion channel activity;ion binding;ion channel activity;ion transmembrane transporter activity;ligand-gated channel…	cell cortex;cell part;contractile fiber part;cytoplasmic part;endoplasmic reticulum membrane;endoplasmic reticulum part;extrinsic to internal side of plasma membrane;extrinsic to membrane;extrinsic to plasma membrane;I band;integral to membrane;intracellular organelle part;intracellular part;intrinsic to membrane;junctional membrane complex;macromolecular complex;membrane;membrane part;organelle …		n
>sp|F1LN46|CPT1C_RAT Carnitine O-palmitoyltransferase 1, brain isoform OS=Rattus norvegicus GN=Cpt1c PE=1 SV=1	Cpt1c	F1LN46	Carnitine O-palmitoyltransferase 1, brain isoform OS=Rattus norvegicus GN=Cpt1c PE=1 SV=1	-0.133251	-0.356337	-0.489241	-0.624352	-0.542704	-0.733327	-0.821396	0.0332941	0.033986	0.0209888	0.00644581	0.0112087	0.0178616	0.0058351	+	0		+	+	+	+	+	+	0	44.1679	16.6042	10	21	10	10	amine metabolic process;betaine metabolic process;carboxylic acid catabolic process;carboxylic acid metabolic process;carnitine metabolic process;catabolic process;cellular amine metabolic process;cellular amino acid metabolic process;cellular catabolic process;cellular ketone metabolic process;cellular lipid catabolic process;cellular lipid metabolic process;cellular metabolic process;cellular n…	carnitine O-acyltransferase activity;carnitine O-palmitoyltransferase activity;catalytic activity;O-acyltransferase activity;O-palmitoyltransferase activity;palmitoyltransferase activity;transferase activity;transferase activity, transferring acyl groups;transferase activity, transferring acyl groups other than amino-acyl groups	cell junction;cell part;cytoplasmic part;endoplasmic reticulum membrane;endoplasmic reticulum part;integral to membrane;intracellular organelle part;intracellular part;intrinsic to membrane;membrane;membrane part;mitochondrial membrane;mitochondrial outer membrane;mitochondrial part;organelle membrane;organelle outer membrane;organelle part;outer membrane;synapse	Adipocytokine signaling pathway;Fatty acid metabolism;PPAR signaling pathway	n
>sp|F1LNJ2|U520_RAT U5 small nuclear ribonucleoprotein 200 kDa helicase OS=Rattus norvegicus GN=Snrnp200 PE=1 SV=1	Snrnp200	F1LNJ2	U5 small nuclear ribonucleoprotein 200 kDa helicase OS=Rattus norvegicus GN=Snrnp200 PE=1 SV=1	-0.351209	-0.437114	-0.463357	-0.481888	-0.510817	-0.503664	-0.512476	0.00819328	0.0115251	0.0091232	0.0101244	0.016553	0.0351171	0.0117581	+	0.000225882	+	+	+	+	+	+	+	0	254.714	28.892	47	157	0	47	cellular macromolecule metabolic process;cellular metabolic process;cellular nitrogen compound metabolic process;cellular process;macromolecule metabolic process;metabolic process;mRNA metabolic process;mRNA processing;nitrogen compound metabolic process;nucleic acid metabolic process;nucleobase-containing compound metabolic process;primary metabolic process;RNA metabolic process;RNA processing;R…	adenyl nucleotide binding;adenyl ribonucleotide binding;ATP binding;ATPase activity;ATPase activity, coupled;ATP-dependent helicase activity;ATP-dependent RNA helicase activity;binding;catalytic activity;helicase activity;hydrolase activity;hydrolase activity, acting on acid anhydrides;hydrolase activity, acting on acid anhydrides, in phosphorus-containing anhydrides;nucleic acid binding;nucleosi…	catalytic step 2 spliceosome;cell part;intracellular organelle part;intracellular part;macromolecular complex;nuclear part;organelle part;ribonucleoprotein complex;small nuclear ribonucleoprotein complex;spliceosomal complex;U5 snRNP		n
>sp|F1LQX4|RHG44_RAT Rho GTPase-activating protein 44 OS=Rattus norvegicus GN=Arhgap44 PE=1 SV=2	Arhgap44	F1LQX4	Rho GTPase-activating protein 44 OS=Rattus norvegicus GN=Arhgap44 PE=1 SV=2	-0.146252	-0.469898	-0.337473	-0.56377	-0.431041	-0.527417	-0.516038	0.00918709	0.0572878	0.0453271	0.0391693	0.0496276	0.0474245	0.0447896	+	0.000298143		+	+	+	+	+	+	0.000351834	4.96771	1.35135	2	8	0	1	biological regulation;cellular process;cellular response to stimulus;regulation of biological process;regulation of cellular process;response to stimulus;signal transduction		cell part;cytoplasm;intracellular part		n
>sp|F1LSG8|VPS50_RAT Syndetin OS=Rattus norvegicus GN=Vps50 PE=1 SV=1	Vps50	F1LSG8	Syndetin OS=Rattus norvegicus GN=Vps50 PE=1 SV=1	-0.0244405	0.10906	0.0739687	0.0591372	0.080608	0.1851	0.170807	0.0465586	0.110879	0.0220885	0.0238104	0.00728044	0.0438843	0.0227466		0.201138					+		+	0	61.3997	17.1162	12	23	5	12					n
>sp|F1LYQ8|FARP1_RAT FERM, RhoGEF and pleckstrin domain-containing protein 1 OS=Rattus norvegicus GN=Farp1 PE=1 SV=2	Farp1	F1LYQ8	FERM, RhoGEF and pleckstrin domain-containing protein 1 OS=Rattus norvegicus GN=Farp1 PE=1 SV=2	0.0447991	-0.261507	-0.192307	-0.395523	-0.47563	-0.624369	-0.499208	0.0161487	0.0376382	0.0102545	0.00848784	0.0328261	0.0123422	0.0177496	+	0		+	+	+	+	+	+	0	234.936	42.8027	29	217	28	28	anatomical structure morphogenesis;biological regulation;cell part morphogenesis;cell projection morphogenesis;cell projection organization;cellular component assembly;cellular component assembly at cellular level;cellular component morphogenesis;cellular component organization;cellular component organization at cellular level;cellular component organization or biogenesis;cellular component organ…	binding;enzyme regulator activity;GTPase regulator activity;guanyl-nucleotide exchange factor activity;lipid binding;nucleoside-triphosphatase regulator activity;phospholipid binding;Rac guanyl-nucleotide exchange factor activity;Ras guanyl-nucleotide exchange factor activity;Rho guanyl-nucleotide exchange factor activity;small GTPase regulator activity	cell part;cell projection;cytoplasmic part;cytoskeleton;cytosol;dendrite;extrinsic to internal side of plasma membrane;extrinsic to membrane;extrinsic to plasma membrane;intracellular non-membrane-bounded organelle;intracellular organelle;intracellular part;membrane part;neuron projection;non-membrane-bounded organelle;organelle;plasma membrane part		n
>sp|F1M7Y5|KPCI_RAT Protein kinase C iota type OS=Rattus norvegicus GN=Prkci PE=1 SV=1	Prkci	F1M7Y5	Protein kinase C iota type OS=Rattus norvegicus GN=Prkci PE=1 SV=1	-0.173454	-0.47313	-0.437504	-0.577763	-0.626565	-0.664057	-0.656324	0.0498376	0.0313745	0.0170877	0.033107	0.0365699	0.0230617	0.0177403	+	3.49956e-06		+	+	+	+	+	+	0	56.0485	25.5034	10	26	9	10	actin cytoskeleton organization;actin filament organization;actin filament-based process;anatomical structure development;biological regulation;cell development;cell junction organization;cell migration;cell motility;cell-cell junction organization;cellular component movement;cellular component organization;cellular component organization at cellular level;cellular component organization or bioge…	adenyl nucleotide binding;adenyl ribonucleotide binding;ATP binding;binding;catalytic activity;cation binding;ion binding;kinase activity;lipid binding;metal ion binding;nucleotide binding;phospholipid binding;phosphotransferase activity, alcohol group as acceptor;protein kinase activity;protein kinase C activity;protein serine/threonine kinase activity;purine nucleotide binding;purine ribonucleo…	apical plasma membrane;cell leading edge;cell part;cytoplasmic part;cytosol;endosome;intracellular membrane-bounded organelle;intracellular organelle;intracellular part;macromolecular complex;membrane;membrane part;membrane-bounded organelle;nucleus;organelle;plasma membrane;plasma membrane part;protein complex;Schmidt-Lanterman incisure	Endocytosis;Insulin signaling pathway;Tight junction	n
>sp|F1MA98|TPR_RAT Nucleoprotein TPR OS=Rattus norvegicus GN=Tpr PE=1 SV=1	Tpr	F1MA98	Nucleoprotein TPR OS=Rattus norvegicus GN=Tpr PE=1 SV=1	-0.0818061	-0.349634	-0.295044	-0.39899	-0.332088	-0.370869	-0.372241	0.0432116	0.0418556	0.042387	0.0305699	0.0303136	0.0199693	0.00783133	+	0.000331397		+	+	+	+	+	+	0	235.297	25.6356	48	129	48	48	amine metabolic process;amino acid activation;biological regulation;carboxylic acid metabolic process;cell cycle checkpoint;cell cycle phase;cell cycle process;cell division;cellular amine metabolic process;cellular amino acid metabolic process;cellular component organization;cellular component organization at cellular level;cellular component organization or biogenesis;cellular component organiz…	adenyl nucleotide binding;adenyl ribonucleotide binding;aminoacyl-tRNA ligase activity;ATP binding;binding;catalytic activity;chromatin binding;enzyme binding;heat shock protein binding;identical protein binding;kinase binding;ligase activity;ligase activity, forming aminoacyl-tRNA and related compounds;ligase activity, forming carbon-oxygen bonds;mitogen-activated protein kinase binding;mRNA bin…	cell part;chromosomal part;cytoplasmic dynein complex;cytoplasmic part;cytoskeletal part;dynein complex;extrinsic to membrane;inclusion body;intracellular non-membrane-bounded organelle;intracellular organelle;intracellular organelle part;intracellular part;kinetochore;macromolecular complex;membrane;membrane part;microtubule associated complex;mitotic spindle;non-membrane-bounded organelle;nucle…	MAPK signaling pathway - yeast;Pathways in cancer;RNA transport;Thyroid cancer	n
>sp|G3V6S8|SRSF6_RAT Serine/arginine-rich splicing factor 6 OS=Rattus norvegicus GN=Srsf6 PE=1 SV=1	Srsf6	G3V6S8	Serine/arginine-rich splicing factor 6 OS=Rattus norvegicus GN=Srsf6 PE=1 SV=1	0.0931962	0.583011	0.234022	0.479351	0.386395	0.473257	0.394912	0.0425686	0.0589922	0.105574	0.0330481	0.0356277	0.0528149	0.0145926	+	0.0008072		+		+	+	+	+	0	27.2366	19.469	5	16	4	4		binding;nucleic acid binding;nucleotide binding		Spliceosome	n
>sp|G3V909|ATF6A_RAT Cyclic AMP-dependent transcription factor ATF-6 alpha OS=Rattus norvegicus GN=Atf6 PE=2 SV=1	Atf6	G3V909	Cyclic AMP-dependent transcription factor ATF-6 alpha OS=Rattus norvegicus GN=Atf6 PE=2 SV=1	0.20631	-0.60809	-0.680647	-0.833087	-0.765513	-0.98913	-1.07801	0.0346374	0.0206041	0.0155161	0.0196071	0.0294624	0.0364295	0.0228903	+	0		+	+	+	+	+	+	0	68.0527	24.5427	13	58	13	13	biological regulation;positive regulation of biological process;positive regulation of biosynthetic process;positive regulation of cellular biosynthetic process;positive regulation of cellular metabolic process;positive regulation of cellular process;positive regulation of gene expression;positive regulation of macromolecule biosynthetic process;positive regulation of macromolecule metabolic proc…	binding;DNA binding;nucleic acid binding;nucleic acid binding transcription factor activity;sequence-specific DNA binding;sequence-specific DNA binding transcription factor activity	cell part;intracellular membrane-bounded organelle;intracellular organelle;intracellular part;membrane-bounded organelle;nucleus;organelle	Alzheimer's disease;Protein processing in endoplasmic reticulum	n
>sp|G3V9D0|PGLT1_RAT Protein O-glucosyltransferase 1 OS=Rattus norvegicus GN=Poglut1 PE=3 SV=1	Poglut1	G3V9D0	Protein O-glucosyltransferase 1 OS=Rattus norvegicus GN=Poglut1 PE=3 SV=1	0.0764207	-0.462111	-0.348434	-0.511067	-0.449114	-0.516112	-0.532776	0.0196789	0.00529659	0.00612671	0.0197679	0.0242716	0.0226082	0.00632246	+	0		+	+	+	+	+	+	0	18.7846	11.4796	5	16	5	5	anatomical structure development;biological regulation;carbohydrate metabolic process;cardiovascular system development;cellular carbohydrate metabolic process;cellular macromolecule metabolic process;cellular metabolic process;cellular process;cellular protein metabolic process;developmental process;glycosylation;macromolecule glycosylation;macromolecule metabolic process;macromolecule modificat…	catalytic activity;glucosyltransferase activity;transferase activity;transferase activity, transferring glycosyl groups;transferase activity, transferring hexosyl groups;transferase activity, transferring pentosyl groups;UDP-glucosyltransferase activity;UDP-glycosyltransferase activity;UDP-xylosyltransferase activity;xylosyltransferase activity	cell part;cytoplasmic part;endoplasmic reticulum lumen;endoplasmic reticulum part;intracellular organelle lumen;intracellular organelle part;intracellular part;membrane-enclosed lumen;organelle lumen;organelle part	Other types of O-glycan biosynthesis	y
>sp|M0RC99|RAB5A_RAT Ras-related protein Rab-5A OS=Rattus norvegicus GN=Rab5a PE=2 SV=1	Rab5a	M0RC99	Ras-related protein Rab-5A OS=Rattus norvegicus GN=Rab5a PE=2 SV=1	0.115126	-0.0495369	-0.0119605	0.0442876	-0.0326125	-0.0704486	-0.108347	0.0146543	0.00376546	0.00164139	0.0114233	0.00710647	0.0231587	0.00620986	+	0		+	+				+	0	103.806	71.1628	12	134	8	9	biological regulation;cellular process;cellular response to stimulus;establishment of localization;establishment of protein localization;intracellular signal transduction;protein transport;regulation of biological process;regulation of cellular process;response to stimulus;signal transduction;small GTPase mediated signal transduction;transport	binding;GTP binding;guanyl nucleotide binding;guanyl ribonucleotide binding;nucleotide binding;purine nucleotide binding;purine ribonucleoside triphosphate binding;purine ribonucleotide binding;ribonucleotide binding			n
>sp|O08557|DDAH1_RAT N(G),N(G)-dimethylarginine dimethylaminohydrolase 1 OS=Rattus norvegicus GN=Ddah1 PE=1 SV=3	Ddah1	O08557	N(G),N(G)-dimethylarginine dimethylaminohydrolase 1 OS=Rattus norvegicus GN=Ddah1 PE=1 SV=3	-0.530391	-0.983908	-0.524315	-0.795225	-0.73925	-1.13153	-0.985716	0.0472393	0.0475663	0.0498211	0.0324998	0.125429	0.0297664	0.0473016	+	7.30177e-05		+	+	+		+	+	0	46.394	34.386	7	24	7	7	amine metabolic process;arginine metabolic process;biological regulation;carboxylic acid metabolic process;cellular amine metabolic process;cellular amino acid metabolic process;cellular ketone metabolic process;cellular metabolic process;cellular modified amino acid metabolic process;cellular nitrogen compound metabolic process;cellular process;citrulline metabolic process;glutamine family amino…	amine binding;amino acid binding;binding;carboxylic acid binding;catalytic activity;cation binding;dimethylargininase activity;hydrolase activity;hydrolase activity, acting on carbon-nitrogen (but not peptide) bonds;hydrolase activity, acting on carbon-nitrogen (but not peptide) bonds, in linear amidines;ion binding;metal ion binding	cell part;cytoplasmic part;intracellular membrane-bounded organelle;intracellular organelle;intracellular part;membrane-bounded organelle;mitochondrion;organelle		n
>sp|O08618|KPRB_RAT Phosphoribosyl pyrophosphate synthase-associated protein 2 OS=Rattus norvegicus GN=Prpsap2 PE=1 SV=1	Prpsap2	O08618	Phosphoribosyl pyrophosphate synthase-associated protein 2 OS=Rattus norvegicus GN=Prpsap2 PE=1 SV=1	-0.0600188	0.0714724	0.0249812	0.0731616	0.038947	0.0844596	0.124494	0.00704911	0.00350685	0.0132757	0.00973604	0.0156738	0.0312821	0.0222715	+	0.000198574		+		+				0	36.2887	27.9133	7	25	3	5	biosynthetic process;cellular biosynthetic process;cellular metabolic process;cellular nitrogen compound biosynthetic process;cellular nitrogen compound metabolic process;cellular process;metabolic process;nitrogen compound metabolic process;nucleobase-containing compound biosynthetic process;nucleobase-containing compound metabolic process;nucleobase-containing small molecule metabolic process;n…	binding;catalytic activity;cation binding;diphosphotransferase activity;ion binding;magnesium ion binding;metal ion binding;ribose phosphate diphosphokinase activity;transferase activity;transferase activity, transferring phosphorus-containing groups	macromolecular complex;protein complex;ribose phosphate diphosphokinase complex		n
>sp|O08623|SQSTM_RAT Sequestosome-1 OS=Rattus norvegicus GN=Sqstm1 PE=1 SV=1	Sqstm1	O08623	Sequestosome-1 OS=Rattus norvegicus GN=Sqstm1 PE=1 SV=1	0.294757	0.576887	0.338251	0.59223	0.791051	1.0927	1.26517	0.0254685	0.0211764	0.0314013	0.0191194	0.0387709	0.00604257	0.00980944	+	0		+	+	+	+	+	+	0	101.183	53.0752	12	46	1	1	apoptosis;autophagy;biological regulation;catabolic process;cell communication;cell death;cell differentiation;cellular catabolic process;cellular component assembly;cellular component organization;cellular component organization or biogenesis;cellular developmental process;cellular metabolic process;cellular process;cellular response to external stimulus;cellular response to extracellular stimul…	binding;cation binding;enzyme binding;identical protein binding;ion binding;kinase binding;metal ion binding;protein binding;protein dimerization activity;protein domain specific binding;protein homodimerization activity;protein kinase binding;protein kinase C binding;SH2 domain binding;small conjugating protein binding;transition metal ion binding;ubiquitin binding;zinc ion binding	autophagic vacuole;cell part;cytoplasmic mRNA processing body;cytoplasmic part;cytoplasmic vesicle;endoplasmic reticulum;endosome;intracellular membrane-bounded organelle;intracellular non-membrane-bounded organelle;intracellular organelle;intracellular part;late endosome;lysosome;lytic vacuole;macromolecular complex;membrane-bounded organelle;non-membrane-bounded organelle;nucleus;organelle;pre-…	Osteoclast differentiation	n
>sp|O08623-2|SQSTM_RAT Isoform of O08623, Isoform 2 of Sequestosome-1 OS=Rattus norvegicus GN=Sqstm1	Sqstm1	O08623-2	Isoform of O08623, Isoform 2 of Sequestosome-1 OS=Rattus norvegicus GN=Sqstm1	0.0139988	-0.152692	-0.19028	0.162428	0.463406	0.695318	0.887565	0.0596693	0.0529076	0.0946316	0.0476606	0.0428769	0.0471421	0.0663444	+	0					+	+	+	0	96.2301	56.3107	12	46	1	1	apoptosis;autophagy;biological regulation;catabolic process;cell communication;cell death;cell differentiation;cellular catabolic process;cellular component assembly;cellular component organization;cellular component organization or biogenesis;cellular developmental process;cellular metabolic process;cellular process;cellular response to external stimulus;cellular response to extracellular stimul…	binding;cation binding;enzyme binding;identical protein binding;ion binding;kinase binding;metal ion binding;protein binding;protein dimerization activity;protein domain specific binding;protein homodimerization activity;protein kinase binding;protein kinase C binding;SH2 domain binding;small conjugating protein binding;transition metal ion binding;ubiquitin binding;zinc ion binding	autophagic vacuole;cell part;cytoplasmic mRNA processing body;cytoplasmic part;cytoplasmic vesicle;endoplasmic reticulum;endosome;intracellular membrane-bounded organelle;intracellular non-membrane-bounded organelle;intracellular organelle;intracellular part;late endosome;lysosome;lytic vacuole;macromolecular complex;membrane-bounded organelle;non-membrane-bounded organelle;nucleus;organelle;pre-…	Osteoclast differentiation	n
>sp|O08628|PCOC1_RAT Procollagen C-endopeptidase enhancer 1 OS=Rattus norvegicus GN=Pcolce PE=1 SV=1	Pcolce	O08628	Procollagen C-endopeptidase enhancer 1 OS=Rattus norvegicus GN=Pcolce PE=1 SV=1	0.518478	0.860716	0.725443	0.856306	0.69138	0.804539	0.785149	0.025857	0.0306751	0.0126787	0.0153176	0.00866628	0.0251445	0.0143061	+	3.81134e-06		+	+	+	+	+	+	0	117.093	52.7778	19	154	1	19	macromolecule metabolic process;metabolic process;primary metabolic process;protein metabolic process;proteolysis	binding;carbohydrate binding;enzyme activator activity;enzyme regulator activity;glycosaminoglycan binding;heparin binding;pattern binding;peptidase activator activity;peptidase regulator activity;polysaccharide binding	extracellular matrix;extracellular region part;extracellular space		n
>sp|O08629|TIF1B_RAT Transcription intermediary factor 1-beta OS=Rattus norvegicus GN=Trim28 PE=1 SV=2	Trim28	O08629	Transcription intermediary factor 1-beta OS=Rattus norvegicus GN=Trim28 PE=1 SV=2	0.210717	0.705494	0.358537	0.44509	0.358226	0.452201	0.432072	0.033302	0.0345819	0.0261159	0.0351281	0.0126926	0.0357361	0.00672109	+	8.17661e-06		+	+	+	+	+	+	0	153.294	44.0719	24	113	24	24	anatomical structure morphogenesis;biological regulation;biosynthetic process;cell morphogenesis;cell morphogenesis involved in differentiation;cellular biosynthetic process;cellular component assembly;cellular component morphogenesis;cellular component organization;cellular component organization or biogenesis;cellular developmental process;cellular macromolecule biosynthetic process;cellular ma…	acid-amino acid ligase activity;binding;catalytic activity;cation binding;DNA binding;ion binding;kinase activity;ligase activity;ligase activity, forming carbon-nitrogen bonds;metal ion binding;nucleic acid binding;nucleic acid binding transcription factor activity;phosphotransferase activity, alcohol group as acceptor;protein binding transcription factor activity;protein kinase activity;sequenc…	cell part;chromatin;chromosomal part;euchromatin;heterochromatin;intracellular membrane-bounded organelle;intracellular organelle;intracellular organelle part;intracellular part;membrane-bounded organelle;nuclear chromatin;nuclear chromosome part;nuclear euchromatin;nuclear heterochromatin;nuclear part;nucleoplasm;nucleus;organelle;organelle part		n
>sp|O08651|SERA_RAT D-3-phosphoglycerate dehydrogenase OS=Rattus norvegicus GN=Phgdh PE=1 SV=3	Phgdh	O08651	D-3-phosphoglycerate dehydrogenase OS=Rattus norvegicus GN=Phgdh PE=1 SV=3	0.143178	0.437104	0.0655233	-0.0202345	-0.144377	-0.0653963	-0.0354484	0.0256398	0.0150379	0.0246619	0.02693	0.0134407	0.0354345	0.0156531	+	0		+			+			0	92.1191	30.7692	13	89	13	13	amine biosynthetic process;amine metabolic process;anatomical structure development;aspartate family amino acid metabolic process;biological regulation;biosynthetic process;carboxylic acid biosynthetic process;carboxylic acid metabolic process;cell cycle process;cell development;cell projection organization;cellular amine metabolic process;cellular amino acid biosynthetic process;cellular amino a…	binding;catalytic activity;coenzyme binding;cofactor binding;NAD binding;nucleotide binding;oxidoreductase activity;oxidoreductase activity, acting on CH-OH group of donors;oxidoreductase activity, acting on the CH-OH group of donors, NAD or NADP as acceptor;phosphoglycerate dehydrogenase activity		Glycine, serine and threonine metabolism;Methane metabolism	n
>sp|O08658|NUP88_RAT Nuclear pore complex protein Nup88 OS=Rattus norvegicus GN=Nup88 PE=1 SV=1	Nup88	O08658	Nuclear pore complex protein Nup88 OS=Rattus norvegicus GN=Nup88 PE=1 SV=1	0.107049	0.506344	0.254494	0.213736	0.139003	0.170661	0.180162	0.039347	0.0394933	0.0124491	0.0405202	0.0301697	0.0260584	0.0185122	+	2.19851e-05		+	+			+	+	0	61.9223	26.9542	15	37	14	14	establishment of localization;establishment of protein localization;establishment of RNA localization;mRNA transport;nucleic acid transport;nucleobase-containing compound transport;protein transport;RNA transport;transport		cell part;intracellular organelle part;intracellular part;macromolecular complex;membrane part;nuclear part;nuclear pore;organelle part;pore complex;protein complex	RNA transport	n
>sp|O08700|VPS45_RAT Vacuolar protein sorting-associated protein 45 OS=Rattus norvegicus GN=Vps45 PE=1 SV=1	Vps45	O08700	Vacuolar protein sorting-associated protein 45 OS=Rattus norvegicus GN=Vps45 PE=1 SV=1	0.246567	0.336681	0.368494	0.333508	0.480457	0.409056	0.454782	0.0642747	0.0406435	0.0599093	0.031621	0.00903248	0.0530318	0.0146594	+	0.0455937		+		+	+	+	+	0	69.4077	27.0175	10	38	10	10	cellular process;establishment of localization;establishment of protein localization;membrane docking;protein transport;transport;vesicle docking;vesicle docking involved in exocytosis		cell part;cytoplasmic part;endosomal part;endosome membrane;Golgi apparatus;Golgi apparatus part;Golgi membrane;integral to membrane;intracellular membrane-bounded organelle;intracellular organelle;intracellular organelle part;intracellular part;intrinsic to membrane;membrane;membrane part;membrane-bounded organelle;organelle;organelle membrane;organelle part	Endocytosis	n
>sp|O08730|GLYG_RAT Glycogenin-1 OS=Rattus norvegicus GN=Gyg1 PE=2 SV=4	Gyg1	O08730	Glycogenin-1 OS=Rattus norvegicus GN=Gyg1 PE=2 SV=4	1.08103	2.06608	2.03039	2.75668	2.75146	3.10334	2.89446	0.0330837	0.0641769	0.043735	0.0180684	0.0179988	0.0479662	0.0436259	+	0	+	+	+	+	+	+	+	0	126.172	29.4294	12	103	0	12	biosynthetic process;carbohydrate biosynthetic process;carbohydrate metabolic process;cellular biosynthetic process;cellular carbohydrate biosynthetic process;cellular carbohydrate metabolic process;cellular glucan metabolic process;cellular macromolecule biosynthetic process;cellular macromolecule metabolic process;cellular metabolic process;cellular polysaccharide biosynthetic process;cellular …	binding;carbohydrate binding;catalytic activity;cation binding;glucose binding;glucosyltransferase activity;glycogenin glucosyltransferase activity;ion binding;metal ion binding;monosaccharide binding;sugar binding;transferase activity;transferase activity, transferring glycosyl groups;transferase activity, transferring hexosyl groups;UDP-glucosyltransferase activity;UDP-glycosyltransferase activ…			y
>sp|O08776|NDUF3_RAT NADH dehydrogenase [ubiquinone] 1 alpha subcomplex assembly factor 3 OS=Rattus norvegicus GN=Ndufaf3 PE=2 SV=1	Ndufaf3	O08776	NADH dehydrogenase [ubiquinone] 1 alpha subcomplex assembly factor 3 OS=Rattus norvegicus GN=Ndufaf3 PE=2 SV=1	-0.0449215	-0.182144	-0.132633	-0.126822	-0.0214351	-0.13496	-0.168326	0.0237562	0.0311499	0.0297223	0.0157895	0.0251634	0.0206461	0.00564815	+	0.00251054				+		+	+	0	30.0097	46.4865	5	14	0	5	cellular component assembly;cellular component assembly at cellular level;cellular component biogenesis;cellular component organization;cellular component organization at cellular level;cellular component organization or biogenesis;cellular component organization or biogenesis at cellular level;cellular macromolecular complex assembly;cellular macromolecular complex subunit organization;cellular …		cell part;cytoplasmic part;intracellular membrane-bounded organelle;intracellular organelle;intracellular organelle part;intracellular part;membrane;membrane-bounded organelle;mitochondrial inner membrane;mitochondrial membrane;mitochondrial part;nucleus;organelle;organelle inner membrane;organelle membrane;organelle part		n
>sp|O08815|SLK_RAT STE20-like serine/threonine-protein kinase OS=Rattus norvegicus GN=Slk PE=1 SV=1	Slk	O08815	STE20-like serine/threonine-protein kinase OS=Rattus norvegicus GN=Slk PE=1 SV=1	-0.244411	0.0364467	0.124572	0.257861	0.137028	0.307844	0.468385	0.0573533	0.00654821	0.0299409	0.0550171	0.0316152	0.0101586	0.0391721	+	0						+	+	0	159.829	33.4163	30	93	1	1	apoptosis;cell death;cellular macromolecule metabolic process;cellular metabolic process;cellular process;cellular protein metabolic process;death;macromolecule metabolic process;macromolecule modification;metabolic process;phosphate-containing compound metabolic process;phosphorus metabolic process;phosphorylation;primary metabolic process;programmed cell death;protein autophosphorylation;protei…	adenyl nucleotide binding;adenyl ribonucleotide binding;ATP binding;binding;catalytic activity;identical protein binding;kinase activity;nucleotide binding;phosphotransferase activity, alcohol group as acceptor;protein binding;protein dimerization activity;protein homodimerization activity;protein kinase activity;protein serine/threonine kinase activity;purine nucleotide binding;purine ribonucleo…	cell part;cytoplasm;intracellular part	Oocyte meiosis	n
>sp|O08836|IGBP1_RAT Immunoglobulin-binding protein 1 OS=Rattus norvegicus GN=Igbp1 PE=2 SV=2	Igbp1	O08836	Immunoglobulin-binding protein 1 OS=Rattus norvegicus GN=Igbp1 PE=2 SV=2	0.275403	0.511149	0.311771	0.406059	0.299717	0.445803	0.434135	0.048484	0.0316077	0.0205276	0.00337238	0.0389902	0.0435986	0.0237902	+	0.0021033		+	+	+	+	+	+	0	24.3169	19.7059	4	12	4	4	B cell activation;biological regulation;cell activation;cellular process;immune system process;leukocyte activation;lymphocyte activation;negative regulation of apoptosis;negative regulation of biological process;negative regulation of biosynthetic process;negative regulation of caspase activity;negative regulation of catalytic activity;negative regulation of cell communication;negative regulatio…	enzyme regulator activity;phosphatase regulator activity;protein phosphatase regulator activity;protein phosphatase type 2A regulator activity	cell part;cytoplasm;intracellular part		n
>sp|O08957|NRN1_RAT Neuritin OS=Rattus norvegicus GN=Nrn1 PE=1 SV=1	Nrn1	O08957	Neuritin OS=Rattus norvegicus GN=Nrn1 PE=1 SV=1	-0.359436	-1.15715	-0.737729	-1.11718	-0.745648	-1.16526	-1.21833	0.0376021	0.049219	0.0629688	0.0550344	0.0115449	0.161706	0.0839009	+	3.6776e-05		+	+	+	+	+	+	0.000351834	5.82827	10.5634	1	3	0	1	anatomical structure development;developmental process;nervous system development;system development		anchored to membrane;cell junction;cell part;intrinsic to membrane;membrane;membrane part;plasma membrane;synapse		n
>sp|O08984|LBR_RAT Lamin-B receptor OS=Rattus norvegicus GN=Lbr PE=1 SV=1	Lbr	O08984	Lamin-B receptor OS=Rattus norvegicus GN=Lbr PE=1 SV=1	-0.296088	-0.851811	-0.980769	-1.12946	-1.0986	-1.21759	-1.24771	0.0174613	0.0172129	0.00954746	0.00507841	0.0151615	0.0284608	0.0120922	+	0		+	+	+	+	+	+	0	58.7832	18.2258	10	59	4	4		binding;catalytic activity;DNA binding;nucleic acid binding;oxidoreductase activity;oxidoreductase activity, acting on the CH-CH group of donors;oxidoreductase activity, acting on the CH-CH group of donors, NAD or NADP as acceptor	cell part;intracellular organelle part;intracellular part;macromolecular complex;membrane;membrane part;nuclear inner membrane;nuclear membrane;nuclear part;nuclear pore;organelle inner membrane;organelle membrane;organelle part;pore complex;protein complex		n
>sp|O09014|S15A4_RAT Solute carrier family 15 member 4 OS=Rattus norvegicus GN=Slc15a4 PE=1 SV=1	Slc15a4	O09014	Solute carrier family 15 member 4 OS=Rattus norvegicus GN=Slc15a4 PE=1 SV=1	0.0272685	-0.152458	-0.0728308	-0.1732	-0.21026	-0.289867	-0.413648	0.0412997	0.0218218	0.0214551	0.00729428	0.0124837	0.038599	0.024664	+	6.77392e-06		+		+	+	+	+	0	32.2613	12.2378	7	35	1	7	establishment of localization;establishment of protein localization;oligopeptide transport;peptide transport;protein transport;transport	active transmembrane transporter activity;amine transmembrane transporter activity;amino acid transmembrane transporter activity;basic amino acid transmembrane transporter activity;carboxylic acid transmembrane transporter activity;L-amino acid transmembrane transporter activity;L-histidine transmembrane transporter activity;organic acid transmembrane transporter activity;secondary active transme…	cell part;integral to membrane;intrinsic to membrane;membrane part		n
>sp|O09018|COT2_RAT COUP transcription factor 2 OS=Rattus norvegicus GN=Nr2f2 PE=1 SV=1	Nr2f2	O09018	COUP transcription factor 2 OS=Rattus norvegicus GN=Nr2f2 PE=1 SV=1	-0.0510625	0.42379	0.203056	0.22446	0.214056	0.166202	0.268226	0.0582182	0.0318954	0.0427793	0.0290409	0.0162775	0.0630546	0.0216891	+	0.000191134		+		+	+		+	0	13.5406	10.3865	3	12	0	3	anatomical structure development;anatomical structure morphogenesis;anterior/posterior pattern specification;appendage development;biological regulation;blood vessel development;blood vessel morphogenesis;cell differentiation;cell differentiation involved in embryonic placenta development;cell migration;cell motility;cellular component movement;cellular developmental process;cellular process;deve…	binding;carboxylic acid binding;cation binding;DNA binding;ion binding;isoprenoid binding;ligand-dependent nuclear receptor activity;lipid binding;metal ion binding;molecular transducer activity;monocarboxylic acid binding;nucleic acid binding;receptor activity;retinoic acid binding;retinoid binding;sequence-specific DNA binding;signal transducer activity;signaling receptor activity;steroid hormo…	cell part;intracellular membrane-bounded organelle;intracellular organelle;intracellular part;membrane-bounded organelle;nucleus;organelle		n
>sp|O35092|TI17A_RAT Mitochondrial import inner membrane translocase subunit Tim17-A OS=Rattus norvegicus GN=Timm17a PE=2 SV=1	Timm17a	O35092	Mitochondrial import inner membrane translocase subunit Tim17-A OS=Rattus norvegicus GN=Timm17a PE=2 SV=1	-0.0262447	-0.275983	-0.113892	-0.19049	-0.0402841	-0.259988	-0.383764	0.0291166	0.00568734	0.0261972	0.0162465	0.0312024	0.0515792	0.0200757	+	1.66782e-05		+		+			+	0	21.9948	32.1637	3	15	3	3	establishment of localization;establishment of localization in cell;establishment of protein localization;intracellular protein transport;intracellular transport;protein transport;transport	active transmembrane transporter activity;macromolecule transmembrane transporter activity;P-P-bond-hydrolysis-driven protein transmembrane transporter activity;P-P-bond-hydrolysis-driven transmembrane transporter activity;primary active transmembrane transporter activity;protein transmembrane transporter activity;protein transporter activity;substrate-specific transmembrane transporter activity;…	cell part;cytoplasmic part;integral to membrane;intracellular organelle part;intracellular part;intrinsic to membrane;macromolecular complex;membrane;membrane part;mitochondrial inner membrane;mitochondrial inner membrane presequence translocase complex;mitochondrial membrane;mitochondrial membrane part;mitochondrial part;organelle inner membrane;organelle membrane;organelle part;protein complex		n
>sp|O35095|NCDN_RAT Neurochondrin OS=Rattus norvegicus GN=Ncdn PE=1 SV=2	Ncdn	O35095	Neurochondrin OS=Rattus norvegicus GN=Ncdn PE=1 SV=2	0.214697	0.391229	0.182589	0.0265794	-0.194227	-0.326517	-0.413229	0.076485	0.0223312	0.0296881	0.040883	0.0737863	0.0760966	0.155744	+	7.2e-05		+						0	34.7429	14.8148	7	16	7	7	anatomical structure homeostasis;biological regulation;bone resorption;cell projection organization;cellular component organization;cellular component organization at cellular level;cellular component organization or biogenesis;cellular component organization or biogenesis at cellular level;cellular process;homeostatic process;neuron projection development;regulation of biological process;regulat…		cell body;cell part;cell projection;cytoplasmic part;cytosol;dendrite;intracellular part;neuron projection;neuronal cell body		n
>sp|O35112|CD166_RAT CD166 antigen OS=Rattus norvegicus GN=Alcam PE=1 SV=1	Alcam	O35112	CD166 antigen OS=Rattus norvegicus GN=Alcam PE=1 SV=1	-0.780408	-2.12114	-2.04289	-2.83127	-2.35566	-2.92055	-2.96009	0.0303671	0.0258763	0.0328446	0.0346847	0.042458	0.0377045	0.0186686	+	0	+	+	+	+	+	+	+	0	89.0073	31.0463	14	62	14	14	axon guidance;biological adhesion;cell adhesion;cellular process;chemotaxis;locomotion;motor axon guidance;response to chemical stimulus;response to external stimulus;response to stimulus;taxis		axon;cell body;cell part;cell projection;external side of plasma membrane;integral to membrane;intrinsic to membrane;membrane part;neuron projection;neuronal cell body;plasma membrane part	Cell adhesion molecules (CAMs)	n
>sp|O35115|FHL2_RAT Four and a half LIM domains protein 2 OS=Rattus norvegicus GN=Fhl2 PE=1 SV=1	Fhl2	O35115	Four and a half LIM domains protein 2 OS=Rattus norvegicus GN=Fhl2 PE=1 SV=1	0.417209	1.05701	0.747216	0.795933	0.605267	0.682439	0.612951	0.0471863	0.0106583	0.00397085	0.049933	0.0298123	0.0338104	0.0487081	+	6.91742e-06		+	+	+	+	+	+	0	64.002	47.6703	14	62	13	13	anatomical structure development;anatomical structure formation involved in morphogenesis;atrial cardiac muscle cell development;biological regulation;biosynthetic process;cardiac cell development;cardiac muscle cell development;cell development;cell differentiation;cellular biosynthetic process;cellular developmental process;cellular macromolecule biosynthetic process;cellular macromolecule meta…	binding;cation binding;ion binding;metal ion binding;protein binding;transcription factor binding;transition metal ion binding;zinc ion binding	actin cytoskeleton;adherens junction;anchoring junction;cell junction;cell part;cell-substrate adherens junction;cell-substrate junction;contractile fiber part;cytoplasmic part;cytoskeleton;focal adhesion;intracellular membrane-bounded organelle;intracellular non-membrane-bounded organelle;intracellular organelle;intracellular part;M band;membrane-bounded organelle;non-membrane-bounded organelle;…	Osteoclast differentiation	n
>sp|O35142|COPB2_RAT Coatomer subunit beta' OS=Rattus norvegicus GN=Copb2 PE=1 SV=3	Copb2	O35142	Coatomer subunit beta' OS=Rattus norvegicus GN=Copb2 PE=1 SV=3	0.0541754	0.367817	0.205444	0.132847	0.0864835	0.103187	0.0999337	0.00841693	0.00708949	0.00438988	0.0258434	0.0255958	0.0222016	0.00756263	+	0		+	+				+	0	156.7	37.5691	23	96	10	10	cellular process;establishment of localization;establishment of localization in cell;establishment of protein localization;intracellular protein transport;intracellular transport;protein transport;transport;vesicle-mediated transport	structural molecule activity	cell part;coated vesicle membrane;COPI coated vesicle membrane;cytoplasmic part;cytoplasmic vesicle membrane;cytoplasmic vesicle part;Golgi apparatus part;Golgi membrane;Golgi-associated vesicle membrane;intracellular organelle part;intracellular part;macromolecular complex;membrane;membrane coat;membrane part;organelle membrane;organelle part;protein complex;vesicle membrane		n
>sp|O35147|BAD_RAT Bcl2-associated agonist of cell death OS=Rattus norvegicus GN=Bad PE=1 SV=2	Bad	O35147	Bcl2-associated agonist of cell death OS=Rattus norvegicus GN=Bad PE=1 SV=2	-0.0653309	-0.388707	-0.218006	-0.280094	-0.190828	-0.242488	-0.267818	0.0598208	0.0579603	0.0614997	0.00300975	0.0522353	0.0482559	0.0196068	+	0.0193685				+			+	0	20.0944	31.7073	5	19	2	5	ADP metabolic process;alcohol catabolic process;alcohol metabolic process;ATP metabolic process;biological regulation;carbohydrate catabolic process;carbohydrate homeostasis;carbohydrate metabolic process;catabolic process;cell proliferation;cell surface receptor linked signaling pathway;cellular carbohydrate catabolic process;cellular carbohydrate metabolic process;cellular chemical homeostasis;…	apoptotic protease activator activity;binding;caspase activator activity;caspase regulator activity;enzyme activator activity;enzyme regulator activity;lipid binding;peptidase activator activity;peptidase regulator activity;phospholipid binding	cell part;cytoplasmic part;cytosol;intracellular organelle part;intracellular part;membrane;mitochondrial membrane;mitochondrial outer membrane;mitochondrial part;organelle membrane;organelle outer membrane;organelle part;outer membrane	Acute myeloid leukemia;Alzheimer's disease;Amyotrophic lateral sclerosis (ALS);Apoptosis;Chronic myeloid leukemia;Colorectal cancer;Endometrial cancer;ErbB signaling pathway;Focal adhesion;Hepatitis C;Insulin signaling pathway;ko05152;Melanoma;Neurotrophin signaling pathway;Non-small cell lung cancer;Pancreatic cancer;Pathways in cancer;Prostate cancer;Toxoplasmosis;VEGF signaling pathway	n
>sp|O35162|HSP13_RAT Heat shock 70 kDa protein 13 OS=Rattus norvegicus GN=Hspa13 PE=2 SV=2	Hspa13	O35162	Heat shock 70 kDa protein 13 OS=Rattus norvegicus GN=Hspa13 PE=2 SV=2	-0.0429764	-0.558527	-0.468863	-0.455895	-0.343849	-0.338129	-0.378865	0.0353668	0.00609456	0.0187679	0.00740313	0.0027813	0.0425372	0.013132	+	0		+	+	+	+	+	+	0	43.8871	22.293	9	43	0	9		adenyl nucleotide binding;adenyl ribonucleotide binding;ATP binding;binding;nucleotide binding;purine nucleotide binding;purine ribonucleoside triphosphate binding;purine ribonucleotide binding;ribonucleotide binding	cell part;cytoplasmic part;endoplasmic reticulum;intracellular membrane-bounded organelle;intracellular organelle;intracellular part;membrane-bounded organelle;organelle		n
>sp|O35165|GOSR2_RAT Golgi SNAP receptor complex member 2 OS=Rattus norvegicus GN=Gosr2 PE=1 SV=2	Gosr2	O35165	Golgi SNAP receptor complex member 2 OS=Rattus norvegicus GN=Gosr2 PE=1 SV=2	-0.0341428	-0.479244	-0.336225	-0.512324	-0.469529	-0.561243	-0.587107	0.0195717	0.0320177	0.0567217	0.0592415	0.00512504	0.0624933	0.0181798	+	1.65005e-05		+		+	+	+	+	0	38.5838	27.8302	7	49	7	7	cellular process;establishment of localization;establishment of protein localization;protein transport;transport;vesicle-mediated transport		cell part;cytoplasmic part;endoplasmic reticulum membrane;endoplasmic reticulum part;Golgi apparatus part;Golgi membrane;Golgi stack;integral to membrane;intracellular organelle part;intracellular part;intrinsic to membrane;membrane;membrane part;organelle membrane;organelle part	SNARE interactions in vesicular transport	n
>sp|O35244|PRDX6_RAT Peroxiredoxin-6 OS=Rattus norvegicus GN=Prdx6 PE=1 SV=3	Prdx6	O35244	Peroxiredoxin-6 OS=Rattus norvegicus GN=Prdx6 PE=1 SV=3	0.0417513	0.106871	0.286423	0.513929	0.61939	0.87137	0.894405	0.0587247	0.0508934	0.0354198	0.00354756	0.0151198	0.0637153	0.033962	+	0			+	+	+	+	+	0	41.8746	36.1607	6	27	6	6	catabolic process;cellular catabolic process;cellular lipid catabolic process;cellular lipid metabolic process;cellular metabolic process;cellular process;cellular response to chemical stimulus;cellular response to hydrogen peroxide;cellular response to oxidative stress;cellular response to reactive oxygen species;cellular response to stimulus;cellular response to stress;hydrogen peroxide catabol…	antioxidant activity;carboxylic ester hydrolase activity;catalytic activity;glutathione peroxidase activity;hydrolase activity;hydrolase activity, acting on ester bonds;lipase activity;oxidoreductase activity;oxidoreductase activity, acting on paired donors, with incorporation or reduction of molecular oxygen;oxidoreductase activity, acting on peroxide as acceptor;peroxidase activity;peroxiredoxi…	cell part;cytoplasm;cytoplasmic membrane-bounded vesicle;cytoplasmic part;cytoplasmic vesicle;intracellular membrane-bounded organelle;intracellular organelle;intracellular part;lysosome;lytic vacuole;membrane-bounded organelle;membrane-bounded vesicle;organelle;vacuole;vesicle	Methane metabolism;Phenylalanine metabolism;Phenylpropanoid biosynthesis	n
>sp|O35254|GORS1_RAT Golgi reassembly-stacking protein 1 OS=Rattus norvegicus GN=Gorasp1 PE=1 SV=4	Gorasp1	O35254	Golgi reassembly-stacking protein 1 OS=Rattus norvegicus GN=Gorasp1 PE=1 SV=4	0.266	0.759394	0.565694	0.605416	0.630339	0.713274	0.747228	0.00537554	0.0326106	0.0247147	0.0277853	0.0283984	0.0220424	0.034115	+	0	+	+	+	+	+	+	+	0	41.7404	25.9424	7	22	0	7	cellular component organization;cellular component organization at cellular level;cellular component organization or biogenesis;cellular component organization or biogenesis at cellular level;cellular process;establishment of localization;establishment of protein localization;Golgi organization;organelle organization;protein transport;transport		cell part;cytoplasmic part;Golgi apparatus part;Golgi membrane;intracellular organelle part;intracellular part;membrane;organelle membrane;organelle part		n
>sp|O35260|NACC1_RAT Nucleus accumbens-associated protein 1 OS=Rattus norvegicus GN=Nacc1 PE=1 SV=1	Nacc1	O35260	Nucleus accumbens-associated protein 1 OS=Rattus norvegicus GN=Nacc1 PE=1 SV=1	0.0303764	-0.00741234	0.03859	0.067869	-0.0216769	0.117084	0.0421683	0.00638109	0.0160607	0.0104096	0.0179757	0.0292501	0.0241125	0.0384811	+	0.0206125								0	24.5744	10.8949	5	13	0	4	biological regulation;biosynthetic process;cellular biosynthetic process;cellular component assembly;cellular component organization;cellular component organization or biogenesis;cellular macromolecule biosynthetic process;cellular macromolecule metabolic process;cellular metabolic process;cellular nitrogen compound metabolic process;cellular process;induction of apoptosis;induction of programmed…		cell part;cytoplasm;intracellular organelle part;intracellular part;nuclear body;nuclear part;nucleoplasm part;organelle part		n
>sp|O35263|PA1B3_RAT Platelet-activating factor acetylhydrolase IB subunit gamma OS=Rattus norvegicus GN=Pafah1b3 PE=2 SV=1	Pafah1b3	O35263	Platelet-activating factor acetylhydrolase IB subunit gamma OS=Rattus norvegicus GN=Pafah1b3 PE=2 SV=1	-0.0580937	0.371954	0.263928	0.283836	0.341982	0.439445	0.490621	0.0221077	0.0673825	0.0393072	0.0609758	0.0309657	0.0303539	0.0128023	+	2.19994e-05			+		+	+	+	0	20.5512	28.8793	4	12	4	4	anatomical structure development;brain development;catabolic process;developmental process;gamete generation;lipid catabolic process;lipid metabolic process;male gamete generation;metabolic process;multicellular organismal process;multicellular organismal reproductive process;organ development;primary metabolic process;reproductive process;spermatogenesis	1-alkyl-2-acetylglycerophosphocholine esterase activity;acetyltransferase activity;carboxylic ester hydrolase activity;catalytic activity;hydrolase activity;hydrolase activity, acting on ester bonds;platelet-activating factor acetyltransferase activity;transferase activity;transferase activity, transferring acyl groups;transferase activity, transferring acyl groups other than amino-acyl groups	cell part;cytoplasmic part;cytosol;intracellular part	Ether lipid metabolism	n
>sp|O35264|PA1B2_RAT Platelet-activating factor acetylhydrolase IB subunit beta OS=Rattus norvegicus GN=Pafah1b2 PE=1 SV=1	Pafah1b2	O35264	Platelet-activating factor acetylhydrolase IB subunit beta OS=Rattus norvegicus GN=Pafah1b2 PE=1 SV=1	0.0368754	0.326244	0.239517	0.3048	0.390075	0.535583	0.485594	0.0225176	0.0414421	0.0236372	0.00974443	0.0149044	0.048299	0.0283088	+	3.54767e-06		+	+	+	+	+	+	0	12.9429	16.1572	3	12	3	3	anatomical structure development;biological regulation;brain development;catabolic process;developmental process;gamete generation;lipid catabolic process;lipid metabolic process;male gamete generation;metabolic process;multicellular organismal process;multicellular organismal reproductive process;organ development;positive regulation of autophagy;positive regulation of biological process;positiv…	1-alkyl-2-acetylglycerophosphocholine esterase activity;acetyltransferase activity;binding;carboxylic ester hydrolase activity;catalytic activity;hydrolase activity;hydrolase activity, acting on ester bonds;identical protein binding;platelet-activating factor acetyltransferase activity;protein binding;protein dimerization activity;protein homodimerization activity;transferase activity;transferase…	cell part;cytoplasmic part;cytosol;intracellular non-membrane-bounded organelle;intracellular organelle;intracellular organelle part;intracellular part;membrane;non-membrane-bounded organelle;nuclear part;nucleolus;organelle;organelle part;plasma membrane	Ether lipid metabolism	n
>sp|O35274|NEB2_RAT Neurabin-2 OS=Rattus norvegicus GN=Ppp1r9b PE=1 SV=1	Ppp1r9b	O35274	Neurabin-2 OS=Rattus norvegicus GN=Ppp1r9b PE=1 SV=1	0.229117	0.50961	0.181302	0.40383	0.247994	0.450261	0.486254	0.0450014	0.0477136	0.0313429	0.0146694	0.0148787	0.0222687	0.00501122	+	1.65346e-05		+		+	+	+	+	0	39.9858	16.1567	9	24	9	9	actin cytoskeleton organization;actin filament organization;actin filament-based process;anatomical structure development;biological regulation;calcium-mediated signaling;cell migration;cell motility;cell projection assembly;cell projection organization;cellular component assembly;cellular component assembly at cellular level;cellular component movement;cellular component organization;cellular co…		adherens junction;anchoring junction;cell cortex part;cell junction;cell part;cell projection;cell projection membrane;cell projection part;cortical actin cytoskeleton;cortical cytoskeleton;cytoplasm;cytoplasmic part;cytoskeletal part;cytoskeleton;dendritic spine;filopodium;intracellular membrane-bounded organelle;intracellular non-membrane-bounded organelle;intracellular organelle;intracellular …		n
>sp|O35276|NRP2_RAT Neuropilin-2 OS=Rattus norvegicus GN=Nrp2 PE=2 SV=1	Nrp2	O35276	Neuropilin-2 OS=Rattus norvegicus GN=Nrp2 PE=2 SV=1	-0.745774	-0.929311	-1.08415	-1.23853	-1.17495	-1.27673	-1.22283	0.0207213	0.00947098	0.0645843	0.0119286	0.0330271	0.0285417	0.0260241	+	0	+	+	+	+	+	+	+	0	172.944	38.4865	25	157	25	25	ameboidal cell migration;anatomical structure development;anatomical structure formation involved in morphogenesis;angiogenesis;axon guidance;biological adhesion;cell adhesion;cell migration;cell motility;cellular component movement;cellular process;chemotaxis;developmental process;heart development;locomotion;negative chemotaxis;neural crest cell migration;organ development;response to chemical …	binding;carbohydrate binding;catalytic activity;cation binding;glycosaminoglycan binding;heparin binding;ion binding;kinase activity;metal ion binding;molecular transducer activity;pattern binding;phosphotransferase activity, alcohol group as acceptor;polysaccharide binding;protein kinase activity;protein tyrosine kinase activity;receptor activity;semaphorin receptor activity;signal transducer ac…	axon;cell part;cell projection;integral to membrane;intrinsic to membrane;membrane part;neuron projection		n
>sp|O35303-2|DNM1L_RAT Isoform of O35303, Isoform 2 of Dynamin-1-like protein OS=Rattus norvegicus GN=Dnm1l	Dnm1l	O35303-2	Isoform of O35303, Isoform 2 of Dynamin-1-like protein OS=Rattus norvegicus GN=Dnm1l	-0.149482	0.128367	-0.0637316	0.00120413	-0.100662	-0.0122092	-0.0270542	0.0164425	0.0072282	0.0302453	0.0311625	0.0286474	0.0578814	0.005345	+	0.000903981		+						0	89.6415	26.3966	15	70	1	1	anatomical structure morphogenesis;apoptotic mitochondrial changes;biological regulation;catabolic process;cell part morphogenesis;cellular catabolic process;cellular component assembly;cellular component assembly at cellular level;cellular component morphogenesis;cellular component organization;cellular component organization at cellular level;cellular component organization or biogenesis;cellul…	binding;catalytic activity;GTP binding;GTPase activity;guanyl nucleotide binding;guanyl ribonucleotide binding;hydrolase activity;hydrolase activity, acting on acid anhydrides;hydrolase activity, acting on acid anhydrides, in phosphorus-containing anhydrides;nucleoside-triphosphatase activity;nucleotide binding;purine nucleotide binding;purine ribonucleoside triphosphate binding;purine ribonucleo…	cell part;cytoplasmic part;cytoskeletal part;cytosol;endomembrane system;Golgi apparatus;intracellular membrane-bounded organelle;intracellular organelle;intracellular organelle part;intracellular part;macromolecular complex;membrane;membrane-bounded organelle;microbody;microtubule;mitochondrial membrane;mitochondrial outer membrane;mitochondrial part;organelle;organelle membrane;organelle outer …	Bacterial invasion of epithelial cells;Endocrine and other factor-regulated calcium reabsorption;Endocytosis;Fc gamma R-mediated phagocytosis	n
>sp|O35303-5|DNM1L_RAT Isoform of O35303, Isoform 5 of Dynamin-1-like protein OS=Rattus norvegicus GN=Dnm1l	Dnm1l	O35303-5	Isoform of O35303, Isoform 5 of Dynamin-1-like protein OS=Rattus norvegicus GN=Dnm1l	-0.0275126	0.264602	0.171139	0.260948	0.236809	0.333928	0.311967	0.00728654	0.0260725	0.0098744	0.0237847	0.0245156	0.0295839	0.00331515	+	0		+	+	+	+	+	+	0	82.3726	25.1344	15	70	0	1	anatomical structure morphogenesis;apoptotic mitochondrial changes;biological regulation;catabolic process;cell part morphogenesis;cellular catabolic process;cellular component assembly;cellular component assembly at cellular level;cellular component morphogenesis;cellular component organization;cellular component organization at cellular level;cellular component organization or biogenesis;cellul…	binding;catalytic activity;GTP binding;GTPase activity;guanyl nucleotide binding;guanyl ribonucleotide binding;hydrolase activity;hydrolase activity, acting on acid anhydrides;hydrolase activity, acting on acid anhydrides, in phosphorus-containing anhydrides;nucleoside-triphosphatase activity;nucleotide binding;purine nucleotide binding;purine ribonucleoside triphosphate binding;purine ribonucleo…	cell part;cytoplasmic part;cytoskeletal part;cytosol;endomembrane system;Golgi apparatus;intracellular membrane-bounded organelle;intracellular organelle;intracellular organelle part;intracellular part;macromolecular complex;membrane;membrane-bounded organelle;microbody;microtubule;mitochondrial membrane;mitochondrial outer membrane;mitochondrial part;organelle;organelle membrane;organelle outer …	Bacterial invasion of epithelial cells;Endocrine and other factor-regulated calcium reabsorption;Endocytosis;Fc gamma R-mediated phagocytosis	n
>sp|O35353|GBB4_RAT Guanine nucleotide-binding protein subunit beta-4 OS=Rattus norvegicus GN=Gnb4 PE=2 SV=4	Gnb4	O35353	Guanine nucleotide-binding protein subunit beta-4 OS=Rattus norvegicus GN=Gnb4 PE=2 SV=4	-0.165413	-0.593866	-0.284571	-0.574979	-0.376935	-0.692212	-0.486002	0.0424033	0.0405236	0.0365879	0.00646273	0.0662328	0.00387536	0.00606329	+	9.55795e-06		+	+	+		+	+	0	75.3873	40	9	60	0	3		molecular transducer activity;signal transducer activity	cell body;cell part	Chemokine signaling pathway	n
>sp|O35394|PRAF1_RAT Prenylated Rab acceptor protein 1 OS=Rattus norvegicus GN=Rabac1 PE=1 SV=1	Rabac1	O35394	Prenylated Rab acceptor protein 1 OS=Rattus norvegicus GN=Rabac1 PE=1 SV=1	-0.0545471	-0.324148	-0.236485	-0.435946	-0.312376	-0.408656	-0.41111	0.0262975	0.02091	0.0113118	0.00871362	0.0185741	0.00832736	0.00455722	+	0		+	+	+	+	+	+	0	24.6737	20.5405	4	22	4	4	cellular process;establishment of localization;transport;vesicle-mediated transport	binding;binding, bridging;protein binding;protein binding, bridging	cell junction;cell part;clathrin-coated vesicle;coated vesicle;cytoplasmic membrane-bounded vesicle;cytoplasmic part;cytoplasmic vesicle;Golgi apparatus;integral to membrane;intracellular membrane-bounded organelle;intracellular organelle;intracellular part;intrinsic to membrane;membrane;membrane part;membrane-bounded organelle;membrane-bounded vesicle;organelle;plasma membrane;synapse part;synap…		n
>sp|O35509|RB11B_RAT Ras-related protein Rab-11B OS=Rattus norvegicus GN=Rab11b PE=1 SV=4	Rab11b	O35509	Ras-related protein Rab-11B OS=Rattus norvegicus GN=Rab11b PE=1 SV=4	-0.238783	-0.2662	-0.0583812	0.197723	0.315979	0.302235	0.285013	0.0773414	0.0379625	0.0304416	0.0190995	0.0382676	0.0175552	0.00745847	+	0		+		+	+	+	+	0	75.6117	53.211	13	142	1	1	biological regulation;cell cycle;cellular component movement;cellular process;cellular response to stimulus;establishment of localization;establishment of localization in cell;establishment of melanosome localization;establishment of organelle localization;establishment of pigment granule localization;establishment of protein localization;establishment of vesicle localization;intracellular signal…	binding;catalytic activity;GDP binding;GTP binding;GTPase activity;guanyl nucleotide binding;guanyl ribonucleotide binding;hydrolase activity;hydrolase activity, acting on acid anhydrides;hydrolase activity, acting on acid anhydrides, in phosphorus-containing anhydrides;nucleoside-triphosphatase activity;nucleotide binding;purine nucleotide binding;purine ribonucleoside triphosphate binding;purin…	cell part;cytoplasmic membrane-bounded vesicle;cytoplasmic part;cytoplasmic vesicle;cytoplasmic vesicle membrane;cytoplasmic vesicle part;endocytic vesicle;endocytic vesicle membrane;endosome;intracellular membrane-bounded organelle;intracellular organelle;intracellular organelle part;intracellular part;membrane;membrane-bounded organelle;membrane-bounded vesicle;mitochondrion;organelle;organelle…	Endocytosis;Vasopressin-regulated water reabsorption	n
>sp|O35532|MSMO1_RAT Methylsterol monooxygenase 1 OS=Rattus norvegicus GN=Msmo1 PE=2 SV=1	Msmo1	O35532	Methylsterol monooxygenase 1 OS=Rattus norvegicus GN=Msmo1 PE=2 SV=1	0.0528906	0.161686	0.126386	-0.208119	-0.264184	-0.333641	-0.527836	0.0251425	0.0152984	0.00346394	0.00671906	0.00934087	0.0199482	0.0149983	+	0		+	+	+	+	+	+	0	12.8743	14.3345	3	13	3	3	alcohol metabolic process;biosynthetic process;carboxylic acid biosynthetic process;carboxylic acid metabolic process;cellular biosynthetic process;cellular ketone metabolic process;cellular lipid metabolic process;cellular metabolic process;cellular process;fatty acid biosynthetic process;fatty acid metabolic process;lipid biosynthetic process;lipid metabolic process;metabolic process;monocarbox…	binding;C-4 methylsterol oxidase activity;catalytic activity;cation binding;ion binding;iron ion binding;metal ion binding;monooxygenase activity;oxidoreductase activity;oxidoreductase activity, acting on paired donors, with incorporation or reduction of molecular oxygen;oxidoreductase activity, acting on paired donors, with incorporation or reduction of molecular oxygen, NADH or NADPH as one don…	cell part;cytoplasmic part;endoplasmic reticulum membrane;endoplasmic reticulum part;integral to membrane;intracellular organelle part;intracellular part;intrinsic to membrane;membrane;membrane part;organelle membrane;organelle part	Steroid biosynthesis	n
>sp|O35547|ACSL4_RAT Long-chain-fatty-acid--CoA ligase 4 OS=Rattus norvegicus GN=Acsl4 PE=1 SV=1	Acsl4	O35547	Long-chain-fatty-acid--CoA ligase 4 OS=Rattus norvegicus GN=Acsl4 PE=1 SV=1	-0.269631	-0.594345	-0.672074	-0.839553	-0.535544	-0.537407	-0.444924	0.03045	0.0266723	0.0248337	0.00394079	0.0149466	0.017735	0.00287018	+	0		+	+	+	+	+	+	0	120.216	44.3284	20	85	18	18	acylglycerol metabolic process;anatomical structure development;biological regulation;biosynthetic process;carboxylic acid transport;cellular lipid metabolic process;cellular metabolic process;cellular process;dendritic spine development;developmental process;embryonic process involved in female pregnancy;establishment of localization;fatty acid transport;glycerol ether metabolic process;glycerol…	acid-thiol ligase activity;adenyl nucleotide binding;adenyl ribonucleotide binding;arachidonate-CoA ligase activity;ATP binding;binding;catalytic activity;fatty acid ligase activity;ligase activity;ligase activity, forming carbon-sulfur bonds;long-chain fatty acid-CoA ligase activity;nucleotide binding;purine nucleotide binding;purine ribonucleoside triphosphate binding;purine ribonucleotide bind…	cell body;cell part;cytoplasmic part;intracellular membrane-bounded organelle;intracellular organelle;intracellular organelle part;intracellular part;lipid particle;membrane;membrane-bounded organelle;microbody;mitochondrial membrane;mitochondrial part;neuronal cell body;organelle;organelle membrane;organelle part;peroxisome	Adipocytokine signaling pathway;Fatty acid metabolism;Peroxisome;PPAR signaling pathway	n
>sp|O35567|PUR9_RAT Bifunctional purine biosynthesis protein PURH OS=Rattus norvegicus GN=Atic PE=1 SV=2	Atic	O35567	Bifunctional purine biosynthesis protein PURH OS=Rattus norvegicus GN=Atic PE=1 SV=2	0.0467751	0.490285	0.378135	0.679141	0.790811	0.990106	1.07128	0.0287271	0.0109378	0.0122068	0.00502259	0.0150302	0.0187314	0.0411974	+	0		+	+	+	+	+	+	0	108.602	39.527	16	92	16	16	anatomical structure development;anatomical structure morphogenesis;aromatic compound biosynthetic process;biosynthetic process;brainstem development;cellular aromatic compound metabolic process;cellular biosynthetic process;cellular metabolic process;cellular nitrogen compound biosynthetic process;cellular nitrogen compound metabolic process;cellular process;cerebellum development;cerebral corte…	binding;catalytic activity;cyclohydrolase activity;hydrolase activity;hydrolase activity, acting on carbon-nitrogen (but not peptide) bonds;hydrolase activity, acting on carbon-nitrogen (but not peptide) bonds, in cyclic amidines;hydroxymethyl-, formyl- and related transferase activity;identical protein binding;IMP cyclohydrolase activity;phosphoribosylaminoimidazolecarboxamide formyltransferase …	cell part;cytoplasmic part;intracellular membrane-bounded organelle;intracellular organelle;intracellular part;membrane-bounded organelle;mitochondrion;organelle	One carbon pool by folate;Purine metabolism	n
>sp|O35793|GREM1_RAT Gremlin-1 OS=Rattus norvegicus GN=Grem1 PE=1 SV=1	Grem1	O35793	Gremlin-1 OS=Rattus norvegicus GN=Grem1 PE=1 SV=1	0.640467	0.485642	1.25721	1.0371	1.43588	1.06071	1.17698	0.0838092	0.0205314	0.0786173	0.0131719	0.0607684	0.0766734	0.0928472	+	1.07775e-05		+	+	+	+	+	+	0.000351834	5.27205	7.06522	1	3	0	1	anatomical structure formation involved in morphogenesis;anatomical structure morphogenesis;apoptosis;appendage morphogenesis;biological regulation;blood vessel endothelial cell migration;branching involved in ureteric bud morphogenesis;branching morphogenesis of a tube;cell communication;cell death;cell migration;cell migration involved in sprouting angiogenesis;cell morphogenesis;cell morphogen…	enzyme activator activity;enzyme regulator activity;kinase activator activity;kinase regulator activity;protein kinase activator activity;protein kinase regulator activity;protein tyrosine kinase activator activity	cell part;cell surface;extracellular region part;extracellular space		n
>sp|O35796|C1QBP_RAT Complement component 1 Q subcomponent-binding protein, mitochondrial OS=Rattus norvegicus GN=C1qbp PE=1 SV=2	C1qbp	O35796	Complement component 1 Q subcomponent-binding protein, mitochondrial OS=Rattus norvegicus GN=C1qbp PE=1 SV=2	-0.257648	-0.610205	-0.306056	0.0073672	-0.0240058	0.0119855	-0.0319895	0.0940027	0.0394615	0.031863	0.0615176	0.0673829	0.0807485	0.0228049	+	7.94326e-05		+	+					0	23.2736	26.5233	4	26	4	4	activation of immune response;apoptosis;biological regulation;biosynthetic process;cell death;cellular biosynthetic process;cellular component assembly;cellular component assembly at cellular level;cellular component organization;cellular component organization at cellular level;cellular component organization or biogenesis;cellular component organization or biogenesis at cellular level;cellular …	adrenergic receptor binding;binding;carbohydrate binding;complement binding;complement component C1q binding;enzyme binding;glycosaminoglycan binding;G-protein-coupled receptor binding;hyaluronic acid binding;kinase binding;kininogen binding;mRNA binding;nucleic acid binding;opsonin binding;pattern binding;polysaccharide binding;protein binding;protein binding transcription factor activity;protei…	cell part;cytoplasm;cytoplasmic part;extracellular region part;extracellular space;intracellular membrane-bounded organelle;intracellular non-membrane-bounded organelle;intracellular organelle;intracellular organelle lumen;intracellular organelle part;intracellular part;membrane;membrane-bounded organelle;membrane-enclosed lumen;mitochondrial matrix;mitochondrial part;non-membrane-bounded organel…		n
>sp|O35820|DNPH1_RAT 2'-deoxynucleoside 5'-phosphate N-hydrolase 1 OS=Rattus norvegicus GN=Dnph1 PE=1 SV=1	Dnph1	O35820	2'-deoxynucleoside 5'-phosphate N-hydrolase 1 OS=Rattus norvegicus GN=Dnph1 PE=1 SV=1	-0.100033	0.0190119	0.0917326	0.159149	0.20779	0.34384	0.371008	0.0471574	0.0170744	0.00811281	0.03435	0.0187522	0.0492723	0.0285802	+	8.12348e-06			+		+	+	+	0.000273948	6.83565	17.7914	2	7	2	2	biological regulation;catabolic process;cellular catabolic process;cellular metabolic process;cellular nitrogen compound catabolic process;cellular nitrogen compound metabolic process;cellular process;deoxyribonucleoside monophosphate catabolic process;deoxyribonucleoside monophosphate metabolic process;deoxyribonucleotide catabolic process;deoxyribonucleotide metabolic process;metabolic process;…	binding;catalytic activity;deoxyribonucleoside 5'-monophosphate N-glycosidase activity;hydrolase activity;hydrolase activity, acting on glycosyl bonds;hydrolase activity, hydrolyzing N-glycosyl compounds;identical protein binding;nucleoside deoxyribosyltransferase activity;protein binding;protein dimerization activity;protein homodimerization activity;transferase activity;transferase activity, tr…	cell part;cytoplasm;intracellular membrane-bounded organelle;intracellular organelle;intracellular part;membrane-bounded organelle;nucleus;organelle		n
>sp|O35821|MBB1A_RAT Myb-binding protein 1A OS=Rattus norvegicus GN=Mybbp1a PE=1 SV=2	Mybbp1a	O35821	Myb-binding protein 1A OS=Rattus norvegicus GN=Mybbp1a PE=1 SV=2	-0.20207	-0.648809	-0.622542	-0.927527	-0.871173	-1.0211	-0.957436	0.014065	0.0258928	0.0142738	0.00894135	0.00892389	0.00563745	0.0203253	+	0		+	+	+	+	+	+	0	238.649	32.2173	38	269	38	38	biological regulation;biosynthetic process;cell communication;cellular biosynthetic process;cellular macromolecule biosynthetic process;cellular macromolecule metabolic process;cellular metabolic process;cellular nitrogen compound metabolic process;cellular process;cellular response to external stimulus;cellular response to extracellular stimulus;cellular response to glucose starvation;cellular r…	binding;catalytic activity;DNA binding;DNA polymerase activity;DNA-directed DNA polymerase activity;nucleic acid binding;nucleotidyltransferase activity;sequence-specific DNA binding;transferase activity;transferase activity, transferring phosphorus-containing groups	cell part;cytoplasm;intracellular non-membrane-bounded organelle;intracellular organelle;intracellular organelle part;intracellular part;macromolecular complex;NLS-dependent protein nuclear import complex;non-membrane-bounded organelle;nuclear part;nucleocytoplasmic shuttling complex;nucleolus;organelle;organelle part;protein complex		n
>sp|O35824|DNJA2_RAT DnaJ homolog subfamily A member 2 OS=Rattus norvegicus GN=Dnaja2 PE=1 SV=1	Dnaja2	O35824	DnaJ homolog subfamily A member 2 OS=Rattus norvegicus GN=Dnaja2 PE=1 SV=1	0.142084	0.83732	0.233673	0.420127	0.402536	0.474147	0.478179	0.0172361	0.0254429	0.00560344	0.0149556	0.0153001	0.0126116	0.00948399	+	0		+	+	+	+	+	+	0	79.7331	37.3786	15	72	0	15	carbon tetrachloride metabolic process;cellular macromolecule metabolic process;cellular metabolic process;cellular process;cellular protein metabolic process;chlorinated hydrocarbon metabolic process;halogenated hydrocarbon metabolic process;macromolecule metabolic process;metabolic process;primary metabolic process;protein folding;protein metabolic process;response to abiotic stimulus;response …	adenyl nucleotide binding;adenyl ribonucleotide binding;ATP binding;binding;cation binding;ion binding;metal ion binding;nucleotide binding;purine nucleotide binding;purine ribonucleoside triphosphate binding;purine ribonucleotide binding;ribonucleotide binding	cell part;cytoplasmic part;cytosol;intracellular membrane-bounded organelle;intracellular organelle;intracellular part;membrane;membrane-bounded organelle;nucleus;organelle		n
>sp|O35876|SMN_RAT Survival motor neuron protein OS=Rattus norvegicus GN=Smn1 PE=1 SV=1	Smn1	O35876	Survival motor neuron protein OS=Rattus norvegicus GN=Smn1 PE=1 SV=1	-0.117585	-0.237072	-0.408487	-0.482075	-0.701312	-0.654973	-0.544417	0.0425588	0.0192719	0.0625158	0.00876909	0.0689663	0.0250661	0.0328045	+	1.08275e-05		+		+	+	+	+	0	23.4972	24.2215	4	10	0	4	cell communication;cell-cell signaling;cellular component assembly;cellular component assembly at cellular level;cellular component organization;cellular component organization at cellular level;cellular component organization or biogenesis;cellular component organization or biogenesis at cellular level;cellular macromolecular complex assembly;cellular macromolecular complex subunit organization;…	binding;nucleic acid binding;RNA binding	Cajal body;cell part;cytoplasm;intracellular non-membrane-bounded organelle;intracellular organelle;intracellular organelle part;intracellular part;macromolecular complex;non-membrane-bounded organelle;nuclear body;nuclear part;nucleolus;nucleoplasm part;organelle;organelle part;ribonucleoprotein complex;spliceosomal complex	RNA transport	n
>sp|O35878|HSPB2_RAT Heat shock protein beta-2 OS=Rattus norvegicus GN=Hspb2 PE=3 SV=1	Hspb2	O35878	Heat shock protein beta-2 OS=Rattus norvegicus GN=Hspb2 PE=3 SV=1	0.551849	0.625122	1.06052	1.33966	1.86777	2.09587	2.23896	0.125995	0.0688135	0.0916025	0.058144	0.0870656	0.169917	0.172305	+	3.76471e-06		+	+	+	+	+	+	0	24.1268	45.6044	5	12	5	5	anatomical structure development;developmental process;muscle structure development;response to abiotic stimulus;response to heat;response to stimulus;response to stress;response to temperature stimulus;somatic muscle development		cell part;cytoplasm;intracellular membrane-bounded organelle;intracellular organelle;intracellular part;membrane-bounded organelle;nucleus;organelle		n
>sp|O35889|AFAD_RAT Afadin OS=Rattus norvegicus GN=Mllt4 PE=1 SV=1	Mllt4	O35889	Afadin OS=Rattus norvegicus GN=Mllt4 PE=1 SV=1	-0.232842	-0.458177	-0.319202	-0.449539	-0.514707	-0.554687	-0.45948	0.0333746	0.0423694	0.0172921	0.0215582	0.031452	0.00594228	0.0251047	+	3.69458e-05		+	+	+	+	+	+	0	102.578	19.4642	21	52	1	21	biological adhesion;biological regulation;cell adhesion;cellular process;cellular response to stimulus;regulation of biological process;regulation of cellular process;response to stimulus;signal transduction		adherens junction;anchoring junction;cell junction;cell part;cell-cell adherens junction;cell-cell junction;cytoplasmic part;cytosol;intracellular part	Adherens junction;Leukocyte transendothelial migration;Tight junction	n
>sp|O35964|SH3G1_RAT Endophilin-A2 OS=Rattus norvegicus GN=Sh3gl1 PE=1 SV=1	Sh3gl1	O35964	Endophilin-A2 OS=Rattus norvegicus GN=Sh3gl1 PE=1 SV=1	-0.0525109	-0.0318674	-0.181778	-0.211478	-0.345364	-0.31378	-0.376942	0.0670099	0.0399176	0.0501555	0.0392475	0.0119721	0.0367414	0.0116907	+	0.000229107					+	+	+	0	46.5825	34.2391	8	29	7	8	cellular component organization;cellular component organization or biogenesis;cellular membrane organization;cellular process;endocytosis;establishment of localization;membrane invagination;membrane organization;transport;vesicle-mediated transport	binding;lipid binding	cell junction;cell part;cell projection;cytoplasmic part;cytoskeletal part;early endosome membrane;endosomal part;endosome membrane;intracellular non-membrane-bounded organelle;intracellular organelle;intracellular organelle part;intracellular part;macromolecular complex;membrane;non-membrane-bounded organelle;organelle;organelle membrane;organelle part;podosome;protein complex	Endocytosis	n
>sp|O35987|NSF1C_RAT NSFL1 cofactor p47 OS=Rattus norvegicus GN=Nsfl1c PE=1 SV=1	Nsfl1c	O35987	NSFL1 cofactor p47 OS=Rattus norvegicus GN=Nsfl1c PE=1 SV=1	0.172817	0.181666	0.516865	0.659935	0.739373	1.00611	1.02781	0.0675551	0.0503929	0.0579917	0.0229962	0.0403155	0.0502879	0.0361496	+	0			+	+	+	+	+	0	73.7988	51.8919	14	58	0	14	cellular component organization;cellular component organization at cellular level;cellular component organization or biogenesis;cellular component organization or biogenesis at cellular level;cellular process;Golgi organization;membrane fusion;membrane organization;organelle organization	binding;lipid binding;protein binding;small conjugating protein binding;ubiquitin binding	cell part;chromosome;cytoplasmic part;cytosol;Golgi apparatus part;Golgi stack;intracellular membrane-bounded organelle;intracellular non-membrane-bounded organelle;intracellular organelle;intracellular organelle part;intracellular part;membrane-bounded organelle;non-membrane-bounded organelle;nucleus;organelle;organelle part	Protein processing in endoplasmic reticulum	n
>sp|O54698|S29A1_RAT Equilibrative nucleoside transporter 1 OS=Rattus norvegicus GN=Slc29a1 PE=1 SV=3	Slc29a1	O54698	Equilibrative nucleoside transporter 1 OS=Rattus norvegicus GN=Slc29a1 PE=1 SV=3	0.957495	1.19296	1.42295	1.55033	1.47646	1.49588	1.42315	0.026502	0.00976888	0.0582085	0.0197569	0.0154894	0.0281183	0.032861	+	0	+	+	+	+	+	+	+	0	34.6688	12.9103	6	19	6	6	behavior;biological regulation;body fluid secretion;carbohydrate homeostasis;cellular chemical homeostasis;cellular glucose homeostasis;cellular homeostasis;cellular ion homeostasis;cellular process;cellular response to carbohydrate stimulus;cellular response to chemical stimulus;cellular response to glucose stimulus;cellular response to hexose stimulus;cellular response to hypoxia;cellular respo…	nucleobase-containing compound transmembrane transporter activity;nucleoside transmembrane transporter activity;substrate-specific transmembrane transporter activity;substrate-specific transporter activity;transmembrane transporter activity;transporter activity	apical plasma membrane;basolateral plasma membrane;cell part;integral to membrane;intrinsic to membrane;membrane part;plasma membrane part		n
>sp|O54699|S29A2_RAT Equilibrative nucleoside transporter 2 OS=Rattus norvegicus GN=Slc29a2 PE=2 SV=1	Slc29a2	O54699	Equilibrative nucleoside transporter 2 OS=Rattus norvegicus GN=Slc29a2 PE=2 SV=1	-0.0702432	-0.527007	-0.441679	-0.658557	-0.49579	-0.712446	-0.628451	0.0145007	0.0145903	0.0171891	0.0152263	0.0169764	0.0249142	0.0262962	+	0		+	+	+	+	+	+	0	14.3627	7.01754	2	11	2	2	adenine transport;biological regulation;body fluid secretion;cellular process;cellular response to chemical stimulus;cellular response to endogenous stimulus;cellular response to hormone stimulus;cellular response to insulin stimulus;cellular response to organic substance;cellular response to peptide hormone stimulus;cellular response to stimulus;establishment of localization;guanine transport;hy…	nucleobase-containing compound transmembrane transporter activity;nucleoside transmembrane transporter activity;substrate-specific transmembrane transporter activity;substrate-specific transporter activity;transmembrane transporter activity;transporter activity	cell part;integral to membrane;intrinsic to membrane;membrane part		n
>sp|O54772|SMRD2_RAT SWI/SNF-related matrix-associated actin-dependent regulator of chromatin subfamily D member 2 OS=Rattus norvegicus GN=Smarcd2 PE=1 SV=3	Smarcd2	O54772	SWI/SNF-related matrix-associated actin-dependent regulator of chromatin subfamily D member 2 OS=Rattus norvegicus GN=Smarcd2 PE=1 SV=3	-0.263578	-0.220946	-0.509596	-0.536192	-0.544599	-0.617216	-0.618198	0.0214938	0.049115	0.0276228	0.0193365	0.0142868	0.0161317	0.0364598	+	3.62976e-06			+	+	+	+	+	0	55.3832	30.8851	12	28	11	11	biological regulation;biosynthetic process;cellular biosynthetic process;cellular component disassembly;cellular component disassembly at cellular level;cellular component organization;cellular component organization at cellular level;cellular component organization or biogenesis;cellular component organization or biogenesis at cellular level;cellular macromolecular complex disassembly;cellular m…		cell part;chromatin remodeling complex;intracellular organelle part;intracellular part;macromolecular complex;nuclear part;organelle part;protein complex;SWI/SNF complex;SWI/SNF-type complex		n
>sp|O54783|CHKB_RAT Choline/ethanolamine kinase OS=Rattus norvegicus GN=Chkb PE=1 SV=3	Chkb	O54783	Choline/ethanolamine kinase OS=Rattus norvegicus GN=Chkb PE=1 SV=3	0.0714295	0.156727	0.388225	0.319691	0.355176	0.337901	0.338779	0.00601596	0.0161572	0.0242198	0.0115166	0.042253	0.0261365	0.0502726	+	3.6686e-05		+	+	+	+	+	+	0	17.8588	11.9289	3	9	3	3	alcohol metabolic process;amine biosynthetic process;amine metabolic process;anatomical structure development;biosynthetic process;cellular amine metabolic process;cellular biogenic amine biosynthetic process;cellular biogenic amine metabolic process;cellular biosynthetic process;cellular lipid metabolic process;cellular metabolic process;cellular nitrogen compound biosynthetic process;cellular n…	adenyl nucleotide binding;adenyl ribonucleotide binding;ATP binding;binding;catalytic activity;choline kinase activity;ethanolamine kinase activity;kinase activity;nucleotide binding;phosphotransferase activity, alcohol group as acceptor;purine nucleotide binding;purine ribonucleoside triphosphate binding;purine ribonucleotide binding;ribonucleotide binding;transferase activity;transferase activi…		Glycerophospholipid metabolism	n
>sp|O54888|RPA2_RAT DNA-directed RNA polymerase I subunit RPA2 OS=Rattus norvegicus GN=Polr1b PE=1 SV=1	Polr1b	O54888	DNA-directed RNA polymerase I subunit RPA2 OS=Rattus norvegicus GN=Polr1b PE=1 SV=1	-0.151318	-0.0107236	0.0157727	-0.0569441	-0.131699	-0.222749	-0.170518	0.0350828	0.0150911	0.0109904	0.0216113	0.00697352	0.0337225	0.00659703	+	3.7037e-05					+	+	+	0	25.2399	6.0793	6	15	0	6	biosynthetic process;cellular biosynthetic process;cellular macromolecule biosynthetic process;cellular macromolecule metabolic process;cellular metabolic process;cellular nitrogen compound metabolic process;cellular process;macromolecule biosynthetic process;macromolecule metabolic process;metabolic process;nitrogen compound metabolic process;nucleic acid metabolic process;nucleobase-containing …	binding;catalytic activity;cation binding;DNA binding;DNA-directed RNA polymerase activity;ion binding;metal ion binding;nucleic acid binding;nucleoside binding;nucleotidyltransferase activity;ribonucleoside binding;RNA polymerase activity;transferase activity;transferase activity, transferring phosphorus-containing groups	cell part;DNA-directed RNA polymerase complex;DNA-directed RNA polymerase I complex;intracellular organelle part;intracellular part;macromolecular complex;nuclear DNA-directed RNA polymerase complex;nuclear part;nucleolar part;organelle part;protein complex;RNA polymerase complex	Purine metabolism;Pyrimidine metabolism;RNA polymerase	n
>sp|O54902-2|NRAM2_RAT Isoform of O54902, Isoform 1 of Natural resistance-associated macrophage protein 2 OS=Rattus norvegicus GN=Slc11a2	Slc11a2	O54902-2	Isoform of O54902, Isoform 1 of Natural resistance-associated macrophage protein 2 OS=Rattus norvegicus GN=Slc11a2	-0.0319301	-0.259615	-0.17069	-0.274916	-0.455486	-0.531249	-0.7765	0.0313185	0.0083612	0.034167	0.0315126	0.0309881	0.0460382	0.00937754	+	0		+		+	+	+	+	0	9.46183	4.99109	3	9	1	3	biological regulation;cation homeostasis;cellular process;cellular response to chemical stimulus;cellular response to cytokine stimulus;cellular response to hypoxia;cellular response to inorganic substance;cellular response to iron ion;cellular response to metal ion;cellular response to organic substance;cellular response to oxygen levels;cellular response to stimulus;cellular response to stress;…	binding;cadmium ion binding;cadmium ion transmembrane transporter activity;cation binding;cation transmembrane transporter activity;cobalt ion binding;cobalt ion transmembrane transporter activity;copper ion binding;copper ion transmembrane transporter activity;divalent inorganic cation transmembrane transporter activity;ferrous iron transmembrane transporter activity;inorganic cation transmembra…	apical part of cell;cell part;cytoplasmic part;endosomal part;endosome membrane;integral to membrane;intracellular organelle part;intracellular part;intrinsic to membrane;late endosome membrane;lysosomal membrane;membrane;membrane part;organelle membrane;organelle part;vacuolar membrane;vacuolar part	Lysosome;Mineral absorption	n
>sp|O54922|EXOC7_RAT Exocyst complex component 7 OS=Rattus norvegicus GN=Exoc7 PE=1 SV=1	Exoc7	O54922	Exocyst complex component 7 OS=Rattus norvegicus GN=Exoc7 PE=1 SV=1	0.123078	0.407373	0.141203	0.243588	0.16745	0.284071	0.282326	0.0416801	0.00685526	0.00482985	0.0267768	0.0113911	0.0327651	0.0215872	+	3.59356e-05		+	+	+	+	+	+	0	83.3113	26.1868	14	39	14	14	cellular process;establishment of localization;establishment of localization in cell;establishment of protein localization;exocytosis;protein transport;secretion;secretion by cell;transport;vesicle-mediated transport		cell cortex part;cell part;cytoplasmic part;cytosol;exocyst;intracellular part;macromolecular complex;membrane;plasma membrane;protein complex	Insulin signaling pathway	n
>sp|O54924|EXOC8_RAT Exocyst complex component 8 OS=Rattus norvegicus GN=Exoc8 PE=1 SV=1	Exoc8	O54924	Exocyst complex component 8 OS=Rattus norvegicus GN=Exoc8 PE=1 SV=1	-0.0297663	0.339129	0.0562638	0.00128187	-0.0910433	-0.0735655	-0.052634	0.0313434	0.0637849	0.0519157	0.0174137	0.0357101	0.0335541	0.00864179	+	6.5915e-05								0	65.1811	24.7207	12	24	12	12	cellular localization;cellular macromolecule localization;cellular process;cellular protein localization;establishment of localization;establishment of localization in cell;establishment of protein localization;exocytosis;localization;macromolecule localization;protein localization;protein transport;secretion;secretion by cell;transport;vesicle-mediated transport	binding;lipid binding;phospholipid binding	cell cortex part;cell part;cell projection part;cytoplasmic part;exocyst;growth cone;intracellular membrane-bounded organelle;intracellular organelle;intracellular part;macromolecular complex;membrane-bounded organelle;nucleus;organelle;perinuclear region of cytoplasm;protein complex;site of polarized growth		n
>sp|O54960|CAPON_RAT Carboxyl-terminal PDZ ligand of neuronal nitric oxide synthase protein OS=Rattus norvegicus GN=Nos1ap PE=1 SV=1	Nos1ap	O54960	Carboxyl-terminal PDZ ligand of neuronal nitric oxide synthase protein OS=Rattus norvegicus GN=Nos1ap PE=1 SV=1	0.145474	-0.140762	0.198581	0.240532	0.443751	0.340404	0.37584	0.169076	0.0573204	0.101857	0.068005	0.181327	0.146252	0.167788		0.186707								0	48.7124	30.6163	10	29	1	1	biological regulation;cellular process;establishment of localization;establishment of localization in cell;neurotransmitter secretion;neurotransmitter transport;regulation of apoptosis;regulation of biological process;regulation of biological quality;regulation of biosynthetic process;regulation of catalytic activity;regulation of cell death;regulation of cellular biosynthetic process;regulation …	binding;enzyme binding;nitric-oxide synthase binding;PDZ domain binding;protein binding;protein domain specific binding	cell part;cytoplasm;intracellular part		n
>sp|O54980|SNG2_RAT Synaptogyrin-2 OS=Rattus norvegicus GN=Syngr2 PE=2 SV=2	Syngr2	O54980	Synaptogyrin-2 OS=Rattus norvegicus GN=Syngr2 PE=2 SV=2	0.187079	-0.00668045	0.421373	0.466026	0.439229	0.458011	0.362014	0.00181141	0.0175007	0.0375684	0.00834094	0.00313721	0.0374993	0.0227377	+	0	+		+	+	+	+	+	0	19.9387	12.9464	4	44	2	4	establishment of localization;establishment of localization in cell;establishment of protein localization;intracellular protein transport;intracellular transport;protein targeting;protein transport;transport		cell part;clathrin-coated vesicle;coated vesicle;cytoplasmic membrane-bounded vesicle;cytoplasmic part;cytoplasmic vesicle;integral to membrane;intracellular membrane-bounded organelle;intracellular organelle;intracellular part;intrinsic to membrane;membrane part;membrane-bounded organelle;membrane-bounded vesicle;organelle;synapse part;synaptic vesicle;vesicle		n
>sp|O55000|PP1RA_RAT Serine/threonine-protein phosphatase 1 regulatory subunit 10 OS=Rattus norvegicus GN=Ppp1r10 PE=1 SV=1	Ppp1r10	O55000	Serine/threonine-protein phosphatase 1 regulatory subunit 10 OS=Rattus norvegicus GN=Ppp1r10 PE=1 SV=1	-0.0872222	-0.648521	-0.476503	-0.560161	-0.627118	-0.765537	-0.726473	0.0143025	0.0370322	0.0463519	0.0357583	0.0245622	0.0892445	0.0636621	+	1.66147e-05		+	+	+	+	+	+	0	11.2935	7.68349	3	6	0	3	biosynthetic process;cellular biosynthetic process;cellular macromolecule biosynthetic process;cellular macromolecule metabolic process;cellular metabolic process;cellular nitrogen compound metabolic process;cellular process;macromolecule biosynthetic process;macromolecule metabolic process;metabolic process;nitrogen compound metabolic process;nucleic acid metabolic process;nucleobase-containing …	binding;cation binding;DNA binding;enzyme binding;enzyme inhibitor activity;enzyme regulator activity;ion binding;metal ion binding;nucleic acid binding;phosphatase binding;phosphatase inhibitor activity;phosphatase regulator activity;protein binding;protein phosphatase 1 binding;protein phosphatase binding;protein phosphatase inhibitor activity;protein phosphatase regulator activity;RNA binding;…	cell part;chromatin;chromosomal part;intracellular organelle part;intracellular part;macromolecular complex;nuclear chromatin;nuclear chromosome part;nuclear part;organelle part;protein complex;protein serine/threonine phosphatase complex;PTW/PP1 phosphatase complex		n
>sp|O55007|RGPA1_RAT Ral GTPase-activating protein subunit alpha-1 OS=Rattus norvegicus GN=Ralgapa1 PE=1 SV=2	Ralgapa1	O55007	Ral GTPase-activating protein subunit alpha-1 OS=Rattus norvegicus GN=Ralgapa1 PE=1 SV=2	-0.0288621	0.157213	0.00495842	0.0470218	-0.0506837	0.00374039	0.0670523	0.0450889	0.0164088	0.0219145	0.00818672	0.0147999	0.0304367	0.0195834	+	0.00138675		+						0	39.9142	6.43735	8	16	2	8	activation of Ral GTPase activity;activation of Ras GTPase activity;biological regulation;positive regulation of catalytic activity;positive regulation of GTPase activity;positive regulation of hydrolase activity;positive regulation of molecular function;positive regulation of Ral GTPase activity;positive regulation of Ras GTPase activity;regulation of biological process;regulation of catabolic p…	enzyme activator activity;enzyme regulator activity;GTPase activator activity;GTPase regulator activity;nucleoside-triphosphatase regulator activity;Ral GTPase activator activity;Ras GTPase activator activity;small GTPase regulator activity	cell part;cytoplasmic part;cytosol;intracellular membrane-bounded organelle;intracellular organelle;intracellular part;membrane-bounded organelle;nucleus;organelle		n
>sp|O55096|DPP3_RAT Dipeptidyl peptidase 3 OS=Rattus norvegicus GN=Dpp3 PE=1 SV=2	Dpp3	O55096	Dipeptidyl peptidase 3 OS=Rattus norvegicus GN=Dpp3 PE=1 SV=2	0.0108684	0.481505	0.290138	0.446501	0.495084	0.60997	0.571486	0.0230747	0.0664316	0.0113335	0.0139558	0.0379448	0.0382748	0.0226978	+	3.79327e-06		+	+	+	+	+	+	0	95.6361	28.4553	14	63	14	14	macromolecule metabolic process;metabolic process;primary metabolic process;protein metabolic process;proteolysis	aminopeptidase activity;binding;catalytic activity;cation binding;dipeptidyl-peptidase activity;exopeptidase activity;hydrolase activity;ion binding;metal ion binding;metallopeptidase activity;peptidase activity;peptidase activity, acting on L-amino acid peptides;transition metal ion binding;zinc ion binding	cell part;cytoplasm;intracellular membrane-bounded organelle;intracellular organelle;intracellular part;membrane;membrane-bounded organelle;nucleus;organelle;plasma membrane		n
>sp|O55166|VPS52_RAT Vacuolar protein sorting-associated protein 52 homolog OS=Rattus norvegicus GN=Vps52 PE=2 SV=2;>tr|B2GUV2|B2GUV2_RAT Isoform of O55166, Vacuolar protein sorting 52 (Yeast), isoform CRA_b OS=Rattus norvegicus GN=Vps52 PE=1 SV=1	Vps52	O55166	Vacuolar protein sorting-associated protein 52 homolog OS=Rattus norvegicus GN=Vps52 PE=2 SV=2	0.0212031	0.266735	0.11422	0.235176	0.114577	0.228911	0.23977	0.0327165	0.049255	0.0189745	0.0198222	0.00902563	0.0207857	0.0135017	+	0.000188098				+	+	+	+	0	36.6541	14.3845	7	20	7	7	establishment of localization;establishment of protein localization;protein transport;transport		cell part;cytoplasmic part;endosomal part;endosome membrane;Golgi apparatus;intracellular membrane-bounded organelle;intracellular organelle;intracellular organelle part;intracellular part;membrane;membrane-bounded organelle;organelle;organelle membrane;organelle part		n
>sp|O55171|ACOT2_RAT Acyl-coenzyme A thioesterase 2, mitochondrial OS=Rattus norvegicus GN=Acot2 PE=1 SV=1	Acot2	O55171	Acyl-coenzyme A thioesterase 2, mitochondrial OS=Rattus norvegicus GN=Acot2 PE=1 SV=1	-0.0164118	0.12193	0.45265	0.795998	0.938139	1.19632	1.17429	0.0321939	0.0200311	0.0189327	0.0422011	0.0450759	0.036018	0.0365452	+	0			+	+	+	+	+	0	25.8437	14.3488	4	17	0	3	acyl-CoA metabolic process;carboxylic acid catabolic process;carboxylic acid metabolic process;catabolic process;cellular catabolic process;cellular ketone metabolic process;cellular lipid catabolic process;cellular lipid metabolic process;cellular metabolic process;cellular process;coenzyme metabolic process;cofactor metabolic process;fatty acid catabolic process;fatty acid metabolic process;lip…	acyl-CoA thioesterase activity;carboxylesterase activity;carboxylic ester hydrolase activity;catalytic activity;CoA hydrolase activity;hydrolase activity;hydrolase activity, acting on ester bonds;palmitoyl-CoA hydrolase activity;thiolester hydrolase activity	cell part;cytoplasmic part;intracellular membrane-bounded organelle;intracellular organelle;intracellular organelle lumen;intracellular organelle part;intracellular part;membrane-bounded organelle;membrane-enclosed lumen;mitochondrial matrix;mitochondrial part;mitochondrion;organelle;organelle lumen;organelle part		n
>sp|O55173|PDPK1_RAT 3-phosphoinositide-dependent protein kinase 1 OS=Rattus norvegicus GN=Pdpk1 PE=1 SV=2	Pdpk1	O55173	3-phosphoinositide-dependent protein kinase 1 OS=Rattus norvegicus GN=Pdpk1 PE=1 SV=2	0.0601405	0.0504249	0.00462471	0.0313629	0.0298157	0.0341053	0.0265499	0.019059	0.0328898	0.0127048	0.0234594	0.0187739	0.0230402	0.038975		0.853081								0	39.0068	23.2558	8	17	8	8	activation of protein kinase activity;activation of protein kinase B activity;anatomical structure development;biological regulation;biosynthetic process;cell development;cell junction assembly;cell junction organization;cell-substrate junction assembly;cellular biosynthetic process;cellular component assembly;cellular component assembly at cellular level;cellular component organization;cellular …	3-phosphoinositide-dependent protein kinase activity;adenyl nucleotide binding;adenyl ribonucleotide binding;ATP binding;binding;catalytic activity;enzyme binding;insulin receptor binding;kinase activity;kinase binding;nucleotide binding;phosphotransferase activity, alcohol group as acceptor;protein binding;protein complex binding;protein kinase activity;protein kinase binding;protein serine/thre…	adherens junction;anchoring junction;cell junction;cell part;cell-substrate adherens junction;cell-substrate junction;cytoplasmic membrane-bounded vesicle;cytoplasmic part;cytoplasmic vesicle;cytosol;focal adhesion;intracellular membrane-bounded organelle;intracellular organelle;intracellular part;membrane;membrane-bounded organelle;membrane-bounded vesicle;nucleus;organelle;plasma membrane;vesic…	Aldosterone-regulated sodium reabsorption;Endometrial cancer;Focal adhesion;Insulin signaling pathway;mTOR signaling pathway;Non-small cell lung cancer;PPAR signaling pathway;Prostate cancer	n
>sp|O55207|SYNJ2_RAT Synaptojanin-2 OS=Rattus norvegicus GN=Synj2 PE=1 SV=2	Synj2	O55207	Synaptojanin-2 OS=Rattus norvegicus GN=Synj2 PE=1 SV=2	0.0775177	0.242517	0.0678194	0.0589997	-0.00837225	0.0811957	0.179604	0.030508	0.0216579	0.00929713	0.00614052	0.00443017	0.0454198	0.0328287	+	0.00034139		+	+	+				0	64.7531	13.1684	13	28	0	13	anatomical structure development;brain development;carbohydrate metabolic process;catabolic process;cellular carbohydrate metabolic process;cellular component organization;cellular component organization at cellular level;cellular component organization or biogenesis;cellular component organization or biogenesis at cellular level;cellular lipid metabolic process;cellular localization;cellular met…	binding;catalytic activity;hydrolase activity;hydrolase activity, acting on ester bonds;inositol or phosphatidylinositol phosphatase activity;inositol phosphate phosphatase activity;inositol trisphosphate phosphatase activity;inositol-polyphosphate 5-phosphatase activity;nucleic acid binding;nucleotide binding;phosphatase activity;phosphatidylinositol bisphosphate phosphatase activity;phosphatidy…	axon part;axon terminus;cell part;cell projection membrane;cell projection part;cytoplasmic microtubule;cytoplasmic part;cytoskeletal part;extrinsic to membrane;extrinsic to mitochondrial outer membrane;extrinsic to organelle membrane;intracellular organelle part;intracellular part;leading edge membrane;macromolecular complex;membrane part;microtubule;mitochondrial membrane part;mitochondrial par…	Inositol phosphate metabolism;Phosphatidylinositol signaling system	n
>sp|O70196|PPCE_RAT Prolyl endopeptidase OS=Rattus norvegicus GN=Prep PE=1 SV=1	Prep	O70196	Prolyl endopeptidase OS=Rattus norvegicus GN=Prep PE=1 SV=1	-0.029254	0.425778	0.254124	0.280721	0.346361	0.410101	0.497799	0.0249206	0.031012	0.0214005	0.00934973	0.0130477	0.0231445	0.031425	+	0		+	+	+	+	+	+	0	116.984	39.4366	19	65	1	19	macromolecule metabolic process;metabolic process;primary metabolic process;protein metabolic process;proteolysis	binding;catalytic activity;endopeptidase activity;exopeptidase activity;hydrolase activity;peptidase activity;peptidase activity, acting on L-amino acid peptides;peptide binding;serine hydrolase activity;serine-type endopeptidase activity;serine-type exopeptidase activity;serine-type peptidase activity	cell part;cytoplasmic part;cytosol;intracellular part		n
>sp|O70248|APBA3_RAT Amyloid beta A4 precursor protein-binding family A member 3 OS=Rattus norvegicus GN=Apba3 PE=1 SV=2	Apba3	O70248	Amyloid beta A4 precursor protein-binding family A member 3 OS=Rattus norvegicus GN=Apba3 PE=1 SV=2	-0.0902698	-0.26486	-0.118261	-0.118615	-0.157457	-0.0571242	-0.0658556	0.0625893	0.0454361	0.0476038	0.0530767	0.0835529	0.0944742	0.114274		0.611811								0	16.6107	7.38137	3	9	3	3	biological regulation;cell communication;cell-cell signaling;cellular process;chordate embryonic development;developmental process;embryo development;embryo development ending in birth or egg hatching;establishment of localization;establishment of protein localization;in utero embryonic development;protein transport;regulation of biological process;regulation of gene expression;regulation of macr…	beta-amyloid binding;binding;enzyme inhibitor activity;enzyme regulator activity;protein binding	cell part;cytoplasmic part;intracellular part;perinuclear region of cytoplasm		n
>sp|O70249|OGG1_RAT N-glycosylase/DNA lyase OS=Rattus norvegicus GN=Ogg1 PE=2 SV=1	Ogg1	O70249	N-glycosylase/DNA lyase OS=Rattus norvegicus GN=Ogg1 PE=2 SV=1	-0.0131095	0.258308	0.0317941	0.0839666	-0.0872276	-0.0440875	-0.302309	0.00876861	0.038524	0.0824372	0.0343406	0.073353	0.0402136	0.081396	+	0.000777936								0.000273948	6.28225	4.63768	1	3	1	1	acute inflammatory response;base-excision repair;biological regulation;cellular macromolecule metabolic process;cellular metabolic process;cellular nitrogen compound metabolic process;cellular process;cellular response to cadmium ion;cellular response to chemical stimulus;cellular response to inorganic substance;cellular response to metal ion;cellular response to stimulus;cellular response to str…	8-oxo-7,8-dihydroguanine DNA N-glycosylase activity;binding;carbon-oxygen lyase activity;catalytic activity;damaged DNA binding;DNA binding;DNA N-glycosylase activity;DNA-(apurinic or apyrimidinic site) lyase activity;hydrolase activity;hydrolase activity, acting on glycosyl bonds;hydrolase activity, hydrolyzing N-glycosyl compounds;lyase activity;nucleic acid binding;oxidized base lesion DNA N-g…	cell part;cytoplasmic part;intracellular membrane-bounded organelle;intracellular organelle;intracellular organelle part;intracellular part;membrane-bounded organelle;mitochondrion;nuclear body;nuclear matrix;nuclear part;nuclear speck;nucleoplasm part;organelle;organelle part	Base excision repair	n
>sp|O70257|STX7_RAT Syntaxin-7 OS=Rattus norvegicus GN=Stx7 PE=1 SV=4	Stx7	O70257	Syntaxin-7 OS=Rattus norvegicus GN=Stx7 PE=1 SV=4	-0.216192	-0.573555	-0.420822	-0.558379	-0.472009	-0.632111	-0.6765	0.0218884	0.0119095	0.0328907	0.00955803	0.0181057	0.0407728	0.0155758	+	0		+	+	+	+	+	+	0	56.1552	54.4061	8	87	1	8	cellular component organization;cellular component organization at cellular level;cellular component organization or biogenesis;cellular component organization or biogenesis at cellular level;cellular membrane fusion;cellular membrane organization;cellular process;endosome to lysosome transport;endosome transport;establishment of localization;establishment of localization in cell;establishment of…	binding;protein binding;protein complex binding;SNAP receptor activity	cell part;cytoplasmic part;early endosome membrane;endosomal part;endosome membrane;integral to membrane;intracellular organelle part;intracellular part;intrinsic to membrane;late endosome membrane;lysosomal membrane;macromolecular complex;membrane;membrane part;organelle membrane;organelle part;protein complex;SNARE complex;vacuolar membrane;vacuolar part	Phagosome;SNARE interactions in vesicular transport	n
>sp|O70352|CD82_RAT CD82 antigen OS=Rattus norvegicus GN=Cd82 PE=1 SV=1	Cd82	O70352	CD82 antigen OS=Rattus norvegicus GN=Cd82 PE=1 SV=1	-0.355811	-1.17429	-1.35182	-1.61679	-1.75812	-1.81404	-1.96047	0.0143805	0.0101836	0.0332365	0.0223134	0.00918014	0.0318542	0.016968	+	0	+	+	+	+	+	+	+	0	28.7752	12.406	6	35	0	6			cell part;integral to membrane;intrinsic to membrane;membrane part		n
>sp|O70377|SNP23_RAT Synaptosomal-associated protein 23 OS=Rattus norvegicus GN=Snap23 PE=1 SV=1	Snap23	O70377	Synaptosomal-associated protein 23 OS=Rattus norvegicus GN=Snap23 PE=1 SV=1	-0.0983484	-0.334756	-0.200559	-0.268824	-0.336745	-0.483022	-0.594337	0.0389556	0.0419988	0.0588385	0.0205674	0.0132193	0.00612381	0.0217176	+	1.07362e-05		+		+	+	+	+	0	150.91	72.8571	13	144	3	13	biological regulation;cellular component assembly;cellular component organization;cellular component organization or biogenesis;cellular membrane fusion;cellular membrane organization;cellular process;establishment of localization;establishment of protein localization;macromolecular complex assembly;macromolecular complex subunit organization;membrane fusion;membrane organization;protein complex …		cell junction;cell part;cell projection;cytoplasmic part;cytoplasmic vesicle membrane;cytoplasmic vesicle part;intracellular organelle part;intracellular part;macromolecular complex;membrane;membrane part;neuron projection;organelle membrane;organelle part;plasma membrane;protein complex;SNARE complex;synapse;vesicle membrane	SNARE interactions in vesicular transport	n
>sp|O70437|SMAD4_RAT Mothers against decapentaplegic homolog 4 OS=Rattus norvegicus GN=Smad4 PE=1 SV=1	Smad4	O70437	Mothers against decapentaplegic homolog 4 OS=Rattus norvegicus GN=Smad4 PE=1 SV=1	0.375735	0.844769	0.59544	0.646399	0.571337	0.63477	0.682688	0.0389182	0.0516264	0.024071	0.0588321	0.0467767	0.0155198	0.0147721	+	0.000138684		+	+	+	+	+	+	0.00177876	4.11306	1.81159	1	3	0	1	biological regulation;biosynthetic process;cell surface receptor linked signaling pathway;cellular biosynthetic process;cellular macromolecule biosynthetic process;cellular macromolecule metabolic process;cellular metabolic process;cellular nitrogen compound metabolic process;cellular process;cellular response to stimulus;enzyme linked receptor protein signaling pathway;macromolecule biosynthetic…	binding;cation binding;DNA binding;ion binding;metal ion binding;nucleic acid binding;nucleic acid binding transcription factor activity;sequence-specific DNA binding transcription factor activity	cell part;cytoplasm;intracellular membrane-bounded organelle;intracellular organelle;intracellular organelle part;intracellular part;macromolecular complex;membrane-bounded organelle;nuclear part;nucleoplasm part;nucleus;organelle;organelle part;protein complex;transcription factor complex	Adherens junction;Cell cycle;Chronic myeloid leukemia;Colorectal cancer;Pancreatic cancer;Pathways in cancer;TGF-beta signaling pathway;Wnt signaling pathway	n
>sp|O70454|BUD31_RAT Protein BUD31 homolog OS=Rattus norvegicus GN=Bud31 PE=2 SV=2	Bud31	O70454	Protein BUD31 homolog OS=Rattus norvegicus GN=Bud31 PE=2 SV=2	0.300588	0.519814	0.337631	0.299827	0.200338	0.258798	0.161073	0.0765309	0.0330068	0.0451767	0.0908934	0.0153687	0.0643676	0.0443584	+	0.0232169		+	+		+			0	25.9539	43.75	5	24	0	5			cell part;intracellular membrane-bounded organelle;intracellular organelle;intracellular part;membrane-bounded organelle;nucleus;organelle	Spliceosome	n
>sp|O70489|PPT2_RAT Lysosomal thioesterase PPT2 OS=Rattus norvegicus GN=Ppt2 PE=2 SV=1	Ppt2	O70489	Lysosomal thioesterase PPT2 OS=Rattus norvegicus GN=Ppt2 PE=2 SV=1	0.256463	0.574285	0.883429	1.17941	1.2158	1.29555	1.25975	0.0662884	0.063519	0.0234109	0.00627585	0.0866492	0.141142	0.14374	+	2.01478e-05		+	+	+	+	+	+	0	11.515	10.596	2	7	0	2	cellular macromolecule metabolic process;cellular metabolic process;cellular process;cellular protein metabolic process;macromolecule metabolic process;macromolecule modification;metabolic process;primary metabolic process;protein metabolic process;protein modification process	catalytic activity;hydrolase activity;hydrolase activity, acting on ester bonds;palmitoyl-(protein) hydrolase activity;thiolester hydrolase activity	cell part;cytoplasmic part;intracellular membrane-bounded organelle;intracellular organelle;intracellular part;lysosome;lytic vacuole;membrane-bounded organelle;organelle;vacuole	Fatty acid elongation in mitochondria;Lysosome	n
>sp|O70513|LG3BP_RAT Galectin-3-binding protein OS=Rattus norvegicus GN=Lgals3bp PE=1 SV=2	Lgals3bp	O70513	Galectin-3-binding protein OS=Rattus norvegicus GN=Lgals3bp PE=1 SV=2	-0.249107	-0.215268	0.0371713	0.133168	0.316097	0.278089	0.351763	0.0286969	0.0236545	0.012046	0.00913253	0.0696667	0.0393535	0.0436602	+	0		+		+		+	+	0	44.8619	17.4216	8	34	8	8	biological adhesion;cell adhesion;cellular process	cargo receptor activity;receptor activity;scavenger receptor activity	cell part;extracellular matrix;extracellular region part;membrane;proteinaceous extracellular matrix		y
>sp|O70521|RGS19_RAT Regulator of G-protein signaling 19 OS=Rattus norvegicus GN=Rgs19 PE=1 SV=1	Rgs19	O70521	Regulator of G-protein signaling 19 OS=Rattus norvegicus GN=Rgs19 PE=1 SV=1	-0.610865	-0.998948	-0.879112	-1.10947	-0.927845	-1.21455	-1.14271	0.0331372	0.0227757	0.0283323	0.0399718	0.0351972	0.0465636	0.044914	+	3.52268e-06		+	+	+	+	+	+	0	10.4549	11.1111	2	7	2	2	biological regulation;negative regulation of biological process;negative regulation of cell communication;negative regulation of cellular process;negative regulation of G-protein coupled receptor protein signaling pathway;negative regulation of response to stimulus;negative regulation of signal transduction;negative regulation of signaling;regulation of biological process;regulation of cell commu…	binding;enzyme activator activity;enzyme regulator activity;G-protein alpha-subunit binding;GTPase activator activity;GTPase regulator activity;nucleoside-triphosphatase regulator activity;protein binding	brush border;cell part;cell projection;clathrin-coated vesicle;coated vesicle;cytoplasmic membrane-bounded vesicle;cytoplasmic part;cytoplasmic vesicle;cytosolic part;Golgi apparatus part;Golgi membrane;intracellular membrane-bounded organelle;intracellular organelle;intracellular organelle part;intracellular part;membrane;membrane-bounded organelle;membrane-bounded vesicle;organelle;organelle me…		n
>sp|O70531|S26A2_RAT Sulfate transporter OS=Rattus norvegicus GN=Slc26a2 PE=2 SV=1	Slc26a2	O70531	Sulfate transporter OS=Rattus norvegicus GN=Slc26a2 PE=2 SV=1	-0.346895	-0.908637	-0.4708	-0.457358	-0.321976	-0.19288	-0.0910999	0.175947	0.0673453	0.040826	0.0394928	0.0279359	0.0238398	0.0355239	+	0.000198627		+	+	+	+	+		0.00060785	4.84955	1.89445	1	6	1	1	anion transport;establishment of localization;inorganic anion transport;ion transport;multicellular organismal process;ossification;sulfate transport;transport	active transmembrane transporter activity;anion transmembrane transporter activity;inorganic anion transmembrane transporter activity;ion transmembrane transporter activity;secondary active sulfate transmembrane transporter activity;secondary active transmembrane transporter activity;substrate-specific transmembrane transporter activity;substrate-specific transporter activity;sulfate transmembran…	cell part;integral to membrane;intrinsic to membrane;membrane part		n
>sp|O70593|SGTA_RAT Small glutamine-rich tetratricopeptide repeat-containing protein alpha OS=Rattus norvegicus GN=Sgta PE=1 SV=1	Sgta	O70593	Small glutamine-rich tetratricopeptide repeat-containing protein alpha OS=Rattus norvegicus GN=Sgta PE=1 SV=1	0.314143	0.545878	0.502497	0.521664	0.424523	0.340342	0.0687646	0.0321534	0.0182736	0.0369456	0.0377403	0.0188608	0.0493013	0.0471682	+	1.68658e-05		+	+	+	+	+		0	30.966	21.3376	6	28	6	6			cell part;cytoplasm;intracellular part		n
>sp|O70595|ABCB6_RAT ATP-binding cassette sub-family B member 6, mitochondrial OS=Rattus norvegicus GN=Abcb6 PE=2 SV=1	Abcb6	O70595	ATP-binding cassette sub-family B member 6, mitochondrial OS=Rattus norvegicus GN=Abcb6 PE=2 SV=1	0.212713	0.132383	0.311487	0.304056	0.33738	0.286925	0.20776	0.0572205	0.0300434	0.0249552	0.023501	0.0150672	0.0220751	0.00687399	+	0.00373157			+	+	+	+	+	0	89.0173	23.0861	11	83	6	11	anatomical structure development;biosynthetic process;brain development;cadmium ion transmembrane transport;cadmium ion transport;cation transport;cellular biosynthetic process;cellular metabolic process;cellular nitrogen compound biosynthetic process;cellular nitrogen compound metabolic process;cellular process;cofactor biosynthetic process;cofactor metabolic process;detoxification of cadmium io…	active transmembrane transporter activity;adenyl nucleotide binding;adenyl ribonucleotide binding;ATP binding;ATPase activity;ATPase activity, coupled;ATPase activity, coupled to movement of substances;ATPase activity, coupled to transmembrane movement of substances;binding;catalytic activity;cation binding;cofactor transporter activity;efflux transmembrane transporter activity;heme binding;heme …	cell part;cytoplasmic part;endoplasmic reticulum;Golgi apparatus;integral to membrane;integral to mitochondrial membrane;integral to mitochondrial outer membrane;integral to organelle membrane;intracellular membrane-bounded organelle;intracellular organelle;intracellular organelle part;intracellular part;intrinsic to membrane;intrinsic to mitochondrial outer membrane;intrinsic to organelle membra…	ABC transporters	n
>sp|O88177|PEX12_RAT Peroxisome assembly protein 12 OS=Rattus norvegicus GN=Pex12 PE=2 SV=1	Pex12	O88177	Peroxisome assembly protein 12 OS=Rattus norvegicus GN=Pex12 PE=2 SV=1	-0.0728543	-0.33755	-0.0815454	-0.100454	0.119489	0.168009	0.200244	0.0261863	0.0325383	0.0155782	0.0244923	0.0143523	0.0152247	0.0209128	+	0		+			+	+	+	0	35.7593	25.6267	5	17	5	5	cellular component organization;cellular component organization at cellular level;cellular component organization or biogenesis;cellular component organization or biogenesis at cellular level;cellular process;establishment of localization;establishment of localization in cell;establishment of protein localization;establishment of protein localization to organelle;establishment of protein localiza…	binding;cation binding;ion binding;metal ion binding;transition metal ion binding;zinc ion binding	cell part;cytoplasmic part;integral to membrane;integral to organelle membrane;integral to peroxisomal membrane;intracellular membrane-bounded organelle;intracellular organelle;intracellular organelle part;intracellular part;intrinsic to membrane;intrinsic to organelle membrane;intrinsic to peroxisomal membrane;membrane;membrane part;membrane-bounded organelle;microbody;microbody membrane;microbo…	Peroxisome	n
>sp|O88350|RBBP9_RAT Putative hydrolase RBBP9 OS=Rattus norvegicus GN=Rbbp9 PE=1 SV=2	Rbbp9	O88350	Putative hydrolase RBBP9 OS=Rattus norvegicus GN=Rbbp9 PE=1 SV=2	-0.00136427	-0.106966	-0.119385	-0.0538107	0.0425313	0.0948617	0.079586	0.0417554	0.0125187	0.0327945	0.023791	0.0356484	0.0328694	0.0207759	+	0.000994187		+						0	36.084	59.1398	7	17	7	7	biological regulation;regulation of biological process;regulation of cell proliferation;regulation of cellular process	catalytic activity;hydrolase activity	cell part;cytoplasm;intracellular membrane-bounded organelle;intracellular organelle;intracellular part;membrane-bounded organelle;nucleus;organelle		n
>sp|O88377|PI42B_RAT Phosphatidylinositol 5-phosphate 4-kinase type-2 beta OS=Rattus norvegicus GN=Pip4k2b PE=1 SV=1	Pip4k2b	O88377	Phosphatidylinositol 5-phosphate 4-kinase type-2 beta OS=Rattus norvegicus GN=Pip4k2b PE=1 SV=1	0.290397	0.690073	0.633762	0.797074	0.86141	1.05967	1.13911	0.0361538	0.0261955	0.0106508	0.0155023	0.031806	0.0459303	0.0167776	+	0		+	+	+	+	+	+	0	27.556	16.1058	5	26	3	3	cellular lipid metabolic process;cellular metabolic process;cellular process;glycerolipid metabolic process;glycerophospholipid metabolic process;lipid metabolic process;lipid modification;lipid phosphorylation;metabolic process;organophosphate metabolic process;phosphate-containing compound metabolic process;phosphatidylinositol metabolic process;phosphatidylinositol phosphorylation;phospholipid…	1-phosphatidylinositol-4-phosphate 5-kinase activity;1-phosphatidylinositol-5-phosphate 4-kinase activity;adenyl nucleotide binding;adenyl ribonucleotide binding;ATP binding;binding;catalytic activity;inositol or phosphatidylinositol kinase activity;kinase activity;lipid kinase activity;nucleotide binding;phosphatidylinositol phosphate kinase activity;phosphotransferase activity, alcohol group as…	cell part;cytoplasmic part;endoplasmic reticulum membrane;endoplasmic reticulum part;intracellular membrane-bounded organelle;intracellular organelle;intracellular organelle part;intracellular part;membrane;membrane part;membrane-bounded organelle;nucleus;organelle;organelle membrane;organelle part;plasma membrane	Inositol phosphate metabolism;Phosphatidylinositol signaling system;Regulation of actin cytoskeleton	n
>sp|O88498|B2L11_RAT Bcl-2-like protein 11 OS=Rattus norvegicus GN=Bcl2l11 PE=1 SV=1	Bcl2l11	O88498	Bcl-2-like protein 11 OS=Rattus norvegicus GN=Bcl2l11 PE=1 SV=1	0.0811254	-0.530348	-0.594058	-0.66967	-0.853475	-0.727848	-0.973376	0.0494661	0.0227885	0.0183599	0.0530495	0.0670211	0.0454123	0.0770898	+	0		+	+	+	+	+	+	0	9.74883	23.4694	3	8	1	3	anatomical structure development;apoptosis;biological regulation;brain development;cell death;cellular process;death;developmental process;induction of apoptosis;induction of programmed cell death;organ development;positive regulation of apoptosis;positive regulation of biological process;positive regulation of cell death;positive regulation of cellular process;positive regulation of programmed c…	binding;protein binding;protein dimerization activity;protein heterodimerization activity	cell part;cytoplasmic part;intracellular membrane-bounded organelle;intracellular organelle;intracellular part;membrane;membrane-bounded organelle;mitochondrion;organelle		n
>sp|O88563|MRP3_RAT Canalicular multispecific organic anion transporter 2 OS=Rattus norvegicus GN=Abcc3 PE=1 SV=1	Abcc3	O88563	Canalicular multispecific organic anion transporter 2 OS=Rattus norvegicus GN=Abcc3 PE=1 SV=1	-0.283735	-0.764216	-0.705651	-1.03688	-0.950821	-1.1432	-1.13596	0.0288702	0.0102787	0.0394355	0.0199108	0.0305378	0.0123156	0.0281173	+	0		+	+	+	+	+	+	0	123.945	20.6965	22	61	1	21	bile acid and bile salt transport;canalicular bile acid transport;carboxylic acid transport;establishment of localization;monocarboxylic acid transport;organic acid transport;organic substance transport;response to biotic stimulus;response to chemical stimulus;response to endogenous stimulus;response to estradiol stimulus;response to estrogen stimulus;response to hormone stimulus;response to lipo…	active transmembrane transporter activity;adenyl nucleotide binding;adenyl ribonucleotide binding;ATP binding;ATPase activity;ATPase activity, coupled;ATPase activity, coupled to movement of substances;ATPase activity, coupled to transmembrane movement of substances;bile acid transmembrane transporter activity;bile acid-exporting ATPase activity;binding;carboxylic acid transmembrane transporter a…	basolateral plasma membrane;cell part;integral to membrane;intrinsic to membrane;membrane part;plasma membrane part	ABC transporters;Bile secretion	n
>sp|O88600|HSP74_RAT Heat shock 70 kDa protein 4 OS=Rattus norvegicus GN=Hspa4 PE=1 SV=1	Hspa4	O88600	Heat shock 70 kDa protein 4 OS=Rattus norvegicus GN=Hspa4 PE=1 SV=1	0.347765	0.846522	0.686929	0.796112	0.791517	0.930571	0.901443	0.0203992	0.014962	0.00898858	0.0173687	0.0207018	0.0426513	0.0119335	+	0		+	+	+	+	+	+	0	280.952	58.2143	40	184	2	38	anatomical structure development;biological regulation;developmental process;kidney development;negative regulation of apoptosis;negative regulation of binding;negative regulation of biological process;negative regulation of cell death;negative regulation of cellular metabolic process;negative regulation of cellular process;negative regulation of cellular protein metabolic process;negative regula…	adenyl nucleotide binding;adenyl ribonucleotide binding;ATP binding;binding;nucleotide binding;purine nucleotide binding;purine ribonucleoside triphosphate binding;purine ribonucleotide binding;ribonucleotide binding	cell part;cytoplasmic part;cytosol;intracellular membrane-bounded organelle;intracellular organelle;intracellular part;lipid particle;membrane-bounded organelle;nucleus;organelle	Antigen processing and presentation	n
>sp|O88637-2|PCY2_RAT Isoform of O88637, Isoform 2 of Ethanolamine-phosphate cytidylyltransferase OS=Rattus norvegicus GN=Pcyt2	Pcyt2	O88637-2	Isoform of O88637, Isoform 2 of Ethanolamine-phosphate cytidylyltransferase OS=Rattus norvegicus GN=Pcyt2	0.0940916	0.4568	0.375435	0.339272	0.382183	0.470351	0.428492	0.0330648	0.00986699	0.00885541	0.00886696	0.0161141	0.0179032	0.0198312	+	0		+	+	+	+	+	+	0	52.2027	29.7927	8	24	1	8	alcohol metabolic process;amine biosynthetic process;amine metabolic process;biosynthetic process;cellular amine metabolic process;cellular biogenic amine biosynthetic process;cellular biogenic amine metabolic process;cellular biosynthetic process;cellular lipid metabolic process;cellular metabolic process;cellular nitrogen compound biosynthetic process;cellular nitrogen compound metabolic proces…	catalytic activity;cytidylyltransferase activity;ethanolamine-phosphate cytidylyltransferase activity;nucleotidyltransferase activity;transferase activity;transferase activity, transferring phosphorus-containing groups		Glycerophospholipid metabolism;Phosphonate and phosphinate metabolism	n
>sp|O88656|ARC1B_RAT Actin-related protein 2/3 complex subunit 1B OS=Rattus norvegicus GN=Arpc1b PE=1 SV=3	Arpc1b	O88656	Actin-related protein 2/3 complex subunit 1B OS=Rattus norvegicus GN=Arpc1b PE=1 SV=3	-0.0596362	0.663752	0.112504	0.168629	0.0977846	0.0962493	0.0983844	0.0183188	0.0518552	0.00632486	0.0163783	0.000536762	0.0139482	0.0102173	+	0		+	+	+	+	+	+	0	59.1087	44.8925	10	59	9	9	biological regulation;cellular component organization;cellular component organization or biogenesis;regulation of actin cytoskeleton organization;regulation of actin filament length;regulation of actin filament polymerization;regulation of actin filament-based process;regulation of actin polymerization or depolymerization;regulation of anatomical structure size;regulation of biological process;re…		cell part;cytoplasm;cytoskeleton;intracellular non-membrane-bounded organelle;intracellular organelle;intracellular part;non-membrane-bounded organelle;organelle	Bacterial invasion of epithelial cells;Fc gamma R-mediated phagocytosis;Pathogenic Escherichia coli infection;Regulation of actin cytoskeleton;Shigellosis	n
>sp|O88658|KIF1B_RAT Kinesin-like protein KIF1B OS=Rattus norvegicus GN=Kif1b PE=1 SV=2	Kif1b	O88658	Kinesin-like protein KIF1B OS=Rattus norvegicus GN=Kif1b PE=1 SV=2	0.283719	0.495007	0.481285	0.541639	0.577381	0.611786	0.601815	0.0137358	0.00509734	0.0164047	0.0151525	0.0116005	0.00617677	0.00905731	+	0	+	+	+	+	+	+	+	0	139.048	24.174	27	71	0	25	anterograde axon cargo transport;axon cargo transport;cell communication;cell-cell signaling;cellular component movement;cellular process;cytoskeleton-dependent intracellular transport;establishment of localization;establishment of localization in cell;establishment of mitochondrion localization;establishment of mitochondrion localization, microtubule-mediated;establishment of organelle localizat…	adenyl nucleotide binding;adenyl ribonucleotide binding;ATP binding;ATPase activity;binding;catalytic activity;hydrolase activity;hydrolase activity, acting on acid anhydrides;hydrolase activity, acting on acid anhydrides, in phosphorus-containing anhydrides;lipid binding;microtubule motor activity;motor activity;nucleoside-triphosphatase activity;nucleotide binding;phospholipid binding;purine nu…	cell part;cell projection;cytoplasmic part;cytoplasmic vesicle membrane;cytoplasmic vesicle part;cytoskeletal part;intracellular membrane-bounded organelle;intracellular organelle;intracellular organelle part;intracellular part;macromolecular complex;membrane;membrane-bounded organelle;microtubule;microtubule associated complex;mitochondrion;neuron projection;organelle;organelle membrane;organell…		n
>sp|O88664|TAOK1_RAT Serine/threonine-protein kinase TAO1 OS=Rattus norvegicus GN=Taok1 PE=1 SV=1	Taok1	O88664	Serine/threonine-protein kinase TAO1 OS=Rattus norvegicus GN=Taok1 PE=1 SV=1	0.139982	0.381183	0.407593	0.401574	0.305034	0.250775	0.250819	0.0117976	0.0191096	0.0254162	0.0046258	0.0297914	0.0264174	0.00737751	+	1.21166e-05		+	+	+	+	+	+	0	128.675	32.967	26	74	2	2	apoptosis;biological regulation;cell cycle checkpoint;cell death;cellular macromolecule metabolic process;cellular metabolic process;cellular nitrogen compound metabolic process;cellular process;cellular response to stimulus;cellular response to stress;death;DNA damage checkpoint;DNA integrity checkpoint;DNA metabolic process;DNA repair;G2/M transition checkpoint;G2/M transition DNA damage checkp…	adenyl nucleotide binding;adenyl ribonucleotide binding;ATP binding;binding;catalytic activity;enzyme activator activity;enzyme binding;enzyme regulator activity;kinase activator activity;kinase activity;kinase binding;kinase regulator activity;nucleotide binding;phosphotransferase activity, alcohol group as acceptor;protein binding;protein kinase activator activity;protein kinase activity;protei…	cell part;cytoplasm;intracellular part	MAPK signaling pathway	n
>sp|O88763|PK3C3_RAT Phosphatidylinositol 3-kinase catalytic subunit type 3 OS=Rattus norvegicus GN=Pik3c3 PE=1 SV=1	Pik3c3	O88763	Phosphatidylinositol 3-kinase catalytic subunit type 3 OS=Rattus norvegicus GN=Pik3c3 PE=1 SV=1	-0.0717239	0.181868	0.134874	0.201276	0.185494	0.319893	0.382578	0.0381949	0.0587701	0.0312993	0.0434818	0.0238565	0.0269728	0.0147799	+	4.19162e-05					+	+	+	0	50.0834	15.6708	10	24	10	10	autophagic vacuole assembly;biological regulation;cell cycle;cellular component assembly;cellular component assembly at cellular level;cellular component organization;cellular component organization at cellular level;cellular component organization or biogenesis;cellular component organization or biogenesis at cellular level;cellular process;cellular response to stimulus;cytokinesis;early endosom…	1-phosphatidylinositol-3-kinase activity;adenyl nucleotide binding;adenyl ribonucleotide binding;ATP binding;binding;catalytic activity;inositol or phosphatidylinositol kinase activity;kinase activity;lipid kinase activity;nucleotide binding;phosphatidylinositol 3-kinase activity;phosphatidylinositol kinase activity;phosphotransferase activity, alcohol group as acceptor;protein kinase activity;pu…	cell part;cytoplasmic part;cytosolic part;endosome;intracellular membrane-bounded organelle;intracellular organelle;intracellular part;late endosome;macromolecular complex;membrane-bounded organelle;midbody;organelle;phosphatidylinositol 3-kinase complex;protein complex	Inositol phosphate metabolism;ko05152;Phagosome;Phosphatidylinositol signaling system;Regulation of autophagy	n
>sp|O88764-2|DAPK3_RAT Isoform of O88764, Isoform 2 of Death-associated protein kinase 3 OS=Rattus norvegicus GN=Dapk3	Dapk3	O88764-2	Isoform of O88764, Isoform 2 of Death-associated protein kinase 3 OS=Rattus norvegicus GN=Dapk3	0.131243	0.18774	0.26261	0.303649	0.198322	0.221301	0.171476	0.0172959	0.0385464	0.0383263	0.00840862	0.0414264	0.00859762	0.0183188	+	0.0175997			+	+		+	+	0	48.3583	29.2473	9	18	0	9	apoptosis;biological regulation;biosynthetic process;cell death;cell differentiation;cellular biosynthetic process;cellular component organization;cellular component organization at cellular level;cellular component organization or biogenesis;cellular component organization or biogenesis at cellular level;cellular developmental process;cellular macromolecule biosynthetic process;cellular macromol…	adenyl nucleotide binding;adenyl ribonucleotide binding;ATP binding;binding;calmodulin-dependent protein kinase activity;catalytic activity;identical protein binding;kinase activity;nucleotide binding;phosphotransferase activity, alcohol group as acceptor;protein binding;protein dimerization activity;protein homodimerization activity;protein kinase activity;protein serine/threonine kinase activit…	cell part;chromosomal part;chromosome, centromeric region;cytoplasm;cytoplasmic part;cytoskeletal part;intracellular membrane-bounded organelle;intracellular organelle;intracellular organelle part;intracellular part;membrane-bounded organelle;microtubule organizing center;nuclear body;nuclear part;nucleoplasm part;nucleus;organelle;organelle part;PML body	Bladder cancer;Pathways in cancer	n
>sp|O88775|EMB_RAT Embigin OS=Rattus norvegicus GN=Emb PE=1 SV=1	Emb	O88775	Embigin OS=Rattus norvegicus GN=Emb PE=1 SV=1	-0.377012	-0.595816	-0.632889	-0.645616	-0.550342	-0.506886	-0.655947	0.0345592	0.0197242	0.0416829	0.0425953	0.00389722	0.0131512	0.00679584	+	0.000129528		+	+	+	+	+	+	0	32.8453	21.3415	6	40	3	6	biological adhesion;cell adhesion;cellular process		cell part;integral to membrane;intrinsic to membrane;membrane part		n
>sp|O88777|PSN2_RAT Presenilin-2 OS=Rattus norvegicus GN=Psen2 PE=1 SV=2	Psen2	O88777	Presenilin-2 OS=Rattus norvegicus GN=Psen2 PE=1 SV=2	0.203185	0.23984	0.464693	0.513606	0.707746	0.597242	0.506239	0.0778643	0.0477612	0.0588862	0.0256362	0.0233223	0.0470272	0.0354263	+	8.1679e-05			+	+	+	+	+	0	13.6481	11.1607	3	9	3	3	activation of immune response;anagen;anatomical structure development;anatomical structure formation involved in morphogenesis;anatomical structure morphogenesis;anterior/posterior pattern specification;antigen receptor-mediated signaling pathway;apoptosis;appendage morphogenesis;behavior;beta-amyloid metabolic process;biological regulation;brain morphogenesis;calcium ion homeostasis;calcium ion …	aspartic-type endopeptidase activity;aspartic-type peptidase activity;catalytic activity;endopeptidase activity;hydrolase activity;peptidase activity;peptidase activity, acting on L-amino acid peptides	cell body;cell part;centrosome;chromosomal part;contractile fiber part;cytoplasmic part;cytoskeletal part;cytosol;endoplasmic reticulum membrane;endoplasmic reticulum part;Golgi apparatus part;Golgi membrane;integral to membrane;integral to plasma membrane;intracellular non-membrane-bounded organelle;intracellular organelle;intracellular organelle part;intracellular part;intrinsic to membrane;int…	Alzheimer's disease;Neurotrophin signaling pathway;Notch signaling pathway	n
>sp|O88788|AG10B_RAT Putative Dol-P-Glc:Glc(2)Man(9)GlcNAc(2)-PP-Dol alpha-1,2-glucosyltransferase OS=Rattus norvegicus GN=Alg10b PE=1 SV=1	Alg10b	O88788	Putative Dol-P-Glc:Glc(2)Man(9)GlcNAc(2)-PP-Dol alpha-1,2-glucosyltransferase OS=Rattus norvegicus GN=Alg10b PE=1 SV=1	0.107442	0.0964646	-0.111634	-0.184852	-0.219095	-0.372854	-0.509408	0.0707139	0.0134488	0.0232192	0.0182866	0.0225714	0.0155289	0.0440051	+	0		+		+	+	+	+	0	27.5432	10.1266	4	23	4	4		catalytic activity;channel regulator activity;potassium channel regulator activity;transferase activity;transferase activity, transferring glycosyl groups;transferase activity, transferring hexosyl groups	cell part;integral to membrane;intrinsic to membrane;membrane;membrane part;plasma membrane	N-Glycan biosynthesis	y
>sp|O88797|DAB2_RAT Disabled homolog 2 OS=Rattus norvegicus GN=Dab2 PE=1 SV=1	Dab2	O88797	Disabled homolog 2 OS=Rattus norvegicus GN=Dab2 PE=1 SV=1	-0.492716	-0.315729	-0.0916281	-0.126211	-0.133459	-0.183264	-0.05234	0.0238788	0.0190863	0.0115756	0.0181182	0.0361785	0.0120961	0.0206387	+	0	+	+	+	+		+		0	28.3388	12.5	6	11	0	6	apoptosis;biological regulation;cell death;cell differentiation;cell surface receptor linked signaling pathway;cellular component organization;cellular component organization or biogenesis;cellular developmental process;cellular membrane organization;cellular process;cellular response to chemical stimulus;cellular response to endogenous stimulus;cellular response to epidermal growth factor stimul…		cell part;clathrin coated vesicle membrane;coated pit;coated vesicle membrane;cytoplasmic part;cytoplasmic vesicle membrane;cytoplasmic vesicle part;intracellular organelle part;intracellular part;membrane;membrane part;organelle membrane;organelle part;vesicle membrane	Endocytosis	n
>sp|O88823|JTB_RAT Protein JTB OS=Rattus norvegicus GN=Jtb PE=2 SV=1	Jtb	O88823	Protein JTB OS=Rattus norvegicus GN=Jtb PE=2 SV=1	-0.179246	-0.646937	-0.719836	-1.05448	-1.07376	-1.21158	-1.27095	0.0403407	0.0104686	0.0495979	0.0422742	0.0701557	0.0270284	0.0207343	+	0		+	+	+	+	+	+	0.000351834	5.60345	8.90411	1	7	1	1	apoptosis;biological regulation;cell cycle cytokinesis;cell cycle phase;cell cycle process;cell death;cellular component organization;cellular component organization at cellular level;cellular component organization or biogenesis;cellular component organization or biogenesis at cellular level;cellular process;cytokinesis;death;mitosis;negative regulation of apoptosis;negative regulation of biolog…	binding;enzyme binding;kinase binding;protein binding;protein kinase binding	cell part;centrosome;cytoplasm;cytoplasmic part;cytoskeletal part;integral to membrane;intracellular membrane-bounded organelle;intracellular non-membrane-bounded organelle;intracellular organelle;intracellular organelle part;intracellular part;intrinsic to membrane;membrane part;membrane-bounded organelle;microtubule organizing center;midbody;mitochondrion;non-membrane-bounded organelle;organell…		n
>sp|O88871|GABR2_RAT Gamma-aminobutyric acid type B receptor subunit 2 OS=Rattus norvegicus GN=Gabbr2 PE=1 SV=2	Gabbr2	O88871	Gamma-aminobutyric acid type B receptor subunit 2 OS=Rattus norvegicus GN=Gabbr2 PE=1 SV=2	-0.0324246	-0.373904	-0.154323	-0.349294	-0.493136	-0.610454	-0.712903	0.0337013	0.025787	0.0443152	0.0248439	0.0182025	0.0145079	0.0304199	+	0		+		+	+	+	+	0	27.5422	11.9149	8	18	1	8	biological regulation;cell surface receptor linked signaling pathway;cellular process;cellular response to stimulus;gamma-aminobutyric acid signaling pathway;G-protein coupled receptor protein signaling pathway;regulation of biological process;regulation of cellular process;response to stimulus;signal transduction	GABA receptor activity;GABA-B receptor activity;glutamate receptor activity;molecular transducer activity;receptor activity;signal transducer activity;signaling receptor activity;transmembrane signaling receptor activity	cell junction;cell part;cell projection;cytoplasm;integral to membrane;intracellular part;intrinsic to membrane;membrane;membrane part;neuron projection;plasma membrane;postsynaptic membrane;synapse part;synaptic membrane	Neuroactive ligand-receptor interaction	n
>sp|O88917-4|AGRL1_RAT Isoform of O88917, Isoform 4 of Adhesion G protein-coupled receptor L1 OS=Rattus norvegicus GN=Adgrl1;>tr|D3ZBB0|D3ZBB0_RAT Isoform of O88917, Protein Adgrl1 OS=Rattus norvegicus GN=Adgrl1 PE=1 SV=2	Adgrl1	O88917-4	Isoform of O88917, Isoform 4 of Adhesion G protein-coupled receptor L1 OS=Rattus norvegicus GN=Adgrl1	0.0386024	-0.145542	-0.0350023	0.0195851	0.0631	0.0507435	0.0374957	0.0619953	0.0339243	0.0335998	0.0378682	0.0154448	0.0427227	0.0542622		0.0652915								0	72.7802	17.4031	15	34	0	14	anatomical structure development;biological adhesion;biological regulation;brain development;calcium-mediated signaling;calcium-mediated signaling using intracellular calcium source;cell adhesion;cell surface receptor linked signaling pathway;cell-cell adhesion;cellular process;cellular response to stimulus;developmental process;establishment of localization;establishment of localization in cell;…	binding;carbohydrate binding;cell adhesion molecule binding;G-protein coupled receptor activity;latrotoxin receptor activity;molecular transducer activity;protein binding;receptor activity;signal transducer activity;signaling receptor activity;toxin binding;transmembrane signaling receptor activity	axon;cell junction;cell part;cell projection;cell projection part;cytoskeletal part;growth cone;integral to membrane;intracellular organelle part;intracellular part;intrinsic to membrane;membrane;membrane part;neuron projection;organelle part;plasma membrane;postsynaptic density;presynaptic membrane;site of polarized growth;synapse part;synaptic membrane		n
>sp|O88923-6|AGRL2_RAT Isoform of O88923, Isoform 7 of Adhesion G protein-coupled receptor L2 OS=Rattus norvegicus GN=Adgrl2	Adgrl2	O88923-6	Isoform of O88923, Isoform 7 of Adhesion G protein-coupled receptor L2 OS=Rattus norvegicus GN=Adgrl2	-0.391997	-1.06997	-1.23073	-1.3859	-1.36017	-1.49913	-1.60828	0.0139743	0.0157809	0.0293523	0.0166414	0.0165521	0.020897	0.0254163	+	0	+	+	+	+	+	+	+	0	198.372	29.547	33	114	0	32	anatomical structure development;biological regulation;brain development;cell surface receptor linked signaling pathway;cellular process;cellular response to stimulus;developmental process;G-protein coupled receptor protein signaling pathway;neuropeptide signaling pathway;organ development;regulation of biological process;regulation of cellular process;response to stimulus;signal transduction	binding;carbohydrate binding;G-protein coupled receptor activity;molecular transducer activity;receptor activity;signal transducer activity;signaling receptor activity;transmembrane signaling receptor activity	cell part;cell projection;integral to membrane;intrinsic to membrane;membrane;membrane part;neuron projection;plasma membrane		n
>sp|O88989|MDHC_RAT Malate dehydrogenase, cytoplasmic OS=Rattus norvegicus GN=Mdh1 PE=1 SV=3	Mdh1	O88989	Malate dehydrogenase, cytoplasmic OS=Rattus norvegicus GN=Mdh1 PE=1 SV=3	0.00922924	0.306276	0.265399	0.507466	0.684384	0.857624	0.960556	0.0548345	0.0584141	0.0691199	0.0177863	0.0391894	0.0122801	0.0449315	+	0				+	+	+	+	0	30.7012	22.7545	7	29	7	7	acetyl-CoA catabolic process;acetyl-CoA metabolic process;carbohydrate metabolic process;carboxylic acid metabolic process;catabolic process;cellular carbohydrate metabolic process;cellular catabolic process;cellular ketone metabolic process;cellular metabolic process;cellular nitrogen compound metabolic process;cellular process;coenzyme catabolic process;coenzyme metabolic process;cofactor catab…	binding;catalytic activity;coenzyme binding;cofactor binding;L-malate dehydrogenase activity;malate dehydrogenase activity;NAD binding;nucleotide binding;oxidoreductase activity;oxidoreductase activity, acting on CH-OH group of donors;oxidoreductase activity, acting on the CH-OH group of donors, NAD or NADP as acceptor	cell part;centrosome;cytoplasmic part;cytoskeletal part;intracellular membrane-bounded organelle;intracellular non-membrane-bounded organelle;intracellular organelle;intracellular organelle part;intracellular part;membrane-bounded organelle;microtubule organizing center;mitochondrion;non-membrane-bounded organelle;organelle;organelle part	Carbon fixation in photosynthetic organisms;Citrate cycle (TCA cycle);Glyoxylate and dicarboxylate metabolism;Proximal tubule bicarbonate reclamation;Pyruvate metabolism	n
>sp|O89039|ACKR3_RAT Atypical chemokine receptor 3 OS=Rattus norvegicus GN=Ackr3 PE=1 SV=2	Ackr3	O89039	Atypical chemokine receptor 3 OS=Rattus norvegicus GN=Ackr3 PE=1 SV=2	0.169667	-0.264253	-0.00366666	-0.168328	0.439871	0.377475	0.445666	0.0671515	0.0182987	0.0465875	0.0124893	0.0289334	0.0241249	0.0255174	+	0		+		+	+	+	+	0	9.76558	7.45856	2	7	2	2	anatomical structure formation involved in morphogenesis;angiogenesis;biological adhesion;biological regulation;cell adhesion;cell differentiation;cellular developmental process;cellular process;chemotaxis;developmental process;locomotion;negative regulation of apoptosis;negative regulation of biological process;negative regulation of cell death;negative regulation of cellular process;negative re…	binding;chemokine binding;chemokine receptor activity;coreceptor activity;C-X-C chemokine binding;C-X-C chemokine receptor activity;cytokine binding;G-protein chemoattractant receptor activity;G-protein coupled receptor activity;molecular transducer activity;peptide binding;peptide receptor activity;peptide receptor activity, G-protein coupled;protein binding;receptor activity;signal transducer a…	cell part;cytoplasmic part;early endosome;endosome;integral to membrane;intracellular membrane-bounded organelle;intracellular organelle;intracellular part;intrinsic to membrane;membrane;membrane part;membrane-bounded organelle;organelle;perinuclear region of cytoplasm;plasma membrane;recycling endosome	Cytokine-cytokine receptor interaction	n
>sp|O89042|DPOLA_RAT DNA polymerase alpha catalytic subunit (Fragment) OS=Rattus norvegicus GN=Pola1 PE=2 SV=1	Pola1	O89042	DNA polymerase alpha catalytic subunit (Fragment) OS=Rattus norvegicus GN=Pola1 PE=2 SV=1	-0.228078	-0.149729	-0.285305	-0.274284	-0.397145	-0.370395	-0.328211	0.0524078	0.0329559	0.0111716	0.0293559	0.0119404	0.0241125	0.0251315	+	0.00110428			+	+	+	+	+	0	100.588	19.5038	18	36	3	3	biosynthetic process;cell cycle phase;cell cycle process;cell proliferation;cellular biosynthetic process;cellular macromolecule biosynthetic process;cellular macromolecule metabolic process;cellular metabolic process;cellular nitrogen compound metabolic process;cellular process;cellular response to stimulus;cellular response to stress;DNA biosynthetic process;DNA metabolic process;DNA repair;DNA…	3'-5' exonuclease activity;4 iron, 4 sulfur cluster binding;binding;catalytic activity;cation binding;chromatin binding;DNA binding;DNA polymerase activity;DNA-directed DNA polymerase activity;double-stranded DNA binding;exonuclease activity;hydrolase activity;hydrolase activity, acting on ester bonds;ion binding;iron-sulfur cluster binding;metal cluster binding;metal ion binding;nuclease activit…	alpha DNA polymerase:primase complex;cell part;chromosomal part;envelope;intracellular non-membrane-bounded organelle;intracellular organelle;intracellular organelle part;intracellular part;macromolecular complex;non-membrane-bounded organelle;nuclear chromosome part;nuclear envelope;nuclear matrix;nuclear part;nucleolus;nucleoplasm;organelle;organelle envelope;organelle part;protein complex	DNA replication;Purine metabolism;Pyrimidine metabolism	n
>sp|O89044|PRI2_RAT DNA primase large subunit OS=Rattus norvegicus GN=Prim2 PE=2 SV=1	Prim2	O89044	DNA primase large subunit OS=Rattus norvegicus GN=Prim2 PE=2 SV=1	0.0159203	0.290012	0.0265301	0.111443	0.0322702	0.0753924	0.0733551	0.066248	0.0499844	0.0340393	0.025663	0.024888	0.0318585	0.0460302	+	0.00898191								0	34.6641	17.357	8	17	1	8	biosynthetic process;cellular biosynthetic process;cellular macromolecule biosynthetic process;cellular macromolecule metabolic process;cellular metabolic process;cellular nitrogen compound metabolic process;cellular process;DNA metabolic process;DNA replication;macromolecule biosynthetic process;macromolecule metabolic process;metabolic process;nitrogen compound metabolic process;nucleic acid me…	4 iron, 4 sulfur cluster binding;binding;catalytic activity;cation binding;DNA binding;DNA primase activity;DNA-directed RNA polymerase activity;ion binding;iron-sulfur cluster binding;metal cluster binding;metal ion binding;nucleic acid binding;nucleotidyltransferase activity;RNA polymerase activity;transferase activity;transferase activity, transferring phosphorus-containing groups	cell part;chromosomal part;intracellular organelle part;intracellular part;macromolecular complex;organelle part;protein-DNA complex;replisome		n
>sp|O89049|TRXR1_RAT Thioredoxin reductase 1, cytoplasmic OS=Rattus norvegicus GN=Txnrd1 PE=1 SV=5	Txnrd1	O89049	Thioredoxin reductase 1, cytoplasmic OS=Rattus norvegicus GN=Txnrd1 PE=1 SV=5	-0.242968	-0.389996	-0.468096	-0.488638	-0.411882	-0.512971	-0.527268	0.0471051	0.0322493	0.0298463	0.0242414	0.0221538	0.0218631	0.0234597	+	0.000280666		+	+	+	+	+	+	0	69.3999	36.6733	11	39	0	10	amine metabolic process;anatomical structure development;anatomical structure formation involved in morphogenesis;benzene-containing compound metabolic process;biological regulation;carboxylic acid metabolic process;catabolic process;cell proliferation;cell redox homeostasis;cellular amine metabolic process;cellular amino acid metabolic process;cellular aromatic compound metabolic process;cellula…	antioxidant activity;binding;catalytic activity;cation binding;coenzyme binding;cofactor binding;flavin adenine dinucleotide binding;identical protein binding;ion binding;mercury ion binding;metal ion binding;NAD(P)H oxidase activity;NADP binding;nucleotide binding;oxidoreductase activity;oxidoreductase activity, acting on a sulfur group of donors;oxidoreductase activity, acting on a sulfur group…	cell body;cell part;cytoplasmic part;cytosol;intracellular membrane-bounded organelle;intracellular non-membrane-bounded organelle;intracellular organelle;intracellular organelle part;intracellular part;membrane-bounded organelle;mitochondrion;neuronal cell body;non-membrane-bounded organelle;nuclear part;nucleolus;organelle;organelle part	Pyrimidine metabolism;Selenocompound metabolism	n
>sp|P00173|CYB5_RAT Cytochrome b5 OS=Rattus norvegicus GN=Cyb5a PE=1 SV=2	Cyb5a	P00173	Cytochrome b5 OS=Rattus norvegicus GN=Cyb5a PE=1 SV=2	-0.291861	-0.451799	-0.358272	-0.272944	-0.0372647	-0.0670408	-0.130752	0.0687866	0.126651	0.0828493	0.0350229	0.0531411	0.104381	0.0509973	+	0.0295193				+				0	20.4765	34.3284	3	11	0	3	cellular metabolic process;cellular process;electron transport chain;generation of precursor metabolites and energy;metabolic process;oxidation-reduction process;response to cadmium ion;response to chemical stimulus;response to inorganic substance;response to metal ion;response to stimulus	binding;cation binding;electron carrier activity;heme binding;ion binding;iron ion binding;metal ion binding;tetrapyrrole binding;transition metal ion binding	cell part;cytoplasmic part;endoplasmic reticulum membrane;endoplasmic reticulum part;integral to membrane;intracellular organelle part;intracellular part;intrinsic to membrane;membrane;membrane part;organelle membrane;organelle part		n
>sp|P00388|NCPR_RAT NADPH--cytochrome P450 reductase OS=Rattus norvegicus GN=Por PE=1 SV=3	Por	P00388	NADPH--cytochrome P450 reductase OS=Rattus norvegicus GN=Por PE=1 SV=3	-0.136273	-0.439165	-0.536925	-0.741148	-0.636307	-0.750599	-0.746132	0.0292596	0.0189753	0.0168353	0.0129268	0.0204596	0.0275684	0.0126945	+	0		+	+	+	+	+	+	0	188.584	50.1475	32	179	32	32	amine metabolic process;betaine metabolic process;biological regulation;carboxylic acid metabolic process;carnitine metabolic process;catabolic process;cellular amine metabolic process;cellular amino acid metabolic process;cellular aromatic compound metabolic process;cellular catabolic process;cellular ketone metabolic process;cellular lipid metabolic process;cellular macromolecule metabolic proc…	binding;catalytic activity;cation binding;coenzyme binding;cofactor binding;cytochrome-b5 reductase activity;dioxygenase activity;electron carrier activity;enzyme binding;flavin adenine dinucleotide binding;FMN binding;hydrolase activity;ion binding;iron ion binding;iron-cytochrome-c reductase activity;metal ion binding;monooxygenase activity;NADP binding;NADPH-hemoprotein reductase activity;nitr…	cell part;cytoplasmic part;cytosol;endoplasmic reticulum membrane;endoplasmic reticulum part;intracellular membrane-bounded organelle;intracellular organelle;intracellular organelle part;intracellular part;membrane;membrane part;membrane-bounded organelle;mitochondrion;organelle;organelle membrane;organelle part		n
>sp|P00406|COX2_RAT Cytochrome c oxidase subunit 2 OS=Rattus norvegicus GN=Mtco2 PE=1 SV=3;>tr|Q8SEZ5|Q8SEZ5_RAT Isoform of P00406, Cytochrome c oxidase subunit 2 OS=Rattus norvegicus GN=Mt-co2 PE=1 SV=1	Mt-co2	P00406	Cytochrome c oxidase subunit 2 OS=Rattus norvegicus GN=Mtco2 PE=1 SV=3	0.172801	0.64371	0.360552	0.195016	0.34226	0.149224	-0.0144444	0.0521733	0.0621754	0.0954426	0.0258531	0.0432103	0.0255242	0.0437305	+	6.26996e-05		+		+	+			0	29.38	43.6123	5	26	5	5	biological regulation;body fluid secretion;cellular metabolic process;cellular process;electron transport chain;establishment of localization;generation of precursor metabolites and energy;lactation;metabolic process;multicellular organismal process;multicellular organismal reproductive process;oxidation-reduction process;regulation of biological quality;regulation of body fluid levels;reproducti…	binding;catalytic activity;cation binding;cation transmembrane transporter activity;copper ion binding;cytochrome-c oxidase activity;heme-copper terminal oxidase activity;hydrogen ion transmembrane transporter activity;inorganic cation transmembrane transporter activity;ion binding;ion transmembrane transporter activity;metal ion binding;monovalent inorganic cation transmembrane transporter activ…	cell part;cytoplasmic part;integral to membrane;intracellular organelle part;intracellular part;intrinsic to membrane;membrane;membrane part;mitochondrial inner membrane;mitochondrial membrane;mitochondrial part;organelle inner membrane;organelle membrane;organelle part;respiratory chain		n
>sp|P00507|AATM_RAT Aspartate aminotransferase, mitochondrial OS=Rattus norvegicus GN=Got2 PE=1 SV=2	Got2	P00507	Aspartate aminotransferase, mitochondrial OS=Rattus norvegicus GN=Got2 PE=1 SV=2	0.0269126	0.158365	0.3919	0.648093	0.827016	0.985244	1.00106	0.0923313	0.0274123	0.0464847	0.0996667	0.0743483	0.106522	0.00945408	+	6.65834e-06			+	+	+	+	+	0	109.455	65.1163	18	105	18	18	2-oxoglutarate metabolic process;amine metabolic process;aspartate family amino acid metabolic process;aspartate metabolic process;biosynthetic process;carboxylic acid metabolic process;carboxylic acid transport;cellular amine metabolic process;cellular amino acid metabolic process;cellular ketone metabolic process;cellular metabolic process;cellular nitrogen compound metabolic process;cellular p…	amine binding;amino acid binding;binding;carboxylic acid binding;catalytic activity;cofactor binding;enzyme binding;identical protein binding;kynurenine-oxoglutarate transaminase activity;L-aspartate:2-oxoglutarate aminotransferase activity;lipid binding;L-phenylalanine aminotransferase activity;L-phenylalanine:2-oxoglutarate aminotransferase activity;phospholipid binding;protein binding;protein …	cell part;cell surface;cytoplasmic part;intracellular organelle lumen;intracellular organelle part;intracellular part;macromolecular complex;membrane;membrane-enclosed lumen;mitochondrial inner membrane;mitochondrial matrix;mitochondrial membrane;mitochondrial part;organelle inner membrane;organelle lumen;organelle membrane;organelle part;perikaryon;plasma membrane;protein complex	Alanine, aspartate and glutamate metabolism;Arginine and proline metabolism;Cysteine and methionine metabolism;Fat digestion and absorption;Phenylalanine metabolism;Phenylalanine, tyrosine and tryptophan biosynthesis;Tyrosine metabolism	n
>sp|P00762|TRY1_RAT Anionic trypsin-1 OS=Rattus norvegicus GN=Prss1 PE=1 SV=1	Prss1	P00762	Anionic trypsin-1 OS=Rattus norvegicus GN=Prss1 PE=1 SV=1	-0.0197053	-0.0871663	-0.0929171	-0.494997	-0.614319	-0.523161	-0.621381	0.0321934	0.0157994	0.033485	0.0579063	0.0780408	0.127932	0.156617	+	0.000488976				+	+			0	10.5728	8.13008	1	24	1	1	digestion;macromolecule metabolic process;metabolic process;multicellular organismal process;primary metabolic process;protein metabolic process;proteolysis;response to alkaloid;response to caffeine;response to chemical stimulus;response to external stimulus;response to extracellular stimulus;response to nicotine;response to nutrient;response to nutrient levels;response to organic cyclic compound…	binding;catalytic activity;cation binding;endopeptidase activity;hydrolase activity;ion binding;metal ion binding;peptidase activity;peptidase activity, acting on L-amino acid peptides;serine hydrolase activity;serine-type endopeptidase activity;serine-type peptidase activity	extracellular region part;extracellular space	Neuroactive ligand-receptor interaction;Pancreatic secretion;Protein digestion and absorption	n
>sp|P00787|CATB_RAT Cathepsin B OS=Rattus norvegicus GN=Ctsb PE=1 SV=2	Ctsb	P00787	Cathepsin B OS=Rattus norvegicus GN=Ctsb PE=1 SV=2	0.356802	1.33631	1.03845	1.25385	1.3304	1.17504	1.15104	0.048662	0.137278	0.0386056	0.0186866	0.0564515	0.0578478	0.0284184	+	9.59616e-06		+	+	+	+	+	+	0	111.075	36.8732	11	162	0	11	anatomical structure development;autophagy;biological regulation;catabolic process;cellular catabolic process;cellular metabolic process;cellular process;developmental process;gamete generation;macromolecule metabolic process;male gamete generation;metabolic process;multicellular organismal process;multicellular organismal reproductive process;muscle tissue development;negative regulation of biol…	binding;catalytic activity;cysteine-type endopeptidase activity;cysteine-type peptidase activity;endopeptidase activity;hydrolase activity;peptidase activity;peptidase activity, acting on L-amino acid peptides;peptide binding;protein binding;protein self-association	apical plasma membrane;cell part;cytoplasmic membrane-bounded vesicle;cytoplasmic part;cytoplasmic vesicle;external side of plasma membrane;extracellular region part;extracellular space;intracellular membrane-bounded organelle;intracellular organelle;intracellular part;lysosome;lytic vacuole;melanosome;membrane;membrane part;membrane-bounded organelle;membrane-bounded vesicle;mitochondrion;organe…		n
>sp|P01041|CYTB_RAT Cystatin-B OS=Rattus norvegicus GN=Cstb PE=1 SV=1	Cstb	P01041	Cystatin-B OS=Rattus norvegicus GN=Cstb PE=1 SV=1	0.220914	0.641933	0.852827	1.02191	1.21338	1.54824	1.55573	0.0560521	0.0351696	0.0142597	0.0228221	0.0258983	0.0089299	0.0752351	+	0		+	+	+	+	+	+	0	17.09	33.6735	2	9	2	2	adult behavior;adult locomotory behavior;behavior;biological regulation;locomotory behavior;multicellular organismal process;regulation of apoptosis;regulation of biological process;regulation of cell death;regulation of cellular process;regulation of programmed cell death;response to stimulus	cysteine-type endopeptidase inhibitor activity;endopeptidase inhibitor activity;endopeptidase regulator activity;enzyme inhibitor activity;enzyme regulator activity;peptidase inhibitor activity;peptidase regulator activity	cell part;cytoplasm;intracellular non-membrane-bounded organelle;intracellular organelle;intracellular organelle part;intracellular part;non-membrane-bounded organelle;nuclear part;nucleolus;organelle;organelle part		n
>sp|P01830|THY1_RAT Thy-1 membrane glycoprotein OS=Rattus norvegicus GN=Thy1 PE=1 SV=1	Thy1	P01830	Thy-1 membrane glycoprotein OS=Rattus norvegicus GN=Thy1 PE=1 SV=1	-0.732093	-1.31357	-1.54014	-1.76492	-1.44197	-1.70691	-1.70494	0.0291324	0.0123563	0.0290719	0.0207158	0.0469442	0.00576882	0.059662	+	0	+	+	+	+	+	+	+	0	27.2757	40.3727	5	38	5	5	activation of immune response;anatomical structure development;anatomical structure formation involved in morphogenesis;angiogenesis;antigen receptor-mediated signaling pathway;biological adhesion;biological regulation;cell activation;cell adhesion;cell development;cell junction assembly;cell junction organization;cell surface receptor linked signaling pathway;cell-cell adhesion;cell-substrate ju…	binding;enzyme activator activity;enzyme regulator activity;GPI anchor binding;GTPase activator activity;GTPase regulator activity;lipid binding;nucleoside-triphosphatase regulator activity;phosphatidylinositol binding;phospholipid binding;Ras GTPase activator activity;Rho GTPase activator activity;small GTPase regulator activity	anchored to external side of plasma membrane;anchored to membrane;anchored to plasma membrane;apical plasma membrane;cell part;cell projection;cell projection part;cytoplasmic part;cytosol;dendrite;endoplasmic reticulum;external side of plasma membrane;growth cone;intracellular membrane-bounded organelle;intracellular organelle;intracellular part;intrinsic to external side of plasma membrane;intr…	Leukocyte transendothelial migration	n
>sp|P02401|RLA2_RAT 60S acidic ribosomal protein P2 OS=Rattus norvegicus GN=Rplp2 PE=1 SV=2	Rplp2	P02401	60S acidic ribosomal protein P2 OS=Rattus norvegicus GN=Rplp2 PE=1 SV=2	0.0038483	-0.0323582	0.0452984	0.056293	0.224915	0.354833	0.242767	0.103991	0.014659	0.145309	0.0246883	0.0469607	0.0336971	0.0602944	+	0.0297552						+		0	41.3807	67.8261	5	25	1	5	biosynthetic process;cellular biosynthetic process;cellular macromolecule biosynthetic process;cellular macromolecule metabolic process;cellular metabolic process;cellular process;macromolecule biosynthetic process;macromolecule metabolic process;metabolic process;translational elongation	structural constituent of ribosome;structural molecule activity	cell part;cytoplasmic part;intracellular non-membrane-bounded organelle;intracellular organelle;intracellular part;macromolecular complex;non-membrane-bounded organelle;organelle;ribonucleoprotein complex;ribosome	Ribosome	n
>sp|P02454|CO1A1_RAT Collagen alpha-1(I) chain OS=Rattus norvegicus GN=Col1a1 PE=1 SV=5	Col1a1	P02454	Collagen alpha-1(I) chain OS=Rattus norvegicus GN=Col1a1 PE=1 SV=5	-0.638576	-1.47913	-1.41417	-1.94649	-1.51345	-2.01787	-2.13496	0.0324718	0.0339836	0.0682584	0.0175591	0.0568275	0.046546	0.0281058	+	0		+	+	+	+	+	+	0	555.809	78.1831	77	527	75	75	anatomical structure development;anatomical structure formation involved in morphogenesis;anatomical structure morphogenesis;biological regulation;biomineral tissue development;biosynthetic process;blood vessel development;bone trabecula formation;cartilage development;cartilage development involved in endochondral bone morphogenesis;cell communication;cell differentiation;cellular component asse…	binding;cation binding;extracellular matrix structural constituent;ion binding;metal ion binding;structural molecule activity	cell part;collagen;collagen type I;cytoplasm;extracellular matrix part;extracellular region part;extracellular space;fibrillar collagen;intracellular part	Amoebiasis;ECM-receptor interaction;Focal adhesion;Protein digestion and absorption	n
>sp|P02680|FIBG_RAT Fibrinogen gamma chain OS=Rattus norvegicus GN=Fgg PE=1 SV=3	Fgg	P02680	Fibrinogen gamma chain OS=Rattus norvegicus GN=Fgg PE=1 SV=3	-0.0116334	-0.314122	-0.619643	-0.37635	-0.518169	-0.234078	-0.538665	0.21774	0.140334	0.0919061	0.0959088	0.102306	0.0794423	0.125613		0.0982676			+					0.000273948	6.18253	6.06742	2	9	0	2	biological regulation;cell activation;cellular component assembly;cellular component assembly at cellular level;cellular component organization;cellular component organization at cellular level;cellular component organization or biogenesis;cellular component organization or biogenesis at cellular level;cellular macromolecular complex assembly;cellular macromolecular complex subunit organization;c…	binding;cation binding;cell surface binding;eukaryotic cell surface binding;ion binding;metal ion binding	blood microparticle;cell cortex;cell part;cytoplasm;cytoplasmic membrane-bounded vesicle;cytoplasmic part;cytoplasmic vesicle;external side of plasma membrane;extracellular region part;fibrinogen complex;intracellular membrane-bounded organelle;intracellular organelle;intracellular part;macromolecular complex;membrane part;membrane-bounded organelle;membrane-bounded vesicle;organelle;plasma membr…	Complement and coagulation cascades;Staphylococcus aureus infection	n
>sp|P03889|NU1M_RAT NADH-ubiquinone oxidoreductase chain 1 OS=Rattus norvegicus GN=Mtnd1 PE=1 SV=3;>tr|Q8HID1|Q8HID1_RAT Isoform of P03889, NADH-ubiquinone oxidoreductase chain 1 OS=Rattus norvegicus GN=Mt-nd1 PE=1 SV=1	Mt-nd1	P03889	NADH-ubiquinone oxidoreductase chain 1 OS=Rattus norvegicus GN=Mtnd1 PE=1 SV=3	-0.0437567	-0.0619405	0.0258823	0.0401961	0.181837	0.155382	0.0999923	0.0286267	0.0147659	0.01304	0.0241403	0.0362302	0.0249932	0.0172815	+	5.41814e-05								0	26.9281	6.28931	2	25	2	2	cellular metabolic process;cellular process;electron transport chain;generation of precursor metabolites and energy;metabolic process;oxidation-reduction process;response to chemical stimulus;response to drug;response to hydroperoxide;response to organic cyclic compound;response to organic substance;response to oxidative stress;response to stimulus;response to stress	catalytic activity;NADH dehydrogenase (quinone) activity;NADH dehydrogenase (ubiquinone) activity;NADH dehydrogenase activity;oxidoreductase activity;oxidoreductase activity, acting on NADH or NADPH;oxidoreductase activity, acting on NADH or NADPH, quinone or similar compound as acceptor	cell body;cell part;cell projection;cytoplasmic part;dendrite;integral to membrane;intracellular membrane-bounded organelle;intracellular organelle;intracellular organelle part;intracellular part;intrinsic to membrane;membrane;membrane part;membrane-bounded organelle;mitochondrial inner membrane;mitochondrial membrane;mitochondrial part;mitochondrion;neuron projection;neuronal cell body;organelle…		n
>sp|P04041|GPX1_RAT Glutathione peroxidase 1 OS=Rattus norvegicus GN=Gpx1 PE=1 SV=4	Gpx1	P04041	Glutathione peroxidase 1 OS=Rattus norvegicus GN=Gpx1 PE=1 SV=4	-0.308428	-0.0825896	-0.153449	-0.170787	-0.115871	-0.227672	-0.234978	0.0349828	0.041436	0.0248597	0.00394747	0.0142543	0.0213463	0.0277116	+	0.000959441				+	+	+	+	0	34.7504	55.2239	6	18	0	6	aging;amine metabolic process;carboxylic acid metabolic process;catabolic process;cellular amine metabolic process;cellular amino acid metabolic process;cellular catabolic process;cellular ketone metabolic process;cellular metabolic process;cellular modified amino acid metabolic process;cellular nitrogen compound metabolic process;cellular process;cellular response to chemical stimulus;cellular r…	amine binding;amino acid binding;antioxidant activity;binding;carboxylic acid binding;catalytic activity;glutathione binding;glutathione peroxidase activity;modified amino acid binding;oxidoreductase activity;oxidoreductase activity, acting on paired donors, with incorporation or reduction of molecular oxygen;oxidoreductase activity, acting on peroxide as acceptor;peptide binding;peroxidase activ…	cell part;cytoplasmic part;cytosol;intracellular membrane-bounded organelle;intracellular organelle;intracellular part;membrane-bounded organelle;nucleus;organelle	Arachidonic acid metabolism;Glutathione metabolism	n
>sp|P04166|CYB5B_RAT Cytochrome b5 type B OS=Rattus norvegicus GN=Cyb5b PE=1 SV=2	Cyb5b	P04166	Cytochrome b5 type B OS=Rattus norvegicus GN=Cyb5b PE=1 SV=2	-0.220147	-0.431818	-0.634925	-0.8158	-0.86909	-1.00075	-1.17494	0.0133559	0.00513797	0.0102124	0.0216655	0.0191222	0.0484455	0.0195373	+	0		+	+	+	+	+	+	0	61.6094	56.1644	5	55	5	5	cellular metabolic process;cellular process;electron transport chain;generation of precursor metabolites and energy;metabolic process;oxidation-reduction process	binding;cation binding;electron carrier activity;electron transporter, transferring electrons within CoQH2-cytochrome c reductase complex activity;enzyme activator activity;enzyme regulator activity;heme binding;ion binding;iron ion binding;metal ion binding;tetrapyrrole binding;transition metal ion binding	cell part;cytoplasmic part;integral to membrane;intracellular organelle part;intracellular part;intrinsic to membrane;membrane;membrane part;mitochondrial inner membrane;mitochondrial membrane;mitochondrial outer membrane;mitochondrial part;organelle inner membrane;organelle membrane;organelle outer membrane;organelle part;outer membrane		n
>sp|P04182|OAT_RAT Ornithine aminotransferase, mitochondrial OS=Rattus norvegicus GN=Oat PE=1 SV=1	Oat	P04182	Ornithine aminotransferase, mitochondrial OS=Rattus norvegicus GN=Oat PE=1 SV=1	-0.301178	-0.32667	-0.519832	-0.450364	-0.345917	-0.24085	-0.160355	0.0251219	0.034318	0.0260223	0.0370453	0.0292736	0.0209697	0.00484815	+	1.89253e-05		+	+	+	+	+	+	0	110.913	40.3189	15	76	15	15	amine biosynthetic process;amine metabolic process;biosynthetic process;carboxylic acid biosynthetic process;carboxylic acid metabolic process;cellular amine metabolic process;cellular amino acid biosynthetic process;cellular amino acid metabolic process;cellular biosynthetic process;cellular component assembly;cellular component organization;cellular component organization or biogenesis;cellular…	binding;catalytic activity;cofactor binding;N2-acetyl-L-ornithine:2-oxoglutarate 5-aminotransferase activity;ornithine-oxo-acid transaminase activity;pyridoxal phosphate binding;transaminase activity;transferase activity;transferase activity, transferring nitrogenous groups;vitamin B6 binding;vitamin binding	cell part;cytoplasmic part;intracellular membrane-bounded organelle;intracellular organelle;intracellular organelle lumen;intracellular organelle part;intracellular part;membrane-bounded organelle;membrane-enclosed lumen;mitochondrial matrix;mitochondrial part;mitochondrion;organelle;organelle lumen;organelle part	Arginine and proline metabolism	n
>sp|P04218|OX2G_RAT OX-2 membrane glycoprotein OS=Rattus norvegicus GN=Cd200 PE=2 SV=1	Cd200	P04218	OX-2 membrane glycoprotein OS=Rattus norvegicus GN=Cd200 PE=2 SV=1	0.126568	-0.429622	-0.527982	-0.658484	-0.771166	-0.873606	-0.913521	0.0239385	0.00101495	0.0119274	0.0401009	0.00472899	0.0202202	0.0228425	+	0		+	+	+	+	+	+	0	40.2523	17.6259	6	79	1	6			cell part;integral to membrane;intrinsic to membrane;membrane;membrane part;plasma membrane		n
>sp|P04256|ROA1_RAT Heterogeneous nuclear ribonucleoprotein A1 OS=Rattus norvegicus GN=Hnrnpa1 PE=1 SV=3	Hnrnpa1	P04256	Heterogeneous nuclear ribonucleoprotein A1 OS=Rattus norvegicus GN=Hnrnpa1 PE=1 SV=3	-0.289127	0.532268	-0.386777	-0.340351	-0.198971	-0.489203	-0.53379	0.0460211	0.0416691	0.042677	0.0327616	0.0257164	0.0300113	0.0248465	+	0		+	+	+	+	+	+	0	122.519	53.75	17	102	0	14	cellular macromolecule metabolic process;cellular metabolic process;cellular nitrogen compound metabolic process;cellular process;establishment of localization;establishment of localization in cell;establishment of RNA localization;intracellular transport;macromolecule metabolic process;metabolic process;mRNA metabolic process;mRNA processing;mRNA transport;nitrogen compound metabolic process;nuc…	binding;DNA binding;nucleic acid binding;nucleotide binding;RNA binding;single-stranded DNA binding;structure-specific DNA binding	cell part;cytoplasm;intracellular organelle part;intracellular part;macromolecular complex;nuclear part;nucleoplasm;organelle part;ribonucleoprotein complex;spliceosomal complex	Spliceosome	n
>sp|P04466|MLRS_RAT Myosin regulatory light chain 2, skeletal muscle isoform OS=Rattus norvegicus GN=Mylpf PE=1 SV=2	Mylpf	P04466	Myosin regulatory light chain 2, skeletal muscle isoform OS=Rattus norvegicus GN=Mylpf PE=1 SV=2	0.835589	1.46886	2.05183	2.67705	2.93886	3.28708	3.26954	0.0375253	0.0688678	0.0488695	0.047974	0.0728213	0.0802148	0.0457306	+	0	+	+	+	+	+	+	+	0	105.144	73.9645	15	192	15	15	anatomical structure development;developmental process;immune response;immune system process;multicellular organismal process;muscle contraction;muscle system process;muscle tissue development;response to stimulus;skeletal muscle tissue development;striated muscle tissue development;system process;tissue development	binding;calcium ion binding;cation binding;ion binding;metal ion binding;structural constituent of muscle;structural molecule activity	cell part;cytoskeletal part;intracellular organelle part;intracellular part;macromolecular complex;myosin complex;organelle part;protein complex	Focal adhesion;Leukocyte transendothelial migration;Regulation of actin cytoskeleton;Tight junction	n
>sp|P04636|MDHM_RAT Malate dehydrogenase, mitochondrial OS=Rattus norvegicus GN=Mdh2 PE=1 SV=2	Mdh2	P04636	Malate dehydrogenase, mitochondrial OS=Rattus norvegicus GN=Mdh2 PE=1 SV=2	-0.0849449	-0.174533	0.189403	0.524678	0.675326	0.828395	0.806039	0.0523851	0.0375624	0.0807004	0.0881119	0.0794968	0.107256	0.0214471	+	3.7296e-06					+	+	+	0	86.2392	45.858	13	120	13	13	acetyl-CoA catabolic process;acetyl-CoA metabolic process;carbohydrate metabolic process;carboxylic acid metabolic process;catabolic process;cellular carbohydrate metabolic process;cellular catabolic process;cellular ketone metabolic process;cellular macromolecule metabolic process;cellular metabolic process;cellular nitrogen compound metabolic process;cellular process;cellular protein metabolic …	binding;catalytic activity;L-malate dehydrogenase activity;malate dehydrogenase (NADP+) activity;malate dehydrogenase activity;oxidoreductase activity;oxidoreductase activity, acting on CH-OH group of donors;oxidoreductase activity, acting on the CH-OH group of donors, NAD or NADP as acceptor;protein binding;protein self-association	cell part;cytoplasmic part;intracellular membrane-bounded organelle;intracellular organelle;intracellular organelle lumen;intracellular organelle part;intracellular part;membrane;membrane-bounded organelle;membrane-enclosed lumen;mitochondrial inner membrane;mitochondrial matrix;mitochondrial membrane;mitochondrial part;nucleus;organelle;organelle inner membrane;organelle lumen;organelle membrane…	Carbon fixation in photosynthetic organisms;Citrate cycle (TCA cycle);Glyoxylate and dicarboxylate metabolism;Pyruvate metabolism	n
>sp|P04646|RL35A_RAT 60S ribosomal protein L35a OS=Rattus norvegicus GN=Rpl35a PE=3 SV=1	Rpl35a	P04646	60S ribosomal protein L35a OS=Rattus norvegicus GN=Rpl35a PE=3 SV=1	0.0259267	-0.374287	-0.343712	-0.733367	-0.693663	-0.804471	-0.552189	0.0314362	0.0694121	0.157037	0.00812559	0.0312266	0.0836826	0.0613976	+	8.79617e-05				+	+	+	+	0	41.2418	62.7273	11	54	0	11	biosynthetic process;cellular biosynthetic process;cellular macromolecule biosynthetic process;cellular macromolecule metabolic process;cellular metabolic process;cellular process;cellular protein metabolic process;macromolecule biosynthetic process;macromolecule metabolic process;metabolic process;primary metabolic process;protein metabolic process;translation	binding;nucleic acid binding;RNA binding;structural constituent of ribosome;structural molecule activity;tRNA binding	cell part;cytoplasmic part;intracellular non-membrane-bounded organelle;intracellular organelle;intracellular part;macromolecular complex;non-membrane-bounded organelle;organelle;ribonucleoprotein complex;ribosome	Ribosome	n
>sp|P04692|TPM1_RAT Tropomyosin alpha-1 chain OS=Rattus norvegicus GN=Tpm1 PE=1 SV=3	Tpm1	P04692	Tropomyosin alpha-1 chain OS=Rattus norvegicus GN=Tpm1 PE=1 SV=3	0.595888	0.51093	0.671733	0.543536	0.330465	-0.0177326	-0.447537	0.134488	0.0849173	0.132818	0.0634912	0.0678598	0.0264927	0.0508392	+	1.67774e-05				+			+	0	96.9904	51.4085	18	83	1	7	actin cytoskeleton organization;actin filament-based movement;actin filament-based process;actin-mediated cell contraction;actin-myosin filament sliding;actomyosin structure organization;biological regulation;cell projection organization;cellular component movement;cellular component organization;cellular component organization at cellular level;cellular component organization or biogenesis;cellu…		actin filament bundle;actomyosin;bleb;cell cortex part;cell division site part;cell part;cell projection;cell projection membrane;cell projection part;cleavage furrow;cortical cytoskeleton;cytoplasmic part;cytoskeletal part;cytoskeleton;filamentous actin;growth cone;intracellular non-membrane-bounded organelle;intracellular organelle;intracellular organelle part;intracellular part;leading edge me…	Cardiac muscle contraction;Dilated cardiomyopathy;Hypertrophic cardiomyopathy (HCM)	n
>sp|P04762|CATA_RAT Catalase OS=Rattus norvegicus GN=Cat PE=1 SV=3	Cat	P04762	Catalase OS=Rattus norvegicus GN=Cat PE=1 SV=3	-0.427812	-0.430236	-0.204054	-0.434122	-0.344851	-0.349162	-0.232049	0.0129604	0.05081	0.0513627	0.110934	0.0880538	0.0870148	0.0891673		0.307069	+	+						0	51.3086	25.2372	11	30	11	11	acylglycerol metabolic process;aerobic respiration;alcohol metabolic process;anatomical structure development;biological regulation;catabolic process;cellular catabolic process;cellular component assembly;cellular component organization;cellular component organization or biogenesis;cellular lipid metabolic process;cellular metabolic process;cellular process;cellular respiration;cellular response …	aminoacylase activity;antioxidant activity;binding;catalase activity;catalytic activity;cation binding;coenzyme binding;cofactor binding;heme binding;hydrolase activity;hydrolase activity, acting on carbon-nitrogen (but not peptide) bonds;hydrolase activity, acting on carbon-nitrogen (but not peptide) bonds, in linear amides;ion binding;iron ion binding;metal ion binding;NADP binding;nucleotide b…	cell part;cytoplasmic part;cytosol;endoplasmic reticulum;Golgi apparatus;intracellular membrane-bounded organelle;intracellular organelle;intracellular organelle part;intracellular part;lysosome;lytic vacuole;membrane;membrane-bounded organelle;membrane-enclosed lumen;microbody;microbody membrane;microbody part;mitochondrial intermembrane space;mitochondrial part;organelle;organelle envelope lume…	Amyotrophic lateral sclerosis (ALS);Methane metabolism;Peroxisome;Tryptophan metabolism	n
>sp|P04785|PDIA1_RAT Protein disulfide-isomerase OS=Rattus norvegicus GN=P4hb PE=1 SV=2	P4hb	P04785	Protein disulfide-isomerase OS=Rattus norvegicus GN=P4hb PE=1 SV=2	0.162988	-0.340358	-0.253522	-0.349212	-0.32963	-0.351317	-0.46689	0.0596468	0.0348692	0.0398944	0.0592271	0.0301258	0.0644531	0.0147203	+	2.1157e-05		+			+		+	0	147.435	56.3851	26	217	25	26	4-hydroxyproline metabolic process;amine metabolic process;biological regulation;carboxylic acid metabolic process;cell redox homeostasis;cellular amine metabolic process;cellular amino acid metabolic process;cellular homeostasis;cellular ketone metabolic process;cellular macromolecule metabolic process;cellular metabolic process;cellular modified amino acid metabolic process;cellular nitrogen co…	catalytic activity;disulfide oxidoreductase activity;electron carrier activity;intramolecular oxidoreductase activity;intramolecular oxidoreductase activity, interconverting keto- and enol-groups;intramolecular oxidoreductase activity, transposing S-S bonds;isomerase activity;oxidoreductase activity;oxidoreductase activity, acting on a sulfur group of donors;oxidoreductase activity, acting on pai…	cell part;cell surface;cytoplasmic membrane-bounded vesicle;cytoplasmic part;cytoplasmic vesicle;endoplasmic reticulum lumen;endoplasmic reticulum part;endoplasmic reticulum-Golgi intermediate compartment;intracellular membrane-bounded organelle;intracellular organelle;intracellular organelle lumen;intracellular organelle part;intracellular part;melanosome;membrane;membrane-bounded organelle;memb…	Protein processing in endoplasmic reticulum	y
>sp|P04897|GNAI2_RAT Guanine nucleotide-binding protein G(i) subunit alpha-2 OS=Rattus norvegicus GN=Gnai2 PE=1 SV=3;>tr|Q45QN0|Q45QN0_RAT Isoform of P04897, Guanine nucleotide binding protein alpha inhibiting 2 OS=Rattus norvegicus GN=Gnai2 PE=1 SV=1	Gnai2	P04897	Guanine nucleotide-binding protein G(i) subunit alpha-2 OS=Rattus norvegicus GN=Gnai2 PE=1 SV=3	0.182604	0.336767	0.252248	0.136422	0.145968	0.00908783	0.0540961	0.0444408	0.0397281	0.0186218	0.0230972	0.0192351	0.0187716	0.0287118	+	6.69939e-05		+	+		+			0	158.674	60	21	250	4	16	activation of MAPKK activity;activation of protein kinase activity;adenosine receptor signaling pathway;biological regulation;cAMP-mediated signaling;cell cycle;cell division;cell proliferation;cell surface receptor linked signaling pathway;cellular macromolecule metabolic process;cellular metabolic process;cellular process;cellular protein metabolic process;cellular response to stimulus;cyclic-n…	binding;catalytic activity;cation binding;G-protein beta/gamma-subunit complex binding;G-protein-coupled receptor binding;GTP binding;GTPase activity;guanyl nucleotide binding;guanyl ribonucleotide binding;hydrolase activity;hydrolase activity, acting on acid anhydrides;hydrolase activity, acting on acid anhydrides, in phosphorus-containing anhydrides;ion binding;metal ion binding;molecular trans…	cell part;centrosome;cytoplasmic part;cytoskeletal part;cytosol;extrinsic to internal side of plasma membrane;extrinsic to membrane;extrinsic to plasma membrane;heterotrimeric G-protein complex;intracellular membrane-bounded organelle;intracellular non-membrane-bounded organelle;intracellular organelle;intracellular organelle part;intracellular part;macromolecular complex;membrane part;membrane r…	Axon guidance;Chagas disease (American trypanosomiasis);Chemokine signaling pathway;Gap junction;Gastric acid secretion;Leukocyte transendothelial migration;Long-term depression;Melanogenesis;Progesterone-mediated oocyte maturation;Tight junction;Toxoplasmosis	n
>sp|P04906|GSTP1_RAT Glutathione S-transferase P OS=Rattus norvegicus GN=Gstp1 PE=1 SV=2;>tr|B6DYQ7|B6DYQ7_RAT Isoform of P04906, Glutathione S-transferase P OS=Rattus norvegicus GN=Gstp1 PE=1 SV=1	Gstp1	P04906	Glutathione S-transferase P OS=Rattus norvegicus GN=Gstp1 PE=1 SV=2	0.164809	0.540226	0.549256	0.639049	0.757104	0.891647	0.837052	0.0298512	0.0267713	0.0282568	0.0129519	0.00994788	0.0366995	0.0359818	+	0		+	+	+	+	+	+	0	65.3345	46.6667	8	44	7	8	anatomical structure development;anatomical structure morphogenesis;biological regulation;cell communication;cell development;cell proliferation;cellular developmental process;cellular metabolic process;cellular process;cellular response to biotic stimulus;cellular response to cell-matrix adhesion;cellular response to chemical stimulus;cellular response to corticosteroid stimulus;cellular respons…	amine binding;amino acid binding;binding;carboxylic acid binding;catalytic activity;drug binding;enzyme binding;enzyme regulator activity;glutathione binding;glutathione transferase activity;JUN kinase binding;kinase binding;kinase regulator activity;modified amino acid binding;peptide binding;protein binding;protein kinase binding;transferase activity;transferase activity, transferring alkyl or …	cell part;cytoplasmic part;cytosol;intracellular membrane-bounded organelle;intracellular organelle;intracellular part;macromolecular complex;membrane;membrane-bounded organelle;mitochondrion;nucleus;organelle;plasma membrane;protein complex	Drug metabolism - cytochrome P450;Glutathione metabolism;Metabolism of xenobiotics by cytochrome P450	n
>sp|P04961|PCNA_RAT Proliferating cell nuclear antigen OS=Rattus norvegicus GN=Pcna PE=1 SV=1	Pcna	P04961	Proliferating cell nuclear antigen OS=Rattus norvegicus GN=Pcna PE=1 SV=1	-0.363959	-0.652788	-0.891315	-0.871445	-0.936455	-1.00063	-1.09847	0.027154	0.00664726	0.013434	0.0153293	0.00238484	0.0248728	0.0190787	+	0		+	+	+	+	+	+	0	101.686	64.3678	12	63	12	12	anatomical structure development;biological regulation;biosynthetic process;cellular biosynthetic process;cellular macromolecule biosynthetic process;cellular macromolecule metabolic process;cellular metabolic process;cellular nitrogen compound metabolic process;cellular process;cellular response to stimulus;cellular response to stress;developmental process;DNA biosynthetic process;DNA metabolic …	binding;catalytic activity;dinucleotide insertion or deletion binding;DNA binding;DNA insertion or deletion binding;DNA N-glycosylase activity;DNA polymerase processivity factor activity;double-stranded DNA binding;enzyme regulator activity;hydrolase activity;hydrolase activity, acting on glycosyl bonds;hydrolase activity, hydrolyzing N-glycosyl compounds;mismatch base pair DNA N-glycosylase acti…	cell part;chromosomal part;cytoplasm;cytoskeleton;intracellular non-membrane-bounded organelle;intracellular organelle;intracellular organelle part;intracellular part;macromolecular complex;microtubule cytoskeleton;non-membrane-bounded organelle;nuclear chromosome part;nuclear part;nuclear replication fork;organelle;organelle part;PCNA complex;PCNA-p21 complex;protein complex;replication fork	Base excision repair;Cell cycle;DNA replication;Mismatch repair;Nucleotide excision repair	n
>sp|P05065|ALDOA_RAT Fructose-bisphosphate aldolase A OS=Rattus norvegicus GN=Aldoa PE=1 SV=2	Aldoa	P05065	Fructose-bisphosphate aldolase A OS=Rattus norvegicus GN=Aldoa PE=1 SV=2	0.026624	0.638314	0.678544	1.10377	1.0405	1.1328	1.16466	0.0279778	0.0348726	0.0216446	0.0148376	0.047406	0.045669	0.0441921	+	0		+	+	+	+	+	+	0	156.99	69.7802	21	178	6	20	alcohol catabolic process;alcohol metabolic process;carbohydrate catabolic process;carbohydrate metabolic process;catabolic process;cellular carbohydrate catabolic process;cellular carbohydrate metabolic process;cellular component assembly;cellular component organization;cellular component organization or biogenesis;cellular metabolic process;cellular process;generation of precursor metabolites a…	aldehyde-lyase activity;carbon-carbon lyase activity;catalytic activity;fructose-bisphosphate aldolase activity;lyase activity	cell part;cytoplasmic part;intracellular membrane-bounded organelle;intracellular organelle;intracellular part;membrane-bounded organelle;mitochondrion;organelle	Carbon fixation in photosynthetic organisms;Fructose and mannose metabolism;Glycolysis / Gluconeogenesis;Pentose phosphate pathway	n
>sp|P05197|EF2_RAT Elongation factor 2 OS=Rattus norvegicus GN=Eef2 PE=1 SV=4	Eef2	P05197	Elongation factor 2 OS=Rattus norvegicus GN=Eef2 PE=1 SV=4	0.0356506	0.0682802	-0.0922999	-0.108872	-0.175091	-0.110291	-0.120723	0.00867795	0.00392304	0.013894	0.00169058	0.0302796	0.0203964	0.00726609	+	3.71747e-06		+	+	+			+	0	253.467	41.2587	36	302	35	35		binding;catalytic activity;GTP binding;GTPase activity;guanyl nucleotide binding;guanyl ribonucleotide binding;hydrolase activity;hydrolase activity, acting on acid anhydrides;hydrolase activity, acting on acid anhydrides, in phosphorus-containing anhydrides;nucleic acid binding;nucleoside-triphosphatase activity;nucleotide binding;purine nucleotide binding;purine ribonucleoside triphosphate bind…	cell part;cytoplasm;intracellular part;macromolecular complex;polysome;ribonucleoprotein complex		n
>sp|P05370|G6PD_RAT Glucose-6-phosphate 1-dehydrogenase OS=Rattus norvegicus GN=G6pdx PE=1 SV=3	G6pdx	P05370	Glucose-6-phosphate 1-dehydrogenase OS=Rattus norvegicus GN=G6pdx PE=1 SV=3	-0.153021	-0.0143615	-0.335936	-0.424143	-0.452205	-0.582645	-0.614147	0.0167468	0.024551	0.0130064	0.0202753	0.000879589	0.0309901	0.0128741	+	0			+	+	+	+	+	0	58.9472	23.8835	10	47	10	10	alcohol biosynthetic process;alcohol metabolic process;amine metabolic process;biological regulation;biosynthetic process;carbohydrate biosynthetic process;carbohydrate metabolic process;carboxylic acid metabolic process;cell maturation;cellular amine metabolic process;cellular amino acid metabolic process;cellular biosynthetic process;cellular carbohydrate biosynthetic process;cellular carbohydr…	binding;carbohydrate binding;catalytic activity;coenzyme binding;cofactor binding;glucose binding;glucose-6-phosphate dehydrogenase activity;monosaccharide binding;NADP binding;nucleotide binding;oxidoreductase activity;oxidoreductase activity, acting on CH-OH group of donors;oxidoreductase activity, acting on the CH-OH group of donors, NAD or NADP as acceptor;sugar binding	cell part;centrosome;cytoplasmic part;cytoskeletal part;cytosol;internal side of plasma membrane;intracellular membrane-bounded organelle;intracellular non-membrane-bounded organelle;intracellular organelle;intracellular organelle part;intracellular part;membrane part;membrane-bounded organelle;microtubule organizing center;non-membrane-bounded organelle;nucleus;organelle;organelle part;plasma me…	Glutathione metabolism;Pentose phosphate pathway	n
>sp|P05508|NU4M_RAT NADH-ubiquinone oxidoreductase chain 4 OS=Rattus norvegicus GN=Mtnd4 PE=3 SV=3;>tr|Q8HIC6|Q8HIC6_RAT Isoform of P05508, NADH-ubiquinone oxidoreductase chain 4 OS=Rattus norvegicus GN=Mt-nd4 PE=1 SV=1	Mt-nd4	P05508	NADH-ubiquinone oxidoreductase chain 4 OS=Rattus norvegicus GN=Mtnd4 PE=3 SV=3	0.0343867	0.0162029	0.20808	0.135633	0.213211	0.130428	0.0817781	0.0319765	0.0606496	0.0157857	0.0164683	0.0512941	0.0403931	0.0480766	+	0.0343395			+	+				0	19.5917	6.10022	3	25	3	3	aging;anatomical structure development;cellular metabolic process;cellular process;cerebellum development;developmental process;electron transport chain;embryo development;generation of precursor metabolites and energy;metabolic process;mitochondrial electron transport, NADH to ubiquinone;oxidation-reduction process;respiratory electron transport chain;response to alkaloid;response to chemical st…	catalytic activity;NADH dehydrogenase (quinone) activity;NADH dehydrogenase (ubiquinone) activity;NADH dehydrogenase activity;oxidoreductase activity;oxidoreductase activity, acting on NADH or NADPH;oxidoreductase activity, acting on NADH or NADPH, quinone or similar compound as acceptor	cell part;cytoplasmic part;integral to membrane;intracellular organelle part;intracellular part;intrinsic to membrane;membrane;membrane part;mitochondrial membrane;mitochondrial part;organelle membrane;organelle part;respiratory chain		n
>sp|P05708|HXK1_RAT Hexokinase-1 OS=Rattus norvegicus GN=Hk1 PE=1 SV=4	Hk1	P05708	Hexokinase-1 OS=Rattus norvegicus GN=Hk1 PE=1 SV=4	-0.0523383	-0.247078	-0.199021	-0.384642	-0.411004	-0.513652	-0.611978	0.0403163	0.0286877	0.0320011	0.0016847	0.0275191	0.0244635	0.0115616	+	0		+		+	+	+	+	0	214.968	45.5338	37	267	5	5	alcohol catabolic process;alcohol metabolic process;biological regulation;carbohydrate catabolic process;carbohydrate metabolic process;catabolic process;cellular carbohydrate catabolic process;cellular carbohydrate metabolic process;cellular macromolecule metabolic process;cellular metabolic process;cellular process;cellular protein metabolic process;generation of precursor metabolites and energ…	adenyl nucleotide binding;adenyl ribonucleotide binding;ATP binding;ATPase activity;binding;carbohydrate binding;carbohydrate kinase activity;catalytic activity;glucokinase activity;glucose binding;hexokinase activity;hydrolase activity;hydrolase activity, acting on acid anhydrides;hydrolase activity, acting on acid anhydrides, in phosphorus-containing anhydrides;identical protein binding;kinase …	caveola;cell part;cytoplasmic part;cytosol;intracellular membrane-bounded organelle;intracellular organelle;intracellular organelle part;intracellular part;macromolecular complex;membrane;membrane part;membrane raft;membrane-bounded organelle;mitochondrial membrane;mitochondrial outer membrane;mitochondrial part;mitochondrion;organelle;organelle membrane;organelle outer membrane;organelle part;ou…	Amino sugar and nucleotide sugar metabolism;Butirosin and neomycin biosynthesis;Carbohydrate digestion and absorption;Fructose and mannose metabolism;Galactose metabolism;Glycolysis / Gluconeogenesis;Insulin signaling pathway;Starch and sucrose metabolism;Streptomycin biosynthesis;Type II diabetes mellitus	n
>sp|P05765|RS21_RAT 40S ribosomal protein S21 OS=Rattus norvegicus GN=Rps21 PE=1 SV=1	Rps21	P05765	40S ribosomal protein S21 OS=Rattus norvegicus GN=Rps21 PE=1 SV=1	-0.0103338	0.269843	-0.123332	-0.075475	0.0679385	0.0236652	-0.00532918	0.0848965	0.0678522	0.0451727	0.0315215	0.0449553	0.0384818	0.0516327	+	0.00711779								0	12.1767	30.1205	2	9	0	2	biosynthetic process;cellular biosynthetic process;cellular macromolecule biosynthetic process;cellular macromolecule metabolic process;cellular metabolic process;cellular nitrogen compound metabolic process;cellular process;cleavage involved in rRNA processing;endonucleolytic cleavage in ITS1 to separate SSU-rRNA from 5.8S rRNA and LSU-rRNA from tricistronic rRNA transcript (SSU-rRNA, 5.8S rRNA,…	binding;ribonucleoprotein binding;ribosome binding;structural constituent of ribosome;structural molecule activity	cell part;cytosolic small ribosomal subunit;intracellular organelle part;intracellular part;macromolecular complex;organelle part;ribonucleoprotein complex;small ribosomal subunit	Ribosome	n
>sp|P05942|S10A4_RAT Protein S100-A4 OS=Rattus norvegicus GN=S100a4 PE=2 SV=1	S100a4	P05942	Protein S100-A4 OS=Rattus norvegicus GN=S100a4 PE=2 SV=1	0.347706	0.672025	0.928777	1.55853	1.73952	1.93891	1.4639	0.0330912	0.0196466	0.0179383	0.0238419	0.0380768	0.0284092	0.0741139	+	0		+	+	+	+	+	+	0	14.6148	25.7426	4	33	4	4	biological regulation;positive regulation of biological process;positive regulation of cell communication;positive regulation of cellular process;positive regulation of I-kappaB kinase/NF-kappaB cascade;positive regulation of intracellular protein kinase cascade;positive regulation of response to stimulus;positive regulation of signal transduction;positive regulation of signaling;regulation of bi…	actin binding;binding;calcium ion binding;calcium-dependent protein binding;cation binding;cytoskeletal protein binding;identical protein binding;ion binding;metal ion binding;protein binding;protein dimerization activity;protein heterodimerization activity;protein homodimerization activity	cell part;cell projection;cytoplasmic part;intracellular membrane-bounded organelle;intracellular organelle;intracellular part;membrane-bounded organelle;neuron projection;nucleus;organelle;perinuclear region of cytoplasm		n
>sp|P05982|NQO1_RAT NAD(P)H dehydrogenase [quinone] 1 OS=Rattus norvegicus GN=Nqo1 PE=1 SV=4	Nqo1	P05982	NAD(P)H dehydrogenase [quinone] 1 OS=Rattus norvegicus GN=Nqo1 PE=1 SV=4	-0.285937	0.206714	-0.141113	-0.121931	-0.152997	-0.118223	-0.0822692	0.0311908	0.0239977	0.0347299	0.00493056	0.00572199	0.017547	0.0130048	+	0		+		+	+	+	+	0	30.7412	26.6423	6	36	6	6	aging;biological regulation;cellular metabolic process;cellular process;developmental process;metabolic process;negative regulation of catalytic activity;negative regulation of molecular function;positive regulation of apoptosis;positive regulation of biological process;positive regulation of cell death;positive regulation of cellular process;positive regulation of neuron apoptosis;positive regul…	antioxidant activity;catalytic activity;NAD(P)H dehydrogenase (quinone) activity;oxidoreductase activity;oxidoreductase activity, acting on NADH or NADPH;oxidoreductase activity, acting on NADH or NADPH, quinone or similar compound as acceptor;oxidoreductase activity, acting on superoxide radicals as acceptor;superoxide dismutase activity	cell body;cell part;cytoplasmic part;cytosol;intracellular part;neuronal cell body		n
>sp|P06214|HEM2_RAT Delta-aminolevulinic acid dehydratase OS=Rattus norvegicus GN=Alad PE=1 SV=1	Alad	P06214	Delta-aminolevulinic acid dehydratase OS=Rattus norvegicus GN=Alad PE=1 SV=1	-0.190285	-0.47801	-0.200731	-0.0286031	0.0509179	0.131191	0.236778	0.0243814	0.0289977	0.023882	0.0177771	0.0156949	0.0262441	0.027405	+	0		+	+				+	0	28.7415	15.7576	5	16	5	5	biosynthetic process;cellular aromatic compound metabolic process;cellular biosynthetic process;cellular metabolic process;cellular nitrogen compound biosynthetic process;cellular nitrogen compound metabolic process;cellular process;cellular response to chemical stimulus;cellular response to inorganic substance;cellular response to lead ion;cellular response to metal ion;cellular response to stim…	binding;carbon-oxygen lyase activity;catalytic activity;cation binding;hydro-lyase activity;ion binding;lead ion binding;lyase activity;metal ion binding;porphobilinogen synthase activity;transition metal ion binding;zinc ion binding	cell part;cytoplasmic part;cytosol;extracellular region part;extracellular space;intracellular part	Porphyrin and chlorophyll metabolism	n
>sp|P06302|PTMA_RAT Prothymosin alpha OS=Rattus norvegicus GN=Ptma PE=1 SV=2	Ptma	P06302	Prothymosin alpha OS=Rattus norvegicus GN=Ptma PE=1 SV=2	-0.411114	-1.4916	-1.37842	-1.38011	-1.15207	-1.21522	-1.37694	0.0985491	0.148806	0.158475	0.0208834	0.0832441	0.0139335	0.0425364	+	7.7185e-05		+	+	+	+	+	+	0	27.5074	22.3214	5	11	4	5	biological regulation;cell differentiation;cell proliferation;cellular developmental process;cellular process;developmental process;negative regulation of apoptosis;negative regulation of biological process;negative regulation of caspase activity;negative regulation of catalytic activity;negative regulation of cell death;negative regulation of cellular process;negative regulation of hydrolase act…		cell part;intracellular membrane-bounded organelle;intracellular organelle;intracellular part;membrane-bounded organelle;nucleus;organelle		n
>sp|P06536|GCR_RAT Glucocorticoid receptor OS=Rattus norvegicus GN=Nr3c1 PE=1 SV=2	Nr3c1	P06536	Glucocorticoid receptor OS=Rattus norvegicus GN=Nr3c1 PE=1 SV=2	0.0527454	0.177258	0.0477857	0.139699	0.050277	0.188095	0.309913	0.0441098	0.00884052	0.0265604	0.0192183	0.0181869	0.0338138	0.0220877	+	0.000123689		+		+			+	0	49.8418	17.6101	9	21	0	9	aging;anatomical structure development;androgen metabolic process;biological regulation;biosynthetic process;brain development;cellular biosynthetic process;cellular component organization;cellular component organization at cellular level;cellular component organization or biogenesis;cellular component organization or biogenesis at cellular level;cellular hormone metabolic process;cellular macrom…	binding;cation binding;chromatin binding;DNA binding;double-stranded DNA binding;glucocorticoid receptor activity;heat shock protein binding;hormone binding;Hsp70 protein binding;Hsp90 protein binding;identical protein binding;ion binding;ligand-dependent nuclear receptor activity;lipid binding;metal ion binding;molecular transducer activity;nucleic acid binding;nucleic acid binding transcription…	cell part;cytoplasm;cytoplasmic part;cytoskeletal part;intracellular membrane-bounded organelle;intracellular organelle;intracellular organelle part;intracellular part;macromolecular complex;membrane-bounded organelle;mitochondrion;nucleus;organelle;organelle part;postsynaptic density;protein complex;synapse part	Neuroactive ligand-receptor interaction	n
>sp|P06685|AT1A1_RAT Sodium/potassium-transporting ATPase subunit alpha-1 OS=Rattus norvegicus GN=Atp1a1 PE=1 SV=1	Atp1a1	P06685	Sodium/potassium-transporting ATPase subunit alpha-1 OS=Rattus norvegicus GN=Atp1a1 PE=1 SV=1	0.038582	-0.260809	-0.303308	-0.537528	-0.536837	-0.550138	-0.584935	0.0376261	0.0298798	0.0339786	0.0149186	0.00568967	0.0167809	0.0152249	+	0		+	+	+	+	+	+	0	430.872	50.4399	57	831	40	40	ATP biosynthetic process;ATP metabolic process;biological regulation;biosynthetic process;cation transport;cellular biosynthetic process;cellular chemical homeostasis;cellular homeostasis;cellular ion homeostasis;cellular metabolic process;cellular nitrogen compound biosynthetic process;cellular nitrogen compound metabolic process;cellular potassium ion transport;cellular process;cellular respons…	4-nitrophenylphosphatase activity;active transmembrane transporter activity;adenyl nucleotide binding;adenyl ribonucleotide binding;ADP binding;alkali metal ion binding;ATP binding;ATPase activity;ATPase activity, coupled;ATPase activity, coupled to movement of substances;ATPase activity, coupled to transmembrane movement of ions;ATPase activity, coupled to transmembrane movement of ions, phospho…	basolateral plasma membrane;caveola;cell part;cytoplasmic membrane-bounded vesicle;cytoplasmic part;cytoplasmic vesicle;endoplasmic reticulum;endosome;Golgi apparatus;intracellular membrane-bounded organelle;intracellular organelle;intracellular part;macromolecular complex;melanosome;membrane part;membrane raft;membrane-bounded organelle;membrane-bounded vesicle;organelle;pigment granule;plasma m…	Aldosterone-regulated sodium reabsorption;Bile secretion;Carbohydrate digestion and absorption;Cardiac muscle contraction;Endocrine and other factor-regulated calcium reabsorption;Gastric acid secretion;Mineral absorption;Pancreatic secretion;Protein digestion and absorption;Proximal tubule bicarbonate reclamation;Salivary secretion	n
>sp|P06686|AT1A2_RAT Sodium/potassium-transporting ATPase subunit alpha-2 OS=Rattus norvegicus GN=Atp1a2 PE=1 SV=1	Atp1a2	P06686	Sodium/potassium-transporting ATPase subunit alpha-2 OS=Rattus norvegicus GN=Atp1a2 PE=1 SV=1	0.768887	0.185128	0.498908	0.695504	1.03058	1.07483	1.0328	0.159092	0.0809623	0.098336	0.115518	0.0607795	0.151819	0.124453	+	0.00134549					+	+	+	0	173.084	34.0196	28	261	9	11	adult behavior;adult locomotory behavior;associative learning;ATP biosynthetic process;ATP hydrolysis coupled proton transport;ATP metabolic process;behavior;biological regulation;biosynthetic process;calcium ion homeostasis;cation homeostasis;cation transport;cellular biosynthetic process;cellular calcium ion homeostasis;cellular cation homeostasis;cellular chemical homeostasis;cellular divalent…	active transmembrane transporter activity;adenyl nucleotide binding;adenyl ribonucleotide binding;ATP binding;ATPase activity;ATPase activity, coupled;ATPase activity, coupled to movement of substances;ATPase activity, coupled to transmembrane movement of ions;ATPase activity, coupled to transmembrane movement of ions, phosphorylative mechanism;ATPase activity, coupled to transmembrane movement o…	caveola;cell part;cell projection;cell projection part;cytoplasmic part;dendritic spine;endosome;intracellular membrane-bounded organelle;intracellular organelle;intracellular part;macromolecular complex;membrane part;membrane raft;membrane-bounded organelle;neuron projection;neuron spine;organelle;plasma membrane part;protein complex;sodium:potassium-exchanging ATPase complex;synapse;T-tubule	Aldosterone-regulated sodium reabsorption;Bile secretion;Carbohydrate digestion and absorption;Cardiac muscle contraction;Endocrine and other factor-regulated calcium reabsorption;Gastric acid secretion;Mineral absorption;Pancreatic secretion;Protein digestion and absorption;Proximal tubule bicarbonate reclamation;Salivary secretion	n
>sp|P06761|GRP78_RAT 78 kDa glucose-regulated protein OS=Rattus norvegicus GN=Hspa5 PE=1 SV=1	Hspa5	P06761	78 kDa glucose-regulated protein OS=Rattus norvegicus GN=Hspa5 PE=1 SV=1	0.107324	-0.351216	-0.29668	-0.344321	-0.290082	-0.295361	-0.289246	0.0310241	0.0271866	0.0453284	0.0439975	0.011475	0.0619405	0.00790753	+	2.21354e-05		+		+	+		+	0	285.683	58.2569	42	445	39	39	activation of signaling protein activity involved in unfolded protein response;anatomical structure arrangement;anatomical structure development;biological regulation;cell communication;cellular process;cellular response to biotic stimulus;cellular response to external stimulus;cellular response to extracellular stimulus;cellular response to glucose starvation;cellular response to nutrient levels…	adenyl nucleotide binding;adenyl ribonucleotide binding;ATP binding;binding;caspase inhibitor activity;caspase regulator activity;cysteine-type endopeptidase inhibitor activity;endopeptidase inhibitor activity;endopeptidase regulator activity;enzyme inhibitor activity;enzyme regulator activity;nucleotide binding;peptidase inhibitor activity;peptidase regulator activity;purine nucleotide binding;p…	cell part;cell surface;cytoplasmic membrane-bounded vesicle;cytoplasmic part;cytoplasmic vesicle;endoplasmic reticulum;endoplasmic reticulum chaperone complex;endoplasmic reticulum lumen;endoplasmic reticulum part;endoplasmic reticulum-Golgi intermediate compartment;integral to endoplasmic reticulum membrane;integral to membrane;integral to organelle membrane;intracellular membrane-bounded organe…	Prion diseases;Protein export;Protein processing in endoplasmic reticulum	y
>sp|P06762|HMOX1_RAT Heme oxygenase 1 OS=Rattus norvegicus GN=Hmox1 PE=1 SV=1	Hmox1	P06762	Heme oxygenase 1 OS=Rattus norvegicus GN=Hmox1 PE=1 SV=1	-0.617216	-0.617051	-0.538731	-0.574158	-0.408372	-0.428701	-0.370816	0.0592106	0.0470988	0.0711559	0.0402401	0.0172193	0.0216545	0.0133709	+	0.00570952		+	+	+	+	+	+	0	31.3862	26.9896	6	21	6	6	anatomical structure formation involved in morphogenesis;angiogenesis;biological regulation;catabolic process;cation homeostasis;cell communication;cellular catabolic process;cellular component assembly;cellular component organization;cellular component organization or biogenesis;cellular lipid metabolic process;cellular metabolic process;cellular nitrogen compound catabolic process;cellular nitr…	binding;catalytic activity;cation binding;heme binding;heme oxygenase (decyclizing) activity;hydrolase activity;hydrolase activity, acting on ester bonds;ion binding;iron ion binding;lipase activity;metal ion binding;molecular transducer activity;oxidoreductase activity;oxidoreductase activity, acting on paired donors, with incorporation or reduction of molecular oxygen;phospholipase activity;pho…	caveola;cell part;cytoplasmic part;cytosol;endoplasmic reticulum;endoplasmic reticulum membrane;endoplasmic reticulum part;intracellular membrane-bounded organelle;intracellular non-membrane-bounded organelle;intracellular organelle;intracellular organelle part;intracellular part;membrane;membrane part;membrane raft;membrane-bounded organelle;non-membrane-bounded organelle;nuclear part;nucleolus;…	Mineral absorption;Porphyrin and chlorophyll metabolism	n
>sp|P06766|DPOLB_RAT DNA polymerase beta OS=Rattus norvegicus GN=Polb PE=1 SV=4	Polb	P06766	DNA polymerase beta OS=Rattus norvegicus GN=Polb PE=1 SV=4	0.319674	0.832225	0.610564	0.658245	0.686273	0.631663	0.628348	0.0878361	0.0852449	0.0371074	0.0225129	0.033602	0.0302743	0.0442584	+	0.00128051		+	+	+	+	+	+	0	23.0388	26.8657	5	9	5	5	base-excision repair;biological regulation;biosynthetic process;cell death;cellular biosynthetic process;cellular macromolecule biosynthetic process;cellular macromolecule metabolic process;cellular metabolic process;cellular nitrogen compound metabolic process;cellular process;cellular response to stimulus;cellular response to stress;death;DNA metabolic process;DNA repair;DNA replication;macromo…	binding;catalytic activity;cation binding;damaged DNA binding;DNA binding;DNA polymerase activity;DNA-directed DNA polymerase activity;ion binding;lyase activity;metal ion binding;nucleic acid binding;nucleotidyltransferase activity;transferase activity;transferase activity, transferring phosphorus-containing groups	cell part;cytoplasm;cytoskeletal part;intracellular membrane-bounded organelle;intracellular organelle;intracellular organelle part;intracellular part;macromolecular complex;membrane-bounded organelle;microtubule;nucleus;organelle;organelle part;protein complex;spindle microtubule	Base excision repair	n
>sp|P07150|ANXA1_RAT Annexin A1 OS=Rattus norvegicus GN=Anxa1 PE=1 SV=2	Anxa1	P07150	Annexin A1 OS=Rattus norvegicus GN=Anxa1 PE=1 SV=2	-0.0436441	0.22861	-0.0924547	0.0447082	0.0899592	0.21855	0.172225	0.0182641	0.0415333	0.0134897	0.015286	0.0182276	0.0283607	0.0124242	+	6.9025e-06			+			+	+	0	105.485	49.711	17	138	17	17	acid secretion;alpha-beta T cell activation;alpha-beta T cell differentiation;anatomical structure development;arachidonic acid secretion;biological regulation;carboxylic acid transport;cell activation;cell cycle;cell differentiation;cell surface receptor linked signaling pathway;cellular developmental process;cellular macromolecule metabolic process;cellular metabolic process;cellular process;ce…	binding;calcium ion binding;calcium-dependent phospholipid binding;cation binding;enzyme inhibitor activity;enzyme regulator activity;identical protein binding;ion binding;lipase inhibitor activity;lipid binding;metal ion binding;phospholipase A2 inhibitor activity;phospholipase inhibitor activity;phospholipid binding;protein binding;protein dimerization activity;protein homodimerization activity…	basolateral plasma membrane;cell part;cell projection;cilium;cornified envelope;cytoplasmic part;cytoskeleton;extracellular region part;extracellular space;intracellular membrane-bounded organelle;intracellular non-membrane-bounded organelle;intracellular organelle;intracellular organelle part;intracellular part;macromolecular complex;membrane;membrane part;membrane-bounded organelle;mitochondria…		n
>sp|P07151|B2MG_RAT Beta-2-microglobulin OS=Rattus norvegicus GN=B2m PE=1 SV=1	B2m	P07151	Beta-2-microglobulin OS=Rattus norvegicus GN=B2m PE=1 SV=1	0.122223	-0.486107	-0.0950888	-0.285279	-0.187739	-0.463858	-0.446932	0.024445	0.0322924	0.0129005	0.0285713	0.0597726	0.0639991	0.0148784	+	3.79687e-06		+	+	+		+	+	0	22.4722	63.0252	4	24	4	4	antigen processing and presentation;antigen processing and presentation of exogenous antigen;antigen processing and presentation of exogenous peptide antigen;antigen processing and presentation of exogenous peptide antigen via MHC class Ib;antigen processing and presentation of exogenous protein antigen via MHC class Ib, TAP-dependent;antigen processing and presentation of peptide antigen;antigen…		cell part;external side of plasma membrane;extracellular region part;extracellular space;macromolecular complex;membrane part;MHC class I protein complex;MHC protein complex;plasma membrane part;protein complex	Antigen processing and presentation	n
>sp|P07308|ACOD1_RAT Acyl-CoA desaturase 1 OS=Rattus norvegicus GN=Scd1 PE=1 SV=2	Scd1	P07308	Acyl-CoA desaturase 1 OS=Rattus norvegicus GN=Scd1 PE=1 SV=2	0.0209298	-0.294439	-0.151079	-0.954591	-0.625153	-1.01547	-1.1893	0.0177155	0.0291754	0.0219573	0.0179066	0.0341932	0.035151	0.0128089	+	0		+	+	+	+	+	+	0	13.729	11.7318	3	8	1	2	biological regulation;biosynthetic process;brown fat cell differentiation;carboxylic acid biosynthetic process;carboxylic acid metabolic process;cell differentiation;cellular biosynthetic process;cellular developmental process;cellular ketone metabolic process;cellular lipid metabolic process;cellular metabolic process;cellular process;cholesterol esterification;defense response;defense response …	binding;catalytic activity;cation binding;CoA desaturase activity;ion binding;iron ion binding;metal ion binding;oxidoreductase activity;oxidoreductase activity, acting on paired donors, with incorporation or reduction of molecular oxygen;oxidoreductase activity, acting on paired donors, with oxidation of a pair of donors resulting in the reduction of molecular oxygen to two molecules of water;st…	cell part;cytoplasmic part;endoplasmic reticulum part;integral to endoplasmic reticulum membrane;integral to membrane;integral to organelle membrane;intracellular organelle part;intracellular part;intrinsic to endoplasmic reticulum membrane;intrinsic to membrane;intrinsic to organelle membrane;membrane part;organelle part	Biosynthesis of unsaturated fatty acids;PPAR signaling pathway	n
>sp|P07314|GGT1_RAT Gamma-glutamyltranspeptidase 1 OS=Rattus norvegicus GN=Ggt1 PE=1 SV=4	Ggt1	P07314	Gamma-glutamyltranspeptidase 1 OS=Rattus norvegicus GN=Ggt1 PE=1 SV=4	0.21838	0.238826	0.330403	0.330294	0.346856	0.430003	0.526646	0.0261144	0.0221579	0.0490089	0.0497855	0.0477342	0.0198925	0.0385321	+	0.00138616		+	+	+	+	+	+	0	50.9614	20.0704	9	30	2	9	aging;amine biosynthetic process;amine metabolic process;biosynthetic process;carboxylic acid biosynthetic process;carboxylic acid metabolic process;cellular amine metabolic process;cellular amino acid biosynthetic process;cellular amino acid metabolic process;cellular biosynthetic process;cellular ketone metabolic process;cellular metabolic process;cellular modified amino acid biosynthetic proce…	catalytic activity;gamma-glutamyltransferase activity;hydrolase activity;transferase activity;transferase activity, transferring acyl groups;transferase activity, transferring amino-acyl groups	cell part;extracellular region part;extracellular space;integral to membrane;integral to plasma membrane;intrinsic to membrane;intrinsic to plasma membrane;membrane part;plasma membrane part	Arachidonic acid metabolism;Cyanoamino acid metabolism;Glutathione metabolism;Taurine and hypotaurine metabolism	n
>sp|P07323|ENOG_RAT Gamma-enolase OS=Rattus norvegicus GN=Eno2 PE=1 SV=2	Eno2	P07323	Gamma-enolase OS=Rattus norvegicus GN=Eno2 PE=1 SV=2	0.275215	0.825386	1.04737	1.52731	1.7627	2.1045	2.28831	0.0501028	0.0090729	0.0128116	0.0372365	0.0500786	0.0583907	0.039478	+	0		+	+	+	+	+	+	0	108.633	58.2949	15	83	10	10	alcohol biosynthetic process;alcohol catabolic process;alcohol metabolic process;biosynthetic process;carbohydrate biosynthetic process;carbohydrate catabolic process;carbohydrate metabolic process;catabolic process;cellular biosynthetic process;cellular carbohydrate biosynthetic process;cellular carbohydrate catabolic process;cellular carbohydrate metabolic process;cellular metabolic process;cel…	binding;carbon-oxygen lyase activity;catalytic activity;cation binding;hydro-lyase activity;identical protein binding;ion binding;lyase activity;magnesium ion binding;metal ion binding;phosphopyruvate hydratase activity;protein binding;protein dimerization activity;protein heterodimerization activity;protein homodimerization activity	cell part;cell projection;cytoplasm;cytoplasmic part;cytosolic part;intracellular part;macromolecular complex;membrane;neuron projection;phosphopyruvate hydratase complex;plasma membrane;protein complex;synapse part;synaptic membrane	Glycolysis / Gluconeogenesis;Methane metabolism;RNA degradation	n
>sp|P07340|AT1B1_RAT Sodium/potassium-transporting ATPase subunit beta-1 OS=Rattus norvegicus GN=Atp1b1 PE=1 SV=1	Atp1b1	P07340	Sodium/potassium-transporting ATPase subunit beta-1 OS=Rattus norvegicus GN=Atp1b1 PE=1 SV=1	0.325867	0.168604	0.394853	0.369959	0.519548	0.709021	0.704975	0.05145	0.014586	0.0228272	0.0364939	0.0209994	0.0294411	0.0273096	+	0		+	+	+	+	+	+	0	91.0374	30.5921	11	104	6	11	biological adhesion;cell adhesion;cellular process;response to chemical stimulus;response to hypoxia;response to oxygen levels;response to stimulus;response to stress	active transmembrane transporter activity;ATPase activity;ATPase activity, coupled;ATPase activity, coupled to movement of substances;ATPase activity, coupled to transmembrane movement of ions;ATPase activity, coupled to transmembrane movement of ions, phosphorylative mechanism;ATPase activity, coupled to transmembrane movement of substances;catalytic activity;cation transmembrane transporter act…	apical plasma membrane;basolateral plasma membrane;caveola;cell part;macromolecular complex;membrane part;membrane raft;plasma membrane part;protein complex;sodium:potassium-exchanging ATPase complex	Aldosterone-regulated sodium reabsorption;Bile secretion;Carbohydrate digestion and absorption;Cardiac muscle contraction;Endocrine and other factor-regulated calcium reabsorption;Gastric acid secretion;Mineral absorption;Pancreatic secretion;Protein digestion and absorption;Proximal tubule bicarbonate reclamation;Salivary secretion	n
>sp|P07632|SODC_RAT Superoxide dismutase [Cu-Zn] OS=Rattus norvegicus GN=Sod1 PE=1 SV=2	Sod1	P07632	Superoxide dismutase [Cu-Zn] OS=Rattus norvegicus GN=Sod1 PE=1 SV=2	0.293349	0.448635	0.897899	1.02591	1.33689	1.38482	1.47454	0.042706	0.0250761	0.0231753	0.0307776	0.022472	0.0317817	0.0442491	+	0		+	+	+	+	+	+	0	26.214	38.961	7	41	7	7	activation of MAPK activity;aging;amine metabolic process;anatomical structure homeostasis;anterograde axon cargo transport;auditory receptor cell stereocilium organization;axon cargo transport;behavior;biological regulation;biosynthetic process;carboxylic acid metabolic process;catabolic process;cation homeostasis;cell aging;cell projection organization;cellular amine metabolic process;cellular …	antioxidant activity;binding;catalytic activity;cation binding;chaperone binding;copper ion binding;enzyme binding;ion binding;metal ion binding;oxidoreductase activity;oxidoreductase activity, acting on superoxide radicals as acceptor;phosphatase binding;protein binding;protein phosphatase 2B binding;protein phosphatase binding;superoxide dismutase activity;transition metal ion binding;zinc ion …	cell body;cell part;cell projection cytoplasm;cell projection part;cytoplasmic part;cytoplasmic vesicle;cytosol;dendrite cytoplasm;extracellular matrix;extracellular region part;extracellular space;intracellular membrane-bounded organelle;intracellular organelle;intracellular part;macromolecular complex;membrane;membrane-bounded organelle;microbody;mitochondrion;neuronal cell body;nucleus;organel…	Amyotrophic lateral sclerosis (ALS);Huntington's disease;Peroxisome;Prion diseases	n
>sp|P07756|CPSM_RAT Carbamoyl-phosphate synthase [ammonia], mitochondrial OS=Rattus norvegicus GN=Cps1 PE=1 SV=1	Cps1	P07756	Carbamoyl-phosphate synthase [ammonia], mitochondrial OS=Rattus norvegicus GN=Cps1 PE=1 SV=1	3.47995	-1.64696	0.00602863	-1.60058	-1.85137	-1.88566	-1.63916	0.277476	0.257329	0.259067	0.232325	0.149605	0.27455	0.185631	+	0				+	+	+	+	0	14.8201	3.8	3	5	3	3	acylglycerol catabolic process;acylglycerol metabolic process;amide biosynthetic process;amine catabolic process;amine metabolic process;anatomical structure development;anion homeostasis;biological regulation;biosynthetic process;carbamoyl phosphate biosynthetic process;carbamoyl phosphate metabolic process;carbohydrate catabolic process;carbohydrate metabolic process;carboxylic acid catabolic p…	adenyl nucleotide binding;adenyl ribonucleotide binding;amine binding;amino acid binding;ATP binding;binding;calcium ion binding;carbamoyl-phosphate synthase (ammonia) activity;carboxylic acid binding;catalytic activity;cation binding;endopeptidase activity;glutamate binding;hydrolase activity;ion binding;ligase activity;ligase activity, forming carbon-nitrogen bonds;lipid binding;metal ion bindi…	cell part;cytoplasmic part;intracellular non-membrane-bounded organelle;intracellular organelle;intracellular organelle part;intracellular part;macromolecular complex;membrane;mitochondrial inner membrane;mitochondrial membrane;mitochondrial nucleoid;mitochondrial part;non-membrane-bounded organelle;nuclear part;nucleoid;nucleolus;organelle;organelle inner membrane;organelle membrane;organelle pa…	Alanine, aspartate and glutamate metabolism;Arginine and proline metabolism;Nitrogen metabolism	n
>sp|P07861|NEP_RAT Neprilysin OS=Rattus norvegicus GN=Mme PE=1 SV=2	Mme	P07861	Neprilysin OS=Rattus norvegicus GN=Mme PE=1 SV=2	-0.450221	-1.00584	-1.00208	-1.19587	-1.03981	-1.1511	-0.942705	0.0202874	0.0253805	0.0170774	0.0351997	0.0319516	0.0234096	0.0680941	+	0	+	+	+	+	+	+	+	0	106.538	27.6	18	53	0	18	aging;amine metabolic process;anatomical structure development;beta-amyloid metabolic process;carboxylic acid metabolic process;cell aging;cellular amide metabolic process;cellular amine metabolic process;cellular amino acid metabolic process;cellular ketone metabolic process;cellular lactam metabolic process;cellular macromolecule metabolic process;cellular metabolic process;cellular modified am…	binding;catalytic activity;cation binding;endopeptidase activity;hydrolase activity;ion binding;metal ion binding;metalloendopeptidase activity;metallopeptidase activity;peptidase activity;peptidase activity, acting on L-amino acid peptides;peptide binding;transition metal ion binding;zinc ion binding	axon;brush border;cell part;cell projection;cell projection part;clathrin-coated vesicle;coated vesicle;cytoplasmic membrane-bounded vesicle;cytoplasmic part;cytoplasmic vesicle;dendrite;integral to membrane;intracellular membrane-bounded organelle;intracellular organelle;intracellular part;intrinsic to membrane;membrane;membrane part;membrane-bounded organelle;membrane-bounded vesicle;neuron pro…	Alzheimer's disease;Hematopoietic cell lineage;Protein digestion and absorption;Renin-angiotensin system	n
>sp|P07872-2|ACOX1_RAT Isoform of P07872, Isoform 2 of Peroxisomal acyl-coenzyme A oxidase 1 OS=Rattus norvegicus GN=Acox1	Acox1	P07872-2	Isoform of P07872, Isoform 2 of Peroxisomal acyl-coenzyme A oxidase 1 OS=Rattus norvegicus GN=Acox1	-0.119397	-1.10491	-0.93319	-1.39579	-1.38851	-1.46968	-1.48624	0.0323756	0.0368002	0.110058	0.0716279	0.140059	0.0615435	0.114931	+	5.19931e-06		+	+	+	+	+	+	0	86.0236	28.8956	12	41	0	12	biological regulation;carboxylic acid catabolic process;carboxylic acid metabolic process;catabolic process;cellular catabolic process;cellular component organization;cellular component organization at cellular level;cellular component organization or biogenesis;cellular component organization or biogenesis at cellular level;cellular ketone metabolic process;cellular lipid catabolic process;cellu…	acyl-CoA dehydrogenase activity;acyl-CoA oxidase activity;binding;carboxylic acid binding;catalytic activity;coenzyme binding;cofactor binding;FAD binding;fatty acid binding;flavin adenine dinucleotide binding;lipid binding;monocarboxylic acid binding;oxidoreductase activity;oxidoreductase activity, acting on the CH-CH group of donors;oxidoreductase activity, acting on the CH-CH group of donors, …	cell part;cytoplasmic part;intracellular membrane-bounded organelle;intracellular organelle;intracellular organelle part;intracellular part;membrane;membrane-bounded organelle;microbody;microbody membrane;microbody part;mitochondrion;organelle;organelle membrane;organelle part;peroxisomal membrane;peroxisomal part;peroxisome	alpha-Linolenic acid metabolism;Biosynthesis of unsaturated fatty acids;Fatty acid metabolism;Peroxisome;PPAR signaling pathway	n
>sp|P07895|SODM_RAT Superoxide dismutase [Mn], mitochondrial OS=Rattus norvegicus GN=Sod2 PE=1 SV=2	Sod2	P07895	Superoxide dismutase [Mn], mitochondrial OS=Rattus norvegicus GN=Sod2 PE=1 SV=2	0.145595	0.624276	1.11199	1.69672	1.84618	2.18631	2.44831	0.0679241	0.0188621	0.0263168	0.0744481	0.0612632	0.0726067	0.00933011	+	0		+	+	+	+	+	+	0	43.204	47.7477	7	29	7	7	age-dependent response to oxidative stress;age-dependent response to reactive oxygen species;amine metabolic process;anatomical structure development;apoptotic mitochondrial changes;behavior;biological regulation;biosynthetic process;carboxylic acid metabolic process;cation homeostasis;cell development;cell differentiation;cellular amine metabolic process;cellular amino acid metabolic process;cel…	antioxidant activity;binding;catalytic activity;cation binding;DNA binding;identical protein binding;ion binding;manganese ion binding;metal ion binding;nucleic acid binding;oxidoreductase activity;oxidoreductase activity, acting on superoxide radicals as acceptor;oxygen binding;protein binding;superoxide dismutase activity;transition metal ion binding	cell part;cytoplasmic part;intracellular non-membrane-bounded organelle;intracellular organelle;intracellular organelle part;intracellular part;membrane;mitochondrial inner membrane;mitochondrial membrane;mitochondrial nucleoid;mitochondrial part;non-membrane-bounded organelle;nucleoid;organelle;organelle inner membrane;organelle membrane;organelle part	Huntington's disease;Peroxisome	n
>sp|P07943|ALDR_RAT Aldose reductase OS=Rattus norvegicus GN=Akr1b1 PE=1 SV=3	Akr1b1	P07943	Aldose reductase OS=Rattus norvegicus GN=Akr1b1 PE=1 SV=3	0.185651	0.502332	0.72475	0.875718	1.073	1.22991	1.32022	0.0270823	0.0412837	0.0340475	0.00912249	0.0205712	0.0570994	0.0444411	+	0		+	+	+	+	+	+	0	43.7681	37.0253	9	46	9	9	alcohol biosynthetic process;alcohol metabolic process;alditol biosynthetic process;alditol metabolic process;biological regulation;biosynthetic process;carbohydrate biosynthetic process;carbohydrate metabolic process;cellular biosynthetic process;cellular carbohydrate biosynthetic process;cellular carbohydrate metabolic process;cellular metabolic process;cellular process;cellular response to sti…	alcohol dehydrogenase (NADP+) activity;alditol:NADP+ 1-oxidoreductase activity;aldo-keto reductase (NADP) activity;catalytic activity;oxidoreductase activity;oxidoreductase activity, acting on CH-OH group of donors;oxidoreductase activity, acting on the CH-OH group of donors, NAD or NADP as acceptor	cell part;cytoplasm;extracellular region part;extracellular space;intracellular part	Fructose and mannose metabolism;Galactose metabolism;Glycerolipid metabolism;Pentose and glucuronate interconversions;Pyruvate metabolism	n
>sp|P08010|GSTM2_RAT Glutathione S-transferase Mu 2 OS=Rattus norvegicus GN=Gstm2 PE=1 SV=2;>tr|B6DYQ2|B6DYQ2_RAT Isoform of P08009, Glutathione S-transferase mu 2 OS=Rattus norvegicus GN=Gstm2 PE=1 SV=1	Gstm2	P08010	Glutathione S-transferase Mu 2 OS=Rattus norvegicus GN=Gstm2 PE=1 SV=2	0.119074	0.706524	0.452028	0.614417	0.603482	0.764395	0.772729	0.0369653	0.0382676	0.019579	0.0498572	0.0190683	0.0358252	0.0397588	+	0		+	+	+	+	+	+	0	88.676	46.3303	16	57	6	15	aging;cellular metabolic process;cellular process;developmental process;metabolic process;multicellular organismal process;neurological system process;response to chemical stimulus;response to organic cyclic compound;response to organic substance;response to stimulus;sensory perception;sensory perception of chemical stimulus;sensory perception of smell;system process;xenobiotic metabolic process	catalytic activity;glutathione transferase activity;transferase activity;transferase activity, transferring alkyl or aryl (other than methyl) groups	cell part;cytoplasm;intracellular part;membrane;plasma membrane	Drug metabolism - cytochrome P450;Glutathione metabolism;Metabolism of xenobiotics by cytochrome P450	n
>sp|P08011|MGST1_RAT Microsomal glutathione S-transferase 1 OS=Rattus norvegicus GN=Mgst1 PE=1 SV=3;>tr|B6DYQ4|B6DYQ4_RAT Isoform of P08011, Microsomal glutathione S-transferase OS=Rattus norvegicus GN=Mgst1 PE=1 SV=1	Mgst1	P08011	Microsomal glutathione S-transferase 1 OS=Rattus norvegicus GN=Mgst1 PE=1 SV=3	-0.0732593	-0.568052	-0.616844	-1.00393	-0.724301	-0.958602	-0.908928	0.0363692	0.0505566	0.0543217	0.0684577	0.0319636	0.0800786	0.0526975	+	3.72613e-06		+	+	+	+	+	+	0	12.6687	11.6129	2	8	2	2	amine metabolic process;carboxylic acid metabolic process;cell differentiation;cellular amine metabolic process;cellular amino acid metabolic process;cellular component assembly;cellular component organization;cellular component organization or biogenesis;cellular developmental process;cellular ketone metabolic process;cellular metabolic process;cellular modified amino acid metabolic process;cell…	amine binding;amino acid binding;antioxidant activity;binding;carboxylic acid binding;catalytic activity;glutathione binding;glutathione peroxidase activity;glutathione transferase activity;identical protein binding;modified amino acid binding;oxidoreductase activity;oxidoreductase activity, acting on peroxide as acceptor;peptide binding;peroxidase activity;protein binding;protein dimerization ac…	apical part of cell;cell part;cytoplasmic part;endoplasmic reticulum;endoplasmic reticulum membrane;endoplasmic reticulum part;integral to membrane;intracellular membrane-bounded organelle;intracellular organelle;intracellular organelle part;intracellular part;intrinsic to membrane;membrane;membrane part;membrane-bounded organelle;microbody;microbody membrane;microbody part;mitochondrial inner me…	Drug metabolism - cytochrome P450;Glutathione metabolism;Metabolism of xenobiotics by cytochrome P450	n
>sp|P08050|CXA1_RAT Gap junction alpha-1 protein OS=Rattus norvegicus GN=Gja1 PE=1 SV=2	Gja1	P08050	Gap junction alpha-1 protein OS=Rattus norvegicus GN=Gja1 PE=1 SV=2	-0.378021	-0.479728	-0.450383	-0.527557	-0.297736	-0.228091	-0.0659097	0.0733419	0.0294891	0.0249069	0.0261086	0.0570089	0.0128423	0.0338909	+	5.6338e-05		+	+	+		+		0	84.3415	49.4764	13	48	13	13	adenine nucleotide transport;adult heart development;anatomical structure development;anatomical structure formation involved in morphogenesis;anatomical structure morphogenesis;apoptosis;ATP transport;atrial ventricular junction remodeling;biological regulation;blood vessel morphogenesis;calcium ion homeostasis;cardiac conduction;cation homeostasis;cell communication;cell communication by chemic…	binding;channel activity;gap junction channel activity;molecular transducer activity;passive transmembrane transporter activity;protein binding;protein domain specific binding;signal transducer activity;transmembrane transporter activity;transporter activity;wide pore channel activity	adherens junction;anchoring junction;apical plasma membrane;cell junction;cell part;cell-cell adherens junction;cell-cell junction;connexon complex;contractile fiber;cytoplasmic part;cytoplasmic vesicle membrane;cytoplasmic vesicle part;cytoskeletal part;cytosol;early endosome;endoplasmic reticulum membrane;endoplasmic reticulum part;endosome;fascia adherens;Golgi apparatus part;Golgi membrane;Go…	Arrhythmogenic right ventricular cardiomyopathy (ARVC);Gap junction	n
>sp|P08081-2|CLCA_RAT Isoform of P08081, Isoform Non-brain of Clathrin light chain A OS=Rattus norvegicus GN=Clta	Clta	P08081-2	Isoform of P08081, Isoform Non-brain of Clathrin light chain A OS=Rattus norvegicus GN=Clta	-0.283049	-0.460518	-0.0887572	-0.265456	-0.430768	-0.686761	-0.808447	0.0831874	0.018251	0.0482281	0.00738284	0.0411909	0.0687923	0.0251453	+	9.50872e-06		+		+	+	+	+	0	10.6431	25.2294	4	9	1	4	cellular component organization;cellular component organization or biogenesis;cellular membrane organization;cellular process;endocytosis;establishment of localization;establishment of localization in cell;establishment of protein localization;intracellular protein transport;intracellular transport;membrane invagination;membrane organization;protein transport;transport;vesicle-mediated transport	binding;peptide binding;structural molecule activity	cell part;clathrin coat;clathrin coat of coated pit;clathrin coat of trans-Golgi network vesicle;clathrin coated vesicle membrane;clathrin vesicle coat;clathrin-coated endocytic vesicle membrane;coated vesicle membrane;cytoplasmic part;cytoplasmic vesicle membrane;cytoplasmic vesicle part;endocytic vesicle membrane;Golgi apparatus part;intracellular organelle part;intracellular part;macromolecula…	Bacterial invasion of epithelial cells;Endocrine and other factor-regulated calcium reabsorption;Endocytosis;Huntington's disease;Lysosome	n
>sp|P08082|CLCB_RAT Clathrin light chain B OS=Rattus norvegicus GN=Cltb PE=1 SV=1	Cltb	P08082	Clathrin light chain B OS=Rattus norvegicus GN=Cltb PE=1 SV=1	0.0833357	0.0945966	0.543455	0.718047	0.715811	0.653284	0.532454	0.0928154	0.0590703	0.0556455	0.0292556	0.0365992	0.0447963	0.0273918	+	9.54274e-06			+	+	+	+	+	0	23.4168	22.2707	6	17	0	6	biological regulation;cellular component organization;cellular component organization at cellular level;cellular component organization or biogenesis;cellular component organization or biogenesis at cellular level;cellular process;establishment of localization;establishment of localization in cell;establishment of protein localization;intracellular protein transport;intracellular transport;neurot…	binding;neurotransmitter transporter activity;peptide binding;structural molecule activity;transmembrane transporter activity;transporter activity	cell part;cell projection membrane;cell projection part;cilium membrane;cilium part;clathrin coat;clathrin coat of coated pit;clathrin coat of trans-Golgi network vesicle;clathrin vesicle coat;cytoplasmic part;cytoplasmic vesicle part;Golgi apparatus part;intracellular organelle part;intracellular part;macromolecular complex;membrane coat;membrane part;organelle part;plasma membrane part;protein …	Bacterial invasion of epithelial cells;Endocrine and other factor-regulated calcium reabsorption;Endocytosis;Huntington's disease;Lysosome	n
>sp|P08461|ODP2_RAT Dihydrolipoyllysine-residue acetyltransferase component of pyruvate dehydrogenase complex, mitochondrial OS=Rattus norvegicus GN=Dlat PE=1 SV=3	Dlat	P08461	Dihydrolipoyllysine-residue acetyltransferase component of pyruvate dehydrogenase complex, mitochondrial OS=Rattus norvegicus GN=Dlat PE=1 SV=3	0.0760683	0.314583	0.497555	0.597362	0.619131	0.774208	0.823005	0.0241786	0.00904236	0.0187832	0.0311835	0.0364731	0.0223212	0.00111121	+	0		+	+	+	+	+	+	0	139.486	39.2405	15	102	15	15	acetyl-CoA biosynthetic process;acetyl-CoA biosynthetic process from pyruvate;acetyl-CoA catabolic process;acetyl-CoA metabolic process;alcohol metabolic process;behavior;biosynthetic process;carbohydrate metabolic process;carboxylic acid metabolic process;catabolic process;cellular biosynthetic process;cellular carbohydrate metabolic process;cellular catabolic process;cellular ketone metabolic p…	acetyltransferase activity;binding;catalytic activity;dihydrolipoamide S-acyltransferase activity;dihydrolipoyllysine-residue acetyltransferase activity;nucleotide binding;S-acetyltransferase activity;S-acyltransferase activity;transferase activity;transferase activity, transferring acyl groups;transferase activity, transferring acyl groups other than amino-acyl groups	cell part;cytoplasmic part;intracellular membrane-bounded organelle;intracellular organelle;intracellular organelle lumen;intracellular organelle part;intracellular part;macromolecular complex;membrane-bounded organelle;membrane-enclosed lumen;mitochondrial matrix;mitochondrial part;mitochondrion;organelle;organelle lumen;organelle part;protein complex;pyruvate dehydrogenase complex	Citrate cycle (TCA cycle);Glycolysis / Gluconeogenesis;Pyruvate metabolism	n
>sp|P08503|ACADM_RAT Medium-chain specific acyl-CoA dehydrogenase, mitochondrial OS=Rattus norvegicus GN=Acadm PE=1 SV=1	Acadm	P08503	Medium-chain specific acyl-CoA dehydrogenase, mitochondrial OS=Rattus norvegicus GN=Acadm PE=1 SV=1	0.139462	0.686313	0.567319	0.870007	0.951618	1.2279	1.28186	0.00899099	0.027667	0.0308285	0.0237607	0.0096495	0.0322715	0.0127517	+	0		+	+	+	+	+	+	0	59.4313	31.1164	10	37	1	10	carboxylic acid catabolic process;carboxylic acid metabolic process;catabolic process;cellular catabolic process;cellular component assembly;cellular component organization;cellular component organization or biogenesis;cellular ketone metabolic process;cellular lipid catabolic process;cellular lipid metabolic process;cellular metabolic process;cellular process;fatty acid beta-oxidation;fatty acid…	acyl-CoA dehydrogenase activity;binding;carboxylic acid binding;catalytic activity;coenzyme binding;cofactor binding;fatty acid binding;fatty-acyl-CoA binding;flavin adenine dinucleotide binding;identical protein binding;isomerase activity;lipid binding;monocarboxylic acid binding;oxidoreductase activity;oxidoreductase activity, acting on the CH-CH group of donors;protein binding	cell part;cytoplasmic part;intracellular organelle lumen;intracellular organelle part;intracellular part;membrane;membrane-enclosed lumen;mitochondrial matrix;mitochondrial membrane;mitochondrial part;organelle lumen;organelle membrane;organelle part	beta-Alanine metabolism;Fatty acid metabolism;PPAR signaling pathway;Propanoate metabolism;Valine, leucine and isoleucine degradation	n
>sp|P08592|A4_RAT Amyloid beta A4 protein OS=Rattus norvegicus GN=App PE=1 SV=2	App	P08592	Amyloid beta A4 protein OS=Rattus norvegicus GN=App PE=1 SV=2	0.0382008	-0.118397	0.0580678	-0.0406248	0.293751	0.132843	0.163517	0.0471813	0.00792717	0.027077	0.0207081	0.0260443	0.0410692	0.0192402	+	1.67715e-05		+			+		+	0	140.013	40.1299	24	91	3	24	adult behavior;adult locomotory behavior;alcohol metabolic process;anatomical structure development;apoptosis;associative learning;axon cargo transport;axon choice point recognition;axon midline choice point recognition;behavior;behavioral interaction between organisms;biological adhesion;biological regulation;calcium ion homeostasis;cation homeostasis;cell adhesion;cell cycle phase;cell cycle pr…	binding;carbohydrate binding;cation binding;DNA binding;endopeptidase inhibitor activity;endopeptidase regulator activity;enzyme activator activity;enzyme inhibitor activity;enzyme regulator activity;glycosaminoglycan binding;heparin binding;ion binding;metal ion binding;nucleic acid binding;pattern binding;peptidase activator activity;peptidase inhibitor activity;peptidase regulator activity;pol…	apical part of cell;axon;cell part;cell projection;cell projection part;cell surface;ciliary rootlet;cilium part;coated pit;cytoplasmic part;cytoplasmic vesicle;cytoskeletal part;dendritic shaft;dendritic spine;Golgi apparatus;integral to membrane;intracellular membrane-bounded organelle;intracellular organelle;intracellular organelle part;intracellular part;intrinsic to membrane;membrane;membran…	Alzheimer's disease	n
>sp|P08644-2|RASK_RAT Isoform of P08644, Isoform 2B of GTPase KRas OS=Rattus norvegicus GN=Kras	Kras	P08644-2	Isoform of P08644, Isoform 2B of GTPase KRas OS=Rattus norvegicus GN=Kras	-0.344098	-0.571604	-0.6089	-0.70814	-0.672366	-0.83746	-0.654846	0.0203138	0.0338371	0.0447049	0.00831308	0.0430795	0.0130957	0.0310848	+	1.20482e-05		+	+	+	+	+	+	0	75.1884	54.2553	9	48	1	5	actin cytoskeleton organization;actin filament-based process;associative learning;behavior;behavioral interaction between organisms;biological regulation;cell differentiation;cell surface receptor linked signaling pathway;cellular component organization;cellular component organization at cellular level;cellular component organization or biogenesis;cellular component organization or biogenesis at …	binding;catalytic activity;GDP binding;GMP binding;GTP binding;GTPase activity;guanyl nucleotide binding;guanyl ribonucleotide binding;hydrolase activity;hydrolase activity, acting on acid anhydrides;hydrolase activity, acting on acid anhydrides, in phosphorus-containing anhydrides;LRR domain binding;nucleoside-triphosphatase activity;nucleotide binding;protein binding;protein domain specific bin…	cell part;cytoplasmic part;intracellular membrane-bounded organelle;intracellular organelle;intracellular part;membrane;membrane part;membrane raft;membrane-bounded organelle;mitochondrion;organelle;plasma membrane	Acute myeloid leukemia;Aldosterone-regulated sodium reabsorption;Axon guidance;B cell receptor signaling pathway;Bladder cancer;Chemokine signaling pathway;Chronic myeloid leukemia;Colorectal cancer;Dorso-ventral axis formation;Endometrial cancer;ErbB signaling pathway;Fc epsilon RI signaling pathway;Gap junction;Glioma;GnRH signaling pathway;Hepatitis C;Insulin signaling pathway;Long-term depres…	n
>sp|P08721|OSTP_RAT Osteopontin OS=Rattus norvegicus GN=Spp1 PE=1 SV=2	Spp1	P08721	Osteopontin OS=Rattus norvegicus GN=Spp1 PE=1 SV=2	-0.543617	-0.966058	-0.937589	-0.747914	-0.637914	-1.05973	-0.994109	0.166444	0.143926	0.0672519	0.0832418	0.0307758	0.107505	0.0423472	+	0.0310042			+	+	+	+	+	0	18.2529	16.0883	4	8	4	4	anatomical structure development;biological adhesion;biological regulation;biomineral tissue development;cell adhesion;cell chemotaxis;cell differentiation;cell migration;cell motility;cellular component movement;cellular developmental process;cellular process;cellular response to chemical stimulus;cellular response to stimulus;chemotaxis;defense response;developmental process;immune system proce…	binding;extracellular matrix binding	apical part of cell;cell part;cell projection;cytoplasmic part;extracellular region part;extracellular space;intracellular part;membrane-bounded vesicle;organelle;perinuclear region of cytoplasm;vesicle	ECM-receptor interaction;Focal adhesion;Toll-like receptor signaling pathway	n
>sp|P08753|GNAI3_RAT Guanine nucleotide-binding protein G(k) subunit alpha OS=Rattus norvegicus GN=Gnai3 PE=1 SV=3	Gnai3	P08753	Guanine nucleotide-binding protein G(k) subunit alpha OS=Rattus norvegicus GN=Gnai3 PE=1 SV=3	0.41752	0.781536	0.579147	0.452917	0.559759	0.43772	0.568236	0.0397118	0.0129211	0.0413788	0.030974	0.0449726	0.00455206	0.00814988	+	3.5969e-05		+	+	+	+	+	+	0	60.7895	33.3333	13	83	8	8	biological regulation;cAMP-mediated signaling;cell cycle;cell division;cell surface receptor linked signaling pathway;cellular component organization;cellular component organization at cellular level;cellular component organization or biogenesis;cellular component organization or biogenesis at cellular level;cellular membrane fusion;cellular membrane organization;cellular process;cellular respons…	binding;catalytic activity;cation binding;G-protein beta/gamma-subunit complex binding;GTP binding;GTPase activity;guanyl nucleotide binding;guanyl ribonucleotide binding;hydrolase activity;hydrolase activity, acting on acid anhydrides;hydrolase activity, acting on acid anhydrides, in phosphorus-containing anhydrides;ion binding;metal ion binding;molecular transducer activity;nucleoside-triphosph…	cell part;centrosome;cytoplasmic membrane-bounded vesicle;cytoplasmic part;cytoplasmic vesicle;cytoskeletal part;extrinsic to internal side of plasma membrane;extrinsic to membrane;extrinsic to plasma membrane;Golgi apparatus part;Golgi membrane;heterotrimeric G-protein complex;intracellular membrane-bounded organelle;intracellular non-membrane-bounded organelle;intracellular organelle;intracellu…	Axon guidance;Chagas disease (American trypanosomiasis);Chemokine signaling pathway;Gap junction;Gastric acid secretion;Leukocyte transendothelial migration;Long-term depression;Melanogenesis;Progesterone-mediated oocyte maturation;Tight junction;Toxoplasmosis	n
>sp|P09034|ASSY_RAT Argininosuccinate synthase OS=Rattus norvegicus GN=Ass1 PE=1 SV=1	Ass1	P09034	Argininosuccinate synthase OS=Rattus norvegicus GN=Ass1 PE=1 SV=1	1.7548	-0.324701	0.196821	-0.047528	0.0477995	0.131654	0.0705525	0.0326596	0.0784861	0.0348597	0.0778181	0.126252	0.0521347	0.0600062	+	0	+							0	12.3999	8.73786	3	7	3	3	acute inflammatory response;acute-phase response;aging;amide biosynthetic process;amine biosynthetic process;amine metabolic process;anatomical structure development;arginine biosynthetic process;arginine metabolic process;argininosuccinate metabolic process;biosynthetic process;carboxylic acid biosynthetic process;carboxylic acid metabolic process;cellular amide metabolic process;cellular amine …	adenyl nucleotide binding;adenyl ribonucleotide binding;argininosuccinate synthase activity;ATP binding;binding;catalytic activity;ligase activity;ligase activity, forming carbon-nitrogen bonds;nucleotide binding;purine nucleotide binding;purine ribonucleoside triphosphate binding;purine ribonucleotide binding;ribonucleotide binding;toxin binding	cell body fiber;cell part;cell projection;cytoplasmic part;endoplasmic reticulum;intracellular membrane-bounded organelle;intracellular organelle;intracellular organelle part;intracellular part;lysosome;lytic vacuole;membrane;membrane-bounded organelle;mitochondrial membrane;mitochondrial outer membrane;mitochondrial part;neuron projection;nucleus;organelle;organelle membrane;organelle outer memb…	Alanine, aspartate and glutamate metabolism;Arginine and proline metabolism	n
>sp|P09215|KPCD_RAT Protein kinase C delta type OS=Rattus norvegicus GN=Prkcd PE=1 SV=1	Prkcd	P09215	Protein kinase C delta type OS=Rattus norvegicus GN=Prkcd PE=1 SV=1	-0.0871045	-0.249058	-0.368336	-0.551907	-0.670419	-0.735912	-0.634132	0.0202632	0.0121419	0.00937752	0.0313547	0.0361775	0.0175097	0.0365304	+	0		+	+	+	+	+	+	0	14.4437	10.4012	5	12	0	5	acidic amino acid transport;adaptive immune response;adaptive immune response based on somatic recombination of immune receptors built from immunoglobulin superfamily domains;aging;amine transport;amino acid transport;anion transport;apoptosis;aspartate transport;B cell activation;B cell mediated immunity;B cell proliferation;biological regulation;carboxylic acid transport;cell activation;cell ag…	adenyl nucleotide binding;adenyl ribonucleotide binding;ATP binding;binding;calcium-independent protein kinase C activity;catalytic activity;cation binding;enzyme activator activity;enzyme regulator activity;ion binding;kinase activity;metal ion binding;nucleotide binding;phosphotransferase activity, alcohol group as acceptor;protein kinase activity;protein kinase C activity;protein serine/threon…	cell junction;cell part;cell-cell junction;cytoplasmic part;cytosol;endoplasmic reticulum;intracellular membrane-bounded organelle;intracellular organelle;intracellular organelle part;intracellular part;membrane;membrane-bounded organelle;mitochondrion;nuclear matrix;nuclear part;nucleus;organelle;organelle part;perinuclear region of cytoplasm;plasma membrane	Tight junction;Vascular smooth muscle contraction	n
[truncated: 5,795 more rows]
