# Supplementary material for: Integrated Glycoproteomics Identifies a Role of N-Glycosylation and Galectin-1 on Myogenesis and Muscle Development
Source: Mol Cell Proteomics. 2020 Dec 19;20:100030. doi: 10.1074/mcp.RA120.002166 (PMC8724610; doi:10.1074/mcp.RA120.002166)
Supplement: Supplemental Table S2 [file mmc3.xlsx]

## Sheet: 160711_L6Diff_N_Glycomic_Update
Supplementary Table S2. Glycomic quantification during myogenesis in L6 myoblasts
Glycan number	Glycan composition	Glycan type	Core fucosylation	Bisecting GlcNAc	Sialic acid	Sialic acid Linkage	Digalactose unit	Asymmetric Arm extension	GlcNAc antennas	Log(day1/0)	Log(day2/0)	Log(day3/0)	Log(day4/0)	Log(day5/0)	Log(day6/0)	Log(day7/0)	d1 SEM	d2 SEM	d3 SEM	d4 SEM	d5 SEM	d6 SEM	d7 SEM	ANOVA Significant	ANOVA q-value	day1 significant	day2 significant	day3 significant	day4 significant	day5 significant	day6 significant	day7 significant	m/z	Z
1	Hex2HexNAc2	Paucimannose								0.632855	1.95442	1.64948	1.8863	1.80161	1.87517	1.64426	0.228372	0.192506	0.168257	0.0385961	0.0878253	0.104396	0.103648	+	0.0065		+	+	+	+	+	+	749.3	1
2	Hex2HexNAc2dHex1	Paucimannose	y							1.2618	2.38209	2.99818	2.8759	2.92973	2.84531	2.90591	0.200271	0.249204	0.0408648	0.0731937	0.0977917	0.129606	0.112901	+	0		+	+	+	+	+	+	895.4	1
3	Hex3HexNAc2	Paucimannose								0.989295	1.64107	2.09575	2.35383	2.31998	2.27907	2.10279	0.0959781	0.107754	0.148562	0.160937	0.0404138	0.178282	0.216269	+	0.00342857		+	+	+	+	+	+	911.4	1
4	Hex3HexNAc2dHex1	Paucimannose	y							0.528059	1.76463	2.08316	1.95351	2.12235	2.13477	2.06883	0.209172	0.111835	0.0581436	0.151924	0.218138	0.0839882	0.0887319	+	0.000888889		+	+	+	+	+	+	1057.3	1
5	Hex3HexNAc3dHex1	Complex	y						1	1.29425	1.16182	2.54353	2.29124	2.8363	2.66821	2.87914	0.101166	0.578962	0.138186	0.324124	0.136219	0.0809441	0.213102	+	0.016			+		+	+	+	1260.6	1
6	Hex3HexNAc4dHex1	Complex	y						2	0.457747	0.684183	0.460222	0.555874	0.639458	0.473546	0.84878	0.414243	0.0538908	0.153861	0.0651602	0.0660052	0.288592	0.131168		0.899059		+			+			731.3	2
7	Hex3HexNAc5	Complex		y					2	-0.736677	0.427002	0.958894	0.377564	0.486262	0.943624	0.916095	0.479564	0.228432	0.243116	0.187789	0.237088	0.252215	0.332268		0.0578824								759.8	2
9	Hex5HexNAc4	Complex							2	0.44562	0.895291	0.698597	0.723475	0.658324	0.443342	0.563268	0.227399	0.0653336	0.0333809	0.164479	0.0184439	0.0910038	0.015068		0.241407		+	+		+		+	820.3	2
11	Hex4HexNAc5	Complex		y					2	0.161372	0.493777	0.466769	0.444953	0.494639	1.04728	0.747548	0.391819	0.0643694	0.123564	0.10662	0.192263	0.17903	0.210348		0.280643								840.8	2
14	Hex5HexNAc4dHex1	Complex	y						2	0.657092	0.877144	0.905872	0.701101	0.852847	0.6603	0.855588	0.0810169	0.0622733	0.0559085	0.0711197	0.0552188	0.0467265	0.0525126		0.0942326		+	+	+	+	+	+	893.3	2
16	Hex4HexNAc5dHex1	Complex	y	y					2	0.518434	0.57436	0.907317	0.46407	1.12593	1.00506	1.36336	0.17962	0.224759	0.301723	0.432351	0.0520812	0.122731	0.0719815		0.214275					+	+	+	913.9	2
20	Hex7HexNAc4	Complex					2		2	-1.18233	-2.20596	-2.11335	-2.68933	-2.24845	-2.63931	-3.04433	0.0587031	0.135972	0.131229	0.0716507	0.119045	0.337811	0.0134643	+	0.000666667		+	+	+	+	+	+	982.4	2
21	Hex5HexNAc5dHex1	Complex	y	y					2	0.290735	0.274771	0.390357	0.154251	0.613887	0.0620192	0.496956	0.0556501	0.061609	0.0885853	0.181768	0.0273026	0.166348	0.153572		0.14834					+			994.9	2
24	Hex7HexNAc4dHex1	Complex	y				2		2	-1.03495	-2.38538	-1.92177	-2.54798	-2.34357	-2.45785	-2.71739	0.0965212	0.113893	0.100419	0.114643	0.0467385	0.0788868	0.108503	+	0		+	+	+	+	+	+	1055.5	2
25	Hex6HexNAc5dHex1	Complex	y						3	-2.12021	0.592032	0.903999	1.1916	1.07805	1.95272	1.87802	1.71332	0.39167	0.356199	0.237473	0.503922	0.469396	0.29657		0.0806								1075.9	2
29	Hex6HexNAc5dHex1NeuAc1	Complex	y		1	3			3	0.811692	0.621033	0.730296	0.499462	-0.301275	1.17609	0.90096	0.478913	0.233807	0.644678	0.339603	0.954701	0.271395	0.365819		0.720179								1221.5	2
31	Hex6HexNAc5dHex1NeuAc3	Complex	y		3	3 and 3 and 3			3	0.125711	-0.29611	-0.490756	-0.990612	-1.21042	-0.472521	-0.440952	0.179562	0.530603	0.207775	0.29594	0.372506	0.11534	0.240286		0.22								1008.1	3
32	Hex4HexNAc2	High Mannose								0.29829	1.31579	1.78816	2.27358	2.2061	2.59147	2.72704	0.350086	0.124245	0.170889	0.132442	0.0068425	0.0666102	0.175086	+	0		+	+	+	+	+	+	1073.5	2
33	Hex5HexNAc2	High Mannose								-0.0784248	-0.254507	0.127611	-0.0270844	0.540961	0.153091	0.126071	0.180201	0.221119	0.203465	0.165902	0.0697964	0.121334	0.201314		0.226113					+			1235.4	1
34	Hex6HexNAc2	High Mannose								-0.112419	0.282848	0.0189787	0.36937	0.0815344	0.124253	0.211551	0.0813874	0.0404142	0.0635655	0.00932096	0.102276	0.120088	0.0576032	+	0.0475862				+				1397.4	1
36	Hex8HexNAc2	High Mannose								-0.0568853	0.0529662	0.0684823	0.107425	0.14058	0.0477072	0.210908	0.100687	0.0866971	0.0132783	0.0536455	0.0575399	0.0582666	0.0326291		0.301263								860.3	2
37	Hex9HexNAc2	High Mannose								0.0281777	-0.00277462	0.138355	0.225481	0.0578554	0.221323	0.158343	0.0598313	0.0666537	0.0805726	0.0933133	0.123636	0.114788	0.0511193		0.548625								941.4	2
38	Hex10HexNAc2	High Mannose								-0.0518942	-0.488974	-0.261244	-0.538641	-0.368537	-0.485453	-0.477034	0.0980693	0.0623168	0.0750412	0.184391	0.102257	0.05936	0.0527471		0.104182						+	+	1022.4	2
40	Hex6HexNAc3	Hybrid								0.0443057	0.572557	0.386244	0.44584	0.267987	0.648282	0.144225	0.230982	0.0820969	0.0618015	0.0747718	0.0714059	0.0410549	0.197562		0.107111						+		799.8	2
42	Hex6HexNAc3dHex1	Hybrid	y							0.198566	0.122913	0.677317	0.0206589	0.589554	0.223067	-0.00115177	0.0657804	0.243255	0.0282738	0.202908	0.217055	0.192903	0.262863		0.245891			+					872.8	2
43	Hex7HexNAc3	Hybrid								-0.481865	-1.25968	-0.981081	-1.14811	-1.05052	-1.36582	-1.44793	0.167694	0.220517	0.114428	0.0925016	0.0471327	0.116925	0.07119	+	0.0225455			+	+	+	+	+	880.8	2
10a	Hex3HexNAc5dHex1 (A)	Complex	y	y					2	0.469211	0.878063	0.803692	0.840619	1.38955	1.4121	1.14015	0.264321	0.0380018	0.187492	0.170678	0.319443	0.1284	0.343253		0.204		+				+		832.8	2
10b	Hex3HexNAc5dHex1 (B)	Complex	y						3	0.281285	0.109907	-0.279098	-0.634901	-0.0412444	-0.150846	-0.124708	0.117112	0.167457	0.0921332	0.166785	0.260171	0.138684	0.299771		0.183083								832.8	2
10c	Hex3HexNAc5dHex1 (C)	Complex	y						3	0.644878	0.460027	0.952412	0.295622	0.662776	0.699561	0.333674	0.170962	0.315078	0.162157	0.253381	0.363935	0.0933414	0.0895589		0.584246						+		832.8	2
12a	Hex4HexNAc3dHex1NeuAc1 (A)	Complex	y		1	6		3	1	-0.0353281	1.66496	2.30796	2.45409	2.75213	2.65201	2.61416	0.448785	0.349402	0.0747638	0.155336	0.0841038	0.110168	0.122954	+	0.000571429			+	+	+	+	+	856.3	2
12b	Hex4HexNAc3dHex1NeuAc1 (B)	Complex	y		1	3 and 6 (mix)		3 and 6 (mix)	1	-0.121551	0.322827	0.790281	0.943316	1.0538	0.834043	1.16136	0.152272	0.101178	0.0862932	0.0665908	0.134815	0.118864	0.135011	+	0.000727273			+	+	+		+	856.3	2
12c	Hex4HexNAc3dHex1NeuAc1 (C)	Complex	y		1	3		6	1	-0.177047	0.0441484	0.365206	0.203159	0.260604	0.297214	0.300991	0.280971	0.140752	0.0399202	0.191148	0.0922254	0.0362666	0.122832		0.360897			+			+		856.3	2
13a	Hex4HexNAc4NeuAc1 (A)	Complex			1	6			2	1.78247	1.68779	2.2017	2.27581	2.04815	2.81258	2.95684	0.131099	0.152813	0.121503	0.131742	0.152689	0.19752	0.160201	+	0.0064		+	+	+	+	+	+	884.9	2
13b	Hex4HexNAc4NeuAc1 (B)	Complex			1	3			2	0.210414	0.316289	0.621065	0.0630842	0.160558	0.597683	0.397529	0.106066	0.0282693	0.0189332	0.0933321	0.140321	0.136753	0.129791		0.0575		+	+					884.9	2
15a	Hex6HexNAc4 (A)	Complex					1	6	2	-0.120454	-0.61014	-0.933422	-0.878918	-0.774077	-0.753077	-1.34725	0.117243	0.0905303	0.12377	0.168369	0.17094	0.126456	0.0806941	+	0.00863158							+	901.4	2
15b	Hex6HexNAc4 (B)	Complex					1	3	2	-0.491902	-0.450278	-1.41676	-1.43794	-1.50146	-1.74556	-1.15209	0.0622229	0.0181752	0.423241	0.261927	0.208313	0.333907	0.226259		0.0614857		+						901.4	2
17a	Hex4HexNAc4dHex1NeuAc1 (A)	Complex	y		1	6			2	1.81019	2.60783	2.72373	2.90699	2.92336	3.05164	3.04727	0.117038	0.156204	0.185573	0.0734834	0.0520377	0.0953238	0.103897	+	0.000923077		+	+	+	+	+	+	957.9	2
17b	Hex4HexNAc4dHex1NeuAc1 (B)	Complex	y		1	3			2	0.303452	0.351561	0.746039	0.52875	0.506102	0.486131	0.267565	0.0890227	0.0805824	0.112086	0.119771	0.0877625	0.0165627	0.0323936		0.068973						+	+	957.9	2
18a	Hex5HexNAc4NeuAc1 (A)	Complex			1	6			2	1.19288	1.39301	1.31355	1.28078	1.2895	1.09669	1.03534	0.0254834	0.160057	0.0482843	0.0656821	0.0119417	0.0792864	0.101959		0.193878	+		+	+	+	+	+	965.9	2
18b	Hex5HexNAc4NeuAc1 (B)	Complex			1	3			2	0.433077	-0.0391518	0.0984754	-0.0916843	-0.0019346	-0.107571	-0.414032	0.060448	0.0524833	0.0603326	0.0681565	0.004316	0.0990181	0.0663417	+	0.0008								965.9	2
19a	Hex6HexNAc4dHex1 (A)	Complex	y				1	6	2	-0.740801	-1.01257	-1.13446	-1.38156	-1.19007	-1.47779	-1.46209	0.278784	0.0793325	0.0698916	0.0465398	0.108542	0.0252881	0.230706		0.092		+	+	+	+	+		974.4	2
19b	Hex6HexNAc4dHex1 (B)	Complex	y				1	3	2	-0.163614	-0.821183	-0.911117	-1.72339	-1.26752	-1.6087	-1.69219	0.0623624	0.112282	0.149206	0.268032	0.0545257	0.0371749	0.14946	+	0.001					+	+	+	974.4	2
22a	Hex5HexNAc4dHex1NeuAc1 (A)	Complex	y		1	6			2	1.45691	1.87926	1.95078	1.75344	1.72937	1.67316	1.42896	0.121353	0.158681	0.0395753	0.017661	0.14061	0.0908018	0.0926599		0.0819487		+	+	+	+	+	+	1038.9	2
22b	Hex5HexNAc4dHex1NeuAc1 (B)	Complex	y		1	3			2	0.228665	0.137022	0.0405792	-0.10669	-0.150885	-0.244522	-0.517004	0.0926221	0.135791	0.149119	0.143082	0.10698	0.0277452	0.157759		0.0572121						+		1038.9	2
23a	Hex6HexNAc4NeuAc1 (A)	Complex			1	6	1	mix	2	0.398251	-0.235436	-0.612429	-0.415956	-0.986766	-0.8444	-0.915078	0.0822591	0.175362	0.129344	0.0873334	0.276847	0.204199	0.0684808	+	0.00752941							+	1047	2
23b	Hex6HexNAc4NeuAc1 (B)	Complex			1	3	1	mix	2	-0.671714	-1.73461	-1.94658	-2.51946	-2.48742	-2.37199	-3.10149	0.0444482	0.111466	0.0188725	0.109164	0.0571386	0.024614	0.0939658	+	0		+	+	+	+	+	+	1047	2
26a	Hex5HexNAc4NeuAc2 (A)	Complex			2	6 and 6			2	-0.120856	0.119981	-0.295322	0.290929	0.00559743	0.551675	0.134024	0.0920107	0.107932	0.530881	0.0538201	0.178399	0.142137	0.132697		0.404733								1111.4	2
26b	Hex5HexNAc4NeuAc2 (B)	Complex			2	6 and 3			2	0.125262	0.130242	-0.809815	-0.611555	-0.211524	-0.0923748	-0.447912	0.145047	0.297662	0.793128	0.245427	0.0267665	0.173805	0.0669048		0.543683					+			1111.4	2
26c	Hex5HexNAc4NeuAc2 (C)	Complex			2	3 and 3			2	-0.358615	-1.00027	-0.902047	-1.49726	-1.31333	-1.52706	-1.84024	0.263683	0.200951	0.222719	0.242266	0.341257	0.20057	0.323762		0.0789474						+		1111.4	2
27a	Hex6HexNAc4dHex1NeuAc1 (A)	Complex	y		1	6	1	mix	2	0.372013	-1.33472	-1.5532	-2.11938	-1.83441	-1.82319	-2.3978	0.0671643	0.130218	0.361662	0.225906	0.0844745	0.0826548	0.113417	+	0		+		+	+	+	+	1120	2
27b	Hex6HexNAc4dHex1NeuAc1 (B)	Complex	y		1	3	1	mix	2	-0.693082	-1.6548	-2.11081	-2.52871	-2.21087	-2.4637	-2.91241	0.109033	0.105983	0.0228375	0.0671603	0.0385295	0.0391307	0.0078187	+	0		+	+	+	+	+	+	1120	2
28a	Hex5HexNAc4dHex1NeuAc2 (A)	Complex	y		2	6 and 6			2	1.18669	2.01155	2.38517	1.96951	2.26377	2.60452	2.56292	0.503148	0.280989	0.103144	0.161402	0.0511208	0.172551	0.166301		0.0646667			+	+	+	+	+	1184.4	2
28b	Hex5HexNAc4dHex1NeuAc2 (B)	Complex	y		2	6 and 3			2	0.902995	0.88041	1.06397	0.559593	0.800077	0.888904	0.578231	0.197184	0.160864	0.134136	0.236368	0.0714636	0.06385	0.114042		0.395729					+	+		1184.4	2
28c	Hex5HexNAc4dHex1NeuAc2 (C)	Complex	y		2	3 and 3			2	-0.210476	-0.505426	-0.59798	-1.19194	-1.07464	-0.897268	-1.19865	0.236859	0.0637328	0.0452115	0.292122	0.15746	0.0619841	0.0719462	+	0.02784			+			+	+	1184.4	2
30a	Hex6HexNAc5dHex1NeuAc2 (A)	Complex	y		2	6 and 3			3	1.13672	-0.651945	-0.681522	-0.455791	1.07275	1.43723	-0.784704	0.144745	1.25981	0.863924	0.776698	0.152607	0.268032	1.46523		0.469574								1367	2
30b	Hex6HexNAc5dHex1NeuAc2 (B)	Complex	y		2	3 and 3			3	0.251253	0.665098	-0.840741	-0.638736	-0.0564669	0.446467	0.425696	0.272909	0.0728428	0.396635	0.33639	0.144041	0.231304	0.195629	+	0.0371429								1367	2
35a	Hex7HexNAc2 (A)	High Mannose								-0.0902416	0.157706	0.00784223	0.279103	0.29437	0.240112	0.435259	0.105636	0.0467545	0.0272646	0.00755779	0.0534214	0.0553912	0.102616	+	0.0112				+				779.3	2
35b	Hex7HexNAc2 (B)	High Mannose								-0.136016	-0.175412	-0.367247	0.0987652	-0.308469	-0.00417195	0.102552	0.0151853	0.0636583	0.151174	0.106748	0.0906458	0.0813099	0.137482		0.0811707								779.3	2
39a	Hex5HexNAc3dHex1 (A)	Hybrid	y							0.345647	0.300259	0.838317	0.67851	0.954109	0.9939	0.920679	0.0971575	0.127271	0.0773559	0.192915	0.211772	0.229117	0.188444		0.109391			+					791.8	2
39b	Hex5HexNAc3dHex1 (B)	Hybrid	y							-1.11885	-1.32782	-0.70163	-1.27091	-1.16893	-1.29303	-0.869629	0.21577	0.302208	0.115782	0.160297	0.316052	0.197865	0.167523		0.534645								791.8	2
41a	Hex5HexNAc3NeuAc1 (A)	Hybrid			1	6				0.0186396	0.406601	0.922785	0.645662	0.81824	1.21433	1.35447	0.127062	0.306009	0.16949	0.126119	0.0892839	0.0817995	0.0737093	+	0.00777778					+	+	+	864.3	2
41b	Hex5HexNAc3NeuAc1 (B)	Hybrid			1	3				-0.103138	-0.156775	-0.519068	-0.517063	-0.458384	-0.202403	-0.675916	0.110476	0.0419363	0.071672	0.164558	0.0964482	0.0636937	0.122999	+	0.0470968								864.3	2
44a	Hex5HexNAc3dHex1NeuAc1 (A)	Hybrid	y		1	6				1.56497	1.87991	1.95454	2.32202	2.12186	2.99137	3.14192	0.20443	0.173592	0.119791	0.229498	0.289083	0.291728	0.30781	+	0.0229565		+	+	+		+	+	937.4	2
44b	Hex5HexNAc3dHex1NeuAc1 (B)	Hybrid	y		1	3				-0.0876079	-0.299044	-0.541257	-0.336019	-0.377215	-0.218473	-0.063009	0.0936674	0.262519	0.0711848	0.264985	0.221126	0.0625587	0.0722108		0.625758								937.4	2
45a	Hex6HexNAc3NeuAc1 (A)	Hybrid			1	6		3		0.830041	1.31144	1.29746	1.42808	1.16547	1.64715	1.83108	0.104503	0.0354516	0.10468	0.182901	0.174377	0.109897	0.170852	+	0.0258333		+	+			+	+	945.3	2
45b	Hex6HexNAc3NeuAc1 (B)	Hybrid			1	3		3		-0.0529478	-0.39908	-0.504482	-0.537567	-0.557046	-0.388321	-0.720527	0.0928256	0.0889692	0.107134	0.146755	0.063378	0.0404422	0.0534849	+	0.0336296					+	+	+	945.3	2
8a	Hex4HexNAc4dHex1 (A)	Complex	y					3	2	0.47638	0.51625	1.00189	0.915583	1.10989	1.10707	1.17482	0.222018	0.0741814	0.0801506	0.19278	0.081451	0.0723405	0.130907	+	0.0473333			+		+	+	+	812.3	2
8b	Hex4HexNAc4dHex1 (B)	Complex	y					6	2	0.36673	0.862175	1.21911	1.13226	1.31465	1.13574	0.97415	0.2021	0.109877	0.148256	0.150672	0.112441	0.126501	0.0826285	+	0.0336923			+		+	+	+	812.3	2
