# Supplementary material for: Integrated Glycoproteomics Identifies a Role of N-Glycosylation and Galectin-1 on Myogenesis and Muscle Development
Source: Mol Cell Proteomics. 2020 Dec 19;20:100030. doi: 10.1074/mcp.RA120.002166 (PMC8724610; doi:10.1074/mcp.RA120.002166)
Supplement: Supplemental Table S3 [file mmc4.xlsx]

## Sheet: Sheet1
Supplementary Table S3. Glycopeptide spectral matches identified during myogenesis in L6 myoblasts
Sequence	Modifications	Master Protein Accessions	Protein Accessions	Protein Descriptions	# Missed Cleavages	Charge	Original Precursor Charge	m/z [Da]	MH+ [Da]	Theo. MH+ [Da]	DeltaM [ppm]	Off By X	Activation Type	MS Order	Isolation Interference [%]	Average Reporter S/N	RT [min]	First Scan	Master Scan(s)	Spectrum File	|Log Prob|	Byonic Score	Delta Byonic Score	Delta Mod Score	q-Value 2D	Glycan composition	Position in Protein
AACAVRPQEVNMVNGTLTNPVTGK	N-Term(TMT6plex); C3(Carbamidomethyl); M12(Oxidation); N14(HexNAc(2)Hex(10)); K24(TMT6plex)	G3V824	G3V824	Insulin-like growth factor 2 receptor, isoform CRA_b OS=Rattus norvegicus GN=Igf2r PE=1 SV=1	0	4	4	1257.59	5027.33	5028.28	-189.06	-1	EThcD	MS2	6.73577	54.16	96.2526	19144	19109	151208_Fusion_BP_L6Diff_glyco_Exp3.raw	1.67342	102.95	4.30554	4.30554	0.00515464	HexNAc(2)Hex(10)	2114
AACAVRPQEVNMVNGTLTNPVTGK	N-Term(TMT6plex); C3(Carbamidomethyl); M12(Oxidation); N14(HexNAc(2)Hex(8)); K24(TMT6plex)	G3V824	G3V824	Insulin-like growth factor 2 receptor, isoform CRA_b OS=Rattus norvegicus GN=Igf2r PE=1 SV=1	0	4	4	1177.06	4705.21	4704.18	219.473	1	EThcD	MS2	21.6327	53.21	96.0481	19088	19049	151208_Fusion_BP_L6Diff_glyco_Exp3.raw	6.73264	398.725	212.52	43.4662	2.21974e-08	HexNAc(2)Hex(8)	2114
AACAVRPQEVNMVNGTLTNPVTGK	N-Term(TMT6plex); C3(Carbamidomethyl); M12(Oxidation); N14(HexNAc(6)Hex(3)); K24(TMT6plex)	G3V824	G3V824	Insulin-like growth factor 2 receptor, isoform CRA_b OS=Rattus norvegicus GN=Igf2r PE=1 SV=1	0	4	4	1177.06	4705.21	4706.23	-216.932	-1	HCD	MS2	21.6327	53.21	96.0356	19086	19049	151208_Fusion_BP_L6Diff_glyco_Exp3.raw	5.1683	401.63	287.752	5.80004	4.9072e-07	HexNAc(6)Hex(3)	2114
AACAVRPQEVNMVNGTLTNPVTGK	N-Term(TMT6plex); C3(Carbamidomethyl); M12(Oxidation); N14(HexNAc(7)Hex(4)Fuc(1)); K24(TMT6plex)	G3V824	G3V824	Insulin-like growth factor 2 receptor, isoform CRA_b OS=Rattus norvegicus GN=Igf2r PE=1 SV=1	0	4	4	1305.36	5218.42	5217.42	191.833	1	EThcD	MS2	71.1326	21.58	102.743	20813	20756	151208_Fusion_BP_L6Diff_glyco_Exp2.raw	8.2114	272.351	215.434	215.434	1.16153e-09	HexNAc(7)Hex(4)Fuc(1)	2114
AACAVRPQEVNMVNGTLTNPVTGK	N-Term(TMT6plex); C3(Carbamidomethyl); N14(HexNAc(2)Hex(12)); K24(TMT6plex)	G3V824	G3V824	Insulin-like growth factor 2 receptor, isoform CRA_b OS=Rattus norvegicus GN=Igf2r PE=1 SV=1	0	4	4	1334.87	5336.44	5336.39	9.17678	0	EThcD	MS2	18.4513	24.08	102.131	20699	20644	151208_Fusion_BP_L6Diff_glyco_Exp3.raw	6.8308	327.614	245.228	4.12643	1.75015e-08	HexNAc(2)Hex(12)	2114
AACAVRPQEVNMVNGTLTNPVTGK	N-Term(TMT6plex); C3(Carbamidomethyl); N14(HexNAc(2)Hex(5)); K24(TMT6plex)	G3V824	G3V824	Insulin-like growth factor 2 receptor, isoform CRA_b OS=Rattus norvegicus GN=Igf2r PE=1 SV=1	0	3	3	1401.35	4202.03	4202.02	0.461636	0	HCD	MS2	16.7313	31.37	98.738	19929	19882	151208_Fusion_BP_L6Diff_glyco_Exp1.raw	5.45645	240.371	182.048	110.107	2.6419e-07	HexNAc(2)Hex(5)	2114
AACAVRPQEVNMVNGTLTNPVTGK	N-Term(TMT6plex); C3(Carbamidomethyl); N14(HexNAc(2)Hex(6)); K24(TMT6plex)	G3V824	G3V824	Insulin-like growth factor 2 receptor, isoform CRA_b OS=Rattus norvegicus GN=Igf2r PE=1 SV=1	0	4	4	1091.78	4364.1	4364.08	5.6377	0	HCD	MS2	23.3423	43.47	98.2519	19627	19587	151208_Fusion_BP_L6Diff_glyco_Exp2.raw	2.00912	233.913	117.946	117.946	0.00318907	HexNAc(2)Hex(6)	2114
AACAVRPQEVNMVNGTLTNPVTGK	N-Term(TMT6plex); C3(Carbamidomethyl); N14(HexNAc(2)Hex(7)); K24(TMT6plex)	G3V824	G3V824	Insulin-like growth factor 2 receptor, isoform CRA_b OS=Rattus norvegicus GN=Igf2r PE=1 SV=1	0	4	4	1132.29	4526.15	4526.13	3.79795	0	EThcD	MS2	35.0026	41.15	96.3745	19176	19135	151208_Fusion_BP_L6Diff_glyco_Exp3.raw	5.6894	220.802	122.448	122.448	1.92135e-07	HexNAc(2)Hex(7)	2114
AACAVRPQEVNMVNGTLTNPVTGK	N-Term(TMT6plex); C3(Carbamidomethyl); N14(HexNAc(2)Hex(7)); K24(TMT6plex)	G3V824	G3V824	Insulin-like growth factor 2 receptor, isoform CRA_b OS=Rattus norvegicus GN=Igf2r PE=1 SV=1	0	3	3	1509.38	4526.13	4526.13	0.551017	0	HCD	MS2	10.327	25.62	96.2908	19155	19109	151208_Fusion_BP_L6Diff_glyco_Exp3.raw	8.97216	545.307	464.43	464.43	3.78838e-11	HexNAc(2)Hex(7)	2114
AACAVRPQEVNMVNGTLTNPVTGK	N-Term(TMT6plex); C3(Carbamidomethyl); N14(HexNAc(2)Hex(8)); K24(TMT6plex)	G3V824	G3V824	Insulin-like growth factor 2 receptor, isoform CRA_b OS=Rattus norvegicus GN=Igf2r PE=1 SV=1	0	4	4	1172.8	4688.19	4688.18	1.56463	0	EThcD	MS2	6.84899	74.98	97.6014	19453	19423	151208_Fusion_BP_L6Diff_glyco_Exp2.raw	9.10426	463.574	303.148	303.148	9.04221e-11	HexNAc(2)Hex(8)	2114
AACAVRPQEVNMVNGTLTNPVTGK	N-Term(TMT6plex); C3(Carbamidomethyl); N14(HexNAc(2)Hex(8)); K24(TMT6plex)	G3V824	G3V824	Insulin-like growth factor 2 receptor, isoform CRA_b OS=Rattus norvegicus GN=Igf2r PE=1 SV=1	0	4	4	1172.8	4688.19	4688.18	1.56463	0	HCD	MS2	6.84899	74.98	97.5882	19451	19423	151208_Fusion_BP_L6Diff_glyco_Exp2.raw	15.1707	808.659	643.943	643.943	9.06666e-17	HexNAc(2)Hex(8)	2114
AACAVRPQEVNMVNGTLTNPVTGK	N-Term(TMT6plex); C3(Carbamidomethyl); N14(HexNAc(2)Hex(9)); K24(TMT6plex)	G3V824	G3V824	Insulin-like growth factor 2 receptor, isoform CRA_b OS=Rattus norvegicus GN=Igf2r PE=1 SV=1	0	4	4	1213.32	4850.24	4850.24	1.79599	0	EThcD	MS2	17.2667	66.7	97.6688	19642	19601	151208_Fusion_BP_L6Diff_glyco_Exp1.raw	12.8559	645.033	464.392	464.392	1.36223e-14	HexNAc(2)Hex(9)	2114
AACAVRPQEVNMVNGTLTNPVTGK	N-Term(TMT6plex); C3(Carbamidomethyl); N14(HexNAc(2)Hex(9)); K24(TMT6plex)	G3V824	G3V824	Insulin-like growth factor 2 receptor, isoform CRA_b OS=Rattus norvegicus GN=Igf2r PE=1 SV=1	0	4	4	1213.32	4850.24	4850.24	1.79599	0	HCD	MS2	17.2667	66.7	97.6575	19640	19601	151208_Fusion_BP_L6Diff_glyco_Exp1.raw	15.1707	834.642	689.534	689.534	8.48929e-17	HexNAc(2)Hex(9)	2114
AACAVRPQEVNMVNGTLTNPVTGK	N-Term(TMT6plex); C3(Carbamidomethyl); N14(HexNAc(4)Hex(3)Fuc(1)); K24(TMT6plex)	G3V824	G3V824	Insulin-like growth factor 2 receptor, isoform CRA_b OS=Rattus norvegicus GN=Igf2r PE=1 SV=1	0	4	4	1108.29	4430.14	4430.14	1.01706	0	HCD	MS2	26.6588	35.9	98.4293	19674	19642	151208_Fusion_BP_L6Diff_glyco_Exp2.raw	6.36391	422.958	222.33	222.33	2.28417e-08	HexNAc(4)Hex(3)Fuc(1)	2114
AACAVRPQEVNMVNGTLTNPVTGK	N-Term(TMT6plex); C3(Carbamidomethyl); N14(HexNAc(4)Hex(4)Fuc(2)NeuGc(1)); K24(TMT6plex)	G3V824	G3V824	Insulin-like growth factor 2 receptor, isoform CRA_b OS=Rattus norvegicus GN=Igf2r PE=1 SV=1	0	4	4	1261.85	5044.36	5045.34	-193.03	-1	EThcD	MS2	30.0432	40.04	98.0773	19751	19712	151208_Fusion_BP_L6Diff_glyco_Exp1.raw	7.06591	421.038	244.016	70.7886	1.07724e-08	HexNAc(4)Hex(4)Fuc(2)NeuGc(1)	2114
AACAVRPQEVNMVNGTLTNPVTGK	N-Term(TMT6plex); C3(Carbamidomethyl); N14(HexNAc(4)Hex(4)Fuc(2)NeuGc(1)); K24(TMT6plex)	G3V824	G3V824	Insulin-like growth factor 2 receptor, isoform CRA_b OS=Rattus norvegicus GN=Igf2r PE=1 SV=1	0	4	4	1261.85	5044.36	5045.34	-193.03	-1	HCD	MS2	30.0432	40.04	98.0643	19749	19712	151208_Fusion_BP_L6Diff_glyco_Exp1.raw	10.1746	627.652	463.579	391.24	4.06091e-12	HexNAc(4)Hex(4)Fuc(2)NeuGc(1)	2114
AACAVRPQEVNMVNGTLTNPVTGK	N-Term(TMT6plex); C3(Carbamidomethyl); N14(HexNAc(4)Hex(5)Fuc(1)NeuAc(1)NeuGc(1)); K24(TMT6plex)	G3V824	G3V824	Insulin-like growth factor 2 receptor, isoform CRA_b OS=Rattus norvegicus GN=Igf2r PE=1 SV=1	0	4	4	1338.86	5352.43	5352.43	1.04462	0	HCD	MS2	25.6189	26.41	108.684	22445	22403	151208_Fusion_BP_L6Diff_glyco_Exp3.raw	5.77522	324.119	196.002	196.002	1.2213e-07	HexNAc(4)Hex(5)Fuc(1)NeuAc(1)NeuGc(1)	2114
AACAVRPQEVNMVNGTLTNPVTGK	N-Term(TMT6plex); C3(Carbamidomethyl); N14(HexNAc(4)Hex(5)Fuc(1)NeuAc(2)); K24(TMT6plex)	G3V824	G3V824	Insulin-like growth factor 2 receptor, isoform CRA_b OS=Rattus norvegicus GN=Igf2r PE=1 SV=1	0	5	5	1068.09	5336.44	5336.43	2.27683	0	EThcD	MS2	11.4845	44.45	110.774	22947	22913	151208_Fusion_BP_L6Diff_glyco_Exp2.raw	13.621	731.589	630.462	71.5536	2.89738e-15	HexNAc(4)Hex(5)Fuc(1)NeuAc(2)	2114
AACAVRPQEVNMVNGTLTNPVTGK	N-Term(TMT6plex); C3(Carbamidomethyl); N14(HexNAc(4)Hex(5)Fuc(1)NeuAc(2)); K24(TMT6plex)	G3V824	G3V824	Insulin-like growth factor 2 receptor, isoform CRA_b OS=Rattus norvegicus GN=Igf2r PE=1 SV=1	0	4	4	1334.87	5336.44	5336.43	2.10779	0	HCD	MS2	18.4513	24.08	102.121	20697	20644	151208_Fusion_BP_L6Diff_glyco_Exp3.raw	6.98443	527.126	346.585	8	3.29071e-09	HexNAc(4)Hex(5)Fuc(1)NeuAc(2)	2114
AACAVRPQEVNMVNGTLTNPVTGK	N-Term(TMT6plex); C3(Carbamidomethyl); N14(HexNAc(4)Hex(5)Fuc(1)NeuGc(1)); K24(TMT6plex)	G3V824	G3V824	Insulin-like growth factor 2 receptor, isoform CRA_b OS=Rattus norvegicus GN=Igf2r PE=1 SV=1	0	4	4	1266.35	5062.36	5061.33	203.931	1	EThcD	MS2	36.4397	50.41	103.453	20999	20961	151208_Fusion_BP_L6Diff_glyco_Exp2.raw	10.1649	560.163	434.721	7.1164	7.8895e-12	HexNAc(4)Hex(5)Fuc(1)NeuGc(1)	2114
AACAVRPQEVNMVNGTLTNPVTGK	N-Term(TMT6plex); C3(Carbamidomethyl); N14(HexNAc(4)Hex(5)Fuc(2)NeuGc(1)); K24(TMT6plex)	G3V824	G3V824	Insulin-like growth factor 2 receptor, isoform CRA_b OS=Rattus norvegicus GN=Igf2r PE=1 SV=1	0	4	4	1302.86	5208.4	5207.39	194.592	1	HCD	MS2	47.3647	24.08	98.1939	19783	19740	151208_Fusion_BP_L6Diff_glyco_Exp1.raw	3.44859	206.573	190.761	8.55655	0.000784724	HexNAc(4)Hex(5)Fuc(2)NeuGc(1)	2114
AACAVRPQEVNMVNGTLTNPVTGK	N-Term(TMT6plex); C3(Carbamidomethyl); N14(HexNAc(4)Hex(5)Fuc(3)NeuAc(1)); K24(TMT6plex)	G3V824	G3V824	Insulin-like growth factor 2 receptor, isoform CRA_b OS=Rattus norvegicus GN=Igf2r PE=1 SV=1	0	4	4	1334.87	5336.46	5337.45	-185.045	-1	EThcD	MS2	77.9653	22.08	103.596	21037	20989	151208_Fusion_BP_L6Diff_glyco_Exp2.raw	7.38852	421.344	297.102	3.76847	5.24595e-09	HexNAc(4)Hex(5)Fuc(3)NeuAc(1)	2114
AACAVRPQEVNMVNGTLTNPVTGK	N-Term(TMT6plex); C3(Carbamidomethyl); N14(HexNAc(4)Hex(5)Fuc(3)NeuAc(1)); K24(TMT6plex)	G3V824	G3V824	Insulin-like growth factor 2 receptor, isoform CRA_b OS=Rattus norvegicus GN=Igf2r PE=1 SV=1	0	5	5	1068.09	5336.44	5337.45	-188.901	-1	HCD	MS2	11.4845	44.45	110.763	22945	22913	151208_Fusion_BP_L6Diff_glyco_Exp2.raw	12.2209	744.041	597.785	11.3895	6.34077e-14	HexNAc(4)Hex(5)Fuc(3)NeuAc(1)	2114
AACAVRPQEVNMVNGTLTNPVTGK	N-Term(TMT6plex); C3(Carbamidomethyl); N14(HexNAc(4)Hex(5)NeuGc(1)); K24(TMT6plex)	G3V824	G3V824	Insulin-like growth factor 2 receptor, isoform CRA_b OS=Rattus norvegicus GN=Igf2r PE=1 SV=1	0	4	4	1229.83	4916.28	4915.27	204.785	1	EThcD	MS2	43.8999	52.09	97.2371	19526	19479	151208_Fusion_BP_L6Diff_glyco_Exp1.raw	11.8559	594.165	452.599	20.8368	9.95049e-14	HexNAc(4)Hex(5)NeuGc(1)	2114
AACAVRPQEVNMVNGTLTNPVTGK	N-Term(TMT6plex); C3(Carbamidomethyl); N14(HexNAc(4)Hex(5)NeuGc(1)); K24(TMT6plex)	G3V824	G3V824	Insulin-like growth factor 2 receptor, isoform CRA_b OS=Rattus norvegicus GN=Igf2r PE=1 SV=1	0	4	4	1229.83	4916.28	4915.27	204.785	1	HCD	MS2	43.8999	52.09	97.2241	19524	19479	151208_Fusion_BP_L6Diff_glyco_Exp1.raw	15.1707	808.964	576.061	2.1026	8.37245e-17	HexNAc(4)Hex(5)NeuGc(1)	2114
AACAVRPQEVNMVNGTLTNPVTGK	N-Term(TMT6plex); C3(Carbamidomethyl); N14(HexNAc(4)Hex(6)Fuc(1)); K24(TMT6plex)	G3V824	G3V824	Insulin-like growth factor 2 receptor, isoform CRA_b OS=Rattus norvegicus GN=Igf2r PE=1 SV=1	0	5	5	984.266	4917.3	4916.29	204.848	1	EThcD	MS2	52.8788	27.4	95.4632	18929	18894	151208_Fusion_BP_L6Diff_glyco_Exp3.raw	12.1165	624.721	523.253	159.987	6.08203e-14	HexNAc(4)Hex(6)Fuc(1)	2114
AACAVRPQEVNMVNGTLTNPVTGK	N-Term(TMT6plex); C3(Carbamidomethyl); N14(HexNAc(4)Hex(6)Fuc(1)); K24(TMT6plex)	G3V824	G3V824	Insulin-like growth factor 2 receptor, isoform CRA_b OS=Rattus norvegicus GN=Igf2r PE=1 SV=1	0	5	5	984.266	4917.3	4916.29	204.848	1	HCD	MS2	52.8788	27.4	95.4502	18927	18894	151208_Fusion_BP_L6Diff_glyco_Exp3.raw	10.8074	612.354	467.782	308.286	1.21104e-12	HexNAc(4)Hex(6)Fuc(1)	2114
AACAVRPQEVNMVNGTLTNPVTGK	N-Term(TMT6plex); C3(Carbamidomethyl); N14(HexNAc(4)Hex(6)Fuc(1)NeuGc(1)); K24(TMT6plex)	G3V824	G3V824	Insulin-like growth factor 2 receptor, isoform CRA_b OS=Rattus norvegicus GN=Igf2r PE=1 SV=1	0	4	4	1306.59	5223.32	5223.38	-11.5278	0	EThcD	MS2	91.0628	42.05	103.513	21194	21148	151208_Fusion_BP_L6Diff_glyco_Exp1.raw	9.9659	560.028	415.919	22.1226	1.09765e-11	HexNAc(4)Hex(6)Fuc(1)NeuGc(1)	2114
AACAVRPQEVNMVNGTLTNPVTGK	N-Term(TMT6plex); C3(Carbamidomethyl); N14(HexNAc(4)Hex(6)NeuAc(1)); K24(TMT6plex)	G3V824	G3V824	Insulin-like growth factor 2 receptor, isoform CRA_b OS=Rattus norvegicus GN=Igf2r PE=1 SV=1	0	4	4	1266.35	5062.36	5061.33	203.931	1	HCD	MS2	36.4397	50.41	103.441	20997	20961	151208_Fusion_BP_L6Diff_glyco_Exp2.raw	14.4109	814.204	637.291	31.4828	4.2026e-16	HexNAc(4)Hex(6)NeuAc(1)	2114
AACAVRPQEVNMVNGTLTNPVTGK	N-Term(TMT6plex); C3(Carbamidomethyl); N14(HexNAc(4)Hex(6)NeuGc(1)); K24(TMT6plex)	G3V824	G3V824	Insulin-like growth factor 2 receptor, isoform CRA_b OS=Rattus norvegicus GN=Igf2r PE=1 SV=1	0	5	5	1016.27	5077.34	5077.33	2.94532	0	EThcD	MS2		44.95	96.8282	19251	19214	151208_Fusion_BP_L6Diff_glyco_Exp2.raw	10.621	594.337	515.938	47.7676	2.02233e-12	HexNAc(4)Hex(6)NeuGc(1)	2114
AACAVRPQEVNMVNGTLTNPVTGK	N-Term(TMT6plex); C3(Carbamidomethyl); N14(HexNAc(4)Hex(6)NeuGc(1)); K24(TMT6plex)	G3V824	G3V824	Insulin-like growth factor 2 receptor, isoform CRA_b OS=Rattus norvegicus GN=Igf2r PE=1 SV=1	0	3	3	1693.45	5078.35	5077.33	201.636	1	HCD	MS2	9.63047	28.37	95.1384	18844	18810	151208_Fusion_BP_L6Diff_glyco_Exp3.raw	8.26541	514.386	432.286	0.8782	4.00787e-10	HexNAc(4)Hex(6)NeuGc(1)	2114
AACAVRPQEVNMVNGTLTNPVTGK	N-Term(TMT6plex); C3(Carbamidomethyl); N14(HexNAc(4)Hex(7)Fuc(1)); K24(TMT6plex)	G3V824	G3V824	Insulin-like growth factor 2 receptor, isoform CRA_b OS=Rattus norvegicus GN=Igf2r PE=1 SV=1	0	4	4	1270.6	5079.36	5078.35	200.328	1	EThcD	MS2	47.9695	27.22	90.478	17610	17576	151208_Fusion_BP_L6Diff_glyco_Exp3.raw	8.67951	423.892	339.956	31.3255	3.14143e-10	HexNAc(4)Hex(7)Fuc(1)	2114
AACAVRPQEVNMVNGTLTNPVTGK	N-Term(TMT6plex); C3(Carbamidomethyl); N14(HexNAc(4)Hex(7)Fuc(1)); K24(TMT6plex)	G3V824	G3V824	Insulin-like growth factor 2 receptor, isoform CRA_b OS=Rattus norvegicus GN=Igf2r PE=1 SV=1	0	5	5	1016.27	5077.34	5078.35	-197.987	-1	HCD	MS2		44.95	96.818	19249	19214	151208_Fusion_BP_L6Diff_glyco_Exp2.raw	9.22087	597.34	420.345	6.4782	1.94577e-11	HexNAc(4)Hex(7)Fuc(1)	2114
AACAVRPQEVNMVNGTLTNPVTGK	N-Term(TMT6plex); C3(Carbamidomethyl); N14(HexNAc(4)Hex(7)Fuc(2)); K24(TMT6plex)	G3V824	G3V824	Insulin-like growth factor 2 receptor, isoform CRA_b OS=Rattus norvegicus GN=Igf2r PE=1 SV=1	0	4	4	1306.59	5223.32	5224.4	-206.84	-1	HCD	MS2	91.0628	42.05	103.503	21192	21148	151208_Fusion_BP_L6Diff_glyco_Exp1.raw	14.3375	834.79	611.674	0	6.24162e-16	HexNAc(4)Hex(7)Fuc(2)	2114
AACAVRPQEVNMVNGTLTNPVTGK	N-Term(TMT6plex); C3(Carbamidomethyl); N14(HexNAc(5)Hex(3)Fuc(1)NeuAc(1)); K24(TMT6plex)	G3V824	G3V824	Insulin-like growth factor 2 receptor, isoform CRA_b OS=Rattus norvegicus GN=Igf2r PE=1 SV=1	0	4	4	1232.06	4925.22	4924.31	185.053	1	EThcD	MS2	84.8609	31.05	96.9929	19294	19242	151208_Fusion_BP_L6Diff_glyco_Exp2.raw	5.21993	229.442	90.5154	90.5154	4.75701e-07	HexNAc(5)Hex(3)Fuc(1)NeuAc(1)	2114
AACAVRPQEVNMVNGTLTNPVTGK	N-Term(TMT6plex); C3(Carbamidomethyl); N14(HexNAc(5)Hex(3)Fuc(1)NeuAc(1)); K24(TMT6plex)	G3V824	G3V824	Insulin-like growth factor 2 receptor, isoform CRA_b OS=Rattus norvegicus GN=Igf2r PE=1 SV=1	0	4	4	1232.06	4925.22	4924.31	185.053	1	HCD	MS2	84.8609	31.05	96.9827	19292	19242	151208_Fusion_BP_L6Diff_glyco_Exp2.raw	1.13452	148.708	31.0713	31.0713	0.00672947	HexNAc(5)Hex(3)Fuc(1)NeuAc(1)	2114
AACAVRPQEVNMVNGTLTNPVTGK	N-Term(TMT6plex); C3(Carbamidomethyl); N14(HexNAc(5)Hex(4)Fuc(1)NeuAc(2)); K24(TMT6plex)	G3V824	G3V824	Insulin-like growth factor 2 receptor, isoform CRA_b OS=Rattus norvegicus GN=Igf2r PE=1 SV=1	0	4	4	1345.1	5377.38	5377.46	-13.8324	0	EThcD	MS2	64.7363	18.69	109.843	22701	22655	151208_Fusion_BP_L6Diff_glyco_Exp2.raw	2.14358	123.016	16.2081	16.2081	0.00489596	HexNAc(5)Hex(4)Fuc(1)NeuAc(2)	2114
AACAVRPQEVNMVNGTLTNPVTGK	N-Term(TMT6plex); C3(Carbamidomethyl); N14(HexNAc(5)Hex(4)Fuc(2)NeuAc(1)); K24(TMT6plex)	G3V824	G3V824	Insulin-like growth factor 2 receptor, isoform CRA_b OS=Rattus norvegicus GN=Igf2r PE=1 SV=1	0	4	4	1308.85	5232.4	5232.42	-4.52786	0	EThcD	MS2	36.0114	34.13	102.728	20809	20756	151208_Fusion_BP_L6Diff_glyco_Exp2.raw	8.2949	396.605	265.421	17.2759	9.58655e-10	HexNAc(5)Hex(4)Fuc(2)NeuAc(1)	2114
AACAVRPQEVNMVNGTLTNPVTGK	N-Term(TMT6plex); C3(Carbamidomethyl); N14(HexNAc(5)Hex(4)Fuc(2)NeuAc(1)); K24(TMT6plex)	G3V824	G3V824	Insulin-like growth factor 2 receptor, isoform CRA_b OS=Rattus norvegicus GN=Igf2r PE=1 SV=1	0	4	4	1308.85	5232.4	5232.42	-4.52786	0	HCD	MS2	36.0114	34.13	102.715	20807	20756	151208_Fusion_BP_L6Diff_glyco_Exp2.raw	4.85946	308.406	161.992	22.468	8.82467e-07	HexNAc(5)Hex(4)Fuc(2)NeuAc(1)	2114
AACAVRPQEVNMVNGTLTNPVTGK	N-Term(TMT6plex); C3(Carbamidomethyl); N14(HexNAc(5)Hex(4)Fuc(2)NeuGc(1)); K24(TMT6plex)	G3V824	G3V824	Insulin-like growth factor 2 receptor, isoform CRA_b OS=Rattus norvegicus GN=Igf2r PE=1 SV=1	0	5	5	1050.27	5247.34	5248.42	-205.327	-1	EThcD	MS2	70.0033	64.71	103.589	21214	21179	151208_Fusion_BP_L6Diff_glyco_Exp1.raw	8.92498	455.903	386.625	10.6934	1.54231e-10	HexNAc(5)Hex(4)Fuc(2)NeuGc(1)	2114
AACAVRPQEVNMVNGTLTNPVTGK	N-Term(TMT6plex); C3(Carbamidomethyl); N14(HexNAc(5)Hex(4)NeuAc(1)NeuGc(1)); K24(TMT6plex)	G3V824	G3V824	Insulin-like growth factor 2 receptor, isoform CRA_b OS=Rattus norvegicus GN=Igf2r PE=1 SV=1	0	5	5	1050.27	5247.34	5247.4	-10.9082	0	HCD	MS2	70.0033	64.71	103.579	21212	21179	151208_Fusion_BP_L6Diff_glyco_Exp1.raw	8.86753	589.082	408.867	6.4782	5.41509e-11	HexNAc(5)Hex(4)NeuAc(1)NeuGc(1)	2114
AACAVRPQEVNMVNGTLTNPVTGK	N-Term(TMT6plex); C3(Carbamidomethyl); N14(HexNAc(8)Hex(3)); K24(TMT6plex)	G3V824	G3V824	Insulin-like growth factor 2 receptor, isoform CRA_b OS=Rattus norvegicus GN=Igf2r PE=1 SV=1	0	4	4	1274.85	5096.37	5096.39	-5.59481	0	EThcD	MS2	44.3319	10.25	97.023	19469	19420	151208_Fusion_BP_L6Diff_glyco_Exp1.raw	9.84895	513.162	407.663	407.663	1.53013e-11	HexNAc(8)Hex(3)	2114
AACAVRPQEVNMVNGTLTNPVTGK	N-Term(TMT6plex); C3(Carbamidomethyl); N14(HexNAc(8)Hex(3)); K24(TMT6plex)	G3V824	G3V824	Insulin-like growth factor 2 receptor, isoform CRA_b OS=Rattus norvegicus GN=Igf2r PE=1 SV=1	0	4	4	1274.85	5096.37	5096.39	-5.59481	0	HCD	MS2	44.3319	10.25	97.0148	19467	19420	151208_Fusion_BP_L6Diff_glyco_Exp1.raw	14.4865	842.408	628.556	628.556	3.37623e-16	HexNAc(8)Hex(3)	2114
ACNATNWIEYMFNK	N-Term(TMT6plex); C2(Carbamidomethyl); N3(HexNAc(2)Hex(6)); K14(TMT6plex)	G3V7K5	G3V7K5	Protein Npc1 OS=Rattus norvegicus GN=Npc1 PE=1 SV=1	0	3	3	1200.2	3598.58	3598.57	0.627269	0	EThcD	MS2	11.6156	46.48	148.131	32838	32805	151208_Fusion_BP_L6Diff_glyco_Exp3.raw	5.37181	190.229	176.758	131.378	3.51659e-07	HexNAc(2)Hex(6)	184
ACNATNWIEYMFNK	N-Term(TMT6plex); C2(Carbamidomethyl); N3(HexNAc(2)Hex(6)); K14(TMT6plex)	G3V7K5	G3V7K5	Protein Npc1 OS=Rattus norvegicus GN=Npc1 PE=1 SV=1	0	3	3	1200.2	3598.58	3598.57	0.627269	0	HCD	MS2	11.6156	46.48	148.12	32836	32805	151208_Fusion_BP_L6Diff_glyco_Exp3.raw	12.0474	662.54	526.161	313.655	9.40004e-14	HexNAc(2)Hex(6)	184
ACNATNWIEYMFNK	N-Term(TMT6plex); C2(Carbamidomethyl); N3(HexNAc(3)Hex(5)); K14(TMT6plex)	G3V7K5	G3V7K5	Protein Npc1 OS=Rattus norvegicus GN=Npc1 PE=1 SV=1	0	3	3	1213.87	3639.61	3639.6	1.44224	0	EThcD	MS2	48.6936	38.17	148.361	32898	32857	151208_Fusion_BP_L6Diff_glyco_Exp3.raw	2.8892	151.804	73.6415	72.8576	0.00139925	HexNAc(3)Hex(5)	184
ACNATNWIEYMFNK	N-Term(TMT6plex); C2(Carbamidomethyl); N3(HexNAc(3)Hex(5)); K14(TMT6plex)	G3V7K5	G3V7K5	Protein Npc1 OS=Rattus norvegicus GN=Npc1 PE=1 SV=1	0	3	3	1213.87	3639.61	3639.6	1.44224	0	HCD	MS2	48.6936	38.17	148.347	32896	32857	151208_Fusion_BP_L6Diff_glyco_Exp3.raw	5.77198	381.932	252.476	227.295	1.24833e-07	HexNAc(3)Hex(5)	184
ACNATNWIEYMFNK	N-Term(TMT6plex); C2(Carbamidomethyl); N3(HexNAc(3)Hex(5)NeuGc(1)); K14(TMT6plex)	G3V7K5	G3V7K5	Protein Npc1 OS=Rattus norvegicus GN=Npc1 PE=1 SV=1	0	3	3	1316.24	3946.7	3946.69	2.78392	0	EThcD	MS2	100	20.6	158.885	35648	35607	151208_Fusion_BP_L6Diff_glyco_Exp3.raw	2.8894	131.434	75.4616	75.4616	0.00139925	HexNAc(3)Hex(5)NeuGc(1)	184
ADGSFRLENITTGTYTIHAQK	N-Term(TMT6plex); N9(HexNAc(2)Hex(9)); K21(TMT6plex)	D3ZSA9	D3ZSA9	Protein Nomo1 OS=Rattus norvegicus GN=Nomo1 PE=1 SV=1	1	4	4	1162.29	4646.13	4646.13	-0.0291291	0	HCD	MS2	17.1552	35.48	97.1398	19333	19304	151208_Fusion_BP_L6Diff_glyco_Exp2.raw	4.1065	236.417	119.275	119.275	0.000543478	HexNAc(2)Hex(9)	353
ADGSFRLENITTGTYTIHAQK	N-Term(TMT6plex); N9(HexNAc(3)Hex(3)Fuc(1)); K21(TMT6plex)	D3ZSA9	D3ZSA9	Protein Nomo1 OS=Rattus norvegicus GN=Nomo1 PE=1 SV=1	1	4	4	1006.5	4022.96	4022.95	3.96475	0	EThcD	MS2	20.7905	49.74	96.2372	19139	19109	151208_Fusion_BP_L6Diff_glyco_Exp3.raw	7.34142	480.031	294.996	294.996	6.08672e-09	HexNAc(3)Hex(3)Fuc(1)	353
ADGSFRLENITTGTYTIHAQK	N-Term(TMT6plex); N9(HexNAc(3)Hex(3)Fuc(1)); K21(TMT6plex)	D3ZSA9	D3ZSA9	Protein Nomo1 OS=Rattus norvegicus GN=Nomo1 PE=1 SV=1	1	4	4	1006.5	4022.96	4022.95	3.96475	0	HCD	MS2	20.7905	49.74	96.224	19137	19109	151208_Fusion_BP_L6Diff_glyco_Exp3.raw	7.64128	582.829	252.902	252.902	1.34693e-09	HexNAc(3)Hex(3)Fuc(1)	353
ADGSFRLENITTGTYTIHAQK	N-Term(TMT6plex); N9(HexNAc(4)Hex(3)Fuc(1)); K21(TMT6plex)	D3ZSA9	D3ZSA9	Protein Nomo1 OS=Rattus norvegicus GN=Nomo1 PE=1 SV=1	1	5	5	846.022	4226.08	4226.03	12.9069	0	EThcD	MS2	35.318	64.12	93.7453	18471	18430	151208_Fusion_BP_L6Diff_glyco_Exp3.raw	2.12469	128.701	67.3334	67.3334	0.00489596	HexNAc(4)Hex(3)Fuc(1)	353
ADGSFRLENITTGTYTIHAQK	N-Term(TMT6plex); N9(HexNAc(4)Hex(4)Fuc(1)); K21(TMT6plex)	D3ZSA9	D3ZSA9	Protein Nomo1 OS=Rattus norvegicus GN=Nomo1 PE=1 SV=1	1	5	5	878.635	4389.14	4388.08	242.512	1	EThcD	MS2	10.2432	79.01	94.2582	18611	18571	151208_Fusion_BP_L6Diff_glyco_Exp3.raw	8.48026	551.891	394.882	394.882	5.50731e-10	HexNAc(4)Hex(4)Fuc(1)	353
ADGSFRLENITTGTYTIHAQK	N-Term(TMT6plex); N9(HexNAc(4)Hex(6)Fuc(1)); K21(TMT6plex)	D3ZSA9	D3ZSA9	Protein Nomo1 OS=Rattus norvegicus GN=Nomo1 PE=1 SV=1	1	5	5	943.455	4713.25	4712.19	225.159	1	EThcD	MS2	11.783	96.21	95.734	18967	18929	151208_Fusion_BP_L6Diff_glyco_Exp2.raw	8.42503	528.263	393.002	393.002	6.69316e-10	HexNAc(4)Hex(6)Fuc(1)	353
ADGSFRLENITTGTYTIHAQKEHLYFDMVTIK	N-Term(TMT6plex); N9(HexNAc(3)Hex(4)NeuGc(1)); K21(TMT6plex); K32(TMT6plex)	D3ZSA9	D3ZSA9	Protein Nomo1 OS=Rattus norvegicus GN=Nomo1 PE=1 SV=1	2	7	7	851.275	5952.88	5951.88	169.139	1	EThcD	MS2	74.3899	66.08	90.1728	17527	17493	151208_Fusion_BP_L6Diff_glyco_Exp3.raw	4.13793	157.395	129.643	13.673	0.000535619	HexNAc(3)Hex(4)NeuGc(1)	353
ADGSGSVVLRNSTTLVMHMK	N-Term(TMT6plex); N11(HexNAc(2)Hex(6)); K20(TMT6plex)	G3V928	G3V928	Protein Lrp1 OS=Rattus norvegicus GN=Lrp1 PE=1 SV=1	1	4	4	985.723	3939.87	3939.87	0.172357	0	EThcD	MS2	27.0525	56.36	97.8071	19508	19475	151208_Fusion_BP_L6Diff_glyco_Exp2.raw	14.1334	704.033	500.283	127.918	8.44629e-16	HexNAc(2)Hex(6)	1816
ADGSGSVVLRNSTTLVMHMK	N-Term(TMT6plex); N11(HexNAc(2)Hex(6)); K20(TMT6plex)	G3V928	G3V928	Protein Lrp1 OS=Rattus norvegicus GN=Lrp1 PE=1 SV=1	1	4	4	985.723	3939.87	3939.87	0.172357	0	HCD	MS2	27.0525	56.36	97.7968	19506	19475	151208_Fusion_BP_L6Diff_glyco_Exp2.raw	6.63839	577.494	299.591	299.591	1.0344e-08	HexNAc(2)Hex(6)	1816
ADGSGSVVLRNSTTLVMHMK	N-Term(TMT6plex); N11(HexNAc(2)Hex(7)); K20(TMT6plex)	G3V928	G3V928	Protein Lrp1 OS=Rattus norvegicus GN=Lrp1 PE=1 SV=1	1	4	4	1026.24	4101.92	4101.92	-0.68944	0	HCD	MS2	6.90698	26.75	98.0384	19742	19712	151208_Fusion_BP_L6Diff_glyco_Exp1.raw	4.70459	320.346	119.529	119.529	1.1909e-06	HexNAc(2)Hex(7)	1816
AEDYGPVEVISHWHPNITINIVDDHTPWVK	N-Term(TMT6plex); N16(HexNAc(6)Hex(4)); K30(TMT6plex)	B2RYF6	B2RYF6	Cleft lip and palate associated transmembrane protein 1 OS=Rattus norvegicus GN=Clptm1 PE=1 SV=1	0	5	5	1162.14	5806.69	5806.73	-6.4361	0	EThcD	MS2	42.9191	28.88	144.599	31905	31874	151208_Fusion_BP_L6Diff_glyco_Exp3.raw	1.65564	183.251	15.9658	15.9658	0.00515464	HexNAc(6)Hex(4)	226
AEDYGPVEVISHWHPNITINIVDDHTPWVK	N-Term(TMT6plex); N16(HexNAc(6)Hex(4)); K30(TMT6plex)	B2RYF6	B2RYF6	Cleft lip and palate associated transmembrane protein 1 OS=Rattus norvegicus GN=Clptm1 PE=1 SV=1	0	5	5	1162.14	5806.69	5806.73	-6.4361	0	HCD	MS2	42.9191	28.88	144.586	31903	31874	151208_Fusion_BP_L6Diff_glyco_Exp3.raw	5.45817	315.255	276.498	276.498	2.61046e-07	HexNAc(6)Hex(4)	226
AENSIILNGTVMVSPTR	N-Term(TMT6plex); N8(HexNAc(2)Hex(6))	A0A0G2K1V7	A0A0G2K1V7	Protein Sgcb OS=Rattus norvegicus GN=Sgcb PE=4 SV=1	0	3	3	1137.2	3409.58	3409.59	-2.75684	0	EThcD	MS2	22.9529	53.31	105.537	21550	21512	151208_Fusion_BP_L6Diff_glyco_Exp2.raw	6.34291	241.049	218.162	218.162	5.11203e-08	HexNAc(2)Hex(6)	253
AENSIILNGTVMVSPTR	N-Term(TMT6plex); N8(HexNAc(2)Hex(6))	A0A0G2K1V7	A0A0G2K1V7	Protein Sgcb OS=Rattus norvegicus GN=Sgcb PE=4 SV=1	0	3	3	1137.2	3409.58	3409.59	-2.75684	0	HCD	MS2	22.9529	53.31	105.526	21548	21512	151208_Fusion_BP_L6Diff_glyco_Exp2.raw	7.99336	517.741	394.4	277.87	7.87648e-10	HexNAc(2)Hex(6)	253
AENSIILNGTVMVSPTR	N-Term(TMT6plex); N8(HexNAc(2)Hex(8))	A0A0G2K1V7	A0A0G2K1V7	Protein Sgcb OS=Rattus norvegicus GN=Sgcb PE=4 SV=1	0	3	3	1245.23	3733.69	3733.69	-1.38828	0	EThcD	MS2	51.8506	36.92	103.379	21030	20990	151208_Fusion_BP_L6Diff_glyco_Exp3.raw	4.62959	196.078	150.396	150.396	1.8649e-06	HexNAc(2)Hex(8)	253
AENSIILNGTVMVSPTR	N-Term(TMT6plex); N8(HexNAc(2)Hex(8))	A0A0G2K1V7	A0A0G2K1V7	Protein Sgcb OS=Rattus norvegicus GN=Sgcb PE=4 SV=1	0	3	3	1245.23	3733.69	3733.69	-1.38828	0	HCD	MS2	51.8506	36.92	103.365	21028	20990	151208_Fusion_BP_L6Diff_glyco_Exp3.raw	4.45075	286.63	117.586	117.586	0.000286205	HexNAc(2)Hex(8)	253
AENSIILNGTVMVSPTR	N-Term(TMT6plex); N8(HexNAc(6)Hex(7)NeuAc(2)NeuGc(2))	A0A0G2K1V7	A0A0G2K1V7	Protein Sgcb OS=Rattus norvegicus GN=Sgcb PE=4 SV=1	0	4	4	1396.08	5581.31	5580.33	175.383	1	EThcD	MS2	43.8166	21.37	116.29	24589	24548	151208_Fusion_BP_L6Diff_glyco_Exp1.raw	3.1024	239.868	28.0176	28.0176	0.000940291	HexNAc(6)Hex(7)NeuAc(2)NeuGc(2)	253
AENSIILNGTVMVSPTRLPSSSGGDQSGSGDWVR	N-Term(TMT6plex); N8(HexNAc(2)Hex(7))	A0A0G2K1V7	A0A0G2K1V7	Protein Sgcb OS=Rattus norvegicus GN=Sgcb PE=4 SV=1	1	4	4	1312.11	5245.4	5244.38	194.073	1	HCD	MS2	39.249	22.57	116.537	24476	24437	151208_Fusion_BP_L6Diff_glyco_Exp2.raw	5.02943	271.385	214.509	214.509	6.59045e-07	HexNAc(2)Hex(7)	253
AEPGTHLCIDVEDAMNITR	N-Term(TMT6plex); C8(Carbamidomethyl); N16(HexNAc(2)Hex(9))	Q4QQU9	Q4QQU9	Osteopetrosis associated transmembrane protein 1 OS=Rattus norvegicus GN=Ostm1 PE=1 SV=1	0	3	3	1412.6	4235.8	4235.79	1.08355	0	HCD	MS2	12.5647	24.84	109.837	22700	22655	151208_Fusion_BP_L6Diff_glyco_Exp2.raw	6.87139	429.225	321.613	321.613	5.14154e-09	HexNAc(2)Hex(9)	252
AEPGTHLCIDVEDAMNITR	N-Term(TMT6plex); C8(Carbamidomethyl); N16(HexNAc(4)Hex(4)Fuc(1)NeuAc(1))	Q4QQU9	Q4QQU9	Osteopetrosis associated transmembrane protein 1 OS=Rattus norvegicus GN=Ostm1 PE=1 SV=1	0	3	3	1423.26	4267.78	4268.84	-249.161	-1	HCD	MS2	8.85801	26.15	112.805	23670	23625	151208_Fusion_BP_L6Diff_glyco_Exp1.raw	4.37088	280.53	132.141	132.141	0.000286205	HexNAc(4)Hex(4)Fuc(1)NeuAc(1)	252
AEPGTHLCIDVEDAMNITRK	N-Term(TMT6plex); C8(Carbamidomethyl); N16(HexNAc(2)Hex(9)); K20(TMT6plex)	Q4QQU9	Q4QQU9	Osteopetrosis associated transmembrane protein 1 OS=Rattus norvegicus GN=Ostm1 PE=1 SV=1	1	4	4	1149.02	4593.07	4593.05	3.19758	0	EThcD	MS2	15.5073	71.93	108.404	22495	22456	151208_Fusion_BP_L6Diff_glyco_Exp1.raw	11.0343	591.867	461.224	461.224	7.0788e-13	HexNAc(2)Hex(9)	252
AEPGTHLCIDVEDAMNITRK	N-Term(TMT6plex); C8(Carbamidomethyl); N16(HexNAc(2)Hex(9)); K20(TMT6plex)	Q4QQU9	Q4QQU9	Osteopetrosis associated transmembrane protein 1 OS=Rattus norvegicus GN=Ostm1 PE=1 SV=1	1	4	4	1149.02	4593.07	4593.05	3.19758	0	HCD	MS2	15.5073	71.93	108.393	22493	22456	151208_Fusion_BP_L6Diff_glyco_Exp1.raw	13.6318	792.398	557.434	557.434	2.27282e-15	HexNAc(2)Hex(9)	252
AEPGTHLCIDVEDAMNITRK	N-Term(TMT6plex); C8(Carbamidomethyl); N16(HexNAc(3)Hex(6)Fuc(1)NeuAc(1)); K20(TMT6plex)	Q4QQU9	Q4QQU9	Osteopetrosis associated transmembrane protein 1 OS=Rattus norvegicus GN=Ostm1 PE=1 SV=1	1	4	4	1187.78	4748.08	4747.12	202.123	1	EThcD	MS2	43.1604	42.14	109.885	22768	22741	151208_Fusion_BP_L6Diff_glyco_Exp3.raw	1.66783	130.69	23.0746	23.0746	0.00515464	HexNAc(3)Hex(6)Fuc(1)NeuAc(1)	252
AEPGTHLCIDVEDAMNITRK	N-Term(TMT6plex); C8(Carbamidomethyl); N16(HexNAc(4)Hex(4)Fuc(1)NeuAc(1)); K20(TMT6plex)	Q4QQU9	Q4QQU9	Osteopetrosis associated transmembrane protein 1 OS=Rattus norvegicus GN=Ostm1 PE=1 SV=1	1	4	4	1157.01	4625.02	4626.1	-233.489	-1	EThcD	MS2	17.6623	60.53	109.285	22607	22566	151208_Fusion_BP_L6Diff_glyco_Exp3.raw	1.5304	127.917	18.1956	18.1956	0.00644468	HexNAc(4)Hex(4)Fuc(1)NeuAc(1)	252
AEPGTHLCIDVEDAMNITRK	N-Term(TMT6plex); C8(Carbamidomethyl); N16(HexNAc(4)Hex(4)Fuc(1)NeuAc(1)); K20(TMT6plex)	Q4QQU9	Q4QQU9	Osteopetrosis associated transmembrane protein 1 OS=Rattus norvegicus GN=Ostm1 PE=1 SV=1	1	4	4	1157.01	4625.02	4626.1	-233.489	-1	HCD	MS2	17.6623	60.53	109.276	22605	22566	151208_Fusion_BP_L6Diff_glyco_Exp3.raw	0.883678	218.148	22.1538	22.1538	0.00857351	HexNAc(4)Hex(4)Fuc(1)NeuAc(1)	252
AEPGTHLCIDVEDAMNITRK	N-Term(TMT6plex); C8(Carbamidomethyl); N16(HexNAc(4)Hex(7)Fuc(1)); K20(TMT6plex)	Q4QQU9	Q4QQU9	Osteopetrosis associated transmembrane protein 1 OS=Rattus norvegicus GN=Ostm1 PE=1 SV=1	1	5	5	965.245	4822.19	4821.16	214.251	1	EThcD	MS2	95.5803	44.47	102.996	20880	20840	151208_Fusion_BP_L6Diff_glyco_Exp2.raw	1.68053	167.159	79.6108	38.3572	0.00515464	HexNAc(4)Hex(7)Fuc(1)	252
AEPGTHLCIDVEDAMNITRK	N-Term(TMT6plex); C8(Carbamidomethyl); N16(HexNAc(4)Hex(7)Fuc(1)); K20(TMT6plex)	Q4QQU9	Q4QQU9	Osteopetrosis associated transmembrane protein 1 OS=Rattus norvegicus GN=Ostm1 PE=1 SV=1	1	5	5	965.245	4822.19	4821.16	214.251	1	HCD	MS2	95.5803	44.47	102.987	20878	20840	151208_Fusion_BP_L6Diff_glyco_Exp2.raw	6.32437	533.747	363.539	316.149	2.5172e-08	HexNAc(4)Hex(7)Fuc(1)	252
AFINGTGVETVVSADLPNAHGLAVDWVSR	N-Term(TMT6plex); N4(HexNAc(2)Hex(7))	G3V928	G3V928	Protein Lrp1 OS=Rattus norvegicus GN=Lrp1 PE=1 SV=1	0	3	3	1589.41	4766.2	4765.22	206.36	1	HCD	MS2	84.4057	13.55	142.125	31220	31176	151208_Fusion_BP_L6Diff_glyco_Exp2.raw	6.92449	487.855	360.204	360.204	4.01485e-09	HexNAc(2)Hex(7)	1643
AFINGTGVETVVSADLPNAHGLAVDWVSR	N-Term(TMT6plex); N4(HexNAc(4)Hex(5)Fuc(2))	G3V928	G3V928	Protein Lrp1 OS=Rattus norvegicus GN=Lrp1 PE=1 SV=1	0	4	4	1285.6	5139.39	5139.39	0.812865	0	HCD	MS2	77.9197	18	149.507	33363	33330	151208_Fusion_BP_L6Diff_glyco_Exp1.raw	2.28939	190.819	177.766	8	0.0025719	HexNAc(4)Hex(5)Fuc(2)	1643
AGDASLTLPNLTLK	N-Term(TMT6plex); N10(HexNAc(2)Hex(8)); K14(TMT6plex)	D4A6L1	D4A6L1	Protein Tapbpl OS=Rattus norvegicus GN=Tapbpl PE=1 SV=1	0	3	3	1192.24	3574.69	3574.7	-2.10831	0	HCD	MS2	32.0492	56.59	124.502	26588	26543	151208_Fusion_BP_L6Diff_glyco_Exp2.raw	4.18659	388.933	300.545	300.545	0.000543478	HexNAc(2)Hex(8)	264
AGFEAVENGTVCR	N-Term(TMT6plex); N8(HexNAc(4)Hex(5)Fuc(1)NeuAc(2)); C12(Carbamidomethyl)	A0A0G2JY48	A0A0G2JY48; F1MAJ0	Receptor protein-tyrosine kinase OS=Rattus norvegicus GN=Ephb2 PE=1 SV=1; Isoform of A0A0G2JY48, Receptor protein-tyrosine kinase OS=Rattus norvegicus GN=Ephb2 PE=1 SV=3	0	3	3	1330.55	3989.64	3989.64	0.646375	0	EThcD	MS2	28.6141	33.04	92.9417	18229	18180	151208_Fusion_BP_L6Diff_glyco_Exp2.raw	5.64743	138.266	82.8236	82.8236	2.096e-07	HexNAc(4)Hex(5)Fuc(1)NeuAc(2)	258
AGLHGGNYSGSDNCSQFVR	N-Term(TMT6plex); N7(HexNAc(2)Hex(4)); N13(HexNAc(6)Hex(7)NeuGc(1)); C14(Carbamidomethyl)	P10716	P10716	C-type lectin domain family 4 member F OS=Rattus norvegicus GN=Clec4f PE=1 SV=1	0	5	5	1194.88	5970.37	5969.35	170.205	1	EThcD	MS2	10.2706	23.35	128.345	27635	27605	151208_Fusion_BP_L6Diff_glyco_Exp3.raw	1.71023	194.083	53.73	25.595	0.00489596	HexNAc(2)Hex(4); HexNAc(6)Hex(7)NeuGc(1)	81
AGPEEAPAAPCNISVQR	N-Term(TMT6plex); C11(Carbamidomethyl); N12(HexNAc(4)Hex(4)Fuc(2)NeuAc(1))	Q91XV7	Q91XV7	Transmembrane protein 158 OS=Rattus norvegicus GN=Tmem158 PE=1 SV=1	0	3	3	1347.25	4039.73	4039.75	-5.71908	0	HCD	MS2	76.7931	13.97	73.7333	13119	13063	151208_Fusion_BP_L6Diff_glyco_Exp2.raw	3.92545	302.202	160.355	160.355	0.000543478	HexNAc(4)Hex(4)Fuc(2)NeuAc(1)	62
AGYFNFTSATITYLAQEDGPVVIGSTSAPGQGGILAQR	N-Term(TMT6plex); N5(HexNAc(2)Hex(6))	B5DEQ0	B5DEQ0	Translocon-associated protein subunit beta OS=Rattus norvegicus GN=Ssr2 PE=1 SV=1	0	5	5	1094.13	5466.64	5465.57	194.62	1	EThcD	MS2	92.2022	13	159.508	35811	35776	151208_Fusion_BP_L6Diff_glyco_Exp3.raw	6.41291	280.887	248.099	248.099	4.57317e-08	HexNAc(2)Hex(6)	100
AGYFNFTSATITYLAQEDGPVVIGSTSAPGQGGILAQR	N-Term(TMT6plex); N5(HexNAc(2)Hex(6))	B5DEQ0	B5DEQ0	Translocon-associated protein subunit beta OS=Rattus norvegicus GN=Ssr2 PE=1 SV=1	0	5	5	1094.13	5466.64	5465.57	194.62	1	HCD	MS2	92.2022	13	159.496	35809	35776	151208_Fusion_BP_L6Diff_glyco_Exp3.raw	1.24458	100.315	85.1584	85.1584	0.00610958	HexNAc(2)Hex(6)	100
AGYFNFTSATITYLAQEDGPVVIGSTSAPGQGGILAQR	N-Term(TMT6plex); N5(HexNAc(4)Hex(3)Fuc(3))	B5DEQ0	B5DEQ0	Translocon-associated protein subunit beta OS=Rattus norvegicus GN=Ssr2 PE=1 SV=1	0	4	4	1456.94	5824.75	5823.75	172.153	1	EThcD	MS2	51.0441	8.03	159.62	35772	35737	151208_Fusion_BP_L6Diff_glyco_Exp2.raw	9.91117	539.057	494.133	494.133	1.25724e-11	HexNAc(4)Hex(3)Fuc(3)	100
AGYFNFTSATITYLAQEDGPVVIGSTSAPGQGGILAQR	N-Term(TMT6plex); N5(HexNAc(4)Hex(3)Fuc(3))	B5DEQ0	B5DEQ0	Translocon-associated protein subunit beta OS=Rattus norvegicus GN=Ssr2 PE=1 SV=1	0	4	4	1456.94	5824.75	5823.75	172.153	1	HCD	MS2	51.0441	8.03	159.607	35770	35737	151208_Fusion_BP_L6Diff_glyco_Exp2.raw	11.4505	680.21	668.586	668.586	2.80283e-13	HexNAc(4)Hex(3)Fuc(3)	100
AGYFNFTSATITYLAQEDGPVVIGSTSAPGQGGILAQR	N-Term(TMT6plex); N5(HexNAc(5)Hex(4)Fuc(1))	B5DEQ0	B5DEQ0	Translocon-associated protein subunit beta OS=Rattus norvegicus GN=Ssr2 PE=1 SV=1	0	5	5	1180.37	5897.81	5896.76	177.147	1	EThcD	MS2	70.0565	17.45	159.809	35888	35857	151208_Fusion_BP_L6Diff_glyco_Exp3.raw	9.50606	528.416	519.102	519.102	3.19378e-11	HexNAc(5)Hex(4)Fuc(1)	100
AGYFNFTSATITYLAQEDGPVVIGSTSAPGQGGILAQR	N-Term(TMT6plex); N5(HexNAc(5)Hex(4)Fuc(1))	B5DEQ0	B5DEQ0	Translocon-associated protein subunit beta OS=Rattus norvegicus GN=Ssr2 PE=1 SV=1	0	5	5	1180.37	5897.81	5896.76	177.147	1	HCD	MS2	70.0565	17.45	159.798	35886	35857	151208_Fusion_BP_L6Diff_glyco_Exp3.raw	6.83795	451.954	450.318	450.318	5.75875e-09	HexNAc(5)Hex(4)Fuc(1)	100
AGYFNFTSATITYLAQEDGPVVIGSTSAPGQGGILAQR	N-Term(TMT6plex); N5(HexNAc(5)Hex(4)NeuGc(1))	B5DEQ0	B5DEQ0	Translocon-associated protein subunit beta OS=Rattus norvegicus GN=Ssr2 PE=1 SV=1	0	4	4	1515.48	6058.88	6057.8	179.693	1	HCD	MS2	83.1712	10.43	160.098	36127	36099	151208_Fusion_BP_L6Diff_glyco_Exp1.raw	1.75314	244.932	17.2109	0	0.00318907	HexNAc(5)Hex(4)NeuGc(1)	100
AGYFNFTSATITYLAQEDGPVVIGSTSAPGQGGILAQR	N-Term(TMT6plex); N5(HexNAc(5)Hex(4)NeuGc(2))	B5DEQ0	B5DEQ0	Translocon-associated protein subunit beta OS=Rattus norvegicus GN=Ssr2 PE=1 SV=1	0	5	5	1273.79	6364.94	6364.89	8.64456	0	HCD	MS2	51.0394	11.76	159.148	35718	35688	151208_Fusion_BP_L6Diff_glyco_Exp3.raw	4.36345	290.436	290.436	20.0366	0.000286205	HexNAc(5)Hex(4)NeuGc(2)	100
AGYFNFTSATITYLAQEDGPVVIGSTSAPGQGGILAQR	N-Term(TMT6plex); N5(HexNAc(5)Hex(5))	B5DEQ0	B5DEQ0	Translocon-associated protein subunit beta OS=Rattus norvegicus GN=Ssr2 PE=1 SV=1	0	5	5	1183.17	5911.84	5912.76	-155.521	-1	EThcD	MS2	66.2821	19.3	160.131	35905	35857	151208_Fusion_BP_L6Diff_glyco_Exp2.raw	6.06965	382.754	226.592	226.592	8.87721e-08	HexNAc(5)Hex(5)	100
AGYFNFTSATITYLAQEDGPVVIGSTSAPGQGGILAQR	N-Term(TMT6plex); N5(HexNAc(5)Hex(5))	B5DEQ0	B5DEQ0	Translocon-associated protein subunit beta OS=Rattus norvegicus GN=Ssr2 PE=1 SV=1	0	5	5	1183.17	5911.84	5912.76	-155.521	-1	HCD	MS2	66.2821	19.3	160.118	35903	35857	151208_Fusion_BP_L6Diff_glyco_Exp2.raw	3.21673	424.064	97.2257	97.2257	0.00101911	HexNAc(5)Hex(5)	100
AGYFNFTSATITYLAQEDGPVVIGSTSAPGQGGILAQR	N-Term(TMT6plex); N5(HexNAc(5)Hex(5)Fuc(2))	B5DEQ0	B5DEQ0	Translocon-associated protein subunit beta OS=Rattus norvegicus GN=Ssr2 PE=1 SV=1	0	5	5	1241.78	6204.89	6204.87	1.9519	0	HCD	MS2	45.8212	12.3	159.339	35768	35717	151208_Fusion_BP_L6Diff_glyco_Exp3.raw	5.07984	285.87	285.87	8	5.76772e-07	HexNAc(5)Hex(5)Fuc(2)	100
AGYFNFTSATITYLAQEDGPVVIGSTSAPGQGGILAQR	N-Term(TMT6plex); N5(HexNAc(5)Hex(6))	B5DEQ0	B5DEQ0	Translocon-associated protein subunit beta OS=Rattus norvegicus GN=Ssr2 PE=1 SV=1	0	5	5	1215.98	6075.89	6074.81	177.54	1	HCD	MS2	66.1974	22.69	160.165	36145	36099	151208_Fusion_BP_L6Diff_glyco_Exp1.raw	1.04206	200.001	77.5485	77.5485	0.00770098	HexNAc(5)Hex(6)	100
AGYFNFTSATITYLAQEDGPVVIGSTSAPGQGGILAQR	N-Term(TMT6plex); N5(HexNAc(5)Hex(7))	B5DEQ0	B5DEQ0	Translocon-associated protein subunit beta OS=Rattus norvegicus GN=Ssr2 PE=1 SV=1	0	5	5	1248.2	6236.95	6236.86	14.1613	0	EThcD	MS2	63.8636	11.88	159.366	35774	35717	151208_Fusion_BP_L6Diff_glyco_Exp3.raw	6.60304	299.389	291.378	291.378	3.06598e-08	HexNAc(5)Hex(7)	100
AGYFNFTSATITYLAQEDGPVVIGSTSAPGQGGILAQR	N-Term(TMT6plex); N5(HexNAc(5)Hex(7))	B5DEQ0	B5DEQ0	Translocon-associated protein subunit beta OS=Rattus norvegicus GN=Ssr2 PE=1 SV=1	0	5	5	1248.2	6236.95	6236.86	14.1613	0	HCD	MS2	63.8636	11.88	159.357	35773	35717	151208_Fusion_BP_L6Diff_glyco_Exp3.raw	2.32155	359.32	47.4022	47.4022	0.0025719	HexNAc(5)Hex(7)	100
AGYFNFTSATITYLAQEDGPVVIGSTSAPGQGGILAQR	N-Term(TMT6plex); N5(HexNAc(7)Hex(4)Fuc(2))	B5DEQ0	B5DEQ0	Translocon-associated protein subunit beta OS=Rattus norvegicus GN=Ssr2 PE=1 SV=1	0	5	5	1290.42	6448.08	6448.98	-139.343	-1	HCD	MS2	90.3901	16.46	154.423	34496	34463	151208_Fusion_BP_L6Diff_glyco_Exp3.raw	0.862316	106.994	106.994	106.994	0.00857351	HexNAc(7)Hex(4)Fuc(2)	100
AGYFNFTSATITYLAQEDGPVVIGSTSAPGQGGILAQREFDR	N-Term(TMT6plex); N5(HexNAc(2)Hex(4)Fuc(1))	B5DEQ0	B5DEQ0	Translocon-associated protein subunit beta OS=Rattus norvegicus GN=Ssr2 PE=1 SV=1	1	5	5	1167.78	5834.86	5834.76	16.2895	0	HCD	MS2	18.2636	11.94	158.636	35583	35552	151208_Fusion_BP_L6Diff_glyco_Exp3.raw	1.36603	117.493	117.493	117.493	0.00559329	HexNAc(2)Hex(4)Fuc(1)	100
ALENGINVTVSQSTTVVNGR	N-Term(TMT6plex); N7(HexNAc(2)Hex(6))	F1LV44	F1LV44	Protein Tenm3 OS=Rattus norvegicus GN=Tenm3 PE=4 SV=3	0	3	3	1222.91	3666.72	3666.72	2.15421	0	HCD	MS2	13.9123	37.61	97.9614	19599	19542	151208_Fusion_BP_L6Diff_glyco_Exp3.raw	1.12645	101.748	21.0091	21.0091	0.00672947	HexNAc(2)Hex(6)	2416
ALENGINVTVSQSTTVVNGR	N-Term(TMT6plex); N7(HexNAc(6)Hex(6)Fuc(1)NeuAc(1))	F1LV44	F1LV44	Protein Tenm3 OS=Rattus norvegicus GN=Tenm3 PE=4 SV=3	0	4	4	1229.55	4915.19	4916.19	-203.629	-1	EThcD	MS2	68.9465	31.49	99.3741	19926	19870	151208_Fusion_BP_L6Diff_glyco_Exp2.raw	1.71625	207.214	22.124	22.124	0.00489596	HexNAc(6)Hex(6)Fuc(1)NeuAc(1)	2416
ALENGINVTVSQSTTVVNGR	N-Term(TMT6plex); N7(HexNAc(6)Hex(6)Fuc(1)NeuAc(1))	F1LV44	F1LV44	Protein Tenm3 OS=Rattus norvegicus GN=Tenm3 PE=4 SV=3	0	4	4	1229.55	4915.19	4916.19	-203.629	-1	HCD	MS2	68.9465	31.49	99.3613	19924	19870	151208_Fusion_BP_L6Diff_glyco_Exp2.raw	1.10674	193.667	43.1479	43.1479	0.00685323	HexNAc(6)Hex(6)Fuc(1)NeuAc(1)	2416
ALSPNSTISSAPK	N-Term(TMT6plex); N5(HexNAc(2)Hex(4)); K13(TMT6plex)	D3ZTT7	D3ZTT7	Protein Sun2 OS=Rattus norvegicus GN=Sun2 PE=1 SV=1	0	3	3	929.132	2785.38	2785.38	1.96089	0	HCD	MS2	59.0893	49.79	80.1898	14973	14929	151208_Fusion_BP_L6Diff_glyco_Exp1.raw	4.31862	299.627	174.25	174.25	0.000286205	HexNAc(2)Hex(4)	645
ALSPNSTISSAPK	N-Term(TMT6plex); N5(HexNAc(2)Hex(5)); K13(TMT6plex)	D3ZTT7	D3ZTT7	Protein Sun2 OS=Rattus norvegicus GN=Sun2 PE=1 SV=1	0	3	3	983.147	2947.43	2947.43	-0.910607	0	EThcD	MS2	59.2891	50.02	79.1397	14567	14515	151208_Fusion_BP_L6Diff_glyco_Exp2.raw	6.30475	228.64	187.714	187.714	5.44301e-08	HexNAc(2)Hex(5)	645
ALSPNSTISSAPK	N-Term(TMT6plex); N5(HexNAc(2)Hex(5)); K13(TMT6plex)	D3ZTT7	D3ZTT7	Protein Sun2 OS=Rattus norvegicus GN=Sun2 PE=1 SV=1	0	3	3	983.147	2947.43	2947.43	-0.910607	0	HCD	MS2	59.2891	50.02	79.1317	14565	14515	151208_Fusion_BP_L6Diff_glyco_Exp2.raw	17.5833	985.514	821.555	821.555	3.39361e-19	HexNAc(2)Hex(5)	645
ALSPNSTISSAPK	N-Term(TMT6plex); N5(HexNAc(2)Hex(6)); K13(TMT6plex)	D3ZTT7	D3ZTT7	Protein Sun2 OS=Rattus norvegicus GN=Sun2 PE=1 SV=1	0	3	3	1037.17	3109.49	3109.48	2.34693	0	HCD	MS2	24.3023	45.92	77.7636	14214	14171	151208_Fusion_BP_L6Diff_glyco_Exp3.raw	0.837052	176.554	59.6515	59.6515	0.00857351	HexNAc(2)Hex(6)	645
ALSPNSTISSAPK	N-Term(TMT6plex); N5(HexNAc(2)Hex(7)); K13(TMT6plex)	D3ZTT7	D3ZTT7	Protein Sun2 OS=Rattus norvegicus GN=Sun2 PE=1 SV=1	0	3	3	1091.18	3271.54	3271.53	1.41986	0	HCD	MS2	13.7012	36.03	77.4738	14139	14085	151208_Fusion_BP_L6Diff_glyco_Exp3.raw	1.61929	173.917	68.4486	68.4486	0.00386018	HexNAc(2)Hex(7)	645
ALSPNSTISSAPK	N-Term(TMT6plex); N5(HexNAc(2)Hex(8)); K13(TMT6plex)	D3ZTT7	D3ZTT7	Protein Sun2 OS=Rattus norvegicus GN=Sun2 PE=1 SV=1	0	3	3	1145.2	3433.59	3433.59	1.00693	0	HCD	MS2	10.1123	40.48	77.1189	14043	14000	151208_Fusion_BP_L6Diff_glyco_Exp3.raw	4.23019	274.895	173.946	173.946	0.000286205	HexNAc(2)Hex(8)	645
ALSPNSTISSAPK	N-Term(TMT6plex); N5(HexNAc(3)Hex(3)Fuc(1)); K13(TMT6plex)	D3ZTT7	D3ZTT7	Protein Sun2 OS=Rattus norvegicus GN=Sun2 PE=1 SV=1	0	3	3	991.492	2972.46	2972.46	0.446131	0	HCD	MS2	28.1215	53.88	80.535	14946	14895	151208_Fusion_BP_L6Diff_glyco_Exp2.raw	2.35218	229.892	122.795	122.795	0.00238095	HexNAc(3)Hex(3)Fuc(1)	645
ALSPNSTISSAPK	N-Term(TMT6plex); N5(HexNAc(5)Hex(6)Fuc(1)NeuGc(3)); K13(TMT6plex)	D3ZTT7	D3ZTT7	Protein Sun2 OS=Rattus norvegicus GN=Sun2 PE=1 SV=1	0	4	4	1197.53	4787.09	4786.05	218.126	1	EThcD	MS2	43.1605	23.66	76.6248	13909	13852	151208_Fusion_BP_L6Diff_glyco_Exp3.raw	2.11839	209.866	61.7152	61.7152	0.00489596	HexNAc(5)Hex(6)Fuc(1)NeuGc(3)	645
ALVNFTR	N-Term(TMT6plex); N4(HexNAc(4)Hex(5)Fuc(2)NeuAc(1))	F1LTJ5	F1LTJ5	Uncharacterized protein OS=Rattus norvegicus GN=Hspg2 PE=1 SV=3	0	3	3	1085.81	3255.4	3255.42	-6.19471	0	HCD	MS2	59.9122	48.46	105.458	21530	21483	151208_Fusion_BP_L6Diff_glyco_Exp2.raw	2.69562	413.826	146.625	146.625	0.0017301	HexNAc(4)Hex(5)Fuc(2)NeuAc(1)	86
ALVTTGANINETDNWGR	N-Term(TMT6plex); N10(HexNAc(2)Hex(9))	F1LZH9	F1LZH9; A0A0G2JWZ9	Protein Ankrd44 OS=Rattus norvegicus GN=Ankrd44 PE=1 SV=3; Isoform of F1LZH9, Protein Ankrd44 OS=Rattus norvegicus GN=Ankrd44 PE=1 SV=1	0	4	4	982.179	3925.69	3925.69	0.664866	0	HCD	MS2	13.2798	26.78	63.0874	10293	10260	151208_Fusion_BP_L6Diff_glyco_Exp2.raw	1.8679	256.011	99.4096	99.4096	0.00318907	HexNAc(2)Hex(9)	456
AMNTSQVEAMGIQMLPGYRDPYHGRPLTK	N-Term(TMT6plex); N3(HexNAc(2)Hex(5)); K29(TMT6plex)	B1H282	B1H282	Glycosyltransferase 25 domain containing 1 OS=Rattus norvegicus GN=Colgalt1 PE=1 SV=1	1	5	5	988.279	4937.36	4936.35	206.311	1	HCD	MS2	26.8621	38.01	116.483	24641	24607	151208_Fusion_BP_L6Diff_glyco_Exp1.raw	12.8216	729.601	569.104	413.795	1.57173e-14	HexNAc(2)Hex(5)	374
AMNTSQVEAMGIQMLPGYRDPYHGRPLTK	N-Term(TMT6plex); N3(HexNAc(4)Hex(3)Fuc(1)); K29(TMT6plex)	B1H282	B1H282	Glycosyltransferase 25 domain containing 1 OS=Rattus norvegicus GN=Colgalt1 PE=1 SV=1	1	6	6	861.757	5165.51	5164.46	203.486	1	HCD	MS2	8.29039	52.12	111.504	23197	23156	151208_Fusion_BP_L6Diff_glyco_Exp3.raw	5.33738	376.981	272.174	272.174	3.60139e-07	HexNAc(4)Hex(3)Fuc(1)	374
AMSNISVR	N-Term(TMT6plex); N4(HexNAc(4)Hex(4)Fuc(2)NeuGc(1))	D3ZQ57	D3ZQ57	Plexin B2 OS=Rattus norvegicus GN=Plxnb2 PE=1 SV=1	0	3	3	1056.12	3166.36	3166.35	1.14933	0	EThcD	MS2	23.8349	39.15	71.5412	12538	12490	151208_Fusion_BP_L6Diff_glyco_Exp2.raw	1.671	105.509	62.2188	62.2188	0.00515464	HexNAc(4)Hex(4)Fuc(2)NeuGc(1)	124
AMSNISVR	N-Term(TMT6plex); N4(HexNAc(4)Hex(5)Fuc(3))	D3ZQ57	D3ZQ57	Plexin B2 OS=Rattus norvegicus GN=Plxnb2 PE=1 SV=1	0	3	3	1056.47	3167.39	3167.37	6.07722	0	HCD	MS2	23.5157	47.75	72.1071	12689	12638	151208_Fusion_BP_L6Diff_glyco_Exp2.raw	2.2167	315.298	58.4595	58.4595	0.00275545	HexNAc(4)Hex(5)Fuc(3)	124
AMSNISVR	N-Term(TMT6plex); N4(HexNAc(6)Hex(5)Fuc(1)NeuGc(3))	D3ZQ57	D3ZQ57	Plexin B2 OS=Rattus norvegicus GN=Plxnb2 PE=1 SV=1	0	4	4	1051.17	4201.67	4202.69	-243.304	-1	EThcD	MS2	59.5941	25.76	62.8478	10249	10210	151208_Fusion_BP_L6Diff_glyco_Exp3.raw	3.72348	287.507	120.602	120.602	0.000535619	HexNAc(6)Hex(5)Fuc(1)NeuGc(3)	124
AMSNISVR	N-Term(TMT6plex); N4(HexNAc(6)Hex(5)Fuc(1)NeuGc(3))	D3ZQ57	D3ZQ57	Plexin B2 OS=Rattus norvegicus GN=Plxnb2 PE=1 SV=1	0	4	4	1051.17	4201.67	4202.69	-243.304	-1	HCD	MS2	59.5941	25.76	62.8349	10247	10210	151208_Fusion_BP_L6Diff_glyco_Exp3.raw	0.859095	172.561	17.0502	17.0502	0.00857351	HexNAc(6)Hex(5)Fuc(1)NeuGc(3)	124
AMSSNETAAYK	N-Term(TMT6plex); N5(HexNAc(2)Hex(8)); K11(TMT6plex)	B2RYD7	Q7TQ74; B2RYD7	Isoform of B2RYD7, Ac1573 OS=Rattus norvegicus GN=Stt3b PE=1 SV=1; Protein Stt3b OS=Rattus norvegicus GN=Stt3b PE=1 SV=1	0	3	3	1111.82	3333.43	3333.43	0.456532	0	EThcD	MS2	7.60632	145.29	65.873	11141	11104	151208_Fusion_BP_L6Diff_glyco_Exp1.raw	8.59028	363.886	299.628	299.628	3.92517e-10	HexNAc(2)Hex(8)	635
AMSSNETAAYK	N-Term(TMT6plex); N5(HexNAc(2)Hex(8)); K11(TMT6plex)	B2RYD7	B2RYD7	Protein Stt3b OS=Rattus norvegicus GN=Stt3b PE=1 SV=1	0	3	3	1111.82	3333.43	3333.43	0.456532	0	HCD	MS2	7.60632	145.29	65.8624	11139	11104	151208_Fusion_BP_L6Diff_glyco_Exp1.raw	15.9336	887.832	709.591	709.591	1.57389e-17	HexNAc(2)Hex(8)	635
AMSSNETAAYK	N-Term(TMT6plex); N5(HexNAc(2)Hex(9)); K11(TMT6plex)	B2RYD7	Q7TQ74; B2RYD7	Isoform of B2RYD7, Ac1573 OS=Rattus norvegicus GN=Stt3b PE=1 SV=1; Protein Stt3b OS=Rattus norvegicus GN=Stt3b PE=1 SV=1	0	3	3	1165.84	3495.49	3495.49	1.87661	0	EThcD	MS2	2.00727	16.33	54.3758	7992	7951	151208_Fusion_BP_L6Diff_glyco_Exp2.raw	2.80324	101.168	50.5654	50.5654	0.00139925	HexNAc(2)Hex(9)	635
AMSSNETAAYK	N-Term(TMT6plex); N5(HexNAc(2)Hex(9)); K11(TMT6plex)	B2RYD7	B2RYD7	Protein Stt3b OS=Rattus norvegicus GN=Stt3b PE=1 SV=1	0	3	3	1165.84	3495.49	3495.49	1.87661	0	HCD	MS2	2.00727	16.33	54.3622	7990	7951	151208_Fusion_BP_L6Diff_glyco_Exp2.raw	5.45697	319.414	247.121	247.121	2.63141e-07	HexNAc(2)Hex(9)	635
ANATIEVK	N-Term(TMT6plex); N2(HexNAc(4)Hex(4)Fuc(1)NeuGc(1)); K8(TMT6plex)	D3ZDF0	P97546-1; D3ZDF0; P97546-3	Isoform of P97546, Isoform 1 of Neuroplastin OS=Rattus norvegicus GN=Nptn; Isoform of P97546, Neuroplastin OS=Rattus norvegicus GN=Nptn PE=1 SV=3; Isoform of P97546, Isoform 3 of Neuroplastin OS=Rattus norvegicus GN=Nptn	0	3	3	1073.17	3217.48	3217.48	1.54376	0	EThcD	MS2	18.78	67.66	78.886	14499	14458	151208_Fusion_BP_L6Diff_glyco_Exp2.raw	1.23391	177.719	53.166	53.166	0.00861475	HexNAc(4)Hex(4)Fuc(1)NeuGc(1)	227
ANATIEVK	N-Term(TMT6plex); N2(HexNAc(4)Hex(5)NeuAc(1)); K8(TMT6plex)	D3ZDF0	P97546-1; D3ZDF0; P97546-3	Isoform of P97546, Isoform 1 of Neuroplastin OS=Rattus norvegicus GN=Nptn; Isoform of P97546, Neuroplastin OS=Rattus norvegicus GN=Nptn PE=1 SV=3; Isoform of P97546, Isoform 3 of Neuroplastin OS=Rattus norvegicus GN=Nptn	0	3	3	1073.17	3217.48	3217.48	1.54376	0	HCD	MS2	18.78	67.66	78.8756	14497	14458	151208_Fusion_BP_L6Diff_glyco_Exp2.raw	5.46299	468.234	148.13	148.13	2.58956e-07	HexNAc(4)Hex(5)NeuAc(1)	227
ANATIEVK	N-Term(TMT6plex); N2(HexNAc(4)Hex(6)Fuc(1)); K8(TMT6plex)	D3ZDF0	P97546-1; D3ZDF0; P97546-3	Isoform of P97546, Isoform 1 of Neuroplastin OS=Rattus norvegicus GN=Nptn; Isoform of P97546, Neuroplastin OS=Rattus norvegicus GN=Nptn PE=1 SV=3; Isoform of P97546, Isoform 3 of Neuroplastin OS=Rattus norvegicus GN=Nptn	0	3	3	1078.84	3234.5	3234.49	3.21635	0	HCD	MS2	14.4278	42.68	79.2019	14713	14676	151208_Fusion_BP_L6Diff_glyco_Exp1.raw	4.34301	394.99	123.681	123.681	0.000286205	HexNAc(4)Hex(6)Fuc(1)	227
ANATIEVK	N-Term(TMT6plex); N2(HexNAc(5)Hex(7)Fuc(1)NeuAc(1)NeuGc(1)); K8(TMT6plex)	D3ZDF0	P97546-1; D3ZDF0; P97546-3	Isoform of P97546, Isoform 1 of Neuroplastin OS=Rattus norvegicus GN=Nptn; Isoform of P97546, Neuroplastin OS=Rattus norvegicus GN=Nptn PE=1 SV=3; Isoform of P97546, Isoform 3 of Neuroplastin OS=Rattus norvegicus GN=Nptn	0	5	5	840.182	4196.88	4197.81	-220.542	-1	HCD	MS2	100	52.82	71.5393	12552	12521	151208_Fusion_BP_L6Diff_glyco_Exp3.raw	1.77714	316.682	158.406	158.406	0.00318907	HexNAc(5)Hex(7)Fuc(1)NeuAc(1)NeuGc(1)	227
ANESRLEEADQLYR	N-Term(TMT6plex); N2(HexNAc(2)Hex(5))	D3ZUJ8	D3ZUJ8	Protein Tmtc3 OS=Rattus norvegicus GN=Tmtc3 PE=1 SV=1	1	3	3	1047.14	3139.4	3139.4	0.997104	0	HCD	MS2	16.0699	51.38	72.5197	12914	12864	151208_Fusion_BP_L6Diff_glyco_Exp1.raw	6.6227	470.11	349.072	349.072	1.11525e-08	HexNAc(2)Hex(5)	545
ANESRLEEADQLYR	N-Term(TMT6plex); N2(HexNAc(2)Hex(6))	D3ZUJ8	D3ZUJ8	Protein Tmtc3 OS=Rattus norvegicus GN=Tmtc3 PE=1 SV=1	1	3	3	1101.16	3301.45	3301.45	-0.409925	0	EThcD	MS2	14.1957	23.58	72.056	12789	12751	151208_Fusion_BP_L6Diff_glyco_Exp1.raw	1.27371	118.54	118.54	118.54	0.00829016	HexNAc(2)Hex(6)	545
ANESRLEEADQLYR	N-Term(TMT6plex); N2(HexNAc(2)Hex(6))	D3ZUJ8	D3ZUJ8	Protein Tmtc3 OS=Rattus norvegicus GN=Tmtc3 PE=1 SV=1	1	3	3	1101.16	3301.45	3301.45	-0.409925	0	HCD	MS2	14.1957	23.58	72.0488	12787	12751	151208_Fusion_BP_L6Diff_glyco_Exp1.raw	11.6588	696.732	552.664	552.664	1.96828e-13	HexNAc(2)Hex(6)	545
ANGTTVHVGIHPSK	N-Term(TMT6plex); N2(HexNAc(2)Hex(12)); K14(TMT6plex)	D4A1Z2	D4A1Z2; G3V6I9; D4AE42	Protein Rpl26-ps2 OS=Rattus norvegicus GN=Rpl26-ps2 PE=3 SV=1; Isoform of P12749, 60S ribosomal protein L26 OS=Rattus norvegicus GN=Rpl26 PE=1 SV=1; Protein Rpl26-ps1 OS=Rattus norvegicus GN=Rpl26-ps1 PE=3 SV=1	0	4	4	1057.48	4226.88	4226.87	2.55593	0	EThcD	MS2	39.6719	27.36	61.5187	9877	9844	151208_Fusion_BP_L6Diff_glyco_Exp2.raw	8.79243	512.42	364.338	84.0926	2.28292e-10	HexNAc(2)Hex(12)	90
ANGTTVHVGIHPSK	N-Term(TMT6plex); N2(HexNAc(2)Hex(12)); K14(TMT6plex)	D4A1Z2	D4A1Z2; G3V6I9; D4AE42	Protein Rpl26-ps2 OS=Rattus norvegicus GN=Rpl26-ps2 PE=3 SV=1; Isoform of P12749, 60S ribosomal protein L26 OS=Rattus norvegicus GN=Rpl26 PE=1 SV=1; Protein Rpl26-ps1 OS=Rattus norvegicus GN=Rpl26-ps1 PE=3 SV=1	0	4	4	1057.48	4226.88	4226.87	2.55593	0	HCD	MS2	39.6719	27.36	61.5083	9875	9844	151208_Fusion_BP_L6Diff_glyco_Exp2.raw	11.7172	690.961	433.357	0.0317962	1.70659e-13	HexNAc(2)Hex(12)	90
ANHSGAVVLLK	N-Term(TMT6plex); N2(HexNAc(2)Hex(5)); K11(TMT6plex)	G3V667	G3V667	Integrin, alpha 6, isoform CRA_a OS=Rattus norvegicus GN=Itga6 PE=1 SV=1	0	3	3	928.471	2783.4	2783.4	1.00329	0	EThcD	MS2	29.5514	80.76	77.0847	14143	14087	151208_Fusion_BP_L6Diff_glyco_Exp1.raw	4.6793	135.119	135.119	135.119	1.57538e-06	HexNAc(2)Hex(5)	283
ANHSGAVVLLK	N-Term(TMT6plex); N2(HexNAc(2)Hex(5)); K11(TMT6plex)	G3V667	G3V667	Integrin, alpha 6, isoform CRA_a OS=Rattus norvegicus GN=Itga6 PE=1 SV=1	0	3	3	928.471	2783.4	2783.4	1.00329	0	HCD	MS2	29.5514	80.76	77.0771	14141	14087	151208_Fusion_BP_L6Diff_glyco_Exp1.raw	14.1231	784.25	545.672	545.672	1.11928e-15	HexNAc(2)Hex(5)	283
ANHSGAVVLLK	N-Term(TMT6plex); N2(HexNAc(2)Hex(6)); K11(TMT6plex)	G3V667	G3V667	Integrin, alpha 6, isoform CRA_a OS=Rattus norvegicus GN=Itga6 PE=1 SV=1	0	3	3	982.488	2945.45	2945.45	0.544842	0	HCD	MS2	19.1158	46.95	76.5582	13882	13831	151208_Fusion_BP_L6Diff_glyco_Exp2.raw	3.15163	228.572	125.443	125.443	0.00151783	HexNAc(2)Hex(6)	283
ANHSGAVVLLK	N-Term(TMT6plex); N2(HexNAc(2)Hex(7)); K11(TMT6plex)	G3V667	G3V667	Integrin, alpha 6, isoform CRA_a OS=Rattus norvegicus GN=Itga6 PE=1 SV=1	0	3	3	1036.51	3107.5	3107.5	1.01806	0	HCD	MS2	20.3697	51.32	76.521	13990	13939	151208_Fusion_BP_L6Diff_glyco_Exp1.raw	4.64367	221.28	136.316	136.316	0.000286205	HexNAc(2)Hex(7)	283
ANHSGAVVLLK	N-Term(TMT6plex); N2(HexNAc(2)Hex(8)); K11(TMT6plex)	G3V667	G3V667	Integrin, alpha 6, isoform CRA_a OS=Rattus norvegicus GN=Itga6 PE=1 SV=1	0	3	3	1090.52	3269.55	3269.55	-0.291726	0	HCD	MS2	25.5181	54.51	76.1729	13899	13851	151208_Fusion_BP_L6Diff_glyco_Exp1.raw	2.52273	237.699	136.661	136.661	0.0017301	HexNAc(2)Hex(8)	283
ANHSGAVVLLK	N-Term(TMT6plex); N2(HexNAc(3)Hex(5)NeuAc(1)); K11(TMT6plex)	G3V667	G3V667	Integrin, alpha 6, isoform CRA_a OS=Rattus norvegicus GN=Itga6 PE=1 SV=1	0	3	3	1093.2	3277.57	3277.57	1.17331	0	HCD	MS2	20.9312	70	82.4404	15466	15420	151208_Fusion_BP_L6Diff_glyco_Exp3.raw	13.1231	706.343	446.858	446.858	8.94974e-15	HexNAc(3)Hex(5)NeuAc(1)	283
ANHSGAVVLLK	N-Term(TMT6plex); N2(HexNAc(3)Hex(6)); K11(TMT6plex)	G3V667	G3V667	Integrin, alpha 6, isoform CRA_a OS=Rattus norvegicus GN=Itga6 PE=1 SV=1	0	3	3	1050.18	3148.53	3148.53	1.95505	0	EThcD	MS2	4.88636	92.21	76.3688	13949	13911	151208_Fusion_BP_L6Diff_glyco_Exp1.raw	4.84504	120.683	120.683	120.683	1.07903e-06	HexNAc(3)Hex(6)	283
ANHSGAVVLLK	N-Term(TMT6plex); N2(HexNAc(3)Hex(6)); K11(TMT6plex)	G3V667	G3V667	Integrin, alpha 6, isoform CRA_a OS=Rattus norvegicus GN=Itga6 PE=1 SV=1	0	3	3	1050.18	3148.53	3148.53	1.95505	0	HCD	MS2	4.88636	92.21	76.3567	13947	13911	151208_Fusion_BP_L6Diff_glyco_Exp1.raw	15.1231	815.299	546.633	546.633	1.0479e-16	HexNAc(3)Hex(6)	283
ANHSGAVVLLK	N-Term(TMT6plex); N2(HexNAc(4)Hex(4)Fuc(1)NeuGc(1)); K11(TMT6plex)	G3V667	G3V667	Integrin, alpha 6, isoform CRA_a OS=Rattus norvegicus GN=Itga6 PE=1 SV=1	0	4	4	870.917	3480.65	3480.65	-0.747973	0	EThcD	MS2	81.2569	51.62	83.5756	15878	15829	151208_Fusion_BP_L6Diff_glyco_Exp1.raw	2.82137	142.485	90.959	90.959	0.00139925	HexNAc(4)Hex(4)Fuc(1)NeuGc(1)	283
ANHSGAVVLLK	N-Term(TMT6plex); N2(HexNAc(4)Hex(4)Fuc(1)NeuGc(1)); K11(TMT6plex)	G3V667	G3V667	Integrin, alpha 6, isoform CRA_a OS=Rattus norvegicus GN=Itga6 PE=1 SV=1	0	4	4	870.917	3480.65	3480.65	-0.747973	0	HCD	MS2	81.2569	51.62	83.5654	15876	15829	151208_Fusion_BP_L6Diff_glyco_Exp1.raw	4.13856	346.094	217.236	217.236	0.000543478	HexNAc(4)Hex(4)Fuc(1)NeuGc(1)	283
ANHSGAVVLLK	N-Term(TMT6plex); N2(HexNAc(4)Hex(6)); K11(TMT6plex)	G3V667	G3V667	Integrin, alpha 6, isoform CRA_a OS=Rattus norvegicus GN=Itga6 PE=1 SV=1	0	3	3	1117.88	3351.61	3351.61	1.61004	0	HCD	MS2	17.0511	86.6	74.4692	13335	13286	151208_Fusion_BP_L6Diff_glyco_Exp3.raw	1.28282	115.329	21.8153	21.8153	0.00610958	HexNAc(4)Hex(6)	283
ANHSGAVVLLK	N-Term(TMT6plex); N2(HexNAc(4)Hex(6)Fuc(1)); K11(TMT6plex)	G3V667	G3V667	Integrin, alpha 6, isoform CRA_a OS=Rattus norvegicus GN=Itga6 PE=1 SV=1	0	3	3	1166.56	3497.65	3497.67	-3.95017	0	HCD	MS2	50.629	33.47	83.1943	15660	15606	151208_Fusion_BP_L6Diff_glyco_Exp2.raw	4.40186	304.516	120.612	120.612	0.000286205	HexNAc(4)Hex(6)Fuc(1)	283
ANHSGAVVLLK	N-Term(TMT6plex); N2(HexNAc(5)Hex(6)Fuc(2)); K11(TMT6plex)	G3V667	G3V667	Integrin, alpha 6, isoform CRA_a OS=Rattus norvegicus GN=Itga6 PE=1 SV=1	0	3	3	1282.93	3846.79	3846.8	-3.73793	0	HCD	MS2	83.6862	33.39	82.6757	15645	15589	151208_Fusion_BP_L6Diff_glyco_Exp1.raw	5.85536	479.14	281.647	281.647	9.52346e-08	HexNAc(5)Hex(6)Fuc(2)	283
ANHSGAVVLLK	N-Term(TMT6plex); N2(HexNAc(6)Hex(7)NeuAc(2)); K11(TMT6plex)	G3V667	G3V667	Integrin, alpha 6, isoform CRA_a OS=Rattus norvegicus GN=Itga6 PE=1 SV=1	0	4	4	1126.25	4501.98	4502.01	-7.0737	0	HCD	MS2	28.2035	19.28	76.6158	14016	13970	151208_Fusion_BP_L6Diff_glyco_Exp1.raw	1.71613	199.001	86.4021	86.4021	0.00349192	HexNAc(6)Hex(7)NeuAc(2)	283
ANHSGAVVLLK	N-Term(TMT6plex); N2(HexNAc(6)Hex(8)NeuAc(1)); K11(TMT6plex)	G3V667	G3V667	Integrin, alpha 6, isoform CRA_a OS=Rattus norvegicus GN=Itga6 PE=1 SV=1	0	4	4	1094	4372.98	4372.97	3.90923	0	EThcD	MS2	85.2781	61.94	83.9994	15993	15941	151208_Fusion_BP_L6Diff_glyco_Exp1.raw	3.13548	171.407	89.5431	29.2678	0.000535619	HexNAc(6)Hex(8)NeuAc(1)	283
ANHSGAVVLLK	N-Term(TMT6plex); N2(HexNAc(6)Hex(8)NeuAc(1)); K11(TMT6plex)	G3V667	G3V667	Integrin, alpha 6, isoform CRA_a OS=Rattus norvegicus GN=Itga6 PE=1 SV=1	0	4	4	1094	4372.98	4372.97	3.90923	0	HCD	MS2	85.2781	61.94	83.9861	15991	15941	151208_Fusion_BP_L6Diff_glyco_Exp1.raw	5.91854	503.348	286.165	33.354	8.27463e-08	HexNAc(6)Hex(8)NeuAc(1)	283
ANHSGAVVLLK	N-Term(TMT6plex); N2(HexNAc(9)Hex(6)); K11(TMT6plex)	G3V667	G3V667	Integrin, alpha 6, isoform CRA_a OS=Rattus norvegicus GN=Itga6 PE=1 SV=1	0	5	5	874.203	4366.99	4367	-3.97256	0	HCD	MS2	22.2808	55.05	77.667	14297	14266	151208_Fusion_BP_L6Diff_glyco_Exp1.raw	4.68044	390.394	290.091	290.091	1.30095e-06	HexNAc(9)Hex(6)	283
ANITVK	N-Term(TMT6plex); N2(HexNAc(2)Hex(7)); K6(TMT6plex)	D4A051	D4A051	Isoform of Q63258, Integrin alpha-7 OS=Rattus norvegicus GN=Itga7 PE=3 SV=2	0	3	3	882.087	2644.25	2644.25	0.0360654	0	HCD	MS2	40.83	44.82	70.3886	12343	12288	151208_Fusion_BP_L6Diff_glyco_Exp1.raw	1.41426	282.898	7.26564	7.26564	0.00507614	HexNAc(2)Hex(7)	1042
ANLNGSNVEEVVSTGLESPGGLAVDWVHDK	N-Term(TMT6plex); N4(HexNAc(4)Hex(4)Fuc(2)NeuGc(1)); K30(TMT6plex)	Q9QYP1	A0A0G2K2T4; Q9QYP1	Isoform of Q9QYP1, Low-density lipoprotein receptor-related protein 4 OS=Rattus norvegicus GN=Lrp4 PE=4 SV=1; Low-density lipoprotein receptor-related protein 4 OS=Rattus norvegicus GN=Lrp4 PE=1 SV=2	0	4	4	1403.9	5612.56	5611.57	176.158	1	HCD	MS2	42.7182	16.74	146.815	32490	32457	151208_Fusion_BP_L6Diff_glyco_Exp3.raw	1.47856	141.095	76.931	21.8125	0.00494539	HexNAc(4)Hex(4)Fuc(2)NeuGc(1)	495
ANNASKPGTLER	N-Term(TMT6plex); N3(HexNAc(2)Hex(10)); K6(TMT6plex)	F1LMA7	F1LMA7; Q4TU93	Isoform of Q4TU93, C-type mannose receptor 2 OS=Rattus norvegicus GN=Mrc2 PE=4 SV=2; C-type mannose receptor 2 OS=Rattus norvegicus GN=Mrc2 PE=1 SV=1	0	3	3	1248.23	3742.66	3742.67	-1.4948	0	HCD	MS2	0	18.3	52.8294	7681	7631	151208_Fusion_BP_L6Diff_glyco_Exp1.raw	1.18044	105.01	16.2335	16.2335	0.00638668	HexNAc(2)Hex(10)	137
ANNASKPGTLER	N-Term(TMT6plex); N3(HexNAc(2)Hex(12)); K6(TMT6plex)	F1LMA7	F1LMA7; Q4TU93	Isoform of Q4TU93, C-type mannose receptor 2 OS=Rattus norvegicus GN=Mrc2 PE=4 SV=2; C-type mannose receptor 2 OS=Rattus norvegicus GN=Mrc2 PE=1 SV=1	0	4	4	1017.46	4066.8	4066.77	7.20694	0	EThcD	MS2	44.6017	7.87	50.4666	6955	6920	151208_Fusion_BP_L6Diff_glyco_Exp2.raw	2.20278	188.357	22.0634	22.0634	0.00455298	HexNAc(2)Hex(12)	137
ANNASKPGTLER	N-Term(TMT6plex); N3(HexNAc(2)Hex(8)); K6(TMT6plex)	F1LMA7	F1LMA7; Q4TU93	Isoform of Q4TU93, C-type mannose receptor 2 OS=Rattus norvegicus GN=Mrc2 PE=4 SV=2; C-type mannose receptor 2 OS=Rattus norvegicus GN=Mrc2 PE=1 SV=1	0	3	3	1140.19	3418.57	3418.56	1.62935	0	HCD	MS2	10.2354	12.41	52.6383	7520	7474	151208_Fusion_BP_L6Diff_glyco_Exp2.raw	2.44851	216.023	122.429	122.429	0.00192725	HexNAc(2)Hex(8)	137
ANNASKPGTLER	N-Term(TMT6plex); N3(HexNAc(4)Hex(5)Fuc(1)); K6(TMT6plex)	F1LMA7	F1LMA7; Q4TU93	Isoform of Q4TU93, C-type mannose receptor 2 OS=Rattus norvegicus GN=Mrc2 PE=4 SV=2; C-type mannose receptor 2 OS=Rattus norvegicus GN=Mrc2 PE=1 SV=1	0	4	4	871.911	3484.62	3484.62	0.293552	0	EThcD	MS2	49.4026	3.68	46.1269	5943	5902	151208_Fusion_BP_L6Diff_glyco_Exp1.raw	2.14353	112.254	11.5031	11.5031	0.00489596	HexNAc(4)Hex(5)Fuc(1)	137
ANNASKPGTLER	N-Term(TMT6plex); N3(HexNAc(4)Hex(5)Fuc(2)NeuGc(1)); K6(TMT6plex)	F1LMA7	F1LMA7; Q4TU93	Isoform of Q4TU93, C-type mannose receptor 2 OS=Rattus norvegicus GN=Mrc2 PE=4 SV=2; C-type mannose receptor 2 OS=Rattus norvegicus GN=Mrc2 PE=1 SV=1	0	3	3	1313.26	3937.78	3937.77	3.0258	0	HCD	MS2	0	8.7	56.0495	8464	8427	151208_Fusion_BP_L6Diff_glyco_Exp3.raw	8.06671	527.423	388.14	388.14	6.81087e-10	HexNAc(4)Hex(5)Fuc(2)NeuGc(1)	137
ANNASKPGTLER	N-Term(TMT6plex); N3(HexNAc(5)Hex(4)Fuc(2)NeuGc(1)); K6(TMT6plex)	F1LMA7	F1LMA7; Q4TU93	Isoform of Q4TU93, C-type mannose receptor 2 OS=Rattus norvegicus GN=Mrc2 PE=4 SV=2; C-type mannose receptor 2 OS=Rattus norvegicus GN=Mrc2 PE=1 SV=1	0	3	3	1326.93	3978.79	3978.79	-1.86792	0	HCD	MS2	3.07834	4.43	57.6233	8885	8839	151208_Fusion_BP_L6Diff_glyco_Exp3.raw	1.9854	151.407	113.865	113.865	0.00318907	HexNAc(5)Hex(4)Fuc(2)NeuGc(1)	137
ANNASKPGTLERGDQTR	N-Term(TMT6plex); N3(HexNAc(4)Hex(5)Fuc(2)NeuGc(1)); K6(TMT6plex)	F1LMA7	F1LMA7; Q4TU93	Isoform of Q4TU93, C-type mannose receptor 2 OS=Rattus norvegicus GN=Mrc2 PE=4 SV=2; C-type mannose receptor 2 OS=Rattus norvegicus GN=Mrc2 PE=1 SV=1	1	4	4	1124.76	4496.02	4495.02	222.161	1	EThcD	MS2	22.6686	6.15	52.7672	7553	7496	151208_Fusion_BP_L6Diff_glyco_Exp2.raw	7.97644	296.25	197.43	95.2882	1.88549e-09	HexNAc(4)Hex(5)Fuc(2)NeuGc(1)	137
ANNSWFQSILR	N-Term(TMT6plex); N2(HexNAc(2)Hex(9))	Q8CGU6	Q8CGU6	Nicastrin OS=Rattus norvegicus GN=Ncstn PE=1 SV=1	0	3	3	1143.83	3429.48	3429.48	0.858328	0	EThcD	MS2	27.3449	71.83	117.089	24663	24611	151208_Fusion_BP_L6Diff_glyco_Exp3.raw	8.06868	255.62	194.584	194.584	1.56496e-09	HexNAc(2)Hex(9)	528
ANNSWFQSILR	N-Term(TMT6plex); N2(HexNAc(2)Hex(9))	Q8CGU6	Q8CGU6	Nicastrin OS=Rattus norvegicus GN=Ncstn PE=1 SV=1	0	3	3	1143.83	3429.48	3429.48	0.858328	0	HCD	MS2	27.3449	71.83	117.077	24661	24611	151208_Fusion_BP_L6Diff_glyco_Exp3.raw	15.9336	873.642	589.569	589.569	1.69741e-17	HexNAc(2)Hex(9)	528
ANTTQPGIIEGGQVLK	N-Term(TMT6plex); N2(HexNAc(2)Hex(5)); K16(TMT6plex)	A0A0G2JVZ6	F1LZX9; A0A0G2JVZ6	Isoform of A0A0G2JVZ6, Protein Itgav OS=Rattus norvegicus GN=Itgav PE=1 SV=3; Protein Itgav OS=Rattus norvegicus GN=Itgav PE=1 SV=1	0	3	3	1100.88	3300.64	3300.63	1.60765	0	EThcD	MS2	33.2039	81.98	93.2211	18330	18295	151208_Fusion_BP_L6Diff_glyco_Exp3.raw	7.28619	281.901	181.167	181.167	6.86747e-09	HexNAc(2)Hex(5)	73
ANTTQPGIIEGGQVLK	N-Term(TMT6plex); N2(HexNAc(2)Hex(5)); K16(TMT6plex)	A0A0G2JVZ6	F1LZX9; A0A0G2JVZ6	Isoform of A0A0G2JVZ6, Protein Itgav OS=Rattus norvegicus GN=Itgav PE=1 SV=3; Protein Itgav OS=Rattus norvegicus GN=Itgav PE=1 SV=1	0	3	3	1100.88	3300.64	3300.63	1.60765	0	HCD	MS2	33.2039	81.98	93.2072	18328	18295	151208_Fusion_BP_L6Diff_glyco_Exp3.raw	17.0474	938.837	773.073	773.073	1.35284e-18	HexNAc(2)Hex(5)	73
ANTTQPGIIEGGQVLK	N-Term(TMT6plex); N2(HexNAc(2)Hex(6)); K16(TMT6plex)	A0A0G2JVZ6	F1LZX9; A0A0G2JVZ6	Isoform of A0A0G2JVZ6, Protein Itgav OS=Rattus norvegicus GN=Itgav PE=1 SV=3; Protein Itgav OS=Rattus norvegicus GN=Itgav PE=1 SV=1	0	3	3	1154.9	3462.69	3462.69	1.1894	0	EThcD	MS2	5.28813	107.83	94.4761	18630	18582	151208_Fusion_BP_L6Diff_glyco_Exp2.raw	8.39916	273.886	199.573	199.573	7.06087e-10	HexNAc(2)Hex(6)	73
ANTTQPGIIEGGQVLK	N-Term(TMT6plex); N2(HexNAc(2)Hex(6)); K16(TMT6plex)	A0A0G2JVZ6	F1LZX9; A0A0G2JVZ6	Isoform of A0A0G2JVZ6, Protein Itgav OS=Rattus norvegicus GN=Itgav PE=1 SV=3; Protein Itgav OS=Rattus norvegicus GN=Itgav PE=1 SV=1	0	3	3	1154.9	3462.69	3462.69	1.1894	0	HCD	MS2	5.28813	107.83	94.4644	18628	18582	151208_Fusion_BP_L6Diff_glyco_Exp2.raw	18.0474	952.001	758.627	758.627	1.39297e-19	HexNAc(2)Hex(6)	73
ANTTQPGIIEGGQVLK	N-Term(TMT6plex); N2(HexNAc(2)Hex(8)); K16(TMT6plex)	A0A0G2JVZ6	F1LZX9; A0A0G2JVZ6	Isoform of A0A0G2JVZ6, Protein Itgav OS=Rattus norvegicus GN=Itgav PE=1 SV=3; Protein Itgav OS=Rattus norvegicus GN=Itgav PE=1 SV=1	0	3	3	1262.94	3786.81	3786.79	3.36151	0	EThcD	MS2	15.5457	33.82	92.0813	18028	17984	151208_Fusion_BP_L6Diff_glyco_Exp3.raw	2.14742	129.11	55.1534	55.1534	0.00489596	HexNAc(2)Hex(8)	73
ANTTQPGIIEGGQVLK	N-Term(TMT6plex); N2(HexNAc(2)Hex(8)); K16(TMT6plex)	A0A0G2JVZ6	F1LZX9; A0A0G2JVZ6	Isoform of A0A0G2JVZ6, Protein Itgav OS=Rattus norvegicus GN=Itgav PE=1 SV=3; Protein Itgav OS=Rattus norvegicus GN=Itgav PE=1 SV=1	0	3	3	1262.94	3786.81	3786.79	3.36151	0	HCD	MS2	15.5457	33.82	92.0679	18026	17984	151208_Fusion_BP_L6Diff_glyco_Exp3.raw	8.28492	579.566	405.434	405.434	3.84269e-10	HexNAc(2)Hex(8)	73
ANTTQPGIIEGGQVLK	N-Term(TMT6plex); N2(HexNAc(3)Hex(5)); K16(TMT6plex)	A0A0G2JVZ6	F1LZX9; A0A0G2JVZ6	Isoform of A0A0G2JVZ6, Protein Itgav OS=Rattus norvegicus GN=Itgav PE=1 SV=3; Protein Itgav OS=Rattus norvegicus GN=Itgav PE=1 SV=1	0	3	3	1168.58	3503.72	3503.71	2.0294	0	EThcD	MS2	27.2555	68.42	95.0054	18934	18885	151208_Fusion_BP_L6Diff_glyco_Exp1.raw	4.62444	209.735	126.709	126.709	1.88942e-06	HexNAc(3)Hex(5)	73
ANTTQPGIIEGGQVLK	N-Term(TMT6plex); N2(HexNAc(3)Hex(5)); K16(TMT6plex)	A0A0G2JVZ6	F1LZX9; A0A0G2JVZ6	Isoform of A0A0G2JVZ6, Protein Itgav OS=Rattus norvegicus GN=Itgav PE=1 SV=3; Protein Itgav OS=Rattus norvegicus GN=Itgav PE=1 SV=1	0	3	3	1168.58	3503.72	3503.71	2.0294	0	HCD	MS2	27.2555	68.42	94.9948	18932	18885	151208_Fusion_BP_L6Diff_glyco_Exp1.raw	11.0474	633.315	428.88	428.88	6.94076e-13	HexNAc(3)Hex(5)	73
ANTTQPGIIEGGQVLK	N-Term(TMT6plex); N2(HexNAc(3)Hex(5)Fuc(1)); K16(TMT6plex)	A0A0G2JVZ6	F1LZX9; A0A0G2JVZ6	Isoform of A0A0G2JVZ6, Protein Itgav OS=Rattus norvegicus GN=Itgav PE=1 SV=3; Protein Itgav OS=Rattus norvegicus GN=Itgav PE=1 SV=1	0	3	3	1217.26	3649.77	3649.77	-0.606739	0	EThcD	MS2	27.2354	49.78	93.0662	18288	18240	151208_Fusion_BP_L6Diff_glyco_Exp3.raw	2.14795	122.824	75.4408	75.4408	0.00489596	HexNAc(3)Hex(5)Fuc(1)	73
ANTTQPGIIEGGQVLK	N-Term(TMT6plex); N2(HexNAc(3)Hex(5)Fuc(1)); K16(TMT6plex)	A0A0G2JVZ6	F1LZX9; A0A0G2JVZ6	Isoform of A0A0G2JVZ6, Protein Itgav OS=Rattus norvegicus GN=Itgav PE=1 SV=3; Protein Itgav OS=Rattus norvegicus GN=Itgav PE=1 SV=1	0	3	3	1217.26	3649.77	3649.77	-0.606739	0	HCD	MS2	27.2354	49.78	93.0556	18286	18240	151208_Fusion_BP_L6Diff_glyco_Exp3.raw	5.45938	378.784	185.013	185.013	2.6e-07	HexNAc(3)Hex(5)Fuc(1)	73
ANTTQPGIIEGGQVLK	N-Term(TMT6plex); N2(HexNAc(3)Hex(6)); K16(TMT6plex)	A0A0G2JVZ6	F1LZX9; A0A0G2JVZ6	Isoform of A0A0G2JVZ6, Protein Itgav OS=Rattus norvegicus GN=Itgav PE=1 SV=3; Protein Itgav OS=Rattus norvegicus GN=Itgav PE=1 SV=1	0	3	3	1222.59	3665.77	3665.77	0.316967	0	HCD	MS2	29.0274	48.1	94.5459	18813	18763	151208_Fusion_BP_L6Diff_glyco_Exp1.raw	4.8238	267.207	155.518	155.518	9.74357e-07	HexNAc(3)Hex(6)	73
ANTTQPGIIEGGQVLK	N-Term(TMT6plex); N2(HexNAc(4)Hex(4)); K16(TMT6plex)	A0A0G2JVZ6	F1LZX9; A0A0G2JVZ6	Isoform of A0A0G2JVZ6, Protein Itgav OS=Rattus norvegicus GN=Itgav PE=1 SV=3; Protein Itgav OS=Rattus norvegicus GN=Itgav PE=1 SV=1	0	3	3	1182.25	3544.75	3544.74	1.92015	0	EThcD	MS2	44.1776	53.15	92.9817	18265	18214	151208_Fusion_BP_L6Diff_glyco_Exp3.raw	3.39558	106.407	64.0651	64.0651	0.000535619	HexNAc(4)Hex(4)	73
ANTTQPGIIEGGQVLK	N-Term(TMT6plex); N2(HexNAc(4)Hex(4)); K16(TMT6plex)	A0A0G2JVZ6	F1LZX9; A0A0G2JVZ6	Isoform of A0A0G2JVZ6, Protein Itgav OS=Rattus norvegicus GN=Itgav PE=1 SV=3; Protein Itgav OS=Rattus norvegicus GN=Itgav PE=1 SV=1	0	3	3	1182.25	3544.75	3544.74	1.92015	0	HCD	MS2	44.1776	53.15	92.972	18264	18214	151208_Fusion_BP_L6Diff_glyco_Exp3.raw	5.95253	366.013	283.937	283.937	7.6889e-08	HexNAc(4)Hex(4)	73
ANTTQPGIIEGGQVLK	N-Term(TMT6plex); N2(HexNAc(4)Hex(5)Fuc(1)); K16(TMT6plex)	A0A0G2JVZ6	F1LZX9; A0A0G2JVZ6	Isoform of A0A0G2JVZ6, Protein Itgav OS=Rattus norvegicus GN=Itgav PE=1 SV=3; Protein Itgav OS=Rattus norvegicus GN=Itgav PE=1 SV=1	0	4	4	963.971	3852.86	3852.85	3.32763	0	EThcD	MS2	41.3706	47.05	94.3442	18759	18706	151208_Fusion_BP_L6Diff_glyco_Exp1.raw	2.14689	145.533	113.452	113.452	0.00489596	HexNAc(4)Hex(5)Fuc(1)	73
ANTTQPGIIEGGQVLK	N-Term(TMT6plex); N2(HexNAc(4)Hex(5)Fuc(1)); K16(TMT6plex)	A0A0G2JVZ6	F1LZX9; A0A0G2JVZ6	Isoform of A0A0G2JVZ6, Protein Itgav OS=Rattus norvegicus GN=Itgav PE=1 SV=3; Protein Itgav OS=Rattus norvegicus GN=Itgav PE=1 SV=1	0	4	4	963.971	3852.86	3852.85	3.32763	0	HCD	MS2	41.3706	47.05	94.334	18757	18706	151208_Fusion_BP_L6Diff_glyco_Exp1.raw	2.39807	304.243	136.287	136.287	0.00215157	HexNAc(4)Hex(5)Fuc(1)	73
ANTTQPGIIEGGQVLK	N-Term(TMT6plex); N2(HexNAc(4)Hex(5)Fuc(1)NeuAc(1)); K16(TMT6plex)	A0A0G2JVZ6	F1LZX9; A0A0G2JVZ6	Isoform of A0A0G2JVZ6, Protein Itgav OS=Rattus norvegicus GN=Itgav PE=1 SV=3; Protein Itgav OS=Rattus norvegicus GN=Itgav PE=1 SV=1	0	3	3	1381.99	4143.96	4143.95	2.85696	0	EThcD	MS2	78.3402	29.49	94.9283	18912	18856	151208_Fusion_BP_L6Diff_glyco_Exp1.raw	4.23193	187.206	101.125	25.548	0.000535619	HexNAc(4)Hex(5)Fuc(1)NeuAc(1)	73
ANTTQPGIIEGGQVLK	N-Term(TMT6plex); N2(HexNAc(4)Hex(5)Fuc(1)NeuAc(1)); K16(TMT6plex)	A0A0G2JVZ6	F1LZX9; A0A0G2JVZ6	Isoform of A0A0G2JVZ6, Protein Itgav OS=Rattus norvegicus GN=Itgav PE=1 SV=3; Protein Itgav OS=Rattus norvegicus GN=Itgav PE=1 SV=1	0	3	3	1381.99	4143.96	4143.95	2.85696	0	HCD	MS2	78.3402	29.49	94.9176	18910	18856	151208_Fusion_BP_L6Diff_glyco_Exp1.raw	4.30311	279.546	149.507	18.5178	0.000286205	HexNAc(4)Hex(5)Fuc(1)NeuAc(1)	73
ANYNLPIMVTDSGKPPMTNITDLR	N-Term(TMT6plex); K14(TMT6plex); M17(Oxidation); N19(HexNAc(2)Hex(5)Fuc(1))	Q8R490	Q8R490	Cadherin 13 OS=Rattus norvegicus GN=Cdh13 PE=1 SV=1	0	3	3	1500.05	4498.14	4498.14	0.619218	0	HCD	MS2	7.24141	79.24	125.988	27013	26964	151208_Fusion_BP_L6Diff_glyco_Exp3.raw	1.40859	133.886	23.3764	3.22528	0.00507614	HexNAc(2)Hex(5)Fuc(1)	653
ANYNLPIMVTDSGKPPMTNITDLR	N-Term(TMT6plex); K14(TMT6plex); M17(Oxidation); N19(HexNAc(2)Hex(6))	Q8R490	Q8R490	Cadherin 13 OS=Rattus norvegicus GN=Cdh13 PE=1 SV=1	0	4	4	1129.55	4515.17	4514.13	228.446	1	EThcD	MS2	12.006	88.4	127.136	27464	27433	151208_Fusion_BP_L6Diff_glyco_Exp1.raw	8.10953	570.112	361.364	0.571128	1.46314e-09	HexNAc(2)Hex(6)	653
ANYNLPIMVTDSGKPPMTNITDLR	N-Term(TMT6plex); K14(TMT6plex); M17(Oxidation); N19(HexNAc(2)Hex(6))	Q8R490	Q8R490	Cadherin 13 OS=Rattus norvegicus GN=Cdh13 PE=1 SV=1	0	4	4	1129.55	4515.17	4514.13	228.446	1	HCD	MS2	12.006	88.4	127.127	27462	27433	151208_Fusion_BP_L6Diff_glyco_Exp1.raw	5.91347	426.54	334.828	8.39138	8.43577e-08	HexNAc(2)Hex(6)	653
ANYNLPIMVTDSGKPPMTNITDLR	N-Term(TMT6plex); K14(TMT6plex); N19(HexNAc(2)Hex(8))	Q8R490	Q8R490	Cadherin 13 OS=Rattus norvegicus GN=Cdh13 PE=1 SV=1	0	4	4	1206.57	4823.24	4822.24	206.075	1	EThcD	MS2	32.5854	35.74	126.518	27118	27081	151208_Fusion_BP_L6Diff_glyco_Exp2.raw	7.66515	477.591	352.888	110.076	3.24077e-09	HexNAc(2)Hex(8)	653
ANYNLPIMVTDSGKPPMTNITDLR	N-Term(TMT6plex); K14(TMT6plex); N19(HexNAc(2)Hex(8))	Q8R490	Q8R490	Cadherin 13 OS=Rattus norvegicus GN=Cdh13 PE=1 SV=1	0	4	4	1206.57	4823.24	4822.24	206.075	1	HCD	MS2	32.5854	35.74	126.508	27116	27081	151208_Fusion_BP_L6Diff_glyco_Exp2.raw	6.37357	537.11	353.505	24.6865	2.20536e-08	HexNAc(2)Hex(8)	653
ANYNLPIMVTDSGKPPMTNITDLR	N-Term(TMT6plex); K14(TMT6plex); N19(HexNAc(4)Hex(4)NeuGc(1))	Q8R490	Q8R490	Cadherin 13 OS=Rattus norvegicus GN=Cdh13 PE=1 SV=1	0	4	4	1222.33	4886.32	4887.28	-197.538	-1	HCD	MS2	48.4633	33.97	124.974	26749	26716	151208_Fusion_BP_L6Diff_glyco_Exp3.raw	0.781261	137.709	44.2454	44.2454	0.00977257	HexNAc(4)Hex(4)NeuGc(1)	653
ANYNLPIMVTDSGKPPMTNITDLR	N-Term(TMT6plex); K14(TMT6plex); N19(HexNAc(6)Hex(3))	Q8R490	Q8R490	Cadherin 13 OS=Rattus norvegicus GN=Cdh13 PE=1 SV=1	0	3	3	1608.76	4824.26	4824.3	-7.96725	0	HCD	MS2	26.636	34.05	125.037	26766	26716	151208_Fusion_BP_L6Diff_glyco_Exp3.raw	6.40069	471.214	372.406	372.406	2.06776e-08	HexNAc(6)Hex(3)	653
ANYNLPIMVTDSGKPPMTNITDLR	N-Term(TMT6plex); M8(Oxidation); K14(TMT6plex); N19(HexNAc(6)Hex(3))	Q8R490	Q8R490	Cadherin 13 OS=Rattus norvegicus GN=Cdh13 PE=1 SV=1	0	4	4	1210.82	4840.27	4840.29	-4.20725	0	EThcD	MS2	35.5269	28.08	126.918	27406	27373	151208_Fusion_BP_L6Diff_glyco_Exp1.raw	2.1485	158.891	61.4361	6.63731	0.00489596	HexNAc(6)Hex(3)	653
APPRNYSMIVMFTALQPQR	N-Term(TMT6plex); N5(HexNAc(2)Hex(8))	A0A0G2KAE2	Q6AY49; A0A0G2KAE2	Isoform of A0A0G2KAE2, Protein Tusc3 OS=Rattus norvegicus GN=Tusc3 PE=1 SV=1; Protein Tusc3 OS=Rattus norvegicus GN=Tusc3 PE=1 SV=1	1	4	4	1038.73	4151.89	4151.89	0.234095	0	EThcD	MS2	43.465	43.29	121.491	25836	25794	151208_Fusion_BP_L6Diff_glyco_Exp3.raw	8.19509	424.474	320.184	320.184	1.19171e-09	HexNAc(2)Hex(8)	79
APPRNYSMIVMFTALQPQR	N-Term(TMT6plex); N5(HexNAc(2)Hex(8))	A0A0G2KAE2	Q6AY49; A0A0G2KAE2	Isoform of A0A0G2KAE2, Protein Tusc3 OS=Rattus norvegicus GN=Tusc3 PE=1 SV=1; Protein Tusc3 OS=Rattus norvegicus GN=Tusc3 PE=1 SV=1	1	4	4	1038.73	4151.89	4151.89	0.234095	0	HCD	MS2	43.465	43.29	121.478	25833	25794	151208_Fusion_BP_L6Diff_glyco_Exp3.raw	12.6012	706.939	426.551	426.551	2.15014e-14	HexNAc(2)Hex(8)	79
APPRNYSMIVMFTALQPQR	N-Term(TMT6plex); N5(HexNAc(6)Hex(4))	A0A0G2KAE2	Q6AY49; A0A0G2KAE2	Isoform of A0A0G2KAE2, Protein Tusc3 OS=Rattus norvegicus GN=Tusc3 PE=1 SV=1; Protein Tusc3 OS=Rattus norvegicus GN=Tusc3 PE=1 SV=1	1	3	3	1439.32	4315.96	4315.99	-8.46769	0	HCD	MS2	83.9032	20.07	121.36	25802	25765	151208_Fusion_BP_L6Diff_glyco_Exp3.raw	1.61567	186.305	134.902	134.902	0.00386018	HexNAc(6)Hex(4)	79
APPRNYSVIVMFTALQLHR	N-Term(TMT6plex); N5(HexNAc(2)Hex(8))	A0A0G2K5G6	O35777; A0A0G2K5G6; G3V9X8	Magnesium transporter protein 1 OS=Rattus norvegicus GN=Magt1 PE=2 SV=2; Isoform of O35777, Magnesium transporter protein 1 OS=Rattus norvegicus GN=Magt1 PE=1 SV=1; Isoform of O35777, Magnesium transporter protein 1 OS=Rattus norvegicus GN=Magt1 PE=1 SV=2	1	4	4	1036.99	4144.95	4144.95	1.17847	0	EThcD	MS2	3.55346	26.36	125.474	26845	26803	151208_Fusion_BP_L6Diff_glyco_Exp2.raw	16.4268	808.659	695.071	695.071	6.35042e-18	HexNAc(2)Hex(8)	67
APPRNYSVIVMFTALQLHR	N-Term(TMT6plex); N5(HexNAc(2)Hex(8))	A0A0G2K5G6	O35777; A0A0G2K5G6; G3V9X8	Magnesium transporter protein 1 OS=Rattus norvegicus GN=Magt1 PE=2 SV=2; Isoform of O35777, Magnesium transporter protein 1 OS=Rattus norvegicus GN=Magt1 PE=1 SV=1; Isoform of O35777, Magnesium transporter protein 1 OS=Rattus norvegicus GN=Magt1 PE=1 SV=2	1	4	4	1036.99	4144.95	4144.95	1.17847	0	HCD	MS2	3.55346	26.36	125.453	26840	26803	151208_Fusion_BP_L6Diff_glyco_Exp2.raw	14.141	763.446	560.213	560.213	1.05906e-15	HexNAc(2)Hex(8)	67
APPRNYSVIVMFTALQLHR	N-Term(TMT6plex); N5(HexNAc(4)Hex(6)Fuc(1))	A0A0G2K5G6	O35777; A0A0G2K5G6; G3V9X8	Magnesium transporter protein 1 OS=Rattus norvegicus GN=Magt1 PE=2 SV=2; Isoform of O35777, Magnesium transporter protein 1 OS=Rattus norvegicus GN=Magt1 PE=1 SV=1; Isoform of O35777, Magnesium transporter protein 1 OS=Rattus norvegicus GN=Magt1 PE=1 SV=2	1	5	5	875.629	4374.11	4373.06	241.947	1	EThcD	MS2	9.01577	18.59	117.254	24668	24634	151208_Fusion_BP_L6Diff_glyco_Exp2.raw	8.72689	521.372	497.775	238.164	2.74065e-10	HexNAc(4)Hex(6)Fuc(1)	67
APPRNYSVIVMFTALQLHR	N-Term(TMT6plex); N5(HexNAc(4)Hex(6)Fuc(1))	A0A0G2K5G6	O35777; A0A0G2K5G6; G3V9X8	Magnesium transporter protein 1 OS=Rattus norvegicus GN=Magt1 PE=2 SV=2; Isoform of O35777, Magnesium transporter protein 1 OS=Rattus norvegicus GN=Magt1 PE=1 SV=1; Isoform of O35777, Magnesium transporter protein 1 OS=Rattus norvegicus GN=Magt1 PE=1 SV=2	1	4	4	1094.28	4374.11	4373.06	241.029	1	HCD	MS2	31.308	39.92	117.531	24921	24888	151208_Fusion_BP_L6Diff_glyco_Exp1.raw	1.59639	249.406	10.6668	10.6668	0.00386018	HexNAc(4)Hex(6)Fuc(1)	67
ARNISGVVLADHSGSFHNR	N-Term(TMT6plex); N3(HexNAc(2)Hex(7))	Q8CGU6	Q8CGU6	Nicastrin OS=Rattus norvegicus GN=Ncstn PE=1 SV=1	1	5	5	762.152	3806.73	3806.73	1.09852	0	EThcD	MS2	0	39.29	66.1687	11106	11062	151208_Fusion_BP_L6Diff_glyco_Exp2.raw	7.25346	397.543	301.448	301.448	7.35174e-09	HexNAc(2)Hex(7)	432
ARNISGVVLADHSGSFHNR	N-Term(TMT6plex); N3(HexNAc(2)Hex(7))	Q8CGU6	Q8CGU6	Nicastrin OS=Rattus norvegicus GN=Ncstn PE=1 SV=1	1	5	5	762.152	3806.73	3806.73	1.09852	0	HCD	MS2	0	39.29	66.1587	11104	11062	151208_Fusion_BP_L6Diff_glyco_Exp2.raw	13.141	719.438	486.316	486.316	8.2325e-15	HexNAc(2)Hex(7)	432
ARNISGVVLADHSGSFHNR	N-Term(TMT6plex); N3(HexNAc(2)Hex(8))	Q8CGU6	Q8CGU6	Nicastrin OS=Rattus norvegicus GN=Ncstn PE=1 SV=1	1	5	5	794.557	3968.76	3968.78	-6.53517	0	EThcD	MS2	92.0587	29.44	64.7074	10743	10702	151208_Fusion_BP_L6Diff_glyco_Exp3.raw	11.5683	630.447	481.061	481.061	1.47186e-13	HexNAc(2)Hex(8)	432
ARNISGVVLADHSGSFHNR	N-Term(TMT6plex); N3(HexNAc(2)Hex(8))	Q8CGU6	Q8CGU6	Nicastrin OS=Rattus norvegicus GN=Ncstn PE=1 SV=1	1	5	5	794.557	3968.76	3968.78	-6.53517	0	HCD	MS2	92.0587	29.44	64.6974	10741	10702	151208_Fusion_BP_L6Diff_glyco_Exp3.raw	12.4561	749.002	414.291	414.291	2.90081e-14	HexNAc(2)Hex(8)	432
ARNISGVVLADHSGSFHNR	N-Term(TMT6plex); N3(HexNAc(4)Hex(5)Fuc(1))	Q8CGU6	Q8CGU6	Nicastrin OS=Rattus norvegicus GN=Ncstn PE=1 SV=1	1	5	5	807.986	4035.9	4034.84	262.496	1	EThcD	MS2	9.18548	41.39	67.4127	11549	11510	151208_Fusion_BP_L6Diff_glyco_Exp1.raw	2.47626	175.359	86.357	86.357	0.00383959	HexNAc(4)Hex(5)Fuc(1)	432
ARNISGVVLADHSGSFHNR	N-Term(TMT6plex); N3(HexNAc(4)Hex(7)Fuc(1))	Q8CGU6	Q8CGU6	Nicastrin OS=Rattus norvegicus GN=Ncstn PE=1 SV=1	1	6	6	727.507	4360.01	4358.95	243.508	1	EThcD	MS2	38.9538	52.3	65.7667	11020	10991	151208_Fusion_BP_L6Diff_glyco_Exp3.raw	1.68927	158.087	41.8686	41.8686	0.00489596	HexNAc(4)Hex(7)Fuc(1)	432
ASQNITYHCK	N-Term(TMT6plex); N4(HexNAc(4)Hex(5)Fuc(3)NeuAc(1)NeuGc(1)); C9(Carbamidomethyl); K10(TMT6plex)	P13941	P13941	Collagen alpha-1(III) chain OS=Rattus norvegicus GN=Col3a1 PE=2 SV=3	0	4	4	1085.2	4337.78	4338.84	-243.739	-1	EThcD	MS2	42.8512	10.81	56.9497	8676	8628	151208_Fusion_BP_L6Diff_glyco_Exp2.raw	3.4841	208.878	45.7705	45.7705	0.000535619	HexNAc(4)Hex(5)Fuc(3)NeuAc(1)NeuGc(1)	1361
AVVGSYTAANVSLIPPRSEHLVNFTVK	N-Term(TMT6plex); N10(HexNAc(2)Hex(1)Fuc(1)); N23(HexNAc(5)Hex(4)NeuAc(1)); K27(TMT6plex)	Q5RJK0	Q5RJK0	Transmembrane protein 106C OS=Rattus norvegicus GN=Tmem106c PE=2 SV=1	1	7	7	857.703	5997.88	5996.86	170.749	1	HCD	MS2	59.7539	54.04	94.9449	18918	18885	151208_Fusion_BP_L6Diff_glyco_Exp1.raw	1.31342	113.815	113.815	0	0.00593707	HexNAc(2)Hex(1)Fuc(1); HexNAc(5)Hex(4)NeuAc(1)	162
AYIFERNQSVGDPTVDLIR	N-Term(TMT6plex); N7(HexNAc(2)Hex(5))	P27615	P27615	Lysosome membrane protein 2 OS=Rattus norvegicus GN=Scarb2 PE=1 SV=2	1	3	3	1213.58	3638.72	3638.72	1.14607	0	HCD	MS2	17.4174	31.95	108.862	22492	22457	151208_Fusion_BP_L6Diff_glyco_Exp3.raw	1.17771	118.384	34.914	34.914	0.00638668	HexNAc(2)Hex(5)	116
AYIFERNQSVGDPTVDLIR	N-Term(TMT6plex); N7(HexNAc(2)Hex(8))	P27615	P27615	Lysosome membrane protein 2 OS=Rattus norvegicus GN=Scarb2 PE=1 SV=2	1	3	3	1375.63	4124.88	4124.87	1.03495	0	EThcD	MS2	9.19208	45.25	108.975	22466	22420	151208_Fusion_BP_L6Diff_glyco_Exp2.raw	4.52187	166.12	118.565	118.565	2.28872e-06	HexNAc(2)Hex(8)	116
AYIFERNQSVGDPTVDLIR	N-Term(TMT6plex); N7(HexNAc(2)Hex(8))	P27615	P27615	Lysosome membrane protein 2 OS=Rattus norvegicus GN=Scarb2 PE=1 SV=2	1	3	3	1375.63	4124.88	4124.87	1.03495	0	HCD	MS2	9.19208	45.25	108.968	22464	22420	151208_Fusion_BP_L6Diff_glyco_Exp2.raw	13.141	736.271	553.834	553.834	8.30243e-15	HexNAc(2)Hex(8)	116
AYIFERNQSVGDPTVDLIR	N-Term(TMT6plex); N7(HexNAc(3)Hex(6))	P27615	P27615	Lysosome membrane protein 2 OS=Rattus norvegicus GN=Scarb2 PE=1 SV=2	1	3	3	1335.29	4003.85	4003.85	-0.267935	0	HCD	MS2	13.1531	30.53	108.034	22273	22228	151208_Fusion_BP_L6Diff_glyco_Exp3.raw	1.43151	178.935	66.7909	66.7909	0.00507614	HexNAc(3)Hex(6)	116
AYVGQKSNFTVDCSK	N-Term(TMT6plex); K6(TMT6plex); N8(HexNAc(3)Hex(3)Fuc(1)); C13(Carbamidomethyl); K15(TMT6plex)	C0JPT7	C0JPT7	Filamin alpha OS=Rattus norvegicus GN=Flna PE=1 SV=1	1	4	4	908.945	3632.76	3632.75	2.25273	0	HCD	MS2	37.4581	37.45	118.402	25019	24985	151208_Fusion_BP_L6Diff_glyco_Exp3.raw	0.792436	286.361	6.04606	6.04606	0.00962224	HexNAc(3)Hex(3)Fuc(1)	2562
CALSHAITLEFHQDGNGPENVGIYNLSR	N-Term(TMT6plex); C1(Carbamidomethyl); N25(HexNAc(2)Hex(6))	D3ZSA9	D3ZSA9	Protein Nomo1 OS=Rattus norvegicus GN=Nomo1 PE=1 SV=1	0	5	5	945.034	4721.14	4720.13	214.542	1	EThcD	MS2	88.7152	39.43	112.357	23418	23390	151208_Fusion_BP_L6Diff_glyco_Exp3.raw	13.1314	641.734	564.889	564.889	7.47086e-15	HexNAc(2)Hex(6)	586
CALSHAITLEFHQDGNGPENVGIYNLSR	N-Term(TMT6plex); C1(Carbamidomethyl); N25(HexNAc(2)Hex(6))	D3ZSA9	D3ZSA9	Protein Nomo1 OS=Rattus norvegicus GN=Nomo1 PE=1 SV=1	0	4	4	1181.03	4721.11	4720.13	207.188	1	HCD	MS2	13.9125	48.19	114.829	24068	24043	151208_Fusion_BP_L6Diff_glyco_Exp3.raw	12.8849	700.295	577.484	577.484	1.40028e-14	HexNAc(2)Hex(6)	586
CALSHAITLEFHQDGNGPENVGIYNLSR	N-Term(TMT6plex); C1(Carbamidomethyl); N25(HexNAc(2)Hex(9))	D3ZSA9	D3ZSA9	Protein Nomo1 OS=Rattus norvegicus GN=Nomo1 PE=1 SV=1	0	4	4	1302.33	5206.29	5206.29	0.77824	0	EThcD	MS2	6.65921	34.13	113.516	23856	23827	151208_Fusion_BP_L6Diff_glyco_Exp1.raw	11.2447	541.661	446.799	446.799	3.49141e-13	HexNAc(2)Hex(9)	586
CALSHAITLEFHQDGNGPENVGIYNLSR	N-Term(TMT6plex); C1(Carbamidomethyl); N25(HexNAc(2)Hex(9))	D3ZSA9	D3ZSA9	Protein Nomo1 OS=Rattus norvegicus GN=Nomo1 PE=1 SV=1	0	4	4	1302.33	5206.29	5206.29	0.77824	0	HCD	MS2	6.65921	34.13	113.506	23854	23827	151208_Fusion_BP_L6Diff_glyco_Exp1.raw	15.5692	815.093	739.796	739.796	3.21668e-17	HexNAc(2)Hex(9)	586
CALSHAITLEFHQDGNGPENVGIYNLSR	N-Term(TMT6plex); C1(Carbamidomethyl); N25(HexNAc(4)Hex(4)Fuc(1))	D3ZSA9	D3ZSA9	Protein Nomo1 OS=Rattus norvegicus GN=Nomo1 PE=1 SV=1	0	5	5	990.663	4949.29	4948.24	211.242	1	EThcD	MS2	8.61933	35.78	111.846	23286	23262	151208_Fusion_BP_L6Diff_glyco_Exp3.raw	6.68568	317.114	149.39	149.39	2.56639e-08	HexNAc(4)Hex(4)Fuc(1)	586
CALSHAITLEFHQDGNGPENVGIYNLSR	N-Term(TMT6plex); C1(Carbamidomethyl); N25(HexNAc(4)Hex(4)Fuc(1))	D3ZSA9	D3ZSA9	Protein Nomo1 OS=Rattus norvegicus GN=Nomo1 PE=1 SV=1	0	5	5	990.66	4949.27	4948.24	208.405	1	HCD	MS2	65.5585	42.18	109.693	22717	22683	151208_Fusion_BP_L6Diff_glyco_Exp3.raw	3.31011	302.919	209.094	209.094	0.00101911	HexNAc(4)Hex(4)Fuc(1)	586
CALSHAITLEFHQDGNGPENVGIYNLSRGVNR	N-Term(TMT6plex); C1(Carbamidomethyl); N25(HexNAc(2)Hex(3)Fuc(2))	D3ZSA9	D3ZSA9	Protein Nomo1 OS=Rattus norvegicus GN=Nomo1 PE=1 SV=1	1	5	5	991.063	4951.28	4952.32	-209.149	-1	EThcD	MS2	63.0001	36.17	109.173	22575	22535	151208_Fusion_BP_L6Diff_glyco_Exp3.raw	9.56185	456.328	380.258	380.258	2.76671e-11	HexNAc(2)Hex(3)Fuc(2)	586
CALSHAITLEFHQDGNGPENVGIYNLSRGVNR	N-Term(TMT6plex); C1(Carbamidomethyl); N25(HexNAc(2)Hex(3)Fuc(2))	D3ZSA9	D3ZSA9	Protein Nomo1 OS=Rattus norvegicus GN=Nomo1 PE=1 SV=1	1	5	5	991.063	4951.28	4952.32	-209.149	-1	HCD	MS2	63.0001	36.17	109.166	22573	22535	151208_Fusion_BP_L6Diff_glyco_Exp3.raw	4.74122	420.843	282.064	282.064	1.11904e-06	HexNAc(2)Hex(3)Fuc(2)	586
CCGASNYTDWER	N-Term(TMT6plex); C1(Carbamidomethyl); C2(Carbamidomethyl); N6(HexNAc(2)Hex(8))	A0A0G2K0T2	P28648; A0A0G2K0T2	CD63 antigen OS=Rattus norvegicus GN=Cd63 PE=1 SV=2; Isoform of P28648, Tetraspanin OS=Rattus norvegicus GN=Cd63 PE=1 SV=1	0	3	3	1150.78	3450.32	3450.32	0.725848	0	EThcD	MS2	28.3379	49.59	71.01	12394	12343	151208_Fusion_BP_L6Diff_glyco_Exp2.raw	8.35535	285.9	285.9	285.9	8.60369e-10	HexNAc(2)Hex(8)	145
CCGASNYTDWER	N-Term(TMT6plex); C1(Carbamidomethyl); C2(Carbamidomethyl); N6(HexNAc(2)Hex(8))	A0A0G2K0T2	P28648; A0A0G2K0T2	CD63 antigen OS=Rattus norvegicus GN=Cd63 PE=1 SV=2; Isoform of P28648, Tetraspanin OS=Rattus norvegicus GN=Cd63 PE=1 SV=1	0	3	3	1150.78	3450.32	3450.32	0.725848	0	HCD	MS2	28.3379	49.59	70.9962	12392	12343	151208_Fusion_BP_L6Diff_glyco_Exp2.raw	9.93356	588.826	538.494	538.494	6.30935e-12	HexNAc(2)Hex(8)	145
CCGASNYTDWER	N-Term(TMT6plex); C1(Carbamidomethyl); C2(Carbamidomethyl); N6(HexNAc(5)Hex(4)Fuc(1)NeuAc(1)NeuGc(1))	A0A0G2K0T2	P28648; A0A0G2K0T2	CD63 antigen OS=Rattus norvegicus GN=Cd63 PE=1 SV=2; Isoform of P28648, Tetraspanin OS=Rattus norvegicus GN=Cd63 PE=1 SV=1	0	3	3	1385.54	4154.59	4155.59	-240.031	-1	EThcD	MS2	35.6229	11.47	69.5172	12015	11964	151208_Fusion_BP_L6Diff_glyco_Exp3.raw	5.90326	166.375	146.84	146.84	1.24989e-07	HexNAc(5)Hex(4)Fuc(1)NeuAc(1)NeuGc(1)	145
CCGASNYTDWER	N-Term(TMT6plex); C1(Carbamidomethyl); C2(Carbamidomethyl); N6(HexNAc(5)Hex(6)Fuc(1)NeuAc(2))	A0A0G2K0T2	P28648; A0A0G2K0T2	CD63 antigen OS=Rattus norvegicus GN=Cd63 PE=1 SV=2; Isoform of P28648, Tetraspanin OS=Rattus norvegicus GN=Cd63 PE=1 SV=1	0	3	3	1488.24	4462.72	4463.7	-219.992	-1	EThcD	MS2	11.1708	12.77	77.4777	14126	14067	151208_Fusion_BP_L6Diff_glyco_Exp2.raw	5.02886	187.836	133.362	133.362	7.25265e-07	HexNAc(5)Hex(6)Fuc(1)NeuAc(2)	145
CCGASNYTDWER	N-Term(TMT6plex); C1(Carbamidomethyl); C2(Carbamidomethyl); N6(HexNAc(5)Hex(6)Fuc(1)NeuAc(2))	A0A0G2K0T2	P28648; A0A0G2K0T2	CD63 antigen OS=Rattus norvegicus GN=Cd63 PE=1 SV=2; Isoform of P28648, Tetraspanin OS=Rattus norvegicus GN=Cd63 PE=1 SV=1	0	3	3	1488.24	4462.72	4463.7	-219.992	-1	HCD	MS2	11.1708	12.77	77.4643	14124	14067	151208_Fusion_BP_L6Diff_glyco_Exp2.raw	4.14824	273.5	182.937	182.937	0.000543478	HexNAc(5)Hex(6)Fuc(1)NeuAc(2)	145
CCGASNYTDWER	N-Term(TMT6plex); C1(Carbamidomethyl); C2(Carbamidomethyl); N6(HexNAc(5)Hex(6)Fuc(1)NeuAc(3))	A0A0G2K0T2	P28648; A0A0G2K0T2	CD63 antigen OS=Rattus norvegicus GN=Cd63 PE=1 SV=2; Isoform of P28648, Tetraspanin OS=Rattus norvegicus GN=Cd63 PE=1 SV=1	0	3	3	1585.61	4754.81	4754.79	3.23395	0	EThcD	MS2	36.0758	8.47	93.2608	18341	18295	151208_Fusion_BP_L6Diff_glyco_Exp3.raw	5.74674	167.74	149.815	149.815	1.76574e-07	HexNAc(5)Hex(6)Fuc(1)NeuAc(3)	145
CCGASNYTDWER	N-Term(TMT6plex); C1(Carbamidomethyl); C2(Carbamidomethyl); N6(HexNAc(5)Hex(6)Fuc(1)NeuGc(1))	A0A0G2K0T2	P28648; A0A0G2K0T2	CD63 antigen OS=Rattus norvegicus GN=Cd63 PE=1 SV=2; Isoform of P28648, Tetraspanin OS=Rattus norvegicus GN=Cd63 PE=1 SV=1	0	3	3	1397.21	4189.63	4188.6	245.882	1	EThcD	MS2	3.14825	11.29	76.4715	13858	13804	151208_Fusion_BP_L6Diff_glyco_Exp2.raw	5.50894	154.798	128.521	128.521	2.5751e-07	HexNAc(5)Hex(6)Fuc(1)NeuGc(1)	145
CCGASNYTDWER	N-Term(TMT6plex); C1(Carbamidomethyl); C2(Carbamidomethyl); N6(HexNAc(5)Hex(6)Fuc(1)NeuGc(1))	A0A0G2K0T2	P28648; A0A0G2K0T2	CD63 antigen OS=Rattus norvegicus GN=Cd63 PE=1 SV=2; Isoform of P28648, Tetraspanin OS=Rattus norvegicus GN=Cd63 PE=1 SV=1	0	3	3	1397.21	4189.62	4188.6	244.045	1	HCD	MS2	28.638	14.96	76.5442	13996	13939	151208_Fusion_BP_L6Diff_glyco_Exp1.raw	1.63592	179.61	69.3943	69.3943	0.00386018	HexNAc(5)Hex(6)Fuc(1)NeuGc(1)	145
CCGASNYTDWER	N-Term(TMT6plex); C1(Carbamidomethyl); C2(Carbamidomethyl); N6(HexNAc(5)Hex(6)Fuc(3)NeuAc(1))	A0A0G2K0T2	P28648; A0A0G2K0T2	CD63 antigen OS=Rattus norvegicus GN=Cd63 PE=1 SV=2; Isoform of P28648, Tetraspanin OS=Rattus norvegicus GN=Cd63 PE=1 SV=1	0	3	3	1488.91	4464.71	4464.72	-1.87304	0	EThcD	MS2	29.4474	16.38	84.0908	15896	15842	151208_Fusion_BP_L6Diff_glyco_Exp2.raw	7.37883	276.701	189.031	17.2967	5.55963e-09	HexNAc(5)Hex(6)Fuc(3)NeuAc(1)	145
CCGASNYTDWER	N-Term(TMT6plex); C1(Carbamidomethyl); C2(Carbamidomethyl); N6(HexNAc(7)Hex(8))	A0A0G2K0T2	P28648; A0A0G2K0T2	CD63 antigen OS=Rattus norvegicus GN=Cd63 PE=1 SV=2; Isoform of P28648, Tetraspanin OS=Rattus norvegicus GN=Cd63 PE=1 SV=1	0	3	3	1488.91	4464.71	4465.71	-224.737	-1	HCD	MS2	29.4474	16.38	84.0802	15894	15842	151208_Fusion_BP_L6Diff_glyco_Exp2.raw	5.96066	461.722	350.562	3.37552	7.46733e-08	HexNAc(7)Hex(8)	145
CCGASNYTDWERIPGMAK	N-Term(TMT6plex); C1(Carbamidomethyl); C2(Carbamidomethyl); N6(HexNAc(2)Hex(9)); K18(TMT6plex)	A0A0G2K0T2	P28648; A0A0G2K0T2	CD63 antigen OS=Rattus norvegicus GN=Cd63 PE=1 SV=2; Isoform of P28648, Tetraspanin OS=Rattus norvegicus GN=Cd63 PE=1 SV=1	1	3	3	1480.63	4439.88	4438.86	229.73	1	EThcD	MS2	31.9765	80.1	100.683	20310	20252	151208_Fusion_BP_L6Diff_glyco_Exp3.raw	6.03503	204.857	164.229	7.74469	9.75583e-08	HexNAc(2)Hex(9)	145
CCGASNYTDWERIPGMAK	N-Term(TMT6plex); C1(Carbamidomethyl); C2(Carbamidomethyl); N6(HexNAc(2)Hex(9)); K18(TMT6plex)	A0A0G2K0T2	P28648; A0A0G2K0T2	CD63 antigen OS=Rattus norvegicus GN=Cd63 PE=1 SV=2; Isoform of P28648, Tetraspanin OS=Rattus norvegicus GN=Cd63 PE=1 SV=1	1	3	3	1480.63	4439.88	4438.86	229.73	1	HCD	MS2	31.9765	80.1	100.672	20308	20252	151208_Fusion_BP_L6Diff_glyco_Exp3.raw	12.6212	741.403	616.83	2.90587	2.08396e-14	HexNAc(2)Hex(9)	145
CCGASNYTDWERIPGMAK	N-Term(TMT6plex); C1(Carbamidomethyl); C2(Carbamidomethyl); N6(HexNAc(5)Hex(6)Fuc(1)NeuAc(2)); K18(TMT6plex)	A0A0G2K0T2	P28648; A0A0G2K0T2	CD63 antigen OS=Rattus norvegicus GN=Cd63 PE=1 SV=2; Isoform of P28648, Tetraspanin OS=Rattus norvegicus GN=Cd63 PE=1 SV=1	1	4	4	1323.31	5290.21	5290.19	2.79033	0	EThcD	MS2	85.3281	26.85	108.512	22523	22485	151208_Fusion_BP_L6Diff_glyco_Exp1.raw	7.47979	278.773	176.41	8.40341	4.4208e-09	HexNAc(5)Hex(6)Fuc(1)NeuAc(2)	145
CCGASNYTDWERIPGMAK	N-Term(TMT6plex); C1(Carbamidomethyl); C2(Carbamidomethyl); N6(HexNAc(5)Hex(6)Fuc(1)NeuAc(2)); K18(TMT6plex)	A0A0G2K0T2	P28648; A0A0G2K0T2	CD63 antigen OS=Rattus norvegicus GN=Cd63 PE=1 SV=2; Isoform of P28648, Tetraspanin OS=Rattus norvegicus GN=Cd63 PE=1 SV=1	1	4	4	1323.05	5289.19	5290.19	-189.654	-1	HCD	MS2	87.7495	23.18	106.667	21905	21870	151208_Fusion_BP_L6Diff_glyco_Exp3.raw	1.58054	174.723	52.5086	52.5086	0.00400759	HexNAc(5)Hex(6)Fuc(1)NeuAc(2)	145
CCGASNYTDWERIPGMAK	N-Term(TMT6plex); C1(Carbamidomethyl); C2(Carbamidomethyl); N6(HexNAc(5)Hex(6)Fuc(3)NeuAc(1)); K18(TMT6plex)	A0A0G2K0T2	P28648; A0A0G2K0T2	CD63 antigen OS=Rattus norvegicus GN=Cd63 PE=1 SV=2; Isoform of P28648, Tetraspanin OS=Rattus norvegicus GN=Cd63 PE=1 SV=1	1	4	4	1323.31	5290.21	5291.21	-190.058	-1	HCD	MS2	85.3281	26.85	108.499	22521	22485	151208_Fusion_BP_L6Diff_glyco_Exp1.raw	4.00607	394.454	95.9335	26.7167	0.000543478	HexNAc(5)Hex(6)Fuc(3)NeuAc(1)	145
CCGASNYTDWERIPGMAK	N-Term(TMT6plex); C1(Carbamidomethyl); C2(Carbamidomethyl); N6(HexNAc(5)Hex(7)Fuc(1)NeuAc(1)); K18(TMT6plex)	A0A0G2K0T2	P28648; A0A0G2K0T2	CD63 antigen OS=Rattus norvegicus GN=Cd63 PE=1 SV=2; Isoform of P28648, Tetraspanin OS=Rattus norvegicus GN=Cd63 PE=1 SV=1	1	4	4	1291.29	5162.15	5161.15	193.515	1	EThcD	MS2	50.1784	28.88	116.348	24425	24377	151208_Fusion_BP_L6Diff_glyco_Exp2.raw	2.82952	147.214	64.3189	64.3189	0.00139925	HexNAc(5)Hex(7)Fuc(1)NeuAc(1)	145
CCGASNYTDWERIPGMAK	N-Term(TMT6plex); C1(Carbamidomethyl); C2(Carbamidomethyl); N6(HexNAc(6)Hex(3)); K18(TMT6plex)	A0A0G2K0T2	P28648; A0A0G2K0T2	CD63 antigen OS=Rattus norvegicus GN=Cd63 PE=1 SV=2; Isoform of P28648, Tetraspanin OS=Rattus norvegicus GN=Cd63 PE=1 SV=1	1	3	3	1427.28	4279.82	4278.87	222.244	1	EThcD	MS2	65.4897	80.61	102.511	20750	20700	151208_Fusion_BP_L6Diff_glyco_Exp2.raw	4.90301	134.168	93.3373	93.3373	9.40136e-07	HexNAc(6)Hex(3)	145
CCGASNYTDWERIPGMAK	N-Term(TMT6plex); C1(Carbamidomethyl); C2(Carbamidomethyl); N6(HexNAc(6)Hex(3)); K18(TMT6plex)	A0A0G2K0T2	P28648; A0A0G2K0T2	CD63 antigen OS=Rattus norvegicus GN=Cd63 PE=1 SV=2; Isoform of P28648, Tetraspanin OS=Rattus norvegicus GN=Cd63 PE=1 SV=1	1	3	3	1427.28	4279.82	4278.87	222.244	1	HCD	MS2	65.4897	80.61	102.497	20748	20700	151208_Fusion_BP_L6Diff_glyco_Exp2.raw	11.4988	690.846	512.067	512.067	2.40505e-13	HexNAc(6)Hex(3)	145
CCGASNYTDWERIPGMAK	N-Term(TMT6plex); C1(Carbamidomethyl); C2(Carbamidomethyl); N6(HexNAc(7)Hex(8)); K18(TMT6plex)	A0A0G2K0T2	P28648; A0A0G2K0T2	CD63 antigen OS=Rattus norvegicus GN=Cd63 PE=1 SV=2; Isoform of P28648, Tetraspanin OS=Rattus norvegicus GN=Cd63 PE=1 SV=1	1	4	4	1323.57	5291.25	5292.21	-181.744	-1	EThcD	MS2	86.2084	28.64	108.266	22459	22425	151208_Fusion_BP_L6Diff_glyco_Exp1.raw	7.6183	368.079	285.673	5.08288	3.56286e-09	HexNAc(7)Hex(8)	145
CCGASNYTDWERIPGMAK	N-Term(TMT6plex); C1(Carbamidomethyl); C2(Carbamidomethyl); N6(HexNAc(7)Hex(8)); K18(TMT6plex)	A0A0G2K0T2	P28648; A0A0G2K0T2	CD63 antigen OS=Rattus norvegicus GN=Cd63 PE=1 SV=2; Isoform of P28648, Tetraspanin OS=Rattus norvegicus GN=Cd63 PE=1 SV=1	1	4	4	1323.57	5291.25	5292.21	-181.744	-1	HCD	MS2	86.2084	28.64	108.252	22457	22425	151208_Fusion_BP_L6Diff_glyco_Exp1.raw	5.39389	448.117	332.715	0	3.12388e-07	HexNAc(7)Hex(8)	145
CHEGNGTFECGACR	N-Term(TMT6plex); C1(Carbamidomethyl); N5(HexNAc(2)Hex(6)); C10(Carbamidomethyl); C13(Carbamidomethyl)	A0A0G2JSK5	A0A0G2JSK5; P49134	Isoform of P49134, Integrin beta 1 (Fibronectin receptor beta) OS=Rattus norvegicus GN=Itgb1 PE=1 SV=1; Integrin beta-1 OS=Rattus norvegicus GN=Itgb1 PE=2 SV=1	0	3	3	1088.09	3262.26	3262.25	1.38002	0	EThcD	MS2	1.97933	10.3	47.4665	6282	6240	151208_Fusion_BP_L6Diff_glyco_Exp1.raw	6.44399	121.093	121.093	121.093	4.20168e-08	HexNAc(2)Hex(6)	478
CHEGNGTFECGACR	N-Term(TMT6plex); C1(Carbamidomethyl); N5(HexNAc(2)Hex(6)); C10(Carbamidomethyl); C13(Carbamidomethyl)	A0A0G2JSK5	A0A0G2JSK5	Isoform of P49134, Integrin beta 1 (Fibronectin receptor beta) OS=Rattus norvegicus GN=Itgb1 PE=1 SV=1	0	3	3	1088.09	3262.26	3262.25	1.38002	0	HCD	MS2	1.97933	10.3	47.4534	6280	6240	151208_Fusion_BP_L6Diff_glyco_Exp1.raw	8.50022	471.684	437.198	437.198	2.0602e-10	HexNAc(2)Hex(6)	477
CHEGNGTFECGACR	N-Term(TMT6plex); C1(Carbamidomethyl); N5(HexNAc(2)Hex(7)); C10(Carbamidomethyl); C13(Carbamidomethyl)	A0A0G2JSK5	A0A0G2JSK5; P49134	Isoform of P49134, Integrin beta 1 (Fibronectin receptor beta) OS=Rattus norvegicus GN=Itgb1 PE=1 SV=1; Integrin beta-1 OS=Rattus norvegicus GN=Itgb1 PE=2 SV=1	0	3	3	1142.11	3424.31	3424.31	0.753963	0	EThcD	MS2	2.42801	22.39	46.5391	5968	5936	151208_Fusion_BP_L6Diff_glyco_Exp3.raw	8.19865	222.305	222.305	222.305	1.18412e-09	HexNAc(2)Hex(7)	478
CHEGNGTFECGACR	N-Term(TMT6plex); C1(Carbamidomethyl); N5(HexNAc(2)Hex(7)); C10(Carbamidomethyl); C13(Carbamidomethyl)	A0A0G2JSK5	A0A0G2JSK5	Isoform of P49134, Integrin beta 1 (Fibronectin receptor beta) OS=Rattus norvegicus GN=Itgb1 PE=1 SV=1	0	3	3	1142.11	3424.31	3424.31	2.0373	0	HCD	MS2	1.72597	26.39	47.2547	6229	6180	151208_Fusion_BP_L6Diff_glyco_Exp1.raw	14.2369	780.642	706.166	706.166	6.87548e-16	HexNAc(2)Hex(7)	477
CHEGNGTFECGACR	N-Term(TMT6plex); C1(Carbamidomethyl); N5(HexNAc(2)Hex(8)); C10(Carbamidomethyl); C13(Carbamidomethyl)	A0A0G2JSK5	A0A0G2JSK5; P49134	Isoform of P49134, Integrin beta 1 (Fibronectin receptor beta) OS=Rattus norvegicus GN=Itgb1 PE=1 SV=1; Integrin beta-1 OS=Rattus norvegicus GN=Itgb1 PE=2 SV=1	0	3	3	1196.13	3586.37	3586.36	2.22673	0	EThcD	MS2	0.771016	60.53	46.3653	5924	5885	151208_Fusion_BP_L6Diff_glyco_Exp3.raw	8.19865	225.067	225.067	225.067	1.17659e-09	HexNAc(2)Hex(8)	478
CHEGNGTFECGACR	N-Term(TMT6plex); C1(Carbamidomethyl); N5(HexNAc(2)Hex(8)); C10(Carbamidomethyl); C13(Carbamidomethyl)	A0A0G2JSK5	A0A0G2JSK5	Isoform of P49134, Integrin beta 1 (Fibronectin receptor beta) OS=Rattus norvegicus GN=Itgb1 PE=1 SV=1	0	3	3	1196.13	3586.37	3586.36	2.22673	0	HCD	MS2	0.771016	60.53	46.353	5922	5885	151208_Fusion_BP_L6Diff_glyco_Exp3.raw	15.2369	804.219	802.405	802.405	6.89517e-17	HexNAc(2)Hex(8)	477
CHEGNGTFECGACR	N-Term(TMT6plex); C1(Carbamidomethyl); N5(HexNAc(3)Hex(4)); C10(Carbamidomethyl); C13(Carbamidomethyl)	A0A0G2JSK5	A0A0G2JSK5	Isoform of P49134, Integrin beta 1 (Fibronectin receptor beta) OS=Rattus norvegicus GN=Itgb1 PE=1 SV=1	0	3	3	1047.75	3141.23	3141.23	2.18086	0	HCD	MS2	2.24436	11.02	47.8675	6386	6341	151208_Fusion_BP_L6Diff_glyco_Exp1.raw	6.73945	434.36	323.038	323.038	7.28013e-09	HexNAc(3)Hex(4)	477
CHEGNGTFECGACR	N-Term(TMT6plex); C1(Carbamidomethyl); N5(HexNAc(4)Hex(4)); C10(Carbamidomethyl); C13(Carbamidomethyl)	A0A0G2JSK5	A0A0G2JSK5; P49134	Isoform of P49134, Integrin beta 1 (Fibronectin receptor beta) OS=Rattus norvegicus GN=Itgb1 PE=1 SV=1; Integrin beta-1 OS=Rattus norvegicus GN=Itgb1 PE=2 SV=1	0	3	3	1115.44	3344.31	3344.31	2.2594	0	EThcD	MS2	1.02283	11.64	47.074	6104	6056	151208_Fusion_BP_L6Diff_glyco_Exp3.raw	5.94967	125.211	125.211	125.211	1.15031e-07	HexNAc(4)Hex(4)	478
CHEGNGTFECGACR	N-Term(TMT6plex); C1(Carbamidomethyl); N5(HexNAc(4)Hex(4)); C10(Carbamidomethyl); C13(Carbamidomethyl)	A0A0G2JSK5	A0A0G2JSK5	Isoform of P49134, Integrin beta 1 (Fibronectin receptor beta) OS=Rattus norvegicus GN=Itgb1 PE=1 SV=1	0	3	3	1115.44	3344.31	3344.31	2.2594	0	HCD	MS2	1.02283	11.64	47.0635	6102	6056	151208_Fusion_BP_L6Diff_glyco_Exp3.raw	7.9805	465.925	405.218	405.218	8.13541e-10	HexNAc(4)Hex(4)	477
CHEGNGTFECGACR	N-Term(TMT6plex); C1(Carbamidomethyl); N5(HexNAc(4)Hex(4)Fuc(1)); C10(Carbamidomethyl); C13(Carbamidomethyl)	A0A0G2JSK5	A0A0G2JSK5; P49134	Isoform of P49134, Integrin beta 1 (Fibronectin receptor beta) OS=Rattus norvegicus GN=Itgb1 PE=1 SV=1; Integrin beta-1 OS=Rattus norvegicus GN=Itgb1 PE=2 SV=1	0	3	3	1164.13	3490.36	3490.37	-0.506759	0	EThcD	MS2	19.6703	16.53	47.8972	6392	6341	151208_Fusion_BP_L6Diff_glyco_Exp1.raw	6.04845	120.607	120.607	120.607	9.39942e-08	HexNAc(4)Hex(4)Fuc(1)	478
CHEGNGTFECGACR	N-Term(TMT6plex); C1(Carbamidomethyl); N5(HexNAc(4)Hex(4)Fuc(1)); C10(Carbamidomethyl); C13(Carbamidomethyl)	A0A0G2JSK5	A0A0G2JSK5	Isoform of P49134, Integrin beta 1 (Fibronectin receptor beta) OS=Rattus norvegicus GN=Itgb1 PE=1 SV=1	0	3	3	1164.13	3490.36	3490.37	-0.506759	0	HCD	MS2	19.6703	16.53	47.8877	6391	6341	151208_Fusion_BP_L6Diff_glyco_Exp1.raw	10.8867	641.301	498.24	498.24	1.04246e-12	HexNAc(4)Hex(4)Fuc(1)	477
CHEGNGTFECGACR	N-Term(TMT6plex); C1(Carbamidomethyl); N5(HexNAc(4)Hex(4)Fuc(2)NeuGc(1)); C10(Carbamidomethyl); C13(Carbamidomethyl)	A0A0G2JSK5	A0A0G2JSK5	Isoform of P49134, Integrin beta 1 (Fibronectin receptor beta) OS=Rattus norvegicus GN=Itgb1 PE=1 SV=1	0	3	3	1315.18	3943.51	3943.51	0.0348869	0	HCD	MS2	0	4.53	50.0536	6851	6814	151208_Fusion_BP_L6Diff_glyco_Exp2.raw	5.61264	359.137	289.479	289.479	1.9391e-07	HexNAc(4)Hex(4)Fuc(2)NeuGc(1)	477
CHEGNGTFECGACR	N-Term(TMT6plex); C1(Carbamidomethyl); N5(HexNAc(4)Hex(4)NeuAc(1)); C10(Carbamidomethyl); C13(Carbamidomethyl)	A0A0G2JSK5	A0A0G2JSK5	Isoform of P49134, Integrin beta 1 (Fibronectin receptor beta) OS=Rattus norvegicus GN=Itgb1 PE=1 SV=1	0	3	3	1212.47	3635.41	3635.4	0.814158	0	HCD	MS2	4.81388	8.14	49.6003	6754	6706	151208_Fusion_BP_L6Diff_glyco_Exp3.raw	5.65863	283.118	218.551	218.551	1.74046e-07	HexNAc(4)Hex(4)NeuAc(1)	477
CHEGNGTFECGACR	N-Term(TMT6plex); C1(Carbamidomethyl); N5(HexNAc(4)Hex(5)Fuc(1)NeuGc(1)); C10(Carbamidomethyl); C13(Carbamidomethyl)	A0A0G2JSK5	A0A0G2JSK5	Isoform of P49134, Integrin beta 1 (Fibronectin receptor beta) OS=Rattus norvegicus GN=Itgb1 PE=1 SV=1	0	3	3	1320.51	3959.51	3959.51	0.887474	0	HCD	MS2	0	3.65	48.9785	6592	6551	151208_Fusion_BP_L6Diff_glyco_Exp3.raw	5.33306	254.402	193.295	193.295	3.69531e-07	HexNAc(4)Hex(5)Fuc(1)NeuGc(1)	477
CHEGNGTFECGACR	N-Term(TMT6plex); C1(Carbamidomethyl); N5(HexNAc(4)Hex(5)Fuc(2)NeuGc(1)); C10(Carbamidomethyl); C13(Carbamidomethyl)	A0A0G2JSK5	A0A0G2JSK5	Isoform of P49134, Integrin beta 1 (Fibronectin receptor beta) OS=Rattus norvegicus GN=Itgb1 PE=1 SV=1	0	3	3	1369.19	4105.57	4105.57	0.725391	0	HCD	MS2	1.46222	6.9	49.6491	6746	6704	151208_Fusion_BP_L6Diff_glyco_Exp2.raw	5.3433	224.655	212.161	7.06385	3.57477e-07	HexNAc(4)Hex(5)Fuc(2)NeuGc(1)	477
CHEGNGTFECGACR	N-Term(TMT6plex); C1(Carbamidomethyl); N5(HexNAc(4)Hex(5)NeuAc(1)); C10(Carbamidomethyl); C13(Carbamidomethyl)	A0A0G2JSK5	A0A0G2JSK5; P49134	Isoform of P49134, Integrin beta 1 (Fibronectin receptor beta) OS=Rattus norvegicus GN=Itgb1 PE=1 SV=1; Integrin beta-1 OS=Rattus norvegicus GN=Itgb1 PE=2 SV=1	0	4	4	950.122	3797.47	3797.46	3.08294	0	EThcD	MS2	19.8955	5.19	43.9813	5306	5274	151208_Fusion_BP_L6Diff_glyco_Exp2.raw	7.56051	251.492	153.579	153.579	3.97435e-09	HexNAc(4)Hex(5)NeuAc(1)	478
CHEGNGTFECGACR	N-Term(TMT6plex); C1(Carbamidomethyl); N5(HexNAc(4)Hex(5)NeuAc(2)); C10(Carbamidomethyl); C13(Carbamidomethyl)	A0A0G2JSK5	A0A0G2JSK5	Isoform of P49134, Integrin beta 1 (Fibronectin receptor beta) OS=Rattus norvegicus GN=Itgb1 PE=1 SV=1	0	3	3	1363.52	4088.55	4088.55	0.652768	0	HCD	MS2	0	4	53.3445	7743	7693	151208_Fusion_BP_L6Diff_glyco_Exp3.raw	2.24069	162.568	73.9872	10.4949	0.0025719	HexNAc(4)Hex(5)NeuAc(2)	477
CHEGNGTFECGACR	N-Term(TMT6plex); C1(Carbamidomethyl); N5(HexNAc(4)Hex(6)); C10(Carbamidomethyl); C13(Carbamidomethyl)	A0A0G2JSK5	A0A0G2JSK5; P49134	Isoform of P49134, Integrin beta 1 (Fibronectin receptor beta) OS=Rattus norvegicus GN=Itgb1 PE=1 SV=1; Integrin beta-1 OS=Rattus norvegicus GN=Itgb1 PE=2 SV=1	0	3	3	1223.48	3668.41	3668.41	0.513764	0	EThcD	MS2	3.28492	9.8	46.9574	6053	6014	151208_Fusion_BP_L6Diff_glyco_Exp2.raw	6.44399	138.978	138.978	138.978	4.22753e-08	HexNAc(4)Hex(6)	478
CHEGNGTFECGACR	N-Term(TMT6plex); C1(Carbamidomethyl); N5(HexNAc(4)Hex(6)); C10(Carbamidomethyl); C13(Carbamidomethyl)	A0A0G2JSK5	A0A0G2JSK5	Isoform of P49134, Integrin beta 1 (Fibronectin receptor beta) OS=Rattus norvegicus GN=Itgb1 PE=1 SV=1	0	3	3	1223.48	3668.41	3668.41	0.513764	0	HCD	MS2	3.28492	9.8	46.9438	6051	6014	151208_Fusion_BP_L6Diff_glyco_Exp2.raw	8.61761	486.324	445.475	445.475	1.42069e-10	HexNAc(4)Hex(6)	477
CHEGNGTFECGACR	N-Term(TMT6plex); C1(Carbamidomethyl); N5(HexNAc(4)Hex(6)NeuGc(1)); C10(Carbamidomethyl); C13(Carbamidomethyl)	A0A0G2JSK5	A0A0G2JSK5	Isoform of P49134, Integrin beta 1 (Fibronectin receptor beta) OS=Rattus norvegicus GN=Itgb1 PE=1 SV=1	0	3	3	1325.84	3975.51	3975.5	0.627799	0	HCD	MS2	2.16924	7.51	51.8489	7339	7303	151208_Fusion_BP_L6Diff_glyco_Exp3.raw	5.25544	254.747	177.489	177.489	4.18036e-07	HexNAc(4)Hex(6)NeuGc(1)	477
CHEGNGTFECGACR	N-Term(TMT6plex); C1(Carbamidomethyl); N5(HexNAc(6)Hex(3)Fuc(2)NeuAc(1)); C10(Carbamidomethyl); C13(Carbamidomethyl)	A0A0G2JSK5	A0A0G2JSK5; P49134	Isoform of P49134, Integrin beta 1 (Fibronectin receptor beta) OS=Rattus norvegicus GN=Itgb1 PE=1 SV=1; Integrin beta-1 OS=Rattus norvegicus GN=Itgb1 PE=2 SV=1	0	4	4	1043.42	4170.66	4171.62	-231.927	-1	EThcD	MS2	15.5827	6.49	48.0737	6438	6394	151208_Fusion_BP_L6Diff_glyco_Exp1.raw	7.48088	280.152	217.42	217.42	4.38847e-09	HexNAc(6)Hex(3)Fuc(2)NeuAc(1)	478
CHEGNGTFECGACR	N-Term(TMT6plex); C1(Carbamidomethyl); N5(HexNAc(6)Hex(3)Fuc(2)NeuAc(1)); C10(Carbamidomethyl); C13(Carbamidomethyl)	A0A0G2JSK5	A0A0G2JSK5	Isoform of P49134, Integrin beta 1 (Fibronectin receptor beta) OS=Rattus norvegicus GN=Itgb1 PE=1 SV=1	0	4	4	1043.42	4170.66	4171.62	-231.927	-1	HCD	MS2	15.5827	6.49	48.0612	6436	6394	151208_Fusion_BP_L6Diff_glyco_Exp1.raw	2.87307	229.887	152.243	152.243	0.00151783	HexNAc(6)Hex(3)Fuc(2)NeuAc(1)	477
CHEGNGTFECGACR	N-Term(TMT6plex); C1(Carbamidomethyl); N5(HexNAc(6)Hex(3)Fuc(2)NeuGc(1)); C10(Carbamidomethyl); C13(Carbamidomethyl)	A0A0G2JSK5	A0A0G2JSK5; P49134	Isoform of P49134, Integrin beta 1 (Fibronectin receptor beta) OS=Rattus norvegicus GN=Itgb1 PE=1 SV=1; Integrin beta-1 OS=Rattus norvegicus GN=Itgb1 PE=2 SV=1	0	4	4	1047.92	4188.68	4187.62	252.786	1	EThcD	MS2	26.1127	7.66	50.076	6956	6906	151208_Fusion_BP_L6Diff_glyco_Exp1.raw	8.65475	490.886	365.676	365.676	3.35284e-10	HexNAc(6)Hex(3)Fuc(2)NeuGc(1)	478
CHEGNGTFECGACR	N-Term(TMT6plex); C1(Carbamidomethyl); N5(HexNAc(6)Hex(3)Fuc(3)); C10(Carbamidomethyl); C13(Carbamidomethyl)	A0A0G2JSK5	A0A0G2JSK5; P49134	Isoform of P49134, Integrin beta 1 (Fibronectin receptor beta) OS=Rattus norvegicus GN=Itgb1 PE=1 SV=1; Integrin beta-1 OS=Rattus norvegicus GN=Itgb1 PE=2 SV=1	0	4	4	1007.41	4026.62	4026.59	9.38011	0	EThcD	MS2	12.8583	38.44	50.8371	7156	7112	151208_Fusion_BP_L6Diff_glyco_Exp1.raw	13.9245	747.98	577.96	124.503	1.35015e-15	HexNAc(6)Hex(3)Fuc(3)	478
CHEGNGTFECGACR	N-Term(TMT6plex); C1(Carbamidomethyl); N5(HexNAc(6)Hex(3)Fuc(3)); C10(Carbamidomethyl); C13(Carbamidomethyl)	A0A0G2JSK5	A0A0G2JSK5	Isoform of P49134, Integrin beta 1 (Fibronectin receptor beta) OS=Rattus norvegicus GN=Itgb1 PE=1 SV=1	0	4	4	1007.41	4026.62	4026.59	9.38011	0	HCD	MS2	12.8583	38.44	50.827	7154	7112	151208_Fusion_BP_L6Diff_glyco_Exp1.raw	7.59529	474.106	413.405	21.8622	1.42726e-09	HexNAc(6)Hex(3)Fuc(3)	477
CHEGNGTFECGACR	N-Term(TMT6plex); C1(Carbamidomethyl); N5(HexNAc(7)Hex(3)); C10(Carbamidomethyl); C13(Carbamidomethyl)	A0A0G2JSK5	A0A0G2JSK5; P49134	Isoform of P49134, Integrin beta 1 (Fibronectin receptor beta) OS=Rattus norvegicus GN=Itgb1 PE=1 SV=1; Integrin beta-1 OS=Rattus norvegicus GN=Itgb1 PE=2 SV=1	0	4	4	948.623	3791.47	3791.49	-5.59054	0	EThcD	MS2	5.65384	5.86	49.5493	6719	6677	151208_Fusion_BP_L6Diff_glyco_Exp2.raw	7.87201	289.386	289.386	289.386	2.28708e-09	HexNAc(7)Hex(3)	478
CHEGNGTFECGACR	N-Term(TMT6plex); C1(Carbamidomethyl); N5(HexNAc(8)Hex(3)Fuc(1)); C10(Carbamidomethyl); C13(Carbamidomethyl)	A0A0G2JSK5	A0A0G2JSK5; P49134	Isoform of P49134, Integrin beta 1 (Fibronectin receptor beta) OS=Rattus norvegicus GN=Itgb1 PE=1 SV=1; Integrin beta-1 OS=Rattus norvegicus GN=Itgb1 PE=2 SV=1	0	4	4	1035.92	4140.65	4140.63	4.17891	0	EThcD	MS2	46.457	3.76	46.0019	5831	5785	151208_Fusion_BP_L6Diff_glyco_Exp3.raw	5.79596	156.642	123.383	123.383	1.56071e-07	HexNAc(8)Hex(3)Fuc(1)	478
CHEGNGTFECGACR	N-Term(TMT6plex); C1(Carbamidomethyl); N5(HexNAc(8)Hex(5)); C10(Carbamidomethyl); C13(Carbamidomethyl)	A0A0G2JSK5	A0A0G2JSK5	Isoform of P49134, Integrin beta 1 (Fibronectin receptor beta) OS=Rattus norvegicus GN=Itgb1 PE=1 SV=1	0	4	4	1080.19	4317.72	4318.68	-221.414	-1	HCD	MS2	41.2795	11.87	52.9938	7648	7615	151208_Fusion_BP_L6Diff_glyco_Exp3.raw	1.91064	204.646	117.879	11.1336	0.00318907	HexNAc(8)Hex(5)	477
CHELVACPGNR	N-Term(TMT6plex); C1(Carbamidomethyl); C7(Carbamidomethyl); N10(HexNAc(6)Hex(5)Fuc(1)NeuAc(2))	A0A0G2K5M0	A0A0G2K5M0; P07522; A0A0G2K7A3; A0A0G2K4M4; A0A0G2KAF5	Uncharacterized protein OS=Rattus norvegicus PE=4 SV=1; Pro-epidermal growth factor OS=Rattus norvegicus GN=Egf PE=1 SV=2; Isoform of A0A0G2KAF5, Pro-epidermal growth factor OS=Rattus norvegicus GN=LOC100910178 PE=4 SV=1; Isoform of A0A0G2KAF5, Pro-epidermal growth factor OS=Rattus norvegicus GN=LOC100910178 PE=4 SV=1; Pro-epidermal growth factor OS=Rattus norvegicus GN=LOC100910178 PE=4 SV=1	0	4	4	1075.68	4299.7	4298.74	223.959	1	EThcD	MS2	21.2186	15.57	51.6851	7376	7342	151208_Fusion_BP_L6Diff_glyco_Exp1.raw	4.39876	200.002	60.3113	60.3113	2.79718e-06	HexNAc(6)Hex(5)Fuc(1)NeuAc(2)	354
CHELVACPGNR	N-Term(TMT6plex); C1(Carbamidomethyl); C7(Carbamidomethyl); N10(HexNAc(8)Hex(8))	A0A0G2K5M0	A0A0G2K5M0; P07522; A0A0G2K7A3; A0A0G2K4M4; A0A0G2KAF5	Uncharacterized protein OS=Rattus norvegicus PE=4 SV=1; Pro-epidermal growth factor OS=Rattus norvegicus GN=Egf PE=1 SV=2; Isoform of A0A0G2KAF5, Pro-epidermal growth factor OS=Rattus norvegicus GN=LOC100910178 PE=4 SV=1; Isoform of A0A0G2KAF5, Pro-epidermal growth factor OS=Rattus norvegicus GN=LOC100910178 PE=4 SV=1; Pro-epidermal growth factor OS=Rattus norvegicus GN=LOC100910178 PE=4 SV=1	0	4	4	1116.71	4463.83	4462.81	228.938	1	EThcD	MS2	83.2639	13.64	53.1435	7688	7641	151208_Fusion_BP_L6Diff_glyco_Exp3.raw	2.82117	170.331	23.9337	23.9337	0.00139925	HexNAc(8)Hex(8)	354
CIPVLEAQEYIANVTSSSSSR	N-Term(TMT6plex); C1(Carbamidomethyl); N13(HexNAc(2)Hex(5))	Q4KM57	Q4KM57	LEM domain containing 2 OS=Rattus norvegicus GN=Lemd2 PE=1 SV=1	0	3	3	1252.91	3756.71	3756.71	-0.954063	0	EThcD	MS2	9.06414	48.81	137.735	30115	30074	151208_Fusion_BP_L6Diff_glyco_Exp3.raw	4.82318	153.707	153.707	153.707	1.18237e-06	HexNAc(2)Hex(5)	109
CIPVLEAQEYIANVTSSSSSR	N-Term(TMT6plex); C1(Carbamidomethyl); N13(HexNAc(2)Hex(5))	Q4KM57	Q4KM57	LEM domain containing 2 OS=Rattus norvegicus GN=Lemd2 PE=1 SV=1	0	3	3	1252.91	3756.71	3756.71	-0.954063	0	HCD	MS2	9.06414	48.81	137.722	30113	30074	151208_Fusion_BP_L6Diff_glyco_Exp3.raw	14.8396	815.208	644.864	644.864	1.75843e-16	HexNAc(2)Hex(5)	109
CIPVLEAQEYIANVTSSSSSR	N-Term(TMT6plex); C1(Carbamidomethyl); N13(HexNAc(2)Hex(6))	Q4KM57	Q4KM57	LEM domain containing 2 OS=Rattus norvegicus GN=Lemd2 PE=1 SV=1	0	3	3	1306.93	3918.76	3918.76	0.277506	0	EThcD	MS2	13.7855	64.09	138.478	30466	30416	151208_Fusion_BP_L6Diff_glyco_Exp1.raw	5.83639	194.797	194.797	194.797	1.46312e-07	HexNAc(2)Hex(6)	109
CIPVLEAQEYIANVTSSSSSR	N-Term(TMT6plex); C1(Carbamidomethyl); N13(HexNAc(2)Hex(6))	Q4KM57	Q4KM57	LEM domain containing 2 OS=Rattus norvegicus GN=Lemd2 PE=1 SV=1	0	3	3	1306.93	3918.76	3918.76	0.277506	0	HCD	MS2	13.7855	64.09	138.468	30464	30416	151208_Fusion_BP_L6Diff_glyco_Exp1.raw	16.1898	890.101	705.824	705.824	8.12361e-18	HexNAc(2)Hex(6)	109
CIPVLEAQEYIANVTSSSSSR	N-Term(TMT6plex); C1(Carbamidomethyl); N13(HexNAc(2)Hex(8))	Q4KM57	Q4KM57	LEM domain containing 2 OS=Rattus norvegicus GN=Lemd2 PE=1 SV=1	0	3	3	1414.96	4242.86	4242.87	-2.11613	0	HCD	MS2	80.0909	23.34	137.628	30043	30006	151208_Fusion_BP_L6Diff_glyco_Exp2.raw	1.18762	160.226	53.4048	53.4048	0.00638668	HexNAc(2)Hex(8)	109
CIPVLEAQEYIANVTSSSSSR	N-Term(TMT6plex); C1(Carbamidomethyl); N13(HexNAc(6)Hex(3))	Q4KM57	Q4KM57	LEM domain containing 2 OS=Rattus norvegicus GN=Lemd2 PE=1 SV=1	0	3	3	1416.01	4246.01	4244.92	255.999	1	HCD	MS2	52.377	32.44	137.253	29943	29895	151208_Fusion_BP_L6Diff_glyco_Exp2.raw	2.28093	292.076	107.241	107.241	0.0025719	HexNAc(6)Hex(3)	109
CLQVYSVNATYIVWK	N-Term(TMT6plex); C1(Carbamidomethyl); N8(HexNAc(4)Hex(5)NeuGc(1)); K15(TMT6plex)	P40190	F1LPK1; P40190	Isoform of P40190, Interleukin-6 receptor subunit beta OS=Rattus norvegicus GN=Il6st PE=1 SV=3; Interleukin-6 receptor subunit beta OS=Rattus norvegicus GN=Il6st PE=1 SV=1	0	4	4	1058.73	4231.89	4231.94	-11.7246	0	HCD	MS2	53.6214	33.3	90.9829	17855	17811	151208_Fusion_BP_L6Diff_glyco_Exp1.raw	1.79932	246.083	26.1704	11.6788	0.00318907	HexNAc(4)Hex(5)NeuGc(1)	54
CLQVYSVNATYIVWK	N-Term(TMT6plex); C1(Carbamidomethyl); N8(HexNAc(6)Hex(3)Fuc(1)); K15(TMT6plex)	P40190	F1LPK1; P40190	Isoform of P40190, Interleukin-6 receptor subunit beta OS=Rattus norvegicus GN=Il6st PE=1 SV=3; Interleukin-6 receptor subunit beta OS=Rattus norvegicus GN=Il6st PE=1 SV=1	0	5	5	831.195	4151.95	4152.96	-244.23	-1	HCD	MS2	39.3263	83.84	84.8382	16219	16181	151208_Fusion_BP_L6Diff_glyco_Exp1.raw	1.47167	270.337	27.4629	27.4629	0.00494539	HexNAc(6)Hex(3)Fuc(1)	54
CLTCEPGWNGTKCDQPCATGFYGEGCGHR	N-Term(TMT6plex); C1(Carbamidomethyl); C4(Carbamidomethyl); N9(HexNAc(2)Hex(3)Fuc(2)); K12(TMT6plex); C13(Carbamidomethyl); C17(Carbamidomethyl); C26(Carbamidomethyl)	D3ZBQ5	D3ZBQ5	Protein Scarf2 OS=Rattus norvegicus GN=Scarf2 PE=1 SV=1	1	4	4	1255.3	5018.16	5018.11	10.6784	0	HCD	MS2	43.3028	26.77	83.7276	15802	15751	151208_Fusion_BP_L6Diff_glyco_Exp2.raw	1.43417	122.865	85.6622	85.6622	0.00507614	HexNAc(2)Hex(3)Fuc(2)	294
CLYGEAYPSCSSGNTSTAEEELCR	N-Term(TMT6plex); C1(Carbamidomethyl); C10(Carbamidomethyl); N14(HexNAc(2)Hex(6)); C23(Carbamidomethyl)	E9PT53	E9PT53	Protein Wfs1 OS=Rattus norvegicus GN=Wfs1 PE=1 SV=2	0	3	3	1450.6	4349.78	4348.75	236.763	1	EThcD	MS2	71.7704	20.94	90.0461	17606	17558	151208_Fusion_BP_L6Diff_glyco_Exp1.raw	6.27006	210.774	210.774	210.774	5.87524e-08	HexNAc(2)Hex(6)	735
CLYGEAYPSCSSGNTSTAEEELCR	N-Term(TMT6plex); C1(Carbamidomethyl); C10(Carbamidomethyl); N14(HexNAc(2)Hex(6)); C23(Carbamidomethyl)	E9PT53	E9PT53	Protein Wfs1 OS=Rattus norvegicus GN=Wfs1 PE=1 SV=2	0	3	3	1450.6	4349.78	4348.75	236.763	1	HCD	MS2	71.7704	20.94	90.0322	17604	17558	151208_Fusion_BP_L6Diff_glyco_Exp1.raw	8.16821	562.943	402.505	402.505	5.27767e-10	HexNAc(2)Hex(6)	735
CNQTDHHRMSGGR	N-Term(TMT6plex); C1(Carbamidomethyl); N2(HexNAc(2)Hex(4))	B2RYN2	B2RYN2; Q2YDU9	F-box only protein 31 OS=Rattus norvegicus GN=Fbxo31 PE=1 SV=1; Isoform of B2RYN2, F-box only protein 31 OS=Rattus norvegicus GN=Fbxo31 PE=1 SV=1	1	5	5	568.646	2839.2	2839.19	1.88771	0	HCD	MS2	22.2879	54.26	53.9472	7902	7872	151208_Fusion_BP_L6Diff_glyco_Exp3.raw	3.9059	320.034	223.984	223.984	0.000543478	HexNAc(2)Hex(4)	216
CNQTDHHRMSGGR	N-Term(TMT6plex); C1(Carbamidomethyl); N2(HexNAc(2)Hex(5))	B2RYN2	B2RYN2; Q2YDU9	F-box only protein 31 OS=Rattus norvegicus GN=Fbxo31 PE=1 SV=1; Isoform of B2RYN2, F-box only protein 31 OS=Rattus norvegicus GN=Fbxo31 PE=1 SV=1	1	5	5	601.056	3001.25	3001.25	2.32551	0	HCD	MS2	51.1778	36.75	54.2301	7955	7922	151208_Fusion_BP_L6Diff_glyco_Exp2.raw	2.92933	286.536	231.57	231.57	0.00151783	HexNAc(2)Hex(5)	216
CNQTDHHRMSGGR	N-Term(TMT6plex); C1(Carbamidomethyl); N2(HexNAc(2)Hex(6))	B2RYN2	B2RYN2; Q2YDU9	F-box only protein 31 OS=Rattus norvegicus GN=Fbxo31 PE=1 SV=1; Isoform of B2RYN2, F-box only protein 31 OS=Rattus norvegicus GN=Fbxo31 PE=1 SV=1	1	5	5	633.467	3163.31	3163.3	2.71846	0	HCD	MS2	25.9512	50.01	53.2814	7726	7693	151208_Fusion_BP_L6Diff_glyco_Exp3.raw	1.53199	255.089	169.612	169.612	0.00435414	HexNAc(2)Hex(6)	216
CNQTDHHRMSGGR	N-Term(TMT6plex); C1(Carbamidomethyl); N2(HexNAc(2)Hex(8))	B2RYN2	B2RYN2; Q2YDU9	F-box only protein 31 OS=Rattus norvegicus GN=Fbxo31 PE=1 SV=1; Isoform of B2RYN2, F-box only protein 31 OS=Rattus norvegicus GN=Fbxo31 PE=1 SV=1	1	5	5	698.288	3487.41	3487.4	2.25719	0	HCD	MS2	35.804	33.7	53.9662	7994	7959	151208_Fusion_BP_L6Diff_glyco_Exp1.raw	1.62753	240.145	212.244	212.244	0.00386018	HexNAc(2)Hex(8)	216
CPGGVHNLSR	N-Term(TMT6plex); C1(Carbamidomethyl); N7(HexNAc(4)Hex(4)Fuc(2)NeuGc(1))	B2RYU3	B2RYU3	Protein Atraid OS=Rattus norvegicus GN=Atraid PE=1 SV=1	0	3	3	1129.15	3385.43	3385.43	-0.386034	0	EThcD	MS2	6.59268	8.15	52.2459	7417	7365	151208_Fusion_BP_L6Diff_glyco_Exp2.raw	4.50221	116.287	49.6034	49.6034	2.36753e-06	HexNAc(4)Hex(4)Fuc(2)NeuGc(1)	38
CPGGVHNLSR	N-Term(TMT6plex); C1(Carbamidomethyl); N7(HexNAc(5)Hex(8))	B2RYU3	B2RYU3	Protein Atraid OS=Rattus norvegicus GN=Atraid PE=1 SV=1	0	4	4	910.135	3637.52	3637.51	0.614648	0	EThcD	MS2	52.3792	11.76	49.4813	6701	6652	151208_Fusion_BP_L6Diff_glyco_Exp2.raw	6.09165	132.336	132.336	132.336	8.37512e-08	HexNAc(5)Hex(8)	38
CRDGSCIGNSSR	N-Term(TMT6plex); C1(Carbamidomethyl); C6(Carbamidomethyl); N9(HexNAc(4)Hex(4)Fuc(2)NeuGc(1))	G3V928	G3V928	Protein Lrp1 OS=Rattus norvegicus GN=Lrp1 PE=1 SV=1	1	3	3	1219.83	3657.48	3657.47	1.76039	0	HCD	MS2	0	2	44.1902	5358	5315	151208_Fusion_BP_L6Diff_glyco_Exp2.raw	5.70817	331.711	220.589	220.589	1.47593e-07	HexNAc(4)Hex(4)Fuc(2)NeuGc(1)	2613
CSLQAAAILDANESHQTDTASQVK	N-Term(TMT6plex); C1(Carbamidomethyl); N12(HexNAc(4)Hex(5)Fuc(1)NeuAc(2)); K24(TMT6plex)	B2RYI2	B2RYI2	Signal recognition particle subunit SRP68 OS=Rattus norvegicus GN=Srp68 PE=1 SV=1	0	4	4	1342.36	5366.44	5367.37	-174.321	-1	HCD	MS2	5.74363	29.67	112.591	23427	23398	151208_Fusion_BP_L6Diff_glyco_Exp2.raw	0.894823	122.712	36.3272	8	0.00857351	HexNAc(4)Hex(5)Fuc(1)NeuAc(2)	524
CSSVLTFNLSPVVQHYWGIHLQAFVQNGTVSK	N-Term(TMT6plex); C1(Carbamidomethyl); N27(HexNAc(2)Hex(6)); K32(TMT6plex)	P17046	P17046	Lysosome-associated membrane glycoprotein 2 OS=Rattus norvegicus GN=Lamp2 PE=1 SV=2	0	4	4	1364.41	5454.63	5453.64	182.619	1	EThcD	MS2	36.5312	22.23	152.894	34251	34210	151208_Fusion_BP_L6Diff_glyco_Exp1.raw	3.85613	146.204	69.8918	69.8918	0.000535619	HexNAc(2)Hex(6)	149
CSSVLTFNLSPVVQHYWGIHLQAFVQNGTVSK	N-Term(TMT6plex); C1(Carbamidomethyl); N27(HexNAc(3)Hex(4)Fuc(1)NeuAc(1)); K32(TMT6plex)	P17046	P17046	Lysosome-associated membrane glycoprotein 2 OS=Rattus norvegicus GN=Lamp2 PE=1 SV=2	0	4	4	1443.2	5769.77	5769.77	0.294388	0	EThcD	MS2	10.4824	13.2	159.408	35950	35915	151208_Fusion_BP_L6Diff_glyco_Exp1.raw	5.09694	111.786	111.786	111.786	6.22844e-07	HexNAc(3)Hex(4)Fuc(1)NeuAc(1)	149
CSSVLTFNLSPVVQHYWGIHLQAFVQNGTVSK	N-Term(TMT6plex); C1(Carbamidomethyl); N27(HexNAc(4)Hex(4)Fuc(1)); K32(TMT6plex)	P17046	P17046	Lysosome-associated membrane glycoprotein 2 OS=Rattus norvegicus GN=Lamp2 PE=1 SV=2	0	4	4	1421.45	5682.78	5681.75	181.445	1	HCD	MS2	80.5346	17.73	151.811	33808	33776	151208_Fusion_BP_L6Diff_glyco_Exp3.raw	1.55286	120.487	89.5605	5.72085	0.00417014	HexNAc(4)Hex(4)Fuc(1)	149
CSSVLTFNLSPVVQHYWGIHLQAFVQNGTVSK	N-Term(TMT6plex); C1(Carbamidomethyl); N27(HexNAc(4)Hex(4)Fuc(2)NeuGc(1)); K32(TMT6plex)	P17046	P17046	Lysosome-associated membrane glycoprotein 2 OS=Rattus norvegicus GN=Lamp2 PE=1 SV=2	0	4	4	1534.5	6134.97	6134.9	11.52	0	EThcD	MS2	97.8057	12.85	158.794	35792	35748	151208_Fusion_BP_L6Diff_glyco_Exp1.raw	8.82077	295.84	222.353	48.8361	2.11646e-10	HexNAc(4)Hex(4)Fuc(2)NeuGc(1)	149
CSSVLTFNLSPVVQHYWGIHLQAFVQNGTVSK	N-Term(TMT6plex); C1(Carbamidomethyl); N27(HexNAc(4)Hex(5)Fuc(1)NeuAc(1)); K32(TMT6plex)	P17046	P17046	Lysosome-associated membrane glycoprotein 2 OS=Rattus norvegicus GN=Lamp2 PE=1 SV=2	0	5	5	1227.99	6135.91	6134.9	164.581	1	EThcD	MS2	46.3909	23.87	158.757	35781	35748	151208_Fusion_BP_L6Diff_glyco_Exp1.raw	8.30027	379.137	309.206	23.2515	9.39725e-10	HexNAc(4)Hex(5)Fuc(1)NeuAc(1)	149
CSSVLTFNLSPVVQHYWGIHLQAFVQNGTVSK	N-Term(TMT6plex); C1(Carbamidomethyl); N27(HexNAc(4)Hex(7)); K32(TMT6plex)	P17046	P17046	Lysosome-associated membrane glycoprotein 2 OS=Rattus norvegicus GN=Lamp2 PE=1 SV=2	0	5	5	1204.96	6020.77	6021.85	-179.544	-1	EThcD	MS2	67.7501	28.8	150.729	33517	33464	151208_Fusion_BP_L6Diff_glyco_Exp3.raw	2.48397	121.934	96.0888	96.0888	0.00383959	HexNAc(4)Hex(7)	149
CSSVLTFNLSPVVQHYWGIHLQAFVQNGTVSK	N-Term(TMT6plex); C1(Carbamidomethyl); N27(HexNAc(5)Hex(5)Fuc(1)NeuGc(2)); K32(TMT6plex)	P17046	P17046	Lysosome-associated membrane glycoprotein 2 OS=Rattus norvegicus GN=Lamp2 PE=1 SV=2	0	5	5	1332.84	6660.19	6661.06	-131.016	-1	EThcD	MS2	31.8388	55.28	157.427	35436	35379	151208_Fusion_BP_L6Diff_glyco_Exp1.raw	7.98924	342.968	186.876	44.5703	1.82895e-09	HexNAc(5)Hex(5)Fuc(1)NeuGc(2)	149
CSSVLTFNLSPVVQHYWGIHLQAFVQNGTVSK	N-Term(TMT6plex); C1(Carbamidomethyl); N27(HexNAc(5)Hex(6)NeuAc(1)NeuGc(1)); K32(TMT6plex)	P17046	P17046	Lysosome-associated membrane glycoprotein 2 OS=Rattus norvegicus GN=Lamp2 PE=1 SV=2	0	5	5	1332.84	6660.19	6661.06	-131.016	-1	HCD	MS2	31.8388	55.28	157.414	35434	35379	151208_Fusion_BP_L6Diff_glyco_Exp1.raw	6.04912	555.366	260.876	9.15589	5.76617e-08	HexNAc(5)Hex(6)NeuAc(1)NeuGc(1)	149
CSSVLTFNLSPVVQHYWGIHLQAFVQNGTVSK	N-Term(TMT6plex); C1(Carbamidomethyl); N27(HexNAc(6)Hex(3)Fuc(2)NeuAc(1)); K32(TMT6plex)	P17046	P17046	Lysosome-associated membrane glycoprotein 2 OS=Rattus norvegicus GN=Lamp2 PE=1 SV=2	0	5	5	1273.62	6364.07	6363.01	166.347	1	EThcD	MS2	4.34313	33.23	150.507	33460	33405	151208_Fusion_BP_L6Diff_glyco_Exp3.raw	9.25427	482.301	371.552	90.3029	5.92025e-11	HexNAc(6)Hex(3)Fuc(2)NeuAc(1)	149
CSSVLTFNLSPVVQHYWGIHLQAFVQNGTVSK	N-Term(TMT6plex); C1(Carbamidomethyl); N27(HexNAc(7)Hex(3)); K32(TMT6plex)	P17046	P17046	Lysosome-associated membrane glycoprotein 2 OS=Rattus norvegicus GN=Lamp2 PE=1 SV=2	0	5	5	1197.19	5981.91	5982.88	-161.06	-1	EThcD	MS2	34.698	37.73	144.904	31984	31955	151208_Fusion_BP_L6Diff_glyco_Exp3.raw	4.67302	192.643	168.543	37.0915	1.61975e-06	HexNAc(7)Hex(3)	149
CSSVLTFNLSPVVQHYWGIHLQAFVQNGTVSK	N-Term(TMT6plex); C1(Carbamidomethyl); N27(HexNAc(8)Hex(4)); K32(TMT6plex)	P17046	P17046	Lysosome-associated membrane glycoprotein 2 OS=Rattus norvegicus GN=Lamp2 PE=1 SV=2	0	5	5	1270.22	6347.1	6348.01	-143.968	-1	EThcD	MS2	53.0079	34.12	144.495	31878	31849	151208_Fusion_BP_L6Diff_glyco_Exp3.raw	7.18989	280.629	280.629	40.4094	8.47818e-09	HexNAc(8)Hex(4)	149
CSSVLTFNLSPVVQHYWGIHLQAFVQNGTVSK	N-Term(TMT6plex); C1(Carbamidomethyl); N27(HexNAc(8)Hex(5)Fuc(1)); K32(TMT6plex)	P17046	P17046	Lysosome-associated membrane glycoprotein 2 OS=Rattus norvegicus GN=Lamp2 PE=1 SV=2	0	5	5	1331.83	6655.14	6656.12	-146.806	-1	EThcD	MS2	29.0519	55.63	157.265	35163	35109	151208_Fusion_BP_L6Diff_glyco_Exp2.raw	10.0938	446.566	446.566	57.2658	8.88937e-12	HexNAc(8)Hex(5)Fuc(1)	149
CSSVLTFNLSPVVQHYWGIHLQAFVQNGTVSK	N-Term(TMT6plex); C1(Carbamidomethyl); N27(HexNAc(8)Hex(5)Fuc(1)); K32(TMT6plex)	P17046	P17046	Lysosome-associated membrane glycoprotein 2 OS=Rattus norvegicus GN=Lamp2 PE=1 SV=2	0	5	5	1331.83	6655.14	6656.12	-146.806	-1	HCD	MS2	29.0519	55.63	157.256	35162	35109	151208_Fusion_BP_L6Diff_glyco_Exp2.raw	9.60782	597.114	597.114	16.6705	9.77133e-12	HexNAc(8)Hex(5)Fuc(1)	149
CSSVLTFNLSPVVQHYWGIHLQAFVQNGTVSK	N-Term(TMT6plex); C1(Carbamidomethyl); N8(HexNAc(1)); N27(HexNAc(2)Hex(8)); K32(TMT6plex)	P17046	P17046	Lysosome-associated membrane glycoprotein 2 OS=Rattus norvegicus GN=Lamp2 PE=1 SV=2	0	5	5	1196.99	5980.91	5980.82	14.949	0	EThcD	MS2	27.7864	34.11	145.764	32172	32142	151208_Fusion_BP_L6Diff_glyco_Exp2.raw	1.67841	102.494	38.4194	38.4194	0.00515464	HexNAc(1); HexNAc(2)Hex(8)	149
CSSVLTFNLSPVVQHYWGIHLQAFVQNGTVSK	N-Term(TMT6plex); C1(Carbamidomethyl); N8(HexNAc(1)); N27(HexNAc(2)Hex(8)); K32(TMT6plex)	P17046	P17046	Lysosome-associated membrane glycoprotein 2 OS=Rattus norvegicus GN=Lamp2 PE=1 SV=2	0	5	5	1196.99	5980.91	5980.82	14.949	0	HCD	MS2	27.7864	34.11	145.751	32170	32142	151208_Fusion_BP_L6Diff_glyco_Exp2.raw	5.98878	418.654	371.022	2.4	6.93338e-08	HexNAc(1); HexNAc(2)Hex(8)	149
CSSVLTFNLSPVVQHYWGIHLQAFVQNGTVSK	N-Term(TMT6plex); C1(Carbamidomethyl); N8(HexNAc(2)); N27(HexNAc(4)Hex(7)); K32(TMT6plex)	P17046	P17046	Lysosome-associated membrane glycoprotein 2 OS=Rattus norvegicus GN=Lamp2 PE=1 SV=2	0	5	5	1286.41	6428.03	6428.01	3.99742	0	EThcD	MS2	70.7847	21.46	158.114	35448	35410	151208_Fusion_BP_L6Diff_glyco_Exp3.raw	4.47509	212.43	153.113	9.97076	2.51647e-06	HexNAc(2); HexNAc(4)Hex(7)	149
CSSVLTFNLSPVVQHYWGIHLQAFVQNGTVSK	N-Term(TMT6plex); C1(Carbamidomethyl); N8(HexNAc(2)); N27(HexNAc(6)Hex(4)NeuAc(1)); K32(TMT6plex)	P17046	P17046	Lysosome-associated membrane glycoprotein 2 OS=Rattus norvegicus GN=Lamp2 PE=1 SV=2	0	5	5	1328.84	6640.16	6639.1	158.577	1	HCD	MS2	17.8228	21.75	151.538	33897	33852	151208_Fusion_BP_L6Diff_glyco_Exp1.raw	1.53561	160.852	140.662	2.4	0.00417014	HexNAc(2); HexNAc(6)Hex(4)NeuAc(1)	149
CSSVLTFNLSPVVQHYWGIHLQAFVQNGTVSK	N-Term(TMT6plex); C1(Carbamidomethyl); N8(HexNAc(2)Fuc(1)); N27(HexNAc(2)Hex(4)); K32(TMT6plex)	P17046	P17046	Lysosome-associated membrane glycoprotein 2 OS=Rattus norvegicus GN=Lamp2 PE=1 SV=2	0	4	4	1421.45	5682.76	5681.75	177.922	1	EThcD	MS2	40.2866	19.53	152.659	34188	34163	151208_Fusion_BP_L6Diff_glyco_Exp1.raw	5.36034	172.31	128.513	9.66386	3.64435e-07	HexNAc(2)Fuc(1); HexNAc(2)Hex(4)	149
CSSVLTFNLSPVVQHYWGIHLQAFVQNGTVSK	N-Term(TMT6plex); C1(Carbamidomethyl); N8(HexNAc(2)Hex(4)); N27(HexNAc(3)Hex(4)Fuc(2)); K32(TMT6plex)	P17046	P17046	Lysosome-associated membrane glycoprotein 2 OS=Rattus norvegicus GN=Lamp2 PE=1 SV=2	0	6	6	1113.87	6678.2	6679.1	-133.736	-1	HCD	MS2	84.485	34.89	157.227	35385	35352	151208_Fusion_BP_L6Diff_glyco_Exp1.raw	1.35529	122.601	122.601	0	0.00559329	HexNAc(2)Hex(4); HexNAc(3)Hex(4)Fuc(2)	149
CSSVLTFNLSPVVQHYWGIHLQAFVQNGTVSK	N-Term(TMT6plex); C1(Carbamidomethyl); N8(HexNAc(2)Hex(6)); K32(TMT6plex)	P17046	P17046	Lysosome-associated membrane glycoprotein 2 OS=Rattus norvegicus GN=Lamp2 PE=1 SV=2	0	4	4	1364.41	5454.63	5453.64	182.619	1	HCD	MS2	36.5312	22.23	152.881	34249	34210	151208_Fusion_BP_L6Diff_glyco_Exp1.raw	8.5839	489.208	429.351	5.562	1.61464e-10	HexNAc(2)Hex(6)	149
CSSVLTFNLSPVVQHYWGIHLQAFVQNGTVSK	N-Term(TMT6plex); C1(Carbamidomethyl); N8(HexNAc(2)Hex(6)); N27(HexNAc(4)Hex(3)Fuc(3)); K32(TMT6plex)	P17046	P17046	Lysosome-associated membrane glycoprotein 2 OS=Rattus norvegicus GN=Lamp2 PE=1 SV=2	0	7	7	1028.07	7190.42	7190.29	18.9744	0	HCD	MS2	66.0816	30.97	153.503	34411	34361	151208_Fusion_BP_L6Diff_glyco_Exp1.raw	7.47258	519.921	462.823	0	1.65353e-09	HexNAc(2)Hex(6); HexNAc(4)Hex(3)Fuc(3)	149
CSSVLTFNLSPVVQHYWGIHLQAFVQNGTVSK	N-Term(TMT6plex); C1(Carbamidomethyl); N8(HexNAc(3)Hex(4)Fuc(1)NeuAc(1)); K32(TMT6plex)	P17046	P17046	Lysosome-associated membrane glycoprotein 2 OS=Rattus norvegicus GN=Lamp2 PE=1 SV=2	0	4	4	1443.2	5769.77	5769.77	0.294388	0	HCD	MS2	10.4824	13.2	159.398	35948	35915	151208_Fusion_BP_L6Diff_glyco_Exp1.raw	8.9783	508.523	391.291	5.562	3.55998e-11	HexNAc(3)Hex(4)Fuc(1)NeuAc(1)	149
CSSVLTFNLSPVVQHYWGIHLQAFVQNGTVSK	N-Term(TMT6plex); C1(Carbamidomethyl); N8(HexNAc(3)Hex(4)NeuAc(1)); N27(HexNAc(2)Hex(7)); K32(TMT6plex)	P17046	P17046	Lysosome-associated membrane glycoprotein 2 OS=Rattus norvegicus GN=Lamp2 PE=1 SV=2	0	6	6	1195.06	7165.34	7164.24	153.785	1	HCD	MS2	41.7441	17.66	158.596	35507	35459	151208_Fusion_BP_L6Diff_glyco_Exp2.raw	1.46911	111.798	111.798	0	0.00494539	HexNAc(3)Hex(4)NeuAc(1); HexNAc(2)Hex(7)	149
CSSVLTFNLSPVVQHYWGIHLQAFVQNGTVSK	N-Term(TMT6plex); C1(Carbamidomethyl); N8(HexNAc(4)Hex(3)Fuc(1)); K32(TMT6plex)	P17046	P17046	Lysosome-associated membrane glycoprotein 2 OS=Rattus norvegicus GN=Lamp2 PE=1 SV=2	0	4	4	1380.67	5519.64	5519.7	-9.68484	0	HCD	MS2	91.4958	29.74	152.222	33915	33879	151208_Fusion_BP_L6Diff_glyco_Exp3.raw	2.34278	252.544	122.043	7.02417	0.00238095	HexNAc(4)Hex(3)Fuc(1)	149
CSSVLTFNLSPVVQHYWGIHLQAFVQNGTVSK	N-Term(TMT6plex); C1(Carbamidomethyl); N8(HexNAc(4)Hex(4)Fuc(1)); K32(TMT6plex)	P17046	P17046	Lysosome-associated membrane glycoprotein 2 OS=Rattus norvegicus GN=Lamp2 PE=1 SV=2	0	4	4	1421.45	5682.76	5681.75	177.922	1	HCD	MS2	40.2866	19.53	152.646	34186	34163	151208_Fusion_BP_L6Diff_glyco_Exp1.raw	6.45305	348.632	304.095	5.562	1.72008e-08	HexNAc(4)Hex(4)Fuc(1)	149
CSSVLTFNLSPVVQHYWGIHLQAFVQNGTVSK	N-Term(TMT6plex); C1(Carbamidomethyl); N8(HexNAc(4)Hex(4)Fuc(1)NeuAc(1)); K32(TMT6plex)	P17046	P17046	Lysosome-associated membrane glycoprotein 2 OS=Rattus norvegicus GN=Lamp2 PE=1 SV=2	0	4	4	1494.22	5973.84	5972.84	167.091	1	HCD	MS2	31.7835	11.62	158.868	35813	35777	151208_Fusion_BP_L6Diff_glyco_Exp1.raw	5.39785	255.833	212.226	5.562	3.1001e-07	HexNAc(4)Hex(4)Fuc(1)NeuAc(1)	149
CSSVLTFNLSPVVQHYWGIHLQAFVQNGTVSK	N-Term(TMT6plex); C1(Carbamidomethyl); N8(HexNAc(4)Hex(4)Fuc(2)NeuGc(1)); K32(TMT6plex)	P17046	P17046	Lysosome-associated membrane glycoprotein 2 OS=Rattus norvegicus GN=Lamp2 PE=1 SV=2	0	4	4	1534.5	6134.97	6134.9	11.52	0	HCD	MS2	97.8057	12.85	158.784	35790	35748	151208_Fusion_BP_L6Diff_glyco_Exp1.raw	8.52458	482.318	424.594	14.1105	1.98645e-10	HexNAc(4)Hex(4)Fuc(2)NeuGc(1)	149
CSSVLTFNLSPVVQHYWGIHLQAFVQNGTVSK	N-Term(TMT6plex); C1(Carbamidomethyl); N8(HexNAc(4)Hex(5)Fuc(1)NeuAc(1)); K32(TMT6plex)	P17046	P17046	Lysosome-associated membrane glycoprotein 2 OS=Rattus norvegicus GN=Lamp2 PE=1 SV=2	0	5	5	1227.99	6135.91	6134.9	164.581	1	HCD	MS2	46.3909	23.87	158.744	35779	35748	151208_Fusion_BP_L6Diff_glyco_Exp1.raw	8.97581	550.614	498.974	2.7174	3.61681e-11	HexNAc(4)Hex(5)Fuc(1)NeuAc(1)	149
CSSVLTFNLSPVVQHYWGIHLQAFVQNGTVSK	N-Term(TMT6plex); C1(Carbamidomethyl); N8(HexNAc(4)Hex(5)Fuc(3)NeuAc(1)); K32(TMT6plex)	P17046	P17046	Lysosome-associated membrane glycoprotein 2 OS=Rattus norvegicus GN=Lamp2 PE=1 SV=2	0	5	5	1286.41	6428.03	6427.01	158.852	1	HCD	MS2	70.7847	21.46	158.104	35446	35410	151208_Fusion_BP_L6Diff_glyco_Exp3.raw	6.01409	398.729	334.376	0	6.39465e-08	HexNAc(4)Hex(5)Fuc(3)NeuAc(1)	149
CSSVLTFNLSPVVQHYWGIHLQAFVQNGTVSK	N-Term(TMT6plex); C1(Carbamidomethyl); N8(HexNAc(4)Hex(5)Fuc(3)NeuAc(2)); N27(HexNAc(1)); K32(TMT6plex)	P17046	P17046	Lysosome-associated membrane glycoprotein 2 OS=Rattus norvegicus GN=Lamp2 PE=1 SV=2	0	6	6	1154.21	6920.25	6921.19	-136.246	-1	HCD	MS2	42.1504	20.25	159.143	35650	35604	151208_Fusion_BP_L6Diff_glyco_Exp2.raw	1.29716	120.754	120.754	5.19517	0.00610958	HexNAc(4)Hex(5)Fuc(3)NeuAc(2); HexNAc(1)	149
CSSVLTFNLSPVVQHYWGIHLQAFVQNGTVSK	N-Term(TMT6plex); C1(Carbamidomethyl); N8(HexNAc(4)Hex(7)); K32(TMT6plex)	P17046	P17046	Lysosome-associated membrane glycoprotein 2 OS=Rattus norvegicus GN=Lamp2 PE=1 SV=2	0	5	5	1204.96	6020.77	6021.85	-179.544	-1	HCD	MS2	67.7501	28.8	150.72	33516	33464	151208_Fusion_BP_L6Diff_glyco_Exp3.raw	3.86467	264.584	220.737	23.2723	0.000543478	HexNAc(4)Hex(7)	149
CSSVLTFNLSPVVQHYWGIHLQAFVQNGTVSK	N-Term(TMT6plex); C1(Carbamidomethyl); N8(HexNAc(6)Hex(3)Fuc(2)NeuAc(1)); K32(TMT6plex)	P17046	P17046	Lysosome-associated membrane glycoprotein 2 OS=Rattus norvegicus GN=Lamp2 PE=1 SV=2	0	5	5	1273.62	6364.07	6363.01	166.347	1	HCD	MS2	4.34313	33.23	150.497	33458	33405	151208_Fusion_BP_L6Diff_glyco_Exp3.raw	8.26039	554.034	472.423	18.4438	4.15366e-10	HexNAc(6)Hex(3)Fuc(2)NeuAc(1)	149
CSSVLTFNLSPVVQHYWGIHLQAFVQNGTVSK	N-Term(TMT6plex); C1(Carbamidomethyl); N8(HexNAc(6)Hex(6)NeuGc(2)); K32(TMT6plex)	P17046	P17046	Lysosome-associated membrane glycoprotein 2 OS=Rattus norvegicus GN=Lamp2 PE=1 SV=2	0	6	6	1147.54	6880.21	6880.14	10.9405	0	HCD	MS2	100	25.58	152.366	33895	33868	151208_Fusion_BP_L6Diff_glyco_Exp2.raw	1.54539	148.693	148.693	22.4752	0.00417014	HexNAc(6)Hex(6)NeuGc(2)	149
CSSVLTFNLSPVVQHYWGIHLQAFVQNGTVSK	N-Term(TMT6plex); C1(Carbamidomethyl); N8(HexNAc(6)Hex(7)NeuAc(1)NeuGc(1)); K32(TMT6plex)	P17046	P17046	Lysosome-associated membrane glycoprotein 2 OS=Rattus norvegicus GN=Lamp2 PE=1 SV=2	0	5	5	1405.86	7025.28	7026.19	-129.558	-1	HCD	MS2	68.5586	16.33	156.749	35262	35214	151208_Fusion_BP_L6Diff_glyco_Exp1.raw	2.03888	195.358	107.662	23.5296	0.00318907	HexNAc(6)Hex(7)NeuAc(1)NeuGc(1)	149
CSSVLTFNLSPVVQHYWGIHLQAFVQNGTVSK	N-Term(TMT6plex); C1(Carbamidomethyl); N8(HexNAc(7)Hex(3)); K32(TMT6plex)	P17046	P17046	Lysosome-associated membrane glycoprotein 2 OS=Rattus norvegicus GN=Lamp2 PE=1 SV=2	0	5	5	1197.19	5981.91	5982.88	-161.06	-1	HCD	MS2	34.698	37.73	144.891	31982	31955	151208_Fusion_BP_L6Diff_glyco_Exp3.raw	7.58741	461.399	431.474	13.496	1.43791e-09	HexNAc(7)Hex(3)	149
CSSVLTFNLSPVVQHYWGIHLQAFVQNGTVSK	N-Term(TMT6plex); C1(Carbamidomethyl); N8(HexNAc(7)Hex(3)Fuc(1)); K32(TMT6plex)	P17046	P17046	Lysosome-associated membrane glycoprotein 2 OS=Rattus norvegicus GN=Lamp2 PE=1 SV=2	0	5	5	1226.59	6128.9	6128.93	-5.28188	0	HCD	MS2	100	25.94	150.947	33575	33548	151208_Fusion_BP_L6Diff_glyco_Exp3.raw	1.47254	120.571	96.3768	3.72108	0.00494539	HexNAc(7)Hex(3)Fuc(1)	149
CSSVLTFNLSPVVQHYWGIHLQAFVQNGTVSK	N-Term(TMT6plex); C1(Carbamidomethyl); N8(HexNAc(8)Hex(4)); K32(TMT6plex)	P17046	P17046	Lysosome-associated membrane glycoprotein 2 OS=Rattus norvegicus GN=Lamp2 PE=1 SV=2	0	5	5	1270.22	6347.1	6348.01	-143.968	-1	HCD	MS2	53.0079	34.12	144.483	31876	31849	151208_Fusion_BP_L6Diff_glyco_Exp3.raw	7.97615	508.321	471.483	25.0754	8.26753e-10	HexNAc(8)Hex(4)	149
CSSVLTFNLSPVVQHYWGIHLQAFVQNGTVSK	N-Term(TMT6plex); C1(Carbamidomethyl); N8(HexNAc(8)Hex(5)Fuc(1)); K32(TMT6plex)	P17046	P17046	Lysosome-associated membrane glycoprotein 2 OS=Rattus norvegicus GN=Lamp2 PE=1 SV=2	0	4	4	1665.05	6657.19	6656.12	160.283	1	EThcD	MS2	56.302	9.29	157.307	35405	35352	151208_Fusion_BP_L6Diff_glyco_Exp1.raw	8.36643	222.539	222.539	0.293837	8.21322e-10	HexNAc(8)Hex(5)Fuc(1)	149
CSSVLTFNLSPVVQHYWGIHLQAFVQNGTVSK	N-Term(TMT6plex); C1(Carbamidomethyl); N8(HexNAc(8)Hex(5)Fuc(1)); K32(TMT6plex)	P17046	P17046	Lysosome-associated membrane glycoprotein 2 OS=Rattus norvegicus GN=Lamp2 PE=1 SV=2	0	4	4	1665.05	6657.19	6656.12	160.283	1	HCD	MS2	56.302	9.29	157.294	35403	35352	151208_Fusion_BP_L6Diff_glyco_Exp1.raw	5.18935	266.879	266.879	8.01725	4.64203e-07	HexNAc(8)Hex(5)Fuc(1)	149
CSSVLTFNLSPVVQHYWGIHLQAFVQNGTVSKHEQVCK	N-Term(TMT6plex); C1(Carbamidomethyl); N27(HexNAc(3)Hex(4)Fuc(2)); K32(TMT6plex); C37(Carbamidomethyl); K38(TMT6plex)	P17046	P17046	Lysosome-associated membrane glycoprotein 2 OS=Rattus norvegicus GN=Lamp2 PE=1 SV=2	1	5	5	1328.03	6636.15	6635.25	135.698	1	EThcD	MS2	10.8665	31.13	150.513	33461	33405	151208_Fusion_BP_L6Diff_glyco_Exp3.raw	2.36253	130.758	28.9103	28.9103	0.00383959	HexNAc(3)Hex(4)Fuc(2)	149
CSSVLTFNLSPVVQHYWGIHLQAFVQNGTVSKHEQVCK	N-Term(TMT6plex); C1(Carbamidomethyl); N27(HexNAc(3)Hex(4)Fuc(2)); K32(TMT6plex); C37(Carbamidomethyl); K38(TMT6plex)	P17046	P17046	Lysosome-associated membrane glycoprotein 2 OS=Rattus norvegicus GN=Lamp2 PE=1 SV=2	1	5	5	1328.03	6636.15	6635.25	135.698	1	HCD	MS2	10.8665	31.13	150.501	33459	33405	151208_Fusion_BP_L6Diff_glyco_Exp3.raw	4.61496	296.602	274.807	6.67	0.000286205	HexNAc(3)Hex(4)Fuc(2)	149
CSSVLTFNLSPVVQHYWGIHLQAFVQNGTVSKHEQVCK	N-Term(TMT6plex); C1(Carbamidomethyl); N27(HexNAc(4)Hex(3)NeuAc(1)); K32(TMT6plex); C37(Carbamidomethyl); K38(TMT6plex)	P17046	P17046	Lysosome-associated membrane glycoprotein 2 OS=Rattus norvegicus GN=Lamp2 PE=1 SV=2	1	5	5	1335.65	6674.2	6675.25	-157.074	-1	EThcD	MS2	80.6373	19.48	157.472	35215	35165	151208_Fusion_BP_L6Diff_glyco_Exp2.raw	5.61396	228.102	189.256	48.7838	2.28315e-07	HexNAc(4)Hex(3)NeuAc(1)	149
CSSVLTFNLSPVVQHYWGIHLQAFVQNGTVSKHEQVCK	N-Term(TMT6plex); C1(Carbamidomethyl); N27(HexNAc(4)Hex(3)NeuAc(1)); K32(TMT6plex); C37(Carbamidomethyl); K38(TMT6plex)	P17046	P17046	Lysosome-associated membrane glycoprotein 2 OS=Rattus norvegicus GN=Lamp2 PE=1 SV=2	1	5	5	1335.65	6674.2	6675.25	-157.074	-1	HCD	MS2	80.6373	19.48	157.463	35214	35165	151208_Fusion_BP_L6Diff_glyco_Exp2.raw	4.2899	296.622	265.061	2.67	0.000286205	HexNAc(4)Hex(3)NeuAc(1)	149
CSSVLTFNLSPVVQHYWGIHLQAFVQNGTVSKHEQVCK	N-Term(TMT6plex); C1(Carbamidomethyl); N8(dHexNAc(2)Hex(3)); N27(HexNAc(2)Hex(1)Fuc(1)); K32(TMT6plex); C37(Carbamidomethyl); K38(TMT6plex)	P17046	P17046	Lysosome-associated membrane glycoprotein 2 OS=Rattus norvegicus GN=Lamp2 PE=1 SV=2	1	5	5	1332.64	6659.17	6660.28	-165.577	-1	EThcD	MS2	5.95666	22.72	156.54	35042	34993	151208_Fusion_BP_L6Diff_glyco_Exp3.raw	4.82729	188.838	185.952	58.3758	1.15822e-06	dHexNAc(2)Hex(3); HexNAc(2)Hex(1)Fuc(1)	149
CSSVLTFNLSPVVQHYWGIHLQAFVQNGTVSKHEQVCK	N-Term(TMT6plex); C1(Carbamidomethyl); N8(dHexNAc(2)Hex(3)); N27(HexNAc(2)Hex(1)Fuc(1)); K32(TMT6plex); C37(Carbamidomethyl); K38(TMT6plex)	P17046	P17046	Lysosome-associated membrane glycoprotein 2 OS=Rattus norvegicus GN=Lamp2 PE=1 SV=2	1	5	5	1332.64	6659.17	6660.28	-165.577	-1	HCD	MS2	5.95666	22.72	156.528	35040	34993	151208_Fusion_BP_L6Diff_glyco_Exp3.raw	1.55061	178.55	164.655	4	0.00417014	dHexNAc(2)Hex(3); HexNAc(2)Hex(1)Fuc(1)	149
CSSVLTFNLSPVVQHYWGIHLQAFVQNGTVSKHEQVCK	N-Term(TMT6plex); C1(Carbamidomethyl); N8(HexNAc(2)Hex(1)Fuc(1)); N27(HexNAc(1)); K32(TMT6plex); C37(Carbamidomethyl); K38(TMT6plex)	P17046	P17046	Lysosome-associated membrane glycoprotein 2 OS=Rattus norvegicus GN=Lamp2 PE=1 SV=2	1	5	5	1201.19	6001.93	6003.03	-182.758	-1	HCD	MS2	44.5395	67.29	151.725	33728	33672	151208_Fusion_BP_L6Diff_glyco_Exp2.raw	5.0393	327.784	326.863	1.2	6.33036e-07	HexNAc(2)Hex(1)Fuc(1); HexNAc(1)	149
CSSVLTFNLSPVVQHYWGIHLQAFVQNGTVSKHEQVCK	N-Term(TMT6plex); C1(Carbamidomethyl); N8(HexNAc(2)Hex(1)Fuc(1)); N27(HexNAc(2)); K32(TMT6plex); C37(Carbamidomethyl); K38(TMT6plex)	P17046	P17046	Lysosome-associated membrane glycoprotein 2 OS=Rattus norvegicus GN=Lamp2 PE=1 SV=2	1	5	5	1241.81	6205	6206.11	-179.063	-1	HCD	MS2	88.8413	45.08	151.56	33903	33852	151208_Fusion_BP_L6Diff_glyco_Exp1.raw	1.54974	184.914	154.973	1.2	0.00417014	HexNAc(2)Hex(1)Fuc(1); HexNAc(2)	149
CSSVLTFNLSPVVQHYWGIHLQAFVQNGTVSKHEQVCKEDK	N-Term(TMT6plex); C1(Carbamidomethyl); N27(HexNAc(2)Hex(4)Fuc(1)); K32(TMT6plex); C37(Carbamidomethyl); K38(TMT6plex); K41(TMT6plex)	P17046	P17046	Lysosome-associated membrane glycoprotein 2 OS=Rattus norvegicus GN=Lamp2 PE=1 SV=2	2	6	6	1148.89	6888.33	6887.44	130.032	1	HCD	MS2	76.8745	56.78	145.519	32309	32259	151208_Fusion_BP_L6Diff_glyco_Exp1.raw	1.13572	109.74	93.9925	5.85993	0.00672947	HexNAc(2)Hex(4)Fuc(1)	149
CTQQVCAGYCANNSTCTVNQGNQPQCR	N-Term(TMT6plex); C1(Carbamidomethyl); C6(Carbamidomethyl); C10(Carbamidomethyl); N13(HexNAc(8)Hex(3)); C16(Carbamidomethyl); C26(Carbamidomethyl)	G3V928	G3V928	Protein Lrp1 OS=Rattus norvegicus GN=Lrp1 PE=1 SV=1	0	4	4	1380.06	5517.23	5516.24	179.533	1	HCD	MS2	67.2498	3.41	61.0268	9863	9812	151208_Fusion_BP_L6Diff_glyco_Exp1.raw	1.91249	110.53	110.53	0.912	0.00318907	HexNAc(8)Hex(3)	4268
CVWLECPLPDASNITNVTVK	N-Term(TMT6plex); C1(Carbamidomethyl); C6(Carbamidomethyl); N13(HexNAc(6)Hex(6)NeuAc(1)NeuGc(1)); K20(TMT6plex)	D3ZQM3	D3ZQM3; D3ZCG9	Integrin alpha 3 variant B OS=Rattus norvegicus GN=Itga3 PE=2 SV=1; Isoform of D3ZQM3, Integrin alpha 3 variant A OS=Rattus norvegicus GN=Itga3 PE=2 SV=1	0	4	4	1391.59	5563.35	5563.44	-15.7088	0	EThcD	MS2	100	15.28	127.916	27486	27441	151208_Fusion_BP_L6Diff_glyco_Exp2.raw	5.39247	236.798	236.798	6.74931	3.39238e-07	HexNAc(6)Hex(6)NeuAc(1)NeuGc(1)	912
CVWLECPLPDASNITNVTVK	N-Term(TMT6plex); C1(Carbamidomethyl); C6(Carbamidomethyl); N13(HexNAc(6)Hex(6)NeuAc(1)NeuGc(1)); K20(TMT6plex)	D3ZQM3	D3ZQM3; D3ZCG9	Integrin alpha 3 variant B OS=Rattus norvegicus GN=Itga3 PE=2 SV=1; Isoform of D3ZQM3, Integrin alpha 3 variant A OS=Rattus norvegicus GN=Itga3 PE=2 SV=1	0	4	4	1391.59	5563.35	5563.44	-15.7088	0	HCD	MS2	100	15.28	127.903	27484	27441	151208_Fusion_BP_L6Diff_glyco_Exp2.raw	4.99682	303.812	303.812	2.05497	6.96883e-07	HexNAc(6)Hex(6)NeuAc(1)NeuGc(1)	912
CYVIPLNTSIVMPPR	N-Term(TMT6plex); C1(Carbamidomethyl); N7(HexNAc(2)Hex(6))	Q5XIE8	Q5XIE8	Integral membrane protein 2B OS=Rattus norvegicus GN=Itm2b PE=2 SV=1	0	3	3	1123.19	3367.56	3367.56	0.836033	0	EThcD	MS2	26.1968	57.87	130.425	28332	28292	151208_Fusion_BP_L6Diff_glyco_Exp1.raw	7.68249	370.359	295.506	210.667	3.15489e-09	HexNAc(2)Hex(6)	164
CYVIPLNTSIVMPPR	N-Term(TMT6plex); C1(Carbamidomethyl); N7(HexNAc(2)Hex(6))	Q5XIE8	Q5XIE8	Integral membrane protein 2B OS=Rattus norvegicus GN=Itm2b PE=2 SV=1	0	3	3	1123.19	3367.56	3367.56	0.836033	0	HCD	MS2	26.1968	57.87	130.415	28330	28292	151208_Fusion_BP_L6Diff_glyco_Exp1.raw	12.0474	688.934	502.509	371.587	8.72154e-14	HexNAc(2)Hex(6)	164
CYVIPLNTSIVMPPR	N-Term(TMT6plex); C1(Carbamidomethyl); N7(HexNAc(2)Hex(6)); M12(Oxidation)	Q5XIE8	Q5XIE8	Integral membrane protein 2B OS=Rattus norvegicus GN=Itm2b PE=2 SV=1	0	3	3	1128.53	3383.57	3383.56	4.42743	0	HCD	MS2	87.5562	46.35	130.833	28441	28395	151208_Fusion_BP_L6Diff_glyco_Exp1.raw	0.906271	205.956	49.3393	49.3393	0.00857351	HexNAc(2)Hex(6)	164
DADNHTAFIR	N-Term(TMT6plex); N4(HexNAc(2)Hex(7))	F1M5G8	F1M5G8	Protein Tmem131 OS=Rattus norvegicus GN=Tmem131 PE=1 SV=2	0	3	3	977.088	2929.25	2929.24	3.25387	0	EThcD	MS2	14.0816	25.48	56.456	8656	8607	151208_Fusion_BP_L6Diff_glyco_Exp1.raw	2.08067	149.229	129.694	129.694	0.00489596	HexNAc(2)Hex(7)	225
DADNHTAFIR	N-Term(TMT6plex); N4(HexNAc(2)Hex(7))	F1M5G8	F1M5G8	Protein Tmem131 OS=Rattus norvegicus GN=Tmem131 PE=1 SV=2	0	3	3	977.088	2929.25	2929.24	3.25387	0	HCD	MS2	14.0816	25.48	56.4455	8654	8607	151208_Fusion_BP_L6Diff_glyco_Exp1.raw	8.71884	600.734	342.849	342.849	1.0106e-10	HexNAc(2)Hex(7)	225
DAGVGFPEYQEEDNSTYNFR	N-Term(TMT6plex); N14(HexNAc(2)Hex(5))	G3V824	G3V824	Insulin-like growth factor 2 receptor, isoform CRA_b OS=Rattus norvegicus GN=Igf2r PE=1 SV=1	0	3	3	1261.86	3783.57	3783.58	-0.0872352	0	EThcD	MS2	11.712	94.35	101.731	20547	20504	151208_Fusion_BP_L6Diff_glyco_Exp2.raw	8.42364	350.9	311.212	311.212	6.74476e-10	HexNAc(2)Hex(5)	726
DAGVGFPEYQEEDNSTYNFR	N-Term(TMT6plex); N14(HexNAc(2)Hex(5))	G3V824	G3V824	Insulin-like growth factor 2 receptor, isoform CRA_b OS=Rattus norvegicus GN=Igf2r PE=1 SV=1	0	3	3	1261.86	3783.57	3783.58	-0.0872352	0	HCD	MS2	11.712	94.35	101.718	20545	20504	151208_Fusion_BP_L6Diff_glyco_Exp2.raw	15.8396	864.879	714.292	714.292	2.00798e-17	HexNAc(2)Hex(5)	726
DAGVGFPEYQEEDNSTYNFR	N-Term(TMT6plex); N14(HexNAc(2)Hex(6))	G3V824	G3V824	Insulin-like growth factor 2 receptor, isoform CRA_b OS=Rattus norvegicus GN=Igf2r PE=1 SV=1	0	3	3	1315.88	3945.63	3945.63	1.19316	0	EThcD	MS2	2.67056	34.65	101.613	20691	20643	151208_Fusion_BP_L6Diff_glyco_Exp1.raw	8.4189	254.265	174.105	174.105	6.84816e-10	HexNAc(2)Hex(6)	726
DAGVGFPEYQEEDNSTYNFR	N-Term(TMT6plex); N14(HexNAc(2)Hex(6))	G3V824	G3V824	Insulin-like growth factor 2 receptor, isoform CRA_b OS=Rattus norvegicus GN=Igf2r PE=1 SV=1	0	3	3	1315.88	3945.63	3945.63	1.19316	0	HCD	MS2	2.67056	34.65	101.588	20686	20643	151208_Fusion_BP_L6Diff_glyco_Exp1.raw	14.1898	754.932	601.695	601.695	8.32363e-16	HexNAc(2)Hex(6)	726
DAGVGFPEYQEEDNSTYNFR	N-Term(TMT6plex); N14(HexNAc(2)Hex(7))	G3V824	G3V824	Insulin-like growth factor 2 receptor, isoform CRA_b OS=Rattus norvegicus GN=Igf2r PE=1 SV=1	0	3	3	1369.9	4107.69	4107.68	2.19422	0	EThcD	MS2	4.60236	50.59	99.2528	19937	19895	151208_Fusion_BP_L6Diff_glyco_Exp3.raw	8.38592	381.271	317.881	317.881	7.38886e-10	HexNAc(2)Hex(7)	726
DAGVGFPEYQEEDNSTYNFR	N-Term(TMT6plex); N14(HexNAc(2)Hex(7))	G3V824	G3V824	Insulin-like growth factor 2 receptor, isoform CRA_b OS=Rattus norvegicus GN=Igf2r PE=1 SV=1	0	3	3	1369.9	4107.69	4107.68	2.19422	0	HCD	MS2	4.60236	50.59	99.2421	19935	19895	151208_Fusion_BP_L6Diff_glyco_Exp3.raw	13.6701	793.463	634.402	634.402	2.16931e-15	HexNAc(2)Hex(7)	726
DAGVGFPEYQEEDNSTYNFR	N-Term(TMT6plex); N14(HexNAc(2)Hex(8))	G3V824	G3V824	Insulin-like growth factor 2 receptor, isoform CRA_b OS=Rattus norvegicus GN=Igf2r PE=1 SV=1	0	3	3	1423.92	4269.74	4269.73	1.747	0	EThcD	MS2	3.90592	37.1	100.539	20233	20191	151208_Fusion_BP_L6Diff_glyco_Exp2.raw	8.43003	276.093	199.209	199.209	6.59e-10	HexNAc(2)Hex(8)	726
DAGVGFPEYQEEDNSTYNFR	N-Term(TMT6plex); N14(HexNAc(2)Hex(8))	G3V824	G3V824	Insulin-like growth factor 2 receptor, isoform CRA_b OS=Rattus norvegicus GN=Igf2r PE=1 SV=1	0	3	3	1423.92	4269.74	4269.73	1.747	0	HCD	MS2	3.90592	37.1	100.525	20231	20191	151208_Fusion_BP_L6Diff_glyco_Exp2.raw	13.1898	742.326	578.825	578.825	6.5219e-15	HexNAc(2)Hex(8)	726
DAGVGFPEYQEEDNSTYNFR	N-Term(TMT6plex); N14(HexNAc(3)Hex(4)Fuc(1))	G3V824	G3V824	Insulin-like growth factor 2 receptor, isoform CRA_b OS=Rattus norvegicus GN=Igf2r PE=1 SV=1	0	3	3	1324.22	3970.65	3970.66	-2.60036	0	HCD	MS2	37.1388	33.97	101.818	20748	20700	151208_Fusion_BP_L6Diff_glyco_Exp1.raw	4.30356	262.746	124.515	124.515	0.000286205	HexNAc(3)Hex(4)Fuc(1)	726
DAGVGFPEYQEEDNSTYNFR	N-Term(TMT6plex); N14(HexNAc(3)Hex(4)Fuc(1)NeuGc(1))	G3V824	G3V824	Insulin-like growth factor 2 receptor, isoform CRA_b OS=Rattus norvegicus GN=Igf2r PE=1 SV=1	0	3	3	1426.92	4278.74	4277.75	232.467	1	HCD	MS2	49.763	32.74	108.964	22647	22602	151208_Fusion_BP_L6Diff_glyco_Exp1.raw	1.23143	173.988	31.4188	31.4188	0.00610958	HexNAc(3)Hex(4)Fuc(1)NeuGc(1)	726
DAGVGFPEYQEEDNSTYNFR	N-Term(TMT6plex); N14(HexNAc(4)Hex(3)Fuc(1))	G3V824	G3V824	Insulin-like growth factor 2 receptor, isoform CRA_b OS=Rattus norvegicus GN=Igf2r PE=1 SV=1	0	3	3	1338.25	4012.74	4011.69	262.81	1	HCD	MS2	20.8029	35.71	100.046	20278	20233	151208_Fusion_BP_L6Diff_glyco_Exp1.raw	4.13275	237.973	122.845	122.845	0.000543478	HexNAc(4)Hex(3)Fuc(1)	726
DAGVGFPEYQEEDNSTYNFR	N-Term(TMT6plex); N14(HexNAc(4)Hex(6))	G3V824	G3V824	Insulin-like growth factor 2 receptor, isoform CRA_b OS=Rattus norvegicus GN=Igf2r PE=1 SV=1	0	3	3	1451.61	4352.83	4351.79	239.387	1	HCD	MS2	0	15.79	100.786	20299	20251	151208_Fusion_BP_L6Diff_glyco_Exp2.raw	1.7172	169.668	72.8417	72.8417	0.00349192	HexNAc(4)Hex(6)	726
DALLLEGVTLTQDAQQLNGSER	N-Term(TMT6plex); N18(HexNAc(2)Hex(5))	B5DFB0	B5DFB0	Leprecan-like 2 (Predicted), isoform CRA_b OS=Rattus norvegicus GN=P3h3 PE=2 SV=1	0	4	4	954.956	3816.8	3816.8	1.48296	0	HCD	MS2	24.3053	21.89	132.89	28987	28954	151208_Fusion_BP_L6Diff_glyco_Exp1.raw	4.33931	305.107	160.156	160.156	0.000286205	HexNAc(2)Hex(5)	255
DALLLEGVTLTQDAQQLNGSER	N-Term(TMT6plex); N18(HexNAc(2)Hex(6))	B5DFB0	B5DFB0	Leprecan-like 2 (Predicted), isoform CRA_b OS=Rattus norvegicus GN=P3h3 PE=2 SV=1	0	4	4	995.468	3978.85	3978.85	0.172967	0	EThcD	MS2	15.8377	39.77	130.819	28288	28255	151208_Fusion_BP_L6Diff_glyco_Exp3.raw	9.60986	576.575	503.305	503.305	2.4437e-11	HexNAc(2)Hex(6)	255
DALLLEGVTLTQDAQQLNGSER	N-Term(TMT6plex); N18(HexNAc(2)Hex(6))	B5DFB0	B5DFB0	Leprecan-like 2 (Predicted), isoform CRA_b OS=Rattus norvegicus GN=P3h3 PE=2 SV=1	0	4	4	995.468	3978.85	3978.85	0.172967	0	HCD	MS2	15.8377	39.77	130.805	28286	28255	151208_Fusion_BP_L6Diff_glyco_Exp3.raw	11.4763	657.271	459.806	459.806	2.54246e-13	HexNAc(2)Hex(6)	255
DANKSASGDQSDQK	N-Term(TMT6plex); N3(HexNAc(4)Hex(5)NeuGc(1)); K4(TMT6plex); K14(TMT6plex)	P54001	P54001	Prolyl 4-hydroxylase subunit alpha-1 OS=Rattus norvegicus GN=P4ha1 PE=2 SV=2	1	4	4	1017.46	4066.8	4067.8	-245.538	-1	HCD	MS2	44.6017	7.87	50.4562	6953	6920	151208_Fusion_BP_L6Diff_glyco_Exp2.raw	1.37573	137.671	50.4219	50.4219	0.00540649	HexNAc(4)Hex(5)NeuGc(1)	257
DAVNNITAK	N-Term(TMT6plex); N5(HexNAc(2)Hex(8)); K9(TMT6plex)	D3ZKP9	A0A0G2K7E5; D3ZKP9	Isoform of P54290, Voltage-dependent calcium channel subunit alpha-2/delta-1 OS=Rattus norvegicus GN=Cacna2d1 PE=1 SV=1; Isoform of P54290, Voltage-dependent calcium channel subunit alpha-2/delta-1 OS=Rattus norvegicus GN=Cacna2d1 PE=1 SV=3	0	3	3	1036.14	3106.41	3106.41	1.34148	0	HCD	MS2	10.676	48.26	69.4855	12105	12055	151208_Fusion_BP_L6Diff_glyco_Exp1.raw	1.05726	127.185	34.8393	34.8393	0.00770098	HexNAc(2)Hex(8)	320
DAVNNITAK	N-Term(TMT6plex); N5(HexNAc(2)Hex(9)); K9(TMT6plex)	D3ZKP9	D3ZKP9	Isoform of P54290, Voltage-dependent calcium channel subunit alpha-2/delta-1 OS=Rattus norvegicus GN=Cacna2d1 PE=1 SV=3	0	3	3	1090.16	3268.46	3268.46	1.2477	0	EThcD	MS2	24.9413	26.37	67.8903	11582	11530	151208_Fusion_BP_L6Diff_glyco_Exp3.raw	2.69415	148.35	101.487	101.487	0.0021645	HexNAc(2)Hex(9)	320
DAVNNITAK	N-Term(TMT6plex); N5(HexNAc(2)Hex(9)); K9(TMT6plex)	D3ZKP9	A0A0G2K7E5; D3ZKP9	Isoform of P54290, Voltage-dependent calcium channel subunit alpha-2/delta-1 OS=Rattus norvegicus GN=Cacna2d1 PE=1 SV=1; Isoform of P54290, Voltage-dependent calcium channel subunit alpha-2/delta-1 OS=Rattus norvegicus GN=Cacna2d1 PE=1 SV=3	0	3	3	1090.16	3268.46	3268.46	1.2477	0	HCD	MS2	24.9413	26.37	67.8806	11581	11530	151208_Fusion_BP_L6Diff_glyco_Exp3.raw	6.03778	474.099	262.468	262.468	6.07465e-08	HexNAc(2)Hex(9)	320
DCYPVQETFIRNYTVVLSTR	N-Term(TMT6plex); C2(Carbamidomethyl); N12(HexNAc(4)Hex(4))	Q5XII0	Q5XII0	Mammalian ependymin-related protein 1 OS=Rattus norvegicus GN=Epdr1 PE=2 SV=1	1	3	3	1383.95	4149.83	4150.91	-261.049	-1	HCD	MS2	26.0576	28.38	127.609	27408	27360	151208_Fusion_BP_L6Diff_glyco_Exp2.raw	4.19347	379.498	236.54	236.54	0.000543478	HexNAc(4)Hex(4)	171
DDLDPERNESESGSQR	N-Term(TMT6plex); N8(HexNAc(2)Hex(8))	D3ZKP9	D3ZKP9	Isoform of P54290, Voltage-dependent calcium channel subunit alpha-2/delta-1 OS=Rattus norvegicus GN=Cacna2d1 PE=1 SV=3	1	3	3	1255.85	3765.53	3765.53	1.25476	0	EThcD	MS2	1.78404	35.59	50.4901	6961	6920	151208_Fusion_BP_L6Diff_glyco_Exp2.raw	6.41891	145.609	145.609	145.609	4.49112e-08	HexNAc(2)Hex(8)	129
DDLDPERNESESGSQR	N-Term(TMT6plex); N8(HexNAc(2)Hex(8))	D3ZKP9	A0A0G2K7E5; D3ZKP9	Isoform of P54290, Voltage-dependent calcium channel subunit alpha-2/delta-1 OS=Rattus norvegicus GN=Cacna2d1 PE=1 SV=1; Isoform of P54290, Voltage-dependent calcium channel subunit alpha-2/delta-1 OS=Rattus norvegicus GN=Cacna2d1 PE=1 SV=3	1	3	3	1255.85	3765.53	3765.53	1.25476	0	HCD	MS2	1.78404	35.59	50.4796	6959	6920	151208_Fusion_BP_L6Diff_glyco_Exp2.raw	10.009	587.15	491.682	491.682	5.47203e-12	HexNAc(2)Hex(8)	129
DDLDPERNESESGSQR	N-Term(TMT6plex); N8(HexNAc(4)Hex(3)Fuc(1))	D3ZKP9	A0A0G2K7E5; D3ZKP9	Isoform of P54290, Voltage-dependent calcium channel subunit alpha-2/delta-1 OS=Rattus norvegicus GN=Cacna2d1 PE=1 SV=1; Isoform of P54290, Voltage-dependent calcium channel subunit alpha-2/delta-1 OS=Rattus norvegicus GN=Cacna2d1 PE=1 SV=3	1	3	3	1169.83	3507.49	3507.48	2.03688	0	HCD	MS2	0	8.05	51.6577	7264	7216	151208_Fusion_BP_L6Diff_glyco_Exp2.raw	5.68605	320.494	258.343	258.343	1.60869e-07	HexNAc(4)Hex(3)Fuc(1)	129
DEASPAAGEVLNHSDHHPVLFLSNLVEGSYTFHLK	N-Term(TMT6plex); N12(HexNAc(2)Hex(6)); K35(TMT6plex)	F1M4J1	F1M4J1	Protein LOC100294508 OS=Rattus norvegicus GN=LOC100294508 PE=1 SV=2	0	6	6	945.296	5666.74	5667.68	-166.015	-1	HCD	MS2	84.4164	31.3	133.072	28845	28807	151208_Fusion_BP_L6Diff_glyco_Exp2.raw	12.0096	668.281	625.357	625.357	1.02606e-13	HexNAc(2)Hex(6)	731
DEASPAAGEVLNHSDHHPVLFLSNLVEGSYTFHLKVTDAK	N-Term(TMT6plex); N12(HexNAc(3)Hex(3)); K35(TMT6plex); K40(TMT6plex)	F1M4J1	F1M4J1	Protein LOC100294508 OS=Rattus norvegicus GN=LOC100294508 PE=1 SV=2	1	8	8	766.885	6128.03	6128.04	-2.04592	0	HCD	MS2	81.2504	49.96	124.446	26611	26581	151208_Fusion_BP_L6Diff_glyco_Exp3.raw	1.74059	171.886	164.124	164.124	0.00330106	HexNAc(3)Hex(3)	731
DEIGNVSTSHLLILDDSVEMEIRPR	N-Term(TMT6plex); N5(HexNAc(2)Hex(10))	P07153	P07153	Dolichyl-diphosphooligosaccharide--protein glycosyltransferase subunit 1 OS=Rattus norvegicus GN=Rpn1 PE=2 SV=1	0	4	4	1274.59	5095.34	5094.28	208.436	1	HCD	MS2	54.2036	38.67	129.428	28071	28031	151208_Fusion_BP_L6Diff_glyco_Exp1.raw	1.30216	184.428	55.9276	5.36735	0.00610958	HexNAc(2)Hex(10)	293
DEIGNVSTSHLLILDDSVEMEIRPR	N-Term(TMT6plex); N5(HexNAc(2)Hex(8))	P07153	P07153	Dolichyl-diphosphooligosaccharide--protein glycosyltransferase subunit 1 OS=Rattus norvegicus GN=Rpn1 PE=2 SV=1	0	4	4	1193.55	4771.19	4770.17	211.887	1	HCD	MS2	40.0273	35.77	123.457	26311	26281	151208_Fusion_BP_L6Diff_glyco_Exp2.raw	6.99442	499.447	310.033	20.7368	3.20639e-09	HexNAc(2)Hex(8)	293
DEIGNVSTSHLLILDDSVEMEIRPR	N-Term(TMT6plex); N5(HexNAc(4)Hex(4)Fuc(1))	P07153	P07153; Q6P7A7	Dolichyl-diphosphooligosaccharide--protein glycosyltransferase subunit 1 OS=Rattus norvegicus GN=Rpn1 PE=2 SV=1; Isoform of P07153, Dolichyl-diphosphooligosaccharide--protein glycosyltransferase subunit 1 OS=Rattus norvegicus GN=Rpn1 PE=1 SV=1	0	5	5	935.853	4675.24	4674.18	225.771	1	EThcD	MS2	66.9397	46.93	114.749	24046	24019	151208_Fusion_BP_L6Diff_glyco_Exp3.raw	12.3802	613.34	509.134	420.836	4.34538e-14	HexNAc(4)Hex(4)Fuc(1)	293
DEIGNVSTSHLLILDDSVEMEIRPR	N-Term(TMT6plex); N5(HexNAc(4)Hex(4)Fuc(1))	P07153	P07153	Dolichyl-diphosphooligosaccharide--protein glycosyltransferase subunit 1 OS=Rattus norvegicus GN=Rpn1 PE=2 SV=1	0	5	5	935.853	4675.24	4674.18	225.771	1	HCD	MS2	66.9397	46.93	114.738	24044	24019	151208_Fusion_BP_L6Diff_glyco_Exp3.raw	8.01463	591.003	314.799	314.799	7.62531e-10	HexNAc(4)Hex(4)Fuc(1)	293
DFISHDLGPALANSSHDVK	N-Term(TMT6plex); N13(HexNAc(6)Hex(7)); K19(TMT6plex)	B2RYC9	B2RYC9	Glucosylceramidase OS=Rattus norvegicus GN=Gba PE=1 SV=1	0	4	4	1209.04	4833.16	4834.16	-207.669	-1	HCD	MS2	56.3899	25.43	108.363	22360	22315	151208_Fusion_BP_L6Diff_glyco_Exp3.raw	4.87631	450.983	254.277	3.9644	8.4866e-07	HexNAc(6)Hex(7)	277
DFISHDLGPALANSSHDVK	N-Term(TMT6plex); N13(HexNAc(8)Hex(5)Fuc(1)); K19(TMT6plex)	B2RYC9	B2RYC9	Glucosylceramidase OS=Rattus norvegicus GN=Gba PE=1 SV=1	0	4	4	1266.34	5062.32	5062.27	10.3847	0	EThcD	MS2	30.8631	34.69	108.123	22235	22194	151208_Fusion_BP_L6Diff_glyco_Exp2.raw	2.15438	210.742	39.476	39.476	0.00489596	HexNAc(8)Hex(5)Fuc(1)	277
DFNPATVNYTIQK	N-Term(TMT6plex); N8(HexNAc(2)Hex(12)); K13(TMT6plex)	A0A0G2JSI4	A0A0G2JSI4	Protein Adgre5 OS=Rattus norvegicus GN=Adgre5 PE=1 SV=1	0	4	4	1080.47	4318.86	4319.87	-234.068	-1	HCD	MS2	94.58	36.25	116.509	24512	24472	151208_Fusion_BP_L6Diff_glyco_Exp3.raw	5.02404	427.303	314.028	36.8614	6.69576e-07	HexNAc(2)Hex(12)	375
DFNPATVNYTIQK	N-Term(TMT6plex); N8(HexNAc(4)Hex(5)Fuc(1)NeuAc(1)); K13(TMT6plex)	A0A0G2JSI4	A0A0G2JSI4	Protein Adgre5 OS=Rattus norvegicus GN=Adgre5 PE=1 SV=1	0	4	4	1007.96	4028.82	4028.81	2.52539	0	HCD	MS2	34.2969	31.07	110.56	23071	23032	151208_Fusion_BP_L6Diff_glyco_Exp1.raw	2.32583	341.341	51.141	12.8253	0.0025719	HexNAc(4)Hex(5)Fuc(1)NeuAc(1)	375
DFNPATVNYTIQK	N-Term(TMT6plex); N8(HexNAc(4)Hex(5)Fuc(1)NeuAc(1)NeuGc(1)); K13(TMT6plex)	A0A0G2JSI4	A0A0G2JSI4	Protein Adgre5 OS=Rattus norvegicus GN=Adgre5 PE=1 SV=1	0	4	4	1084.73	4335.9	4335.9	0.0381264	0	HCD	MS2	56.6885	38.46	118.447	24981	24945	151208_Fusion_BP_L6Diff_glyco_Exp2.raw	3.57987	313.138	210.41	210.41	0.000784724	HexNAc(4)Hex(5)Fuc(1)NeuAc(1)NeuGc(1)	375
DFNPATVNYTIQK	N-Term(TMT6plex); N8(HexNAc(4)Hex(5)Fuc(1)NeuAc(2)); K13(TMT6plex)	A0A0G2JSI4	A0A0G2JSI4	Protein Adgre5 OS=Rattus norvegicus GN=Adgre5 PE=1 SV=1	0	4	4	1080.47	4318.86	4319.91	-242.798	-1	EThcD	MS2	94.58	36.25	116.522	24514	24472	151208_Fusion_BP_L6Diff_glyco_Exp3.raw	6.66586	493.19	203.452	47.9245	2.69516e-08	HexNAc(4)Hex(5)Fuc(1)NeuAc(2)	375
DFNPATVNYTIQK	N-Term(TMT6plex); N8(HexNAc(4)Hex(6)Fuc(3)); K13(TMT6plex)	A0A0G2JSI4	A0A0G2JSI4	Protein Adgre5 OS=Rattus norvegicus GN=Adgre5 PE=1 SV=1	0	3	3	1397.65	4190.94	4191.89	-226.089	-1	EThcD	MS2	8.92284	25.58	109.166	22516	22476	151208_Fusion_BP_L6Diff_glyco_Exp2.raw	2.59418	116.725	71.4225	20.4069	0.00342173	HexNAc(4)Hex(6)Fuc(3)	375
DFNPATVNYTIQK	N-Term(TMT6plex); N8(HexNAc(4)Hex(6)Fuc(3)); K13(TMT6plex)	A0A0G2JSI4	A0A0G2JSI4	Protein Adgre5 OS=Rattus norvegicus GN=Adgre5 PE=1 SV=1	0	3	3	1397.65	4190.94	4191.89	-226.089	-1	HCD	MS2	8.92284	25.58	109.156	22514	22476	151208_Fusion_BP_L6Diff_glyco_Exp2.raw	1.51388	217.489	105.655	8.32235	0.00435414	HexNAc(4)Hex(6)Fuc(3)	375
DGDVVLERDNLHLLPNGSLR	N-Term(TMT6plex); N16(HexNAc(2)Hex(8))	F7EL93	F7EL93	Protein Igdcc4 OS=Rattus norvegicus GN=Igdcc4 PE=4 SV=2	1	4	4	1041.98	4164.92	4163.92	239.747	1	EThcD	MS2	42.5996	39.06	99.7531	20026	19988	151208_Fusion_BP_L6Diff_glyco_Exp2.raw	1.50286	216.172	132.597	132.597	0.00673043	HexNAc(2)Hex(8)	59
DGQLLPSSNYSNIK	N-Term(TMT6plex); N9(HexNAc(2)Hex(12)); K14(TMT6plex)	F1LUV9	F1LUV9	Isoform of P13596, Neural cell adhesion molecule 1 OS=Rattus norvegicus GN=Ncam1 PE=1 SV=3	0	3	3	1448.66	4343.95	4344.89	-215.373	-1	EThcD	MS2	8.29658	28.15	103.06	20897	20840	151208_Fusion_BP_L6Diff_glyco_Exp2.raw	6.43247	351.766	273.706	0.724898	4.41053e-08	HexNAc(2)Hex(12)	426
DGQLLPSSNYSNIK	N-Term(TMT6plex); N9(HexNAc(2)Hex(12)); K14(TMT6plex)	F1LUV9	F1LUV9	Isoform of P13596, Neural cell adhesion molecule 1 OS=Rattus norvegicus GN=Ncam1 PE=1 SV=3	0	4	4	1086.98	4344.9	4344.89	1.9821	0	HCD	MS2	90.3119	34.37	112.188	23505	23457	151208_Fusion_BP_L6Diff_glyco_Exp1.raw	1.47442	208.621	83.3841	1.25325	0.00494539	HexNAc(2)Hex(12)	426
DGQLLPSSNYSNIK	N-Term(TMT6plex); N9(HexNAc(2)Hex(6)); K14(TMT6plex)	F1LUV9	F1LUV9	Isoform of P13596, Neural cell adhesion molecule 1 OS=Rattus norvegicus GN=Ncam1 PE=1 SV=3	0	3	3	1124.86	3372.57	3372.57	-0.0890271	0	HCD	MS2	31.2311	67.18	96.5684	19349	19300	151208_Fusion_BP_L6Diff_glyco_Exp1.raw	5.48797	397.431	275.489	275.489	2.44817e-07	HexNAc(2)Hex(6)	426
DGQLLPSSNYSNIK	N-Term(TMT6plex); N9(HexNAc(4)Hex(4)Fuc(2)NeuAc(1)); K14(TMT6plex)	F1LUV9	F1LUV9	Isoform of P13596, Neural cell adhesion molecule 1 OS=Rattus norvegicus GN=Ncam1 PE=1 SV=3	0	3	3	1346.61	4037.83	4037.84	-2.26351	0	HCD	MS2	35.2367	25.7	95.464	19057	19007	151208_Fusion_BP_L6Diff_glyco_Exp1.raw	1.5996	109.118	55.0813	55.0813	0.00386018	HexNAc(4)Hex(4)Fuc(2)NeuAc(1)	426
DGQLLPSSNYSNIK	N-Term(TMT6plex); N9(HexNAc(4)Hex(4)Fuc(2)NeuGc(1)); K14(TMT6plex)	F1LUV9	F1LUV9	Isoform of P13596, Neural cell adhesion molecule 1 OS=Rattus norvegicus GN=Ncam1 PE=1 SV=3	0	3	3	1351.62	4052.83	4053.83	-246.416	-1	EThcD	MS2	9.18244	31.01	101.04	20407	20358	151208_Fusion_BP_L6Diff_glyco_Exp3.raw	8.18429	389.795	227.787	227.787	1.19951e-09	HexNAc(4)Hex(4)Fuc(2)NeuGc(1)	426
DGQLLPSSNYSNIK	N-Term(TMT6plex); N9(HexNAc(4)Hex(4)Fuc(2)NeuGc(1)); K14(TMT6plex)	F1LUV9	F1LUV9	Isoform of P13596, Neural cell adhesion molecule 1 OS=Rattus norvegicus GN=Ncam1 PE=1 SV=3	0	3	3	1351.62	4052.83	4053.83	-246.416	-1	HCD	MS2	9.18244	31.01	101.026	20405	20358	151208_Fusion_BP_L6Diff_glyco_Exp3.raw	7.08178	559.45	364.245	364.245	2.71104e-09	HexNAc(4)Hex(4)Fuc(2)NeuGc(1)	426
DGQLLPSSNYSNIK	N-Term(TMT6plex); N9(HexNAc(4)Hex(5)Fuc(1)NeuAc(1)NeuGc(1)); K14(TMT6plex)	F1LUV9	F1LUV9	Isoform of P13596, Neural cell adhesion molecule 1 OS=Rattus norvegicus GN=Ncam1 PE=1 SV=3	0	3	3	1454.66	4361.97	4360.92	240.5	1	EThcD	MS2	10.7429	38.15	109.866	22763	22712	151208_Fusion_BP_L6Diff_glyco_Exp3.raw	8.3131	379.5	284.269	284.269	9.08544e-10	HexNAc(4)Hex(5)Fuc(1)NeuAc(1)NeuGc(1)	426
DGQLLPSSNYSNIK	N-Term(TMT6plex); N9(HexNAc(4)Hex(5)Fuc(1)NeuAc(1)NeuGc(1)); K14(TMT6plex)	F1LUV9	F1LUV9	Isoform of P13596, Neural cell adhesion molecule 1 OS=Rattus norvegicus GN=Ncam1 PE=1 SV=3	0	3	3	1454.66	4361.97	4360.92	240.5	1	HCD	MS2	10.7429	38.15	109.857	22762	22712	151208_Fusion_BP_L6Diff_glyco_Exp3.raw	10.6378	610.748	475.575	475.575	1.58356e-12	HexNAc(4)Hex(5)Fuc(1)NeuAc(1)NeuGc(1)	426
DGQLLPSSNYSNIK	N-Term(TMT6plex); N9(HexNAc(4)Hex(5)Fuc(1)NeuAc(2)); K14(TMT6plex)	F1LUV9	F1LUV9	Isoform of P13596, Neural cell adhesion molecule 1 OS=Rattus norvegicus GN=Ncam1 PE=1 SV=3	0	3	3	1448.66	4343.96	4344.93	-223.042	-1	EThcD	MS2	13.7605	32.26	101.585	20551	20496	151208_Fusion_BP_L6Diff_glyco_Exp3.raw	7.77177	393.035	280.279	2.44539	2.6838e-09	HexNAc(4)Hex(5)Fuc(1)NeuAc(2)	426
DGQLLPSSNYSNIK	N-Term(TMT6plex); N9(HexNAc(4)Hex(5)Fuc(1)NeuAc(2)); K14(TMT6plex)	F1LUV9	F1LUV9	Isoform of P13596, Neural cell adhesion molecule 1 OS=Rattus norvegicus GN=Ncam1 PE=1 SV=3	0	3	3	1448.65	4343.94	4344.93	-227.172	-1	HCD	MS2	5.11724	50.79	109.84	22757	22712	151208_Fusion_BP_L6Diff_glyco_Exp3.raw	11.2913	669.89	494.239	22.8614	3.90729e-13	HexNAc(4)Hex(5)Fuc(1)NeuAc(2)	426
DGQLLPSSNYSNIK	N-Term(TMT6plex); N9(HexNAc(4)Hex(5)Fuc(3)NeuAc(1)); K14(TMT6plex)	F1LUV9	F1LUV9	Isoform of P13596, Neural cell adhesion molecule 1 OS=Rattus norvegicus GN=Ncam1 PE=1 SV=3	0	3	3	1448.99	4344.94	4345.95	-231.447	-1	EThcD	MS2	25.2743	46.78	111.041	23016	22970	151208_Fusion_BP_L6Diff_glyco_Exp2.raw	7.78795	383.4	227.93	4.14585	2.56281e-09	HexNAc(4)Hex(5)Fuc(3)NeuAc(1)	426
DGQLLPSSNYSNIK	N-Term(TMT6plex); N9(HexNAc(4)Hex(5)Fuc(3)NeuAc(1)); K14(TMT6plex)	F1LUV9	F1LUV9	Isoform of P13596, Neural cell adhesion molecule 1 OS=Rattus norvegicus GN=Ncam1 PE=1 SV=3	0	3	3	1448.99	4344.94	4345.95	-231.447	-1	HCD	MS2	25.2743	46.78	111.03	23014	22970	151208_Fusion_BP_L6Diff_glyco_Exp2.raw	10.4608	629.169	454.156	35.4033	2.1215e-12	HexNAc(4)Hex(5)Fuc(3)NeuAc(1)	426
DGQLLPSSNYSNIK	N-Term(TMT6plex); N9(HexNAc(5)Hex(3)Fuc(1)); K14(TMT6plex)	F1LUV9	F1LUV9	Isoform of P13596, Neural cell adhesion molecule 1 OS=Rattus norvegicus GN=Ncam1 PE=1 SV=3	0	3	3	1214.57	3641.7	3641.71	-3.69793	0	EThcD	MS2	71.5413	32.8	95.8949	19011	18960	151208_Fusion_BP_L6Diff_glyco_Exp2.raw	4.5867	218.346	191.869	191.869	1.99195e-06	HexNAc(5)Hex(3)Fuc(1)	426
DGQLLPSSNYSNIK	N-Term(TMT6plex); N9(HexNAc(5)Hex(3)Fuc(1)); K14(TMT6plex)	F1LUV9	F1LUV9	Isoform of P13596, Neural cell adhesion molecule 1 OS=Rattus norvegicus GN=Ncam1 PE=1 SV=3	0	3	3	1214.57	3641.7	3641.71	-3.69793	0	HCD	MS2	71.5413	32.8	95.8843	19009	18960	151208_Fusion_BP_L6Diff_glyco_Exp2.raw	5.22355	391.28	224.51	224.51	4.51406e-07	HexNAc(5)Hex(3)Fuc(1)	426
DGQLLPSSNYSNIK	N-Term(TMT6plex); N9(HexNAc(5)Hex(5)Fuc(3)); K14(TMT6plex)	F1LUV9	F1LUV9	Isoform of P13596, Neural cell adhesion molecule 1 OS=Rattus norvegicus GN=Ncam1 PE=1 SV=3	0	3	3	1420.3	4258.89	4257.93	226.44	1	HCD	MS2	82.4427	23.36	128.536	27648	27604	151208_Fusion_BP_L6Diff_glyco_Exp2.raw	1.44089	213.536	93.2475	93.2475	0.00507614	HexNAc(5)Hex(5)Fuc(3)	426
DGQLLPSSNYSNIK	N-Term(TMT6plex); N9(HexNAc(5)Hex(6)Fuc(1)NeuAc(2)); K14(TMT6plex)	F1LUV9	F1LUV9	Isoform of P13596, Neural cell adhesion molecule 1 OS=Rattus norvegicus GN=Ncam1 PE=1 SV=3	0	3	3	1570.7	4710.07	4710.06	2.82971	0	EThcD	MS2	35.7767	12.54	109.608	22693	22654	151208_Fusion_BP_L6Diff_glyco_Exp3.raw	5.49673	158.858	100.307	10.4989	2.67015e-07	HexNAc(5)Hex(6)Fuc(1)NeuAc(2)	426
DGQLLPSSNYSNIK	N-Term(TMT6plex); N9(HexNAc(5)Hex(6)Fuc(1)NeuAc(3)); K14(TMT6plex)	F1LUV9	F1LUV9	Isoform of P13596, Neural cell adhesion molecule 1 OS=Rattus norvegicus GN=Ncam1 PE=1 SV=3	0	4	4	1251.3	5002.18	5001.15	204.76	1	EThcD	MS2	25.2571	29.08	119.766	25334	25298	151208_Fusion_BP_L6Diff_glyco_Exp2.raw	6.97036	411.603	362.855	52.6434	1.36677e-08	HexNAc(5)Hex(6)Fuc(1)NeuAc(3)	426
DGQLLPSSNYSNIK	N-Term(TMT6plex); N9(HexNAc(5)Hex(6)Fuc(1)NeuAc(3)); K14(TMT6plex)	F1LUV9	F1LUV9	Isoform of P13596, Neural cell adhesion molecule 1 OS=Rattus norvegicus GN=Ncam1 PE=1 SV=3	0	3	3	1667.39	5000.16	5001.15	-198.306	-1	HCD	MS2	40.8826	9.71	110.161	22785	22742	151208_Fusion_BP_L6Diff_glyco_Exp2.raw	1.97532	155.203	137.649	137.649	0.00318907	HexNAc(5)Hex(6)Fuc(1)NeuAc(3)	426
DGQLLPSSNYSNIK	N-Term(TMT6plex); N9(HexNAc(5)Hex(6)Fuc(3)NeuAc(1)); K14(TMT6plex)	F1LUV9	F1LUV9	Isoform of P13596, Neural cell adhesion molecule 1 OS=Rattus norvegicus GN=Ncam1 PE=1 SV=3	0	3	3	1570.7	4710.07	4711.08	-213.767	-1	HCD	MS2	35.7767	12.54	109.595	22691	22654	151208_Fusion_BP_L6Diff_glyco_Exp3.raw	4.98403	312.569	251.98	26.1277	7.11159e-07	HexNAc(5)Hex(6)Fuc(3)NeuAc(1)	426
DGQLLPSSNYSNIK	N-Term(TMT6plex); N9(HexNAc(6)Hex(7)); K14(TMT6plex)	F1LUV9	F1LUV9	Isoform of P13596, Neural cell adhesion molecule 1 OS=Rattus norvegicus GN=Ncam1 PE=1 SV=3	0	3	3	1449.31	4345.93	4346.94	-232.969	-1	EThcD	MS2	34.3431	49.1	112.068	23472	23429	151208_Fusion_BP_L6Diff_glyco_Exp1.raw	7.77984	400.33	282.817	31.8015	2.61402e-09	HexNAc(6)Hex(7)	426
DGQLLPSSNYSNIK	N-Term(TMT6plex); N9(HexNAc(6)Hex(7)); K14(TMT6plex)	F1LUV9	F1LUV9	Isoform of P13596, Neural cell adhesion molecule 1 OS=Rattus norvegicus GN=Ncam1 PE=1 SV=3	0	3	3	1449.31	4345.93	4346.94	-232.969	-1	HCD	MS2	34.3431	49.1	112.057	23470	23429	151208_Fusion_BP_L6Diff_glyco_Exp1.raw	11.2002	674.651	496.507	3.37552	4.48881e-13	HexNAc(6)Hex(7)	426
DGQLLPSSNYSNIK	N-Term(TMT6plex); N9(HexNAc(6)Hex(7)Fuc(1)NeuAc(4)); K14(TMT6plex)	F1LUV9	F1LUV9	Isoform of P13596, Neural cell adhesion molecule 1 OS=Rattus norvegicus GN=Ncam1 PE=1 SV=3	0	4	4	1415.1	5657.39	5657.38	2.07824	0	EThcD	MS2	85.856	17.26	117.795	24856	24808	151208_Fusion_BP_L6Diff_glyco_Exp3.raw	3.68819	142.264	108.813	108.813	0.000535619	HexNAc(6)Hex(7)Fuc(1)NeuAc(4)	426
DGQLLPSSNYSNIK	N-Term(TMT6plex); N9(HexNAc(6)Hex(7)Fuc(1)NeuAc(4)); K14(TMT6plex)	F1LUV9	F1LUV9	Isoform of P13596, Neural cell adhesion molecule 1 OS=Rattus norvegicus GN=Ncam1 PE=1 SV=3	0	5	5	1132.09	5656.43	5657.38	-167.985	-1	HCD	MS2	85.7404	30.89	94.3392	18633	18602	151208_Fusion_BP_L6Diff_glyco_Exp3.raw	1.43474	204.335	167.205	167.205	0.00507614	HexNAc(6)Hex(7)Fuc(1)NeuAc(4)	426
DGQLLPSSNYSNIK	N-Term(TMT6plex); N9(HexNAc(7)Hex(8)NeuAc(1)); K14(TMT6plex)	F1LUV9	F1LUV9	Isoform of P13596, Neural cell adhesion molecule 1 OS=Rattus norvegicus GN=Ncam1 PE=1 SV=3	0	3	3	1668.06	5002.16	5003.17	-202.256	-1	EThcD	MS2	12.7713	12.23	119.815	25347	25298	151208_Fusion_BP_L6Diff_glyco_Exp2.raw	4.92791	112.144	95.2472	65.874	8.7984e-07	HexNAc(7)Hex(8)NeuAc(1)	426
DGQLLPSSNYSNIK	N-Term(TMT6plex); N9(HexNAc(7)Hex(8)NeuAc(1)); K14(TMT6plex)	F1LUV9	F1LUV9	Isoform of P13596, Neural cell adhesion molecule 1 OS=Rattus norvegicus GN=Ncam1 PE=1 SV=3	0	3	3	1668.06	5002.16	5003.17	-202.256	-1	HCD	MS2	12.7713	12.23	119.801	25345	25298	151208_Fusion_BP_L6Diff_glyco_Exp2.raw	5.37905	401.324	291.82	34.9949	3.30547e-07	HexNAc(7)Hex(8)NeuAc(1)	426
DGQLLPSSNYSNIK	N-Term(TMT6plex); N9(HexNAc(7)Hex(8)NeuGc(1)); K14(TMT6plex)	F1LUV9	F1LUV9	Isoform of P13596, Neural cell adhesion molecule 1 OS=Rattus norvegicus GN=Ncam1 PE=1 SV=3	0	3	3	1673.73	5019.19	5019.16	4.81515	0	HCD	MS2	77.908	8.38	118.982	25127	25081	151208_Fusion_BP_L6Diff_glyco_Exp2.raw	4.48145	247.043	202.101	202.101	0.000286205	HexNAc(7)Hex(8)NeuGc(1)	426
DGQLLPSSNYSNIK	N-Term(TMT6plex); N9(HexNAc(8)Hex(5)Fuc(1)); K14(TMT6plex)	F1LUV9	F1LUV9	Isoform of P13596, Neural cell adhesion molecule 1 OS=Rattus norvegicus GN=Ncam1 PE=1 SV=3	0	3	3	1525.71	4575.11	4575.05	13.169	0	HCD	MS2	10.2365	26.6	105.213	21515	21470	151208_Fusion_BP_L6Diff_glyco_Exp3.raw	4.24635	275.238	146.787	146.787	0.000286205	HexNAc(8)Hex(5)Fuc(1)	426
DGQLLPSSNYSNIK	N-Term(TMT6plex); N9(HexNAc(8)Hex(8)); K14(TMT6plex)	F1LUV9	F1LUV9	Isoform of P13596, Neural cell adhesion molecule 1 OS=Rattus norvegicus GN=Ncam1 PE=1 SV=3	0	4	4	1229.29	4914.14	4915.15	-205.734	-1	HCD	MS2	92.832	37.82	103.703	21246	21210	151208_Fusion_BP_L6Diff_glyco_Exp1.raw	1.1559	167.32	74.4273	11.5515	0.00672947	HexNAc(8)Hex(8)	426
DGYMVVNISSLSVNEPEGVK	N-Term(TMT6plex); M4(Oxidation); N7(HexNAc(2)Hex(7)); K20(TMT6plex)	D3ZWZ9	D3ZWZ9	G protein-coupled receptor 107 (Predicted) OS=Rattus norvegicus GN=Gpr107 PE=1 SV=1	0	3	3	1384.98	4152.93	4151.9	247.848	1	HCD	MS2	30.1537	27.23	126.934	27261	27213	151208_Fusion_BP_L6Diff_glyco_Exp3.raw	1.31545	153.351	72.7406	72.7406	0.00593707	HexNAc(2)Hex(7)	58
DGYMVVNISSLSVNEPEGVK	N-Term(TMT6plex); N7(HexNAc(3)Hex(6)NeuAc(1)); K20(TMT6plex)	D3ZWZ9	D3ZWZ9	G protein-coupled receptor 107 (Predicted) OS=Rattus norvegicus GN=Gpr107 PE=1 SV=1	0	3	3	1490.01	4468.02	4468.02	-0.462398	0	EThcD	MS2	36.1185	24.63	137.004	29876	29839	151208_Fusion_BP_L6Diff_glyco_Exp2.raw	2.91389	187.171	140.743	140.743	0.00139925	HexNAc(3)Hex(6)NeuAc(1)	58
DGYMVVNISSLSVNEPEGVK	N-Term(TMT6plex); N7(HexNAc(3)Hex(6)NeuAc(1)); K20(TMT6plex)	D3ZWZ9	D3ZWZ9	G protein-coupled receptor 107 (Predicted) OS=Rattus norvegicus GN=Gpr107 PE=1 SV=1	0	3	3	1490.01	4468.02	4468.02	-0.462398	0	HCD	MS2	36.1185	24.63	136.994	29874	29839	151208_Fusion_BP_L6Diff_glyco_Exp2.raw	8.22036	483.964	401.955	401.955	4.46351e-10	HexNAc(3)Hex(6)NeuAc(1)	58
DGYMVVNISSLSVNEPEGVK	N-Term(TMT6plex); N7(HexNAc(3)Hex(6)NeuGc(1)); K20(TMT6plex)	D3ZWZ9	D3ZWZ9	G protein-coupled receptor 107 (Predicted) OS=Rattus norvegicus GN=Gpr107 PE=1 SV=1	0	3	3	1495.69	4485.05	4484.02	229.949	1	HCD	MS2	19.1794	15.47	135.499	29528	29487	151208_Fusion_BP_L6Diff_glyco_Exp3.raw	1.08722	109.771	58.6417	58.6417	0.00720652	HexNAc(3)Hex(6)NeuGc(1)	58
DHLLLPATTHNK	N-Term(TMT6plex); N11(HexNAc(8)Hex(3)Fuc(1)); K12(TMT6plex)	G3V909	G3V909	Cyclic AMP-dependent transcription factor ATF-6 alpha OS=Rattus norvegicus GN=Atf6 PE=2 SV=1	0	5	5	815.591	4073.92	4074.92	-243.362	-1	EThcD	MS2	54.8943	73.25	66.5715	11212	11177	151208_Fusion_BP_L6Diff_glyco_Exp2.raw	1.66043	183.341	23.3848	23.3848	0.00515464	HexNAc(8)Hex(3)Fuc(1)	560
DHLLLPATTHNK	N-Term(TMT6plex); N11(HexNAc(8)Hex(3)Fuc(1)); K12(TMT6plex)	G3V909	G3V909	Cyclic AMP-dependent transcription factor ATF-6 alpha OS=Rattus norvegicus GN=Atf6 PE=2 SV=1	0	5	5	815.591	4073.92	4074.92	-243.362	-1	HCD	MS2	54.8943	73.25	66.5593	11210	11177	151208_Fusion_BP_L6Diff_glyco_Exp2.raw	5.69424	474.076	312.39	312.39	1.54493e-07	HexNAc(8)Hex(3)Fuc(1)	560
DIFEEDNYSPIPIGSEEEYK	N-Term(TMT6plex); N7(HexNAc(3)Hex(5)); K20(TMT6plex)	F1M0F4	F1M0F4; O54923	Isoform of O54923, Exocyst complex component 6 OS=Rattus norvegicus GN=Exoc6 PE=1 SV=2; Exocyst complex component 6 OS=Rattus norvegicus GN=Exoc6 PE=2 SV=2	0	4	4	1063.98	4252.9	4251.89	237.33	1	HCD	MS2	4.75689	68.06	114.375	24083	24048	151208_Fusion_BP_L6Diff_glyco_Exp1.raw	2.71627	257.455	104.057	104.057	0.0017301	HexNAc(3)Hex(5)	438
DIFEEDNYSPIPIGSEEEYK	N-Term(TMT6plex); N7(HexNAc(3)Hex(6)); K20(TMT6plex)	F1M0F4	F1M0F4; O54923	Isoform of O54923, Exocyst complex component 6 OS=Rattus norvegicus GN=Exoc6 PE=1 SV=2; Exocyst complex component 6 OS=Rattus norvegicus GN=Exoc6 PE=2 SV=2	0	4	4	1104.49	4414.95	4413.94	228.264	1	HCD	MS2	12.6001	80.34	113.762	23740	23709	151208_Fusion_BP_L6Diff_glyco_Exp2.raw	0.979347	279.134	101.021	101.021	0.00813609	HexNAc(3)Hex(6)	438
DIFEEDNYSPIPIGSEEEYK	N-Term(TMT6plex); N7(HexNAc(5)Hex(4)Fuc(1)); K20(TMT6plex)	F1M0F4	F1M0F4; O54923	Isoform of O54923, Exocyst complex component 6 OS=Rattus norvegicus GN=Exoc6 PE=1 SV=2; Exocyst complex component 6 OS=Rattus norvegicus GN=Exoc6 PE=2 SV=2	0	4	4	1161.51	4643.03	4642.05	210.279	1	HCD	MS2	98.7419	56.93	112.057	23342	23309	151208_Fusion_BP_L6Diff_glyco_Exp3.raw	0.900682	303.379	93.1125	93.1125	0.00857351	HexNAc(5)Hex(4)Fuc(1)	438
DIILHSTGHNISSVTFMSAVSSQEK	N-Term(TMT6plex); N10(HexNAc(4)Hex(4)NeuGc(1)); K25(TMT6plex)	P97629	A0A0G2JUW8; P97629; A0A0G2JYN3	Isoform of P97629, Protein LOC100912445 OS=Rattus norvegicus GN=Lnpep PE=1 SV=1; Leucyl-cystinyl aminopeptidase OS=Rattus norvegicus GN=Lnpep PE=1 SV=1; Isoform of P97629, Protein LOC100912445 OS=Rattus norvegicus GN=LOC100912445 PE=1 SV=1	0	5	5	983.472	4913.33	4914.27	-192.449	-1	EThcD	MS2	64.5202	55.14	96.7552	19277	19245	151208_Fusion_BP_L6Diff_glyco_Exp3.raw	1.5331	183.457	20.3817	20.3817	0.00644468	HexNAc(4)Hex(4)NeuGc(1)	206
DIILHSTGHNISSVTFMSAVSSQEK	N-Term(TMT6plex); N10(HexNAc(4)Hex(4)NeuGc(1)); K25(TMT6plex)	P97629	A0A0G2JUW8; P97629; A0A0G2JYN3	Isoform of P97629, Protein LOC100912445 OS=Rattus norvegicus GN=Lnpep PE=1 SV=1; Leucyl-cystinyl aminopeptidase OS=Rattus norvegicus GN=Lnpep PE=1 SV=1; Isoform of P97629, Protein LOC100912445 OS=Rattus norvegicus GN=LOC100912445 PE=1 SV=1	0	5	5	983.472	4913.33	4914.27	-192.449	-1	HCD	MS2	64.5202	55.14	96.7425	19275	19245	151208_Fusion_BP_L6Diff_glyco_Exp3.raw	1.24268	176.161	103.791	0.808133	0.00610958	HexNAc(4)Hex(4)NeuGc(1)	206
DIILHSTGHNISSVTFMSAVSSQEK	N-Term(TMT6plex); N10(HexNAc(5)Hex(6)NeuAc(1)NeuGc(2)); K25(TMT6plex)	P97629	A0A0G2JUW8; P97629; A0A0G2JYN3	Isoform of P97629, Protein LOC100912445 OS=Rattus norvegicus GN=Lnpep PE=1 SV=1; Leucyl-cystinyl aminopeptidase OS=Rattus norvegicus GN=Lnpep PE=1 SV=1; Isoform of P97629, Protein LOC100912445 OS=Rattus norvegicus GN=LOC100912445 PE=1 SV=1	0	5	5	1208.51	6038.52	6039.65	-185.893	-1	EThcD	MS2	63.8903	58.63	104.709	21512	21475	151208_Fusion_BP_L6Diff_glyco_Exp1.raw	2.14557	165.718	42.0223	42.0223	0.00489596	HexNAc(5)Hex(6)NeuAc(1)NeuGc(2)	206
DIILHSTGHNISSVTFMSAVSSQEK	N-Term(TMT6plex); N10(HexNAc(5)Hex(6)NeuAc(1)NeuGc(2)); K25(TMT6plex)	P97629	A0A0G2JUW8; P97629; A0A0G2JYN3	Isoform of P97629, Protein LOC100912445 OS=Rattus norvegicus GN=Lnpep PE=1 SV=1; Leucyl-cystinyl aminopeptidase OS=Rattus norvegicus GN=Lnpep PE=1 SV=1; Isoform of P97629, Protein LOC100912445 OS=Rattus norvegicus GN=LOC100912445 PE=1 SV=1	0	5	5	1208.51	6038.52	6039.65	-185.893	-1	HCD	MS2	63.8903	58.63	104.699	21510	21475	151208_Fusion_BP_L6Diff_glyco_Exp1.raw	4.73383	314.837	219.627	29.2428	1.14404e-06	HexNAc(5)Hex(6)NeuAc(1)NeuGc(2)	206
DIPAYSQDTFKVHYENNSPFLTITSMTR	N-Term(TMT6plex); K11(TMT6plex); N16(HexNAc(2)Hex(1)Fuc(1)); M26(Oxidation)	P07153	P07153	Dolichyl-diphosphooligosaccharide--protein glycosyltransferase subunit 1 OS=Rattus norvegicus GN=Rpn1 PE=2 SV=1	1	4	4	1117.05	4465.16	4464.16	225.285	1	HCD	MS2	63.5662	36.34	115.042	24259	24223	151208_Fusion_BP_L6Diff_glyco_Exp1.raw	1.16445	106.185	29.0565	29.0565	0.00672947	HexNAc(2)Hex(1)Fuc(1)	203
DITNLINNTFIR	N-Term(TMT6plex); N7(HexNAc(4)Hex(5)Fuc(1)NeuAc(2))	R9PXZ5	R9PXZ5	Isoform of O54861, Sortilin OS=Rattus norvegicus GN=Sort1 PE=1 SV=2	0	3	3	1338.6	4013.78	4013.77	3.23715	0	HCD	MS2	34.9008	34.12	146.203	32486	32445	151208_Fusion_BP_L6Diff_glyco_Exp1.raw	5.47675	447.229	206.638	3.3166	2.52773e-07	HexNAc(4)Hex(5)Fuc(1)NeuAc(2)	154
DITNLINNTFIR	N-Term(TMT6plex); N7(HexNAc(4)Hex(5)Fuc(2)NeuGc(1))	R9PXZ5	R9PXZ5	Isoform of O54861, Sortilin OS=Rattus norvegicus GN=Sort1 PE=1 SV=2	0	3	3	1295.58	3884.73	3884.73	1.58256	0	HCD	MS2	39.7111	41.74	135.252	29621	29595	151208_Fusion_BP_L6Diff_glyco_Exp1.raw	5.05102	337.256	120.962	120.962	6.25449e-07	HexNAc(4)Hex(5)Fuc(2)NeuGc(1)	154
DITNLINNTFIR	N-Term(TMT6plex); N7(HexNAc(4)Hex(5)Fuc(3)NeuAc(1))	R9PXZ5	R9PXZ5	Isoform of O54861, Sortilin OS=Rattus norvegicus GN=Sort1 PE=1 SV=2	0	3	3	1338.6	4013.78	4014.79	-250.924	-1	EThcD	MS2	34.9008	34.12	146.217	32488	32445	151208_Fusion_BP_L6Diff_glyco_Exp1.raw	5.75214	267.605	147.842	71.5539	1.69902e-07	HexNAc(4)Hex(5)Fuc(3)NeuAc(1)	154
DIWNITGAK	N-Term(TMT6plex); N4(HexNAc(2)Hex(6)); K9(TMT6plex)	F1M9B2	F1M9B2	Insulin-like growth factor binding protein 7, isoform CRA_b OS=Rattus norvegicus GN=Igfbp7 PE=1 SV=2	0	3	3	952.117	2854.34	2854.34	-0.19127	0	HCD	MS2	20.484	70.55	108.413	22499	22456	151208_Fusion_BP_L6Diff_glyco_Exp1.raw	3.36601	389.9	200.759	200.759	0.000784724	HexNAc(2)Hex(6)	167
DIWNITGAK	N-Term(TMT6plex); N4(HexNAc(2)Hex(8)); K9(TMT6plex)	F1M9B2	F1M9B2	Insulin-like growth factor binding protein 7, isoform CRA_b OS=Rattus norvegicus GN=Igfbp7 PE=1 SV=2	0	3	3	1060.15	3178.44	3178.44	0.348238	0	HCD	MS2	56.3008	59.56	105.612	21623	21586	151208_Fusion_BP_L6Diff_glyco_Exp3.raw	4.51802	378.182	195.233	195.233	0.000286205	HexNAc(2)Hex(8)	167
DLAVDDDYTNRTGAVYLCPLTALK	N-Term(TMT6plex); N10(HexNAc(4)Hex(5)Fuc(1)NeuAc(1)NeuGc(1)); C18(Carbamidomethyl); K24(TMT6plex)	D3ZQM3	D3ZQM3; D3ZCG9	Integrin alpha 3 variant B OS=Rattus norvegicus GN=Itga3 PE=2 SV=1; Isoform of D3ZQM3, Integrin alpha 3 variant A OS=Rattus norvegicus GN=Itga3 PE=2 SV=1	1	4	4	1378.13	5509.49	5509.47	3.01622	0	EThcD	MS2	60.421	20.24	144.964	32162	32128	151208_Fusion_BP_L6Diff_glyco_Exp1.raw	1.53052	118.452	26.0723	26.0723	0.00644468	HexNAc(4)Hex(5)Fuc(1)NeuAc(1)NeuGc(1)	77
DLAVDDDYTNRTGAVYLCPLTALK	N-Term(TMT6plex); N10(HexNAc(4)Hex(5)Fuc(1)NeuAc(1)NeuGc(1)); C18(Carbamidomethyl); K24(TMT6plex)	D3ZQM3	D3ZQM3; D3ZCG9	Integrin alpha 3 variant B OS=Rattus norvegicus GN=Itga3 PE=2 SV=1; Isoform of D3ZQM3, Integrin alpha 3 variant A OS=Rattus norvegicus GN=Itga3 PE=2 SV=1	1	4	4	1378.13	5509.49	5509.47	3.01622	0	HCD	MS2	60.421	20.24	144.953	32160	32128	151208_Fusion_BP_L6Diff_glyco_Exp1.raw	1.60362	214.357	111.427	111.427	0.00386018	HexNAc(4)Hex(5)Fuc(1)NeuAc(1)NeuGc(1)	77
DLAVDDDYTNRTGAVYLCPLTALK	N-Term(TMT6plex); N10(HexNAc(4)Hex(5)Fuc(3)NeuAc(1)); C18(Carbamidomethyl); K24(TMT6plex)	D3ZQM3	D3ZQM3; D3ZCG9	Integrin alpha 3 variant B OS=Rattus norvegicus GN=Itga3 PE=2 SV=1; Isoform of D3ZQM3, Integrin alpha 3 variant A OS=Rattus norvegicus GN=Itga3 PE=2 SV=1	1	4	4	1374.13	5493.48	5494.5	-185.125	-1	HCD	MS2	0	21.09	145.032	31981	31942	151208_Fusion_BP_L6Diff_glyco_Exp2.raw	1.41407	147.691	98.4171	11.0307	0.00507614	HexNAc(4)Hex(5)Fuc(3)NeuAc(1)	77
DLFPNLTVIRGSR	N-Term(TMT6plex); N5(HexNAc(4)Hex(5)Fuc(1))	T2CB11	T2CB11; P15127-2; P15127; F1LPL6	Isoform of P15127, Tyrosine-protein kinase receptor OS=Rattus norvegicus GN=Insr PE=1 SV=1; Isoform of P15127, Isoform Short of Insulin receptor OS=Rattus norvegicus GN=Insr; Insulin receptor OS=Rattus norvegicus GN=Insr PE=1 SV=1; Isoform of P15127, Tyrosine-protein kinase receptor OS=Rattus norvegicus GN=Insr PE=1 SV=3	1	3	3	1162.56	3485.67	3485.64	10.5801	0	HCD	MS2	42.7139	68.21	108.432	22504	22456	151208_Fusion_BP_L6Diff_glyco_Exp1.raw	0.841269	136.5	26.6677	26.6677	0.00857351	HexNAc(4)Hex(5)Fuc(1)	100
DLNGNVFQDAVFNQTVTVIER	N-Term(TMT6plex); N13(HexNAc(2)Hex(8))		A0A0G2JXS8; Q4V7D1	Isoform of Q7TPJ0, Translocon-associated protein subunit alpha OS=Rattus norvegicus GN=Ssr1 PE=1 SV=1; Isoform of Q7TPJ0, Signal sequence receptor, alpha OS=Rattus norvegicus GN=Ssr1 PE=1 SV=1	0	3	3	1437.66	4310.96	4310.94	4.48021	0	EThcD	MS2	16.8505	25.79	140.307	30946	30895	151208_Fusion_BP_L6Diff_glyco_Exp1.raw	4.48704	217.792	102.99	102.99	2.449e-06	HexNAc(2)Hex(8)	180
DLNGNVFQDAVFNQTVTVIER	N-Term(TMT6plex); N13(HexNAc(2)Hex(8))	A0A0G2K075	A0A0G2K075	Isoform of Q7TPJ0, Translocon-associated protein subunit alpha OS=Rattus norvegicus GN=Ssr1 PE=1 SV=1	0	3	3	1437.66	4310.96	4310.94	4.48021	0	HCD	MS2	16.8505	25.79	140.293	30944	30895	151208_Fusion_BP_L6Diff_glyco_Exp1.raw	10.4301	616.232	458.735	458.735	2.22872e-12	HexNAc(2)Hex(8)	180
DLNGNVFQDAVFNQTVTVIER	N-Term(TMT6plex); N13(HexNAc(2)Hex(9))	A0A0G2K075	A0A0G2K075	Isoform of Q7TPJ0, Translocon-associated protein subunit alpha OS=Rattus norvegicus GN=Ssr1 PE=1 SV=1	0	3	3	1492	4473.98	4472.99	222.076	1	HCD	MS2	68.0835	17.22	140.002	30667	30615	151208_Fusion_BP_L6Diff_glyco_Exp2.raw	1.05868	146.742	35.7964	4.77852	0.00770098	HexNAc(2)Hex(9)	180
DLNGNVFQDAVFNQTVTVIER	N-Term(TMT6plex); N13(HexNAc(6)Hex(3))	A0A0G2K075	A0A0G2K075	Isoform of Q7TPJ0, Translocon-associated protein subunit alpha OS=Rattus norvegicus GN=Ssr1 PE=1 SV=1	0	3	3	1438.66	4313.97	4312.99	226.678	1	HCD	MS2	72.6454	23.79	143.539	31589	31547	151208_Fusion_BP_L6Diff_glyco_Exp2.raw	0.797272	176.194	19.0851	19.0851	0.00944742	HexNAc(6)Hex(3)	180
DLPWAHCNHSWNTPQCMEDTLR	N-Term(TMT6plex); C7(Carbamidomethyl); N8(HexNAc(2)Hex(10)); C16(Carbamidomethyl)	A0A0G2K227	P31643; A0A0G2K227	Sodium- and chloride-dependent taurine transporter OS=Rattus norvegicus GN=Slc6a6 PE=2 SV=1; Isoform of P31643, Transporter OS=Rattus norvegicus GN=Slc6a6 PE=1 SV=1	0	4	4	1256.76	5024.03	5024.03	0.458242	0	HCD	MS2	35.313	19.74	100.182	20181	20150	151208_Fusion_BP_L6Diff_glyco_Exp3.raw	6.05642	325.938	241.522	241.522	5.61392e-08	HexNAc(2)Hex(10)	156
DLPWAHCNHSWNTPQCMEDTLR	N-Term(TMT6plex); C7(Carbamidomethyl); N8(HexNAc(6)Hex(4)); C16(Carbamidomethyl)	A0A0G2K227	P31643; A0A0G2K227	Sodium- and chloride-dependent taurine transporter OS=Rattus norvegicus GN=Slc6a6 PE=2 SV=1; Isoform of P31643, Transporter OS=Rattus norvegicus GN=Slc6a6 PE=1 SV=1	0	4	4	1216.76	4864	4864.03	-5.46204	0	HCD	MS2	60.5211	32.08	102.426	20908	20871	151208_Fusion_BP_L6Diff_glyco_Exp1.raw	5.48594	396.979	261.724	259.398	2.45803e-07	HexNAc(6)Hex(4)	156
DLQGNPIANATISVDGIDHDVTSAK	N-Term(TMT6plex); N9(HexNAc(2)Hex(6)); K25(TMT6plex)	P15087	D4A8X4; P15087	Isoform of P15087, Carboxypeptidase E OS=Rattus norvegicus GN=Cpe PE=4 SV=3; Carboxypeptidase E OS=Rattus norvegicus GN=Cpe PE=1 SV=1	0	4	4	1097.52	4387.06	4388.06	-228.984	-1	EThcD	MS2	83.573	37.62	116.869	24566	24524	151208_Fusion_BP_L6Diff_glyco_Exp2.raw	3.09195	320.706	109.358	109.358	0.000940291	HexNAc(2)Hex(6)	382
DLQGNPIANATISVDGIDHDVTSAK	N-Term(TMT6plex); N9(HexNAc(2)Hex(6)); K25(TMT6plex)	P15087	D4A8X4; P15087	Isoform of P15087, Carboxypeptidase E OS=Rattus norvegicus GN=Cpe PE=4 SV=3; Carboxypeptidase E OS=Rattus norvegicus GN=Cpe PE=1 SV=1	0	4	4	1097.52	4387.06	4388.06	-228.984	-1	HCD	MS2	83.573	37.62	116.859	24564	24524	151208_Fusion_BP_L6Diff_glyco_Exp2.raw	14.5842	837.816	701.284	701.284	2.6905e-16	HexNAc(2)Hex(6)	382
DLQGNPIANATISVDGIDHDVTSAK	N-Term(TMT6plex); N9(HexNAc(2)Hex(7)); K25(TMT6plex)	P15087	D4A8X4; P15087	Isoform of P15087, Carboxypeptidase E OS=Rattus norvegicus GN=Cpe PE=4 SV=3; Carboxypeptidase E OS=Rattus norvegicus GN=Cpe PE=1 SV=1	0	3	3	1517.71	4551.12	4550.12	220.112	1	HCD	MS2	26.5718	17.26	116.652	24507	24468	151208_Fusion_BP_L6Diff_glyco_Exp2.raw	5.68704	326.671	248.114	248.114	1.59585e-07	HexNAc(2)Hex(7)	382
DLYEYSWVQGPWNSNK	N-Term(TMT6plex); N15(HexNAc(2)Hex(8)); K16(TMT6plex)	Q8CGU6	Q8CGU6	Nicastrin OS=Rattus norvegicus GN=Ncstn PE=1 SV=1	0	3	3	1382.94	4146.81	4146.81	0.445739	0	EThcD	MS2	53.0826	42.51	128.801	27904	27855	151208_Fusion_BP_L6Diff_glyco_Exp1.raw	8.17726	222.088	160.823	160.823	1.25421e-09	HexNAc(2)Hex(8)	597
DLYEYSWVQGPWNSNK	N-Term(TMT6plex); N15(HexNAc(2)Hex(8)); K16(TMT6plex)	Q8CGU6	Q8CGU6	Nicastrin OS=Rattus norvegicus GN=Ncstn PE=1 SV=1	0	3	3	1382.94	4146.81	4146.81	0.445739	0	HCD	MS2	53.0826	42.51	128.791	27902	27855	151208_Fusion_BP_L6Diff_glyco_Exp1.raw	8.80465	579.757	397.429	397.429	6.70196e-11	HexNAc(2)Hex(8)	597
DLYEYSWVQGPWNSNK	N-Term(TMT6plex); N15(HexNAc(2)Hex(9)); K16(TMT6plex)	Q8CGU6	Q8CGU6	Nicastrin OS=Rattus norvegicus GN=Ncstn PE=1 SV=1	0	3	3	1436.98	4308.92	4308.86	13.7517	0	HCD	MS2	23.9465	31.49	128.334	27781	27744	151208_Fusion_BP_L6Diff_glyco_Exp1.raw	2.11133	233.941	81.577	81.577	0.00318907	HexNAc(2)Hex(9)	597
DLYEYSWVQGPWNSNK	N-Term(TMT6plex); N15(HexNAc(6)Hex(5)Fuc(1)NeuAc(2)); K16(TMT6plex)	Q8CGU6	Q8CGU6	Nicastrin OS=Rattus norvegicus GN=Ncstn PE=1 SV=1	0	4	4	1300.82	5200.28	5201.22	-181.064	-1	EThcD	MS2	57.867	25.78	133.602	29179	29147	151208_Fusion_BP_L6Diff_glyco_Exp1.raw	1.61384	162.738	75.4187	75.4187	0.00545058	HexNAc(6)Hex(5)Fuc(1)NeuAc(2)	597
DLYEYSWVQGPWNSNKTER	N-Term(TMT6plex); N15(HexNAc(4)Hex(5)Fuc(1)NeuAc(2)); K16(TMT6plex)	Q8CGU6	Q8CGU6	Nicastrin OS=Rattus norvegicus GN=Ncstn PE=1 SV=1	1	4	4	1296.32	5182.26	5181.25	194.459	1	EThcD	MS2	76.4413	27.33	132.825	28969	28926	151208_Fusion_BP_L6Diff_glyco_Exp1.raw	5.63435	228.26	135.502	23.174	2.15253e-07	HexNAc(4)Hex(5)Fuc(1)NeuAc(2)	597
DLYEYSWVQGPWNSNKTER	N-Term(TMT6plex); N15(HexNAc(4)Hex(5)Fuc(3)NeuAc(1)); K16(TMT6plex)	Q8CGU6	Q8CGU6	Nicastrin OS=Rattus norvegicus GN=Ncstn PE=1 SV=1	1	4	4	1296.32	5182.26	5182.27	-2.48143	0	HCD	MS2	76.4413	27.33	132.815	28967	28926	151208_Fusion_BP_L6Diff_glyco_Exp1.raw	5.32442	409.854	226.314	0.512748	3.72256e-07	HexNAc(4)Hex(5)Fuc(3)NeuAc(1)	597
DMSDGFISNLTIQR	N-Term(TMT6plex); N9(HexNAc(2)Hex(7))	P54001	P54001	Prolyl 4-hydroxylase subunit alpha-1 OS=Rattus norvegicus GN=P4ha1 PE=2 SV=2	0	3	3	1122.83	3366.47	3366.46	1.48146	0	HCD	MS2	31.8326	79.79	109.767	22738	22683	151208_Fusion_BP_L6Diff_glyco_Exp3.raw	6.96953	479.336	368.87	368.87	3.46449e-09	HexNAc(2)Hex(7)	105
DMSDGFISNLTIQR	N-Term(TMT6plex); N9(HexNAc(2)Hex(8))	P54001	P54001	Prolyl 4-hydroxylase subunit alpha-1 OS=Rattus norvegicus GN=P4ha1 PE=2 SV=2	0	3	3	1176.84	3528.52	3528.51	2.11467	0	EThcD	MS2	31.9022	70.8	109.197	22582	22535	151208_Fusion_BP_L6Diff_glyco_Exp3.raw	8.63813	319.216	291.006	291.006	3.56895e-10	HexNAc(2)Hex(8)	105
DMSDGFISNLTIQR	N-Term(TMT6plex); N9(HexNAc(2)Hex(8))	P54001	P54001	Prolyl 4-hydroxylase subunit alpha-1 OS=Rattus norvegicus GN=P4ha1 PE=2 SV=2	0	3	3	1176.84	3528.52	3528.51	2.11467	0	HCD	MS2	31.9022	70.8	109.186	22580	22535	151208_Fusion_BP_L6Diff_glyco_Exp3.raw	12.0474	671.461	515.58	515.58	9.06222e-14	HexNAc(2)Hex(8)	105
DNATDSVPLR	N-Term(TMT6plex); N2(HexNAc(2)Hex(8))	G3V928	G3V928	Protein Lrp1 OS=Rattus norvegicus GN=Lrp1 PE=1 SV=1	0	3	3	1007.12	3019.34	3019.28	18.9163	0	EThcD	MS2	22.377	40.84	62.8598	10347	10300	151208_Fusion_BP_L6Diff_glyco_Exp1.raw	3.54528	193.667	157.498	157.498	0.000535619	HexNAc(2)Hex(8)	2127
DNATDSVPLR	N-Term(TMT6plex); N2(HexNAc(2)Hex(8))	G3V928	G3V928	Protein Lrp1 OS=Rattus norvegicus GN=Lrp1 PE=1 SV=1	0	3	3	1007.12	3019.34	3019.28	18.9163	0	HCD	MS2	22.377	40.84	62.8367	10342	10300	151208_Fusion_BP_L6Diff_glyco_Exp1.raw	4.62986	418.128	164.071	164.071	0.000286205	HexNAc(2)Hex(8)	2127
DNATDSVPLR	N-Term(TMT6plex); N2(HexNAc(4)Hex(4)Fuc(2)NeuGc(1))	G3V928	G3V928	Protein Lrp1 OS=Rattus norvegicus GN=Lrp1 PE=1 SV=1	0	3	3	1126.15	3376.44	3376.44	0.382578	0	EThcD	MS2	11.0896	28.61	69.3416	11952	11905	151208_Fusion_BP_L6Diff_glyco_Exp2.raw	3.97288	180.198	95.0562	95.0562	0.000535619	HexNAc(4)Hex(4)Fuc(2)NeuGc(1)	2127
DNATDSVPLR	N-Term(TMT6plex); N2(HexNAc(4)Hex(4)Fuc(2)NeuGc(1))	G3V928	G3V928	Protein Lrp1 OS=Rattus norvegicus GN=Lrp1 PE=1 SV=1	0	3	3	1126.15	3376.44	3376.44	0.382578	0	HCD	MS2	11.0896	28.61	69.3282	11950	11905	151208_Fusion_BP_L6Diff_glyco_Exp2.raw	4.58047	350.02	115.414	115.414	0.000286205	HexNAc(4)Hex(4)Fuc(2)NeuGc(1)	2127
DNATDSVPLR	N-Term(TMT6plex); N2(HexNAc(4)Hex(5)Fuc(3)NeuAc(1))	G3V928	G3V928	Protein Lrp1 OS=Rattus norvegicus GN=Lrp1 PE=1 SV=1	0	3	3	1223.5	3668.5	3668.55	-14.4145	0	HCD	MS2	62.2644	27.77	78.3591	14362	14308	151208_Fusion_BP_L6Diff_glyco_Exp2.raw	5.06608	446.515	188.406	188.406	6.03116e-07	HexNAc(4)Hex(5)Fuc(3)NeuAc(1)	2127
DNATEEEILHYLEK	N-Term(TMT6plex); N2(HexNAc(2)Hex(6)); K14(TMT6plex)	F7EPE0	F7EPE0; P10960	Isoform of P10960, Sulfated glycoprotein 1 OS=Rattus norvegicus GN=Psap PE=1 SV=2; Sulfated glycoprotein 1 OS=Rattus norvegicus GN=Psap PE=1 SV=1	0	3	3	1180.88	3540.62	3540.61	1.21903	0	HCD	MS2	19.6598	57.9	122.171	26150	26114	151208_Fusion_BP_L6Diff_glyco_Exp1.raw	0.829642	131.62	18.4522	18.4522	0.00861914	HexNAc(2)Hex(6)	79
DNATEEEILHYLEK	N-Term(TMT6plex); N2(HexNAc(2)Hex(7)); K14(TMT6plex)	F7EPE0	F7EPE0; P10960	Isoform of P10960, Sulfated glycoprotein 1 OS=Rattus norvegicus GN=Psap PE=1 SV=2; Sulfated glycoprotein 1 OS=Rattus norvegicus GN=Psap PE=1 SV=1	0	3	3	1234.89	3702.67	3702.67	0.449273	0	HCD	MS2	10.0718	46.58	120.082	25461	25417	151208_Fusion_BP_L6Diff_glyco_Exp3.raw	6.29987	454.756	203.002	203.002	2.76628e-08	HexNAc(2)Hex(7)	79
DNNGTACIMASFSASFLTTYDAGHVSK	N-Term(TMT6plex); N3(HexNAc(4)Hex(3)Fuc(1)); C7(Carbamidomethyl); K27(TMT6plex)	P14562	P14562	Lysosome-associated membrane glycoprotein 1 OS=Rattus norvegicus GN=Lamp1 PE=1 SV=1	0	4	4	1193.05	4769.18	4768.14	218.265	1	HCD	MS2	22.6893	65.61	133.843	29054	29023	151208_Fusion_BP_L6Diff_glyco_Exp2.raw	2.32659	228.534	112.518	112.518	0.0025719	HexNAc(4)Hex(3)Fuc(1)	30
DNNGTACIMASFSASFLTTYDAGHVSK	N-Term(TMT6plex); N3(HexNAc(4)Hex(4)Fuc(1)); C7(Carbamidomethyl); K27(TMT6plex)	P14562	P14562	Lysosome-associated membrane glycoprotein 1 OS=Rattus norvegicus GN=Lamp1 PE=1 SV=1	0	4	4	1233.32	4930.25	4930.19	10.717	0	HCD	MS2		51.89	133.916	29263	29227	151208_Fusion_BP_L6Diff_glyco_Exp1.raw	1.49751	198.919	68.5888	7.67875	0.00494539	HexNAc(4)Hex(4)Fuc(1)	30
DNVTITQLTWMK	N-Term(TMT6plex); N2(HexNAc(4)Hex(4)Fuc(2)NeuGc(1)); K12(TMT6plex)	Q5U334	Q5U334	Poliovirus receptor OS=Rattus norvegicus GN=PVR PE=1 SV=1	0	3	3	1323.27	3967.81	3967.8	1.09264	0	EThcD	MS2	8.98403	27.05	130.719	28225	28180	151208_Fusion_BP_L6Diff_glyco_Exp2.raw	1.17429	117.872	1.24731	1.24731	0.00861475	HexNAc(4)Hex(4)Fuc(2)NeuGc(1)	61
DNVTITQLTWMK	N-Term(TMT6plex); N2(HexNAc(4)Hex(4)Fuc(2)NeuGc(1)); K12(TMT6plex)	Q5U334	Q5U334	Poliovirus receptor OS=Rattus norvegicus GN=PVR PE=1 SV=1	0	3	3	1323.27	3967.81	3967.8	1.09264	0	HCD	MS2	8.98403	27.05	130.708	28223	28180	151208_Fusion_BP_L6Diff_glyco_Exp2.raw	2.98188	232.137	140.839	140.839	0.00151783	HexNAc(4)Hex(4)Fuc(2)NeuGc(1)	61
DNVTITQLTWMK	N-Term(TMT6plex); N2(HexNAc(4)Hex(5)Fuc(1)NeuAc(1)NeuGc(1)); K12(TMT6plex)	Q5U334	Q5U334	Poliovirus receptor OS=Rattus norvegicus GN=PVR PE=1 SV=1	0	3	3	1425.97	4275.91	4274.89	237.851	1	EThcD	MS2	48.1778	29.35	139.219	30503	30458	151208_Fusion_BP_L6Diff_glyco_Exp3.raw	2.14344	138.588	38.8256	38.8256	0.00489596	HexNAc(4)Hex(5)Fuc(1)NeuAc(1)NeuGc(1)	61
DNVTITQLTWMK	N-Term(TMT6plex); N2(HexNAc(4)Hex(5)Fuc(1)NeuAc(1)NeuGc(1)); K12(TMT6plex)	Q5U334	Q5U334	Poliovirus receptor OS=Rattus norvegicus GN=PVR PE=1 SV=1	0	3	3	1425.97	4275.91	4274.89	237.851	1	HCD	MS2	48.1778	29.35	139.208	30501	30458	151208_Fusion_BP_L6Diff_glyco_Exp3.raw	8.17112	578.258	414.741	362.869	5.21877e-10	HexNAc(4)Hex(5)Fuc(1)NeuAc(1)NeuGc(1)	61
DNVTITQLTWMK	N-Term(TMT6plex); N2(HexNAc(4)Hex(5)Fuc(1)NeuAc(2)); K12(TMT6plex)	Q5U334	Q5U334	Poliovirus receptor OS=Rattus norvegicus GN=PVR PE=1 SV=1	0	3	3	1420.3	4258.89	4258.9	-1.78102	0	HCD	MS2	82.8714	27.33	139.175	30450	30414	151208_Fusion_BP_L6Diff_glyco_Exp2.raw	5.95687	486.407	319.843	9.20055	7.57774e-08	HexNAc(4)Hex(5)Fuc(1)NeuAc(2)	61
DNVTITQLTWMK	N-Term(TMT6plex); N2(HexNAc(4)Hex(5)Fuc(2)NeuGc(1)); K12(TMT6plex)	Q5U334	Q5U334	Poliovirus receptor OS=Rattus norvegicus GN=PVR PE=1 SV=1	0	3	3	1377.29	4129.86	4129.85	0.939508	0	HCD	MS2	17.6863	33.64	129.655	27947	27912	151208_Fusion_BP_L6Diff_glyco_Exp2.raw	6.43421	501.587	276.978	6.18342	1.82712e-08	HexNAc(4)Hex(5)Fuc(2)NeuGc(1)	61
DNVTITQLTWMK	N-Term(TMT6plex); N2(HexNAc(4)Hex(5)Fuc(3)); K12(TMT6plex)	Q5U334	Q5U334	Poliovirus receptor OS=Rattus norvegicus GN=PVR PE=1 SV=1	0	3	3	1323.61	3968.82	3968.82	-0.972255	0	EThcD	MS2	33.5035	47.3	130.25	28285	28241	151208_Fusion_BP_L6Diff_glyco_Exp1.raw	4.4908	204.832	134.187	134.187	2.43247e-06	HexNAc(4)Hex(5)Fuc(3)	61
DNVTITQLTWMK	N-Term(TMT6plex); N2(HexNAc(4)Hex(5)Fuc(3)); K12(TMT6plex)	Q5U334	Q5U334	Poliovirus receptor OS=Rattus norvegicus GN=PVR PE=1 SV=1	0	3	3	1323.61	3968.82	3968.82	-0.972255	0	HCD	MS2	33.5035	47.3	130.236	28283	28241	151208_Fusion_BP_L6Diff_glyco_Exp1.raw	9.58334	591	393.56	393.56	1.04761e-11	HexNAc(4)Hex(5)Fuc(3)	61
DNVTITQLTWMK	N-Term(TMT6plex); N2(HexNAc(4)Hex(6)Fuc(1)NeuAc(1)); K12(TMT6plex)	Q5U334	Q5U334	Poliovirus receptor OS=Rattus norvegicus GN=PVR PE=1 SV=1	0	3	3	1377.29	4129.86	4129.85	0.939508	0	EThcD	MS2	17.6863	33.64	129.668	27949	27912	151208_Fusion_BP_L6Diff_glyco_Exp2.raw	6.60105	267.852	160.426	26.4828	3.10327e-08	HexNAc(4)Hex(6)Fuc(1)NeuAc(1)	61
DNVTITQLTWMK	N-Term(TMT6plex); N2(HexNAc(4)Hex(7)Fuc(2)); K12(TMT6plex)	Q5U334	Q5U334	Poliovirus receptor OS=Rattus norvegicus GN=PVR PE=1 SV=1	0	3	3	1382.96	4146.87	4146.87	0.480369	0	HCD	MS2	16.9529	28.31	130.019	28226	28184	151208_Fusion_BP_L6Diff_glyco_Exp1.raw	2.27782	220.636	63.5634	25.2446	0.0025719	HexNAc(4)Hex(7)Fuc(2)	61
DPNSGFVFNLSPLNYSQGHMVLGIGK	N-Term(TMT6plex); N14(HexNAc(2)Hex(6)); M20(Oxidation); K26(TMT6plex)	G3V824	G3V824	Insulin-like growth factor 2 receptor, isoform CRA_b OS=Rattus norvegicus GN=Igf2r PE=1 SV=1	0	4	4	1162.06	4645.22	4644.18	223.537	1	EThcD	MS2	31.6447	52.07	146.176	32280	32243	151208_Fusion_BP_L6Diff_glyco_Exp2.raw	3.99526	277.47	43.0883	43.0883	0.000535619	HexNAc(2)Hex(6)	930
DPNSGFVFNLSPLNYSQGHMVLGIGK	N-Term(TMT6plex); N14(HexNAc(2)Hex(6)); M20(Oxidation); K26(TMT6plex)	G3V824	G3V824	Insulin-like growth factor 2 receptor, isoform CRA_b OS=Rattus norvegicus GN=Igf2r PE=1 SV=1	0	4	4	1162.06	4645.22	4644.18	223.537	1	HCD	MS2	31.6447	52.07	146.166	32278	32243	151208_Fusion_BP_L6Diff_glyco_Exp2.raw	6.28939	477.164	366.64	5.5422	2.87597e-08	HexNAc(2)Hex(6)	930
DPNSGFVFNLSPLNYSQGHMVLGIGK	N-Term(TMT6plex); N14(HexNAc(2)Hex(8)); K26(TMT6plex)	G3V824	G3V824	Insulin-like growth factor 2 receptor, isoform CRA_b OS=Rattus norvegicus GN=Igf2r PE=1 SV=1	0	3	3	1651.77	4953.3	4952.29	203.036	1	HCD	MS2	15.2015	33.93	144.631	31915	31874	151208_Fusion_BP_L6Diff_glyco_Exp3.raw	13.3602	702.732	611.866	3.24872	4.18556e-15	HexNAc(2)Hex(8)	930
DPNSGFVFNLSPLNYSQGHMVLGIGK	N-Term(TMT6plex); N14(HexNAc(4)Hex(5)Fuc(1)); K26(TMT6plex)	G3V824	G3V824	Insulin-like growth factor 2 receptor, isoform CRA_b OS=Rattus norvegicus GN=Igf2r PE=1 SV=1	0	5	5	1004.69	5019.41	5018.35	210.145	1	HCD	MS2	43.3607	34.23	137.606	30037	30006	151208_Fusion_BP_L6Diff_glyco_Exp2.raw	7.55537	529.738	469.917	5.5422	1.47129e-09	HexNAc(4)Hex(5)Fuc(1)	930
DPNSGFVFNLSPLNYSQGHMVLGIGK	N-Term(TMT6plex); N14(HexNAc(4)Hex(7)Fuc(1)); K26(TMT6plex)	G3V824	G3V824	Insulin-like growth factor 2 receptor, isoform CRA_b OS=Rattus norvegicus GN=Igf2r PE=1 SV=1	0	5	5	1069.32	5342.56	5342.46	18.5231	0	HCD	MS2	93.2962	24.07	137.097	29902	29867	151208_Fusion_BP_L6Diff_glyco_Exp2.raw	5.03765	351.454	351.454	5.0231	6.35616e-07	HexNAc(4)Hex(7)Fuc(1)	930
DPNSGFVFNLSPLNYSQGHMVLGIGK	N-Term(TMT6plex); N9(HexNAc(2)); N14(HexNAc(2)Hex(5)Fuc(1)); K26(TMT6plex)	G3V824	G3V824	Insulin-like growth factor 2 receptor, isoform CRA_b OS=Rattus norvegicus GN=Igf2r PE=1 SV=1	0	5	5	1004.69	5019.41	5018.35	210.145	1	EThcD	MS2	43.3607	34.23	137.619	30039	30006	151208_Fusion_BP_L6Diff_glyco_Exp2.raw	5.73803	235.655	210.887	3.49376	1.7771e-07	HexNAc(2); HexNAc(2)Hex(5)Fuc(1)	930
DPNSGFVFNLSPLNYSQGHMVLGIGK	N-Term(TMT6plex); N9(HexNAc(2)Hex(1)Fuc(1)); N14(HexNAc(9)Hex(4)); K26(TMT6plex)	G3V824	G3V824	Insulin-like growth factor 2 receptor, isoform CRA_b OS=Rattus norvegicus GN=Igf2r PE=1 SV=1	0	6	6	1074.34	6440.99	6439.91	168.019	1	HCD	MS2	57.5173	39.79	137.036	29886	29839	151208_Fusion_BP_L6Diff_glyco_Exp2.raw	2.4335	231.486	193.645	0	0.00192725	HexNAc(2)Hex(1)Fuc(1); HexNAc(9)Hex(4)	930
DPNSGFVFNLSPLNYSQGHMVLGIGK	N-Term(TMT6plex); N9(HexNAc(2)Hex(8)); K26(TMT6plex)	G3V824	G3V824	Insulin-like growth factor 2 receptor, isoform CRA_b OS=Rattus norvegicus GN=Igf2r PE=1 SV=1	0	3	3	1651.77	4953.3	4952.29	203.036	1	EThcD	MS2	15.2015	33.93	144.648	31917	31874	151208_Fusion_BP_L6Diff_glyco_Exp3.raw	4.63089	108.955	62.7896	5.688	1.84066e-06	HexNAc(2)Hex(8)	930
DPNSGFVFNLSPLNYSQGHMVLGIGK	N-Term(TMT6plex); N9(HexNAc(6)Hex(5)Fuc(2)); K26(TMT6plex)	G3V824	G3V824	Insulin-like growth factor 2 receptor, isoform CRA_b OS=Rattus norvegicus GN=Igf2r PE=1 SV=1	0	5	5	1115.14	5571.67	5570.57	197.775	1	HCD	MS2	12.4765	55.54	128.156	27586	27557	151208_Fusion_BP_L6Diff_glyco_Exp3.raw	1.00929	191.196	70.7056	5.57052	0.00780959	HexNAc(6)Hex(5)Fuc(2)	930
DPNSGFVFNLSPLNYSQGHMVLGIGK	N-Term(TMT6plex); N9(HexNAc(7)Hex(3)); N14(dHexNAc(2)Hex(3)); K26(TMT6plex)	G3V824	G3V824	Insulin-like growth factor 2 receptor, isoform CRA_b OS=Rattus norvegicus GN=Igf2r PE=1 SV=1	0	5	5	1204.36	6017.75	6017.76	-0.354526	0	HCD	MS2	29.8682	45.74	145.725	32163	32111	151208_Fusion_BP_L6Diff_glyco_Exp2.raw	6.09138	498.071	309.018	5.5218	5.14704e-08	HexNAc(7)Hex(3); dHexNAc(2)Hex(3)	930
DPNSGFVFNLSPLNYSQGHMVLGIGK	N-Term(TMT6plex); N9(HexNAc(7)Hex(4)Fuc(2)); N14(HexNAc(2)); K26(TMT6plex)	G3V824	G3V824	Insulin-like growth factor 2 receptor, isoform CRA_b OS=Rattus norvegicus GN=Igf2r PE=1 SV=1	0	5	5	1204.36	6017.75	6017.75	-0.235834	0	EThcD	MS2	29.8682	45.74	145.737	32165	32111	151208_Fusion_BP_L6Diff_glyco_Exp2.raw	4.64731	199.961	177.078	4.70277	1.72213e-06	HexNAc(7)Hex(4)Fuc(2); HexNAc(2)	930
DPQNDPVGTCYLSTENFTR	N-Term(TMT6plex); C10(Carbamidomethyl); N16(HexNAc(4)Hex(4)Fuc(2)NeuGc(1))	A0A0G2K1E2	A0A0G2K1E2	Integrin alpha 5 (Mapped) OS=Rattus norvegicus GN=Itga5 PE=1 SV=1	0	3	3	1501.97	4503.89	4502.87	224.564	1	EThcD	MS2	21.9443	18.52	103.372	21029	20990	151208_Fusion_BP_L6Diff_glyco_Exp3.raw	6.06581	169.856	112.528	33.5727	9.0481e-08	HexNAc(4)Hex(4)Fuc(2)NeuGc(1)	216
DPQNDPVGTCYLSTENFTR	N-Term(TMT6plex); C10(Carbamidomethyl); N16(HexNAc(4)Hex(4)Fuc(2)NeuGc(1))	A0A0G2K1E2	A0A0G2K1E2	Integrin alpha 5 (Mapped) OS=Rattus norvegicus GN=Itga5 PE=1 SV=1	0	3	3	1501.97	4503.89	4502.87	224.564	1	HCD	MS2	21.9443	18.52	103.361	21027	20990	151208_Fusion_BP_L6Diff_glyco_Exp3.raw	5.83499	347.02	244.417	26.998	1.00866e-07	HexNAc(4)Hex(4)Fuc(2)NeuGc(1)	216
DQCIVDDITYNVNDTFHK	N-Term(TMT6plex); C3(Carbamidomethyl); N13(HexNAc(2)Hex(5)); K18(TMT6plex)	A0A096P6L8	F1LST1; A0A096P6L8	Isoform of P04937, Fibronectin OS=Rattus norvegicus GN=Fn1 PE=1 SV=3; Isoform of P04937, Fibronectin OS=Rattus norvegicus GN=Fn1 PE=1 SV=2	0	3	3	1291.25	3871.73	3871.74	-1.67755	0	EThcD	MS2	10.8135	58.27	117.546	24924	24888	151208_Fusion_BP_L6Diff_glyco_Exp1.raw	3.45216	107.051	92.1964	92.1964	0.000535619	HexNAc(2)Hex(5)	516
DQCIVDDITYNVNDTFHK	N-Term(TMT6plex); C3(Carbamidomethyl); N13(HexNAc(2)Hex(5)); K18(TMT6plex)	A0A096P6L8	F1LST1; A0A096P6L8	Isoform of P04937, Fibronectin OS=Rattus norvegicus GN=Fn1 PE=1 SV=3; Isoform of P04937, Fibronectin OS=Rattus norvegicus GN=Fn1 PE=1 SV=2	0	3	3	1291.25	3871.73	3871.74	-1.67755	0	HCD	MS2	10.8135	58.27	117.535	24922	24888	151208_Fusion_BP_L6Diff_glyco_Exp1.raw	18.0186	993.873	855.145	855.145	1.51871e-19	HexNAc(2)Hex(5)	516
DQCIVDDITYNVNDTFHK	N-Term(TMT6plex); C3(Carbamidomethyl); N13(HexNAc(2)Hex(6)); K18(TMT6plex)	A0A096P6L8	F1LST1; A0A096P6L8	Isoform of P04937, Fibronectin OS=Rattus norvegicus GN=Fn1 PE=1 SV=3; Isoform of P04937, Fibronectin OS=Rattus norvegicus GN=Fn1 PE=1 SV=2	0	3	3	1345.27	4033.79	4033.79	-0.452037	0	HCD	MS2	2.79608	23.09	115.784	24320	24286	151208_Fusion_BP_L6Diff_glyco_Exp3.raw	4.6784	242.662	142.584	142.584	1.30661e-06	HexNAc(2)Hex(6)	516
DQCIVDDITYNVNDTFHK	N-Term(TMT6plex); C3(Carbamidomethyl); N13(HexNAc(3)Hex(5)Fuc(1)); K18(TMT6plex)	A0A096P6L8	F1LST1; A0A096P6L8	Isoform of P04937, Fibronectin OS=Rattus norvegicus GN=Fn1 PE=1 SV=3; Isoform of P04937, Fibronectin OS=Rattus norvegicus GN=Fn1 PE=1 SV=2	0	4	4	1055.97	4220.87	4220.87	0.479292	0	HCD	MS2	15.5072	40.09	119.715	25363	25332	151208_Fusion_BP_L6Diff_glyco_Exp3.raw	1.00515	177.784	21.9146	3.67875	0.00780959	HexNAc(3)Hex(5)Fuc(1)	516
DQCIVDDITYNVNDTFHK	N-Term(TMT6plex); C3(Carbamidomethyl); N13(HexNAc(3)Hex(6)); K18(TMT6plex)	A0A096P6L8	F1LST1; A0A096P6L8	Isoform of P04937, Fibronectin OS=Rattus norvegicus GN=Fn1 PE=1 SV=3; Isoform of P04937, Fibronectin OS=Rattus norvegicus GN=Fn1 PE=1 SV=2	0	3	3	1412.97	4236.88	4236.87	3.45283	0	HCD	MS2	9.02285	23.49	115.542	24255	24199	151208_Fusion_BP_L6Diff_glyco_Exp3.raw	5.38078	294.346	235.437	235.437	3.281e-07	HexNAc(3)Hex(6)	516
DQCIVDDITYNVNDTFHK	N-Term(TMT6plex); C3(Carbamidomethyl); N13(HexNAc(3)Hex(6)NeuGc(1)); K18(TMT6plex)	A0A096P6L8	F1LST1; A0A096P6L8	Isoform of P04937, Fibronectin OS=Rattus norvegicus GN=Fn1 PE=1 SV=3; Isoform of P04937, Fibronectin OS=Rattus norvegicus GN=Fn1 PE=1 SV=2	0	3	3	1515.64	4544.91	4543.96	209.994	1	HCD	MS2	20.8012	18.87	123.657	26409	26370	151208_Fusion_BP_L6Diff_glyco_Exp3.raw	1.59765	147.245	50.557	50.557	0.00386018	HexNAc(3)Hex(6)NeuGc(1)	516
DQCIVDDITYNVNDTFHK	N-Term(TMT6plex); C3(Carbamidomethyl); N13(HexNAc(4)Hex(3)Fuc(1)); K18(TMT6plex)	A0A096P6L8	F1LST1; A0A096P6L8	Isoform of P04937, Fibronectin OS=Rattus norvegicus GN=Fn1 PE=1 SV=3; Isoform of P04937, Fibronectin OS=Rattus norvegicus GN=Fn1 PE=1 SV=2	0	4	4	1025.98	4100.9	4099.85	258.079	1	EThcD	MS2	48.2441	78.49	111.449	23305	23265	151208_Fusion_BP_L6Diff_glyco_Exp1.raw	7.38411	409.947	278.696	278.696	5.40258e-09	HexNAc(4)Hex(3)Fuc(1)	516
DQCIVDDITYNVNDTFHK	N-Term(TMT6plex); C3(Carbamidomethyl); N13(HexNAc(4)Hex(3)Fuc(1)); K18(TMT6plex)	A0A096P6L8	F1LST1; A0A096P6L8	Isoform of P04937, Fibronectin OS=Rattus norvegicus GN=Fn1 PE=1 SV=3; Isoform of P04937, Fibronectin OS=Rattus norvegicus GN=Fn1 PE=1 SV=2	0	4	4	1025.98	4100.9	4099.85	258.079	1	HCD	MS2	48.2441	78.49	111.439	23303	23265	151208_Fusion_BP_L6Diff_glyco_Exp1.raw	9.60301	592.053	418.197	418.197	9.91068e-12	HexNAc(4)Hex(3)Fuc(1)	516
DQCIVDDITYNVNDTFHK	N-Term(TMT6plex); C3(Carbamidomethyl); N13(HexNAc(4)Hex(3)Fuc(2)); K18(TMT6plex)	A0A096P6L8	F1LST1; A0A096P6L8	Isoform of P04937, Fibronectin OS=Rattus norvegicus GN=Fn1 PE=1 SV=3; Isoform of P04937, Fibronectin OS=Rattus norvegicus GN=Fn1 PE=1 SV=2	0	4	4	1061.97	4244.85	4245.9	-248.475	-1	HCD	MS2	26.3065	33.96	117.761	24801	24773	151208_Fusion_BP_L6Diff_glyco_Exp2.raw	2.53135	306.215	163.088	0.598491	0.0017301	HexNAc(4)Hex(3)Fuc(2)	516
DQCIVDDITYNVNDTFHK	N-Term(TMT6plex); C3(Carbamidomethyl); N13(HexNAc(4)Hex(3)Fuc(3)); K18(TMT6plex)	A0A096P6L8	F1LST1; A0A096P6L8	Isoform of P04937, Fibronectin OS=Rattus norvegicus GN=Fn1 PE=1 SV=3; Isoform of P04937, Fibronectin OS=Rattus norvegicus GN=Fn1 PE=1 SV=2	0	3	3	1464.3	4390.88	4391.96	-246.626	-1	HCD	MS2	20.7471	28.79	117.526	24741	24693	151208_Fusion_BP_L6Diff_glyco_Exp2.raw	1.1143	159.391	34.6836	34.6836	0.00672947	HexNAc(4)Hex(3)Fuc(3)	516
DQCIVDDITYNVNDTFHK	N-Term(TMT6plex); C3(Carbamidomethyl); N13(HexNAc(4)Hex(4)Fuc(1)); K18(TMT6plex)	A0A096P6L8	F1LST1; A0A096P6L8	Isoform of P04937, Fibronectin OS=Rattus norvegicus GN=Fn1 PE=1 SV=3; Isoform of P04937, Fibronectin OS=Rattus norvegicus GN=Fn1 PE=1 SV=2	0	4	4	1066.49	4262.95	4261.9	247.672	1	EThcD	MS2	28.8473	94.55	109.403	22640	22597	151208_Fusion_BP_L6Diff_glyco_Exp3.raw	5.65528	250.752	116.418	116.418	2.05472e-07	HexNAc(4)Hex(4)Fuc(1)	516
DQCIVDDITYNVNDTFHK	N-Term(TMT6plex); C3(Carbamidomethyl); N13(HexNAc(4)Hex(4)Fuc(1)); K18(TMT6plex)	A0A096P6L8	F1LST1; A0A096P6L8	Isoform of P04937, Fibronectin OS=Rattus norvegicus GN=Fn1 PE=1 SV=3; Isoform of P04937, Fibronectin OS=Rattus norvegicus GN=Fn1 PE=1 SV=2	0	4	4	1066.49	4262.95	4261.9	247.672	1	HCD	MS2	28.8473	94.55	109.394	22638	22597	151208_Fusion_BP_L6Diff_glyco_Exp3.raw	10.603	618.59	462.714	462.714	1.62845e-12	HexNAc(4)Hex(4)Fuc(1)	516
DQCIVDDITYNVNDTFHK	N-Term(TMT6plex); C3(Carbamidomethyl); N13(HexNAc(4)Hex(5)); K18(TMT6plex)	A0A096P6L8	F1LST1; A0A096P6L8	Isoform of P04937, Fibronectin OS=Rattus norvegicus GN=Fn1 PE=1 SV=3; Isoform of P04937, Fibronectin OS=Rattus norvegicus GN=Fn1 PE=1 SV=2	0	4	4	1070.49	4278.94	4277.89	243.711	1	EThcD	MS2	12.1618	36.19	116.965	24592	24551	151208_Fusion_BP_L6Diff_glyco_Exp2.raw	6.53462	353.681	183.128	183.128	3.50239e-08	HexNAc(4)Hex(5)	516
DQCIVDDITYNVNDTFHK	N-Term(TMT6plex); C3(Carbamidomethyl); N13(HexNAc(4)Hex(5)); K18(TMT6plex)	A0A096P6L8	F1LST1; A0A096P6L8	Isoform of P04937, Fibronectin OS=Rattus norvegicus GN=Fn1 PE=1 SV=3; Isoform of P04937, Fibronectin OS=Rattus norvegicus GN=Fn1 PE=1 SV=2	0	4	4	1070.49	4278.94	4277.89	243.711	1	HCD	MS2	12.1618	36.19	116.955	24590	24551	151208_Fusion_BP_L6Diff_glyco_Exp2.raw	14.4639	825.058	609.766	609.766	3.5721e-16	HexNAc(4)Hex(5)	516
DQCIVDDITYNVNDTFHK	N-Term(TMT6plex); C3(Carbamidomethyl); N13(HexNAc(4)Hex(5)Fuc(1)); K18(TMT6plex)	A0A096P6L8	F1LST1; A0A096P6L8	Isoform of P04937, Fibronectin OS=Rattus norvegicus GN=Fn1 PE=1 SV=3; Isoform of P04937, Fibronectin OS=Rattus norvegicus GN=Fn1 PE=1 SV=2	0	4	4	1107.01	4425.01	4423.95	238.69	1	EThcD	MS2	4.3308	24.76	112.811	23486	23451	151208_Fusion_BP_L6Diff_glyco_Exp2.raw	3.45024	203.44	63.2307	63.2307	0.000535619	HexNAc(4)Hex(5)Fuc(1)	516
DQCIVDDITYNVNDTFHK	N-Term(TMT6plex); C3(Carbamidomethyl); N13(HexNAc(4)Hex(5)Fuc(1)); K18(TMT6plex)	A0A096P6L8	F1LST1; A0A096P6L8	Isoform of P04937, Fibronectin OS=Rattus norvegicus GN=Fn1 PE=1 SV=3; Isoform of P04937, Fibronectin OS=Rattus norvegicus GN=Fn1 PE=1 SV=2	0	4	4	1107.01	4425.01	4423.95	238.69	1	HCD	MS2	4.3308	24.76	112.803	23484	23451	151208_Fusion_BP_L6Diff_glyco_Exp2.raw	4.91668	352.384	152.066	152.066	7.92196e-07	HexNAc(4)Hex(5)Fuc(1)	516
DQCIVDDITYNVNDTFHK	N-Term(TMT6plex); C3(Carbamidomethyl); N13(HexNAc(4)Hex(6)Fuc(1)); K18(TMT6plex)	A0A096P6L8	F1LST1; A0A096P6L8	Isoform of P04937, Fibronectin OS=Rattus norvegicus GN=Fn1 PE=1 SV=3; Isoform of P04937, Fibronectin OS=Rattus norvegicus GN=Fn1 PE=1 SV=2	0	3	3	1529.34	4586.01	4586	0.112656	0	HCD	MS2	34.2346	30.86	114.61	24011	23970	151208_Fusion_BP_L6Diff_glyco_Exp3.raw	8.77588	571.284	429.374	8.32235	8.92557e-11	HexNAc(4)Hex(6)Fuc(1)	516
DQCIVDDITYNVNDTFHK	N-Term(TMT6plex); C3(Carbamidomethyl); N13(HexNAc(5)Hex(3)Fuc(1)); K18(TMT6plex)	A0A096P6L8	F1LST1; A0A096P6L8	Isoform of P04937, Fibronectin OS=Rattus norvegicus GN=Fn1 PE=1 SV=3; Isoform of P04937, Fibronectin OS=Rattus norvegicus GN=Fn1 PE=1 SV=2	0	4	4	1076.75	4303.98	4302.93	243.906	1	EThcD	MS2	5.18265	55.71	113.255	23606	23568	151208_Fusion_BP_L6Diff_glyco_Exp2.raw	8.12383	387.392	237.114	237.114	1.41987e-09	HexNAc(5)Hex(3)Fuc(1)	516
DQCIVDDITYNVNDTFHK	N-Term(TMT6plex); C3(Carbamidomethyl); N13(HexNAc(5)Hex(3)Fuc(1)); K18(TMT6plex)	A0A096P6L8	F1LST1; A0A096P6L8	Isoform of P04937, Fibronectin OS=Rattus norvegicus GN=Fn1 PE=1 SV=3; Isoform of P04937, Fibronectin OS=Rattus norvegicus GN=Fn1 PE=1 SV=2	0	3	3	1434.98	4302.91	4302.93	-2.88791	0	HCD	MS2	79.6376	26.27	117.434	24717	24665	151208_Fusion_BP_L6Diff_glyco_Exp2.raw	8.22133	522.329	410.038	410.038	4.43685e-10	HexNAc(5)Hex(3)Fuc(1)	516
DQCIVDDITYNVNDTFHK	N-Term(TMT6plex); C3(Carbamidomethyl); N13(HexNAc(5)Hex(4)Fuc(1)); K18(TMT6plex)	A0A096P6L8	F1LST1; A0A096P6L8	Isoform of P04937, Fibronectin OS=Rattus norvegicus GN=Fn1 PE=1 SV=3; Isoform of P04937, Fibronectin OS=Rattus norvegicus GN=Fn1 PE=1 SV=2	0	3	3	1489.33	4465.97	4464.98	220.943	1	HCD	MS2	9.33571	22.51	116.981	24597	24551	151208_Fusion_BP_L6Diff_glyco_Exp2.raw	5.97787	403.241	325.875	325.875	7.14294e-08	HexNAc(5)Hex(4)Fuc(1)	516
DQCIVDDITYNVNDTFHK	N-Term(TMT6plex); C3(Carbamidomethyl); N13(HexNAc(5)Hex(5)); K18(TMT6plex)	A0A096P6L8	F1LST1; A0A096P6L8	Isoform of P04937, Fibronectin OS=Rattus norvegicus GN=Fn1 PE=1 SV=3; Isoform of P04937, Fibronectin OS=Rattus norvegicus GN=Fn1 PE=1 SV=2	0	4	4	1121.26	4482.01	4480.97	232.279	1	HCD	MS2	29.555	29.58	116.837	24558	24524	151208_Fusion_BP_L6Diff_glyco_Exp2.raw	5.75716	419.602	328.002	328.002	1.28132e-07	HexNAc(5)Hex(5)	516
DQCIVDDITYNVNDTFHK	N-Term(TMT6plex); C3(Carbamidomethyl); N13(HexNAc(5)Hex(5)Fuc(2)); K18(TMT6plex)	A0A096P6L8	F1LST1; A0A096P6L8	Isoform of P04937, Fibronectin OS=Rattus norvegicus GN=Fn1 PE=1 SV=3; Isoform of P04937, Fibronectin OS=Rattus norvegicus GN=Fn1 PE=1 SV=2	0	4	4	1193.78	4772.11	4773.09	-205.474	-1	EThcD	MS2	12.2767	48.49	118.49	25041	25011	151208_Fusion_BP_L6Diff_glyco_Exp3.raw	2.15096	170.384	55.8279	9.54936	0.00489596	HexNAc(5)Hex(5)Fuc(2)	516
DQCIVDDITYNVNDTFHK	N-Term(TMT6plex); C3(Carbamidomethyl); N13(HexNAc(5)Hex(5)Fuc(2)); K18(TMT6plex)	A0A096P6L8	F1LST1; A0A096P6L8	Isoform of P04937, Fibronectin OS=Rattus norvegicus GN=Fn1 PE=1 SV=3; Isoform of P04937, Fibronectin OS=Rattus norvegicus GN=Fn1 PE=1 SV=2	0	4	4	1193.78	4772.11	4773.09	-205.474	-1	HCD	MS2	12.2767	48.49	118.479	25039	25011	151208_Fusion_BP_L6Diff_glyco_Exp3.raw	1.20146	208.325	62.7186	14.7224	0.00638668	HexNAc(5)Hex(5)Fuc(2)	516
DQCIVDDITYNVNDTFHK	N-Term(TMT6plex); C3(Carbamidomethyl); N13(HexNAc(5)Hex(6)); K18(TMT6plex)	A0A096P6L8	F1LST1; A0A096P6L8	Isoform of P04937, Fibronectin OS=Rattus norvegicus GN=Fn1 PE=1 SV=3; Isoform of P04937, Fibronectin OS=Rattus norvegicus GN=Fn1 PE=1 SV=2	0	4	4	1161.51	4643.03	4643.03	0.572916	0	EThcD	MS2	98.7419	56.93	112.07	23344	23309	151208_Fusion_BP_L6Diff_glyco_Exp3.raw	4.36612	198.845	86.1507	86.1507	2.98474e-06	HexNAc(5)Hex(6)	516
DQCIVDDITYNVNDTFHK	N-Term(TMT6plex); C3(Carbamidomethyl); N13(HexNAc(6)Hex(3)); K18(TMT6plex)	A0A096P6L8	F1LST1; A0A096P6L8	Isoform of P04937, Fibronectin OS=Rattus norvegicus GN=Fn1 PE=1 SV=3; Isoform of P04937, Fibronectin OS=Rattus norvegicus GN=Fn1 PE=1 SV=2	0	3	3	1453.65	4358.93	4359.95	-233.634	-1	HCD	MS2	66.5205	44.2	114.954	24101	24066	151208_Fusion_BP_L6Diff_glyco_Exp3.raw	14.5216	828.992	459.724	8.08315	3.18982e-16	HexNAc(6)Hex(3)	516
DQCIVDDITYNVNDTFHK	N-Term(TMT6plex); C3(Carbamidomethyl); N13(HexNAc(6)Hex(3)Fuc(1)NeuGc(2)); K18(TMT6plex)	A0A096P6L8	F1LST1; A0A096P6L8	Isoform of P04937, Fibronectin OS=Rattus norvegicus GN=Fn1 PE=1 SV=3; Isoform of P04937, Fibronectin OS=Rattus norvegicus GN=Fn1 PE=1 SV=2	0	5	5	1024.82	5120.09	5120.19	-17.9577	0	HCD	MS2		67.34	116.809	24590	24553	151208_Fusion_BP_L6Diff_glyco_Exp3.raw	0.898645	149.396	72.4475	72.4475	0.00857351	HexNAc(6)Hex(3)Fuc(1)NeuGc(2)	516
DQCIVDDITYNVNDTFHK	N-Term(TMT6plex); C3(Carbamidomethyl); N13(HexNAc(6)Hex(3)Fuc(2)); K18(TMT6plex)	A0A096P6L8	F1LST1; A0A096P6L8	Isoform of P04937, Fibronectin OS=Rattus norvegicus GN=Fn1 PE=1 SV=3; Isoform of P04937, Fibronectin OS=Rattus norvegicus GN=Fn1 PE=1 SV=2	0	4	4	1164.03	4653.11	4652.06	225.06	1	EThcD	MS2	4.69644	37.75	112.79	23665	23625	151208_Fusion_BP_L6Diff_glyco_Exp1.raw	1.7647	101.459	53.8578	53.8578	0.00489596	HexNAc(6)Hex(3)Fuc(2)	516
DQCIVDDITYNVNDTFHK	N-Term(TMT6plex); C3(Carbamidomethyl); N13(HexNAc(6)Hex(3)Fuc(2)); K18(TMT6plex)	A0A096P6L8	F1LST1; A0A096P6L8	Isoform of P04937, Fibronectin OS=Rattus norvegicus GN=Fn1 PE=1 SV=3; Isoform of P04937, Fibronectin OS=Rattus norvegicus GN=Fn1 PE=1 SV=2	0	4	4	1164.03	4653.11	4652.06	225.06	1	HCD	MS2	4.69644	37.75	112.78	23663	23625	151208_Fusion_BP_L6Diff_glyco_Exp1.raw	2.18632	290.234	61.9705	61.9705	0.00297075	HexNAc(6)Hex(3)Fuc(2)	516
DQCIVDDITYNVNDTFHK	N-Term(TMT6plex); C3(Carbamidomethyl); N13(HexNAc(6)Hex(3)Fuc(2)NeuAc(1)); K18(TMT6plex)	A0A096P6L8	F1LST1; A0A096P6L8	Isoform of P04937, Fibronectin OS=Rattus norvegicus GN=Fn1 PE=1 SV=3; Isoform of P04937, Fibronectin OS=Rattus norvegicus GN=Fn1 PE=1 SV=2	0	3	3	1648.74	4944.22	4943.16	213.88	1	HCD	MS2	7.33914	10.69	117.374	24739	24695	151208_Fusion_BP_L6Diff_glyco_Exp3.raw	1.68319	163.125	94.7337	94.7337	0.00349192	HexNAc(6)Hex(3)Fuc(2)NeuAc(1)	516
DQCIVDDITYNVNDTFHK	N-Term(TMT6plex); C3(Carbamidomethyl); N13(HexNAc(6)Hex(4)Fuc(2)); K18(TMT6plex)	A0A096P6L8	F1LST1; A0A096P6L8	Isoform of P04937, Fibronectin OS=Rattus norvegicus GN=Fn1 PE=1 SV=3; Isoform of P04937, Fibronectin OS=Rattus norvegicus GN=Fn1 PE=1 SV=2	0	4	4	1204.55	4815.17	4814.12	219.393	1	EThcD	MS2	6.88638	56.66	111.833	23408	23376	151208_Fusion_BP_L6Diff_glyco_Exp1.raw	8.04624	344.5	173.976	173.976	1.69163e-09	HexNAc(6)Hex(4)Fuc(2)	516
DQCIVDDITYNVNDTFHK	N-Term(TMT6plex); C3(Carbamidomethyl); N13(HexNAc(6)Hex(4)Fuc(2)); K18(TMT6plex)	A0A096P6L8	F1LST1; A0A096P6L8	Isoform of P04937, Fibronectin OS=Rattus norvegicus GN=Fn1 PE=1 SV=3; Isoform of P04937, Fibronectin OS=Rattus norvegicus GN=Fn1 PE=1 SV=2	0	4	4	1204.55	4815.17	4814.12	219.393	1	HCD	MS2	6.88638	56.66	111.821	23406	23376	151208_Fusion_BP_L6Diff_glyco_Exp1.raw	5.34416	397.468	164.473	164.473	3.56155e-07	HexNAc(6)Hex(4)Fuc(2)	516
DQCIVDDITYNVNDTFHK	N-Term(TMT6plex); C3(Carbamidomethyl); N13(HexNAc(7)Hex(3)Fuc(1)); K18(TMT6plex)	A0A096P6L8	F1LST1; A0A096P6L8	Isoform of P04937, Fibronectin OS=Rattus norvegicus GN=Fn1 PE=1 SV=3; Isoform of P04937, Fibronectin OS=Rattus norvegicus GN=Fn1 PE=1 SV=2	0	4	4	1178.28	4710.1	4709.08	215.496	1	HCD	MS2	55.3238	29.89	111.456	23184	23156	151208_Fusion_BP_L6Diff_glyco_Exp3.raw	2.3606	247.462	104.004	104.004	0.00238095	HexNAc(7)Hex(3)Fuc(1)	516
DQCIVDDITYNVNDTFHK	N-Term(TMT6plex); C3(Carbamidomethyl); N13(HexNAc(8)Hex(4)); K18(TMT6plex)	A0A096P6L8	F1LST1; A0A096P6L8	Isoform of P04937, Fibronectin OS=Rattus norvegicus GN=Fn1 PE=1 SV=3; Isoform of P04937, Fibronectin OS=Rattus norvegicus GN=Fn1 PE=1 SV=2	0	4	4	1232.55	4927.2	4928.16	-194.975	-1	EThcD	MS2	24.535	45.41	110.537	22939	22908	151208_Fusion_BP_L6Diff_glyco_Exp3.raw	7.296	323.517	153.702	153.702	6.63128e-09	HexNAc(8)Hex(4)	516
DQCIVDDITYNVNDTFHK	N-Term(TMT6plex); C3(Carbamidomethyl); N13(HexNAc(8)Hex(4)); K18(TMT6plex)	A0A096P6L8	F1LST1; A0A096P6L8	Isoform of P04937, Fibronectin OS=Rattus norvegicus GN=Fn1 PE=1 SV=3; Isoform of P04937, Fibronectin OS=Rattus norvegicus GN=Fn1 PE=1 SV=2	0	4	4	1232.55	4927.2	4928.16	-194.975	-1	HCD	MS2	24.535	45.41	110.524	22937	22908	151208_Fusion_BP_L6Diff_glyco_Exp3.raw	2.86467	328.131	69.7886	69.7886	0.00151783	HexNAc(8)Hex(4)	516
DQCIVDDITYNVNDTFHKR	N-Term(TMT6plex); C3(Carbamidomethyl); N13(HexNAc(2)Hex(5)); K18(TMT6plex)	A0A096P6L8	F1LST1; A0A096P6L8	Isoform of P04937, Fibronectin OS=Rattus norvegicus GN=Fn1 PE=1 SV=3; Isoform of P04937, Fibronectin OS=Rattus norvegicus GN=Fn1 PE=1 SV=2	1	4	4	1007.97	4028.85	4027.84	250.663	1	HCD	MS2	86.9453	37.93	110.271	22814	22770	151208_Fusion_BP_L6Diff_glyco_Exp2.raw	8.56586	504.886	429.399	429.399	1.75587e-10	HexNAc(2)Hex(5)	516
DQCIVDDITYNVNDTFHKR	N-Term(TMT6plex); C3(Carbamidomethyl); N13(HexNAc(4)Hex(7)); K18(TMT6plex)	A0A096P6L8	F1LST1; A0A096P6L8	Isoform of P04937, Fibronectin OS=Rattus norvegicus GN=Fn1 PE=1 SV=3; Isoform of P04937, Fibronectin OS=Rattus norvegicus GN=Fn1 PE=1 SV=2	1	4	4	1190.29	4758.13	4758.1	7.0547	0	EThcD	MS2	56.9247	36.8	118.192	24962	24938	151208_Fusion_BP_L6Diff_glyco_Exp3.raw	2.82377	168.52	68.7935	68.7935	0.00139925	HexNAc(4)Hex(7)	516
DRVPDSCCINITVGCGNDFK	N-Term(TMT6plex); C7(Carbamidomethyl); C8(Carbamidomethyl); N10(HexNAc(2)Hex(10)); C15(Carbamidomethyl); K20(TMT6plex)	A0A0G2K0T2	P28648; A0A0G2K0T2	CD63 antigen OS=Rattus norvegicus GN=Cd63 PE=1 SV=2; Isoform of P28648, Tetraspanin OS=Rattus norvegicus GN=Cd63 PE=1 SV=1	1	4	4	1203.76	4812.03	4812.03	-1.38596	0	EThcD	MS2		27.45	95.9387	19057	19018	151208_Fusion_BP_L6Diff_glyco_Exp3.raw	5.73703	229.425	122.274	122.274	1.79983e-07	HexNAc(2)Hex(10)	163
DRVPDSCCINITVGCGNDFK	N-Term(TMT6plex); C7(Carbamidomethyl); C8(Carbamidomethyl); N10(HexNAc(2)Hex(10)); C15(Carbamidomethyl); K20(TMT6plex)	A0A0G2K0T2	P28648; A0A0G2K0T2	CD63 antigen OS=Rattus norvegicus GN=Cd63 PE=1 SV=2; Isoform of P28648, Tetraspanin OS=Rattus norvegicus GN=Cd63 PE=1 SV=1	1	4	4	1203.76	4812.03	4812.03	-1.38596	0	HCD	MS2		27.45	95.926	19055	19018	151208_Fusion_BP_L6Diff_glyco_Exp3.raw	6.00985	427.854	341.276	341.276	6.46085e-08	HexNAc(2)Hex(10)	163
DRVPDSCCINITVGCGNDFK	N-Term(TMT6plex); C7(Carbamidomethyl); C8(Carbamidomethyl); N10(HexNAc(2)Hex(8)); C15(Carbamidomethyl); K20(TMT6plex)	A0A0G2K0T2	P28648; A0A0G2K0T2	CD63 antigen OS=Rattus norvegicus GN=Cd63 PE=1 SV=2; Isoform of P28648, Tetraspanin OS=Rattus norvegicus GN=Cd63 PE=1 SV=1	1	4	4	1122.74	4487.93	4487.93	-0.358344	0	EThcD	MS2	74.3604	47.11	97.7434	19491	19449	151208_Fusion_BP_L6Diff_glyco_Exp2.raw	6.22026	286.164	144.105	144.105	6.43089e-08	HexNAc(2)Hex(8)	163
DRVPDSCCINITVGCGNDFK	N-Term(TMT6plex); C7(Carbamidomethyl); C8(Carbamidomethyl); N10(HexNAc(2)Hex(8)); C15(Carbamidomethyl); K20(TMT6plex)	A0A0G2K0T2	P28648; A0A0G2K0T2	CD63 antigen OS=Rattus norvegicus GN=Cd63 PE=1 SV=2; Isoform of P28648, Tetraspanin OS=Rattus norvegicus GN=Cd63 PE=1 SV=1	1	4	4	1122.74	4487.93	4487.93	-0.358344	0	HCD	MS2	74.3604	47.11	97.7346	19489	19449	151208_Fusion_BP_L6Diff_glyco_Exp2.raw	10.6118	633.883	519.5	519.5	1.59837e-12	HexNAc(2)Hex(8)	163
DRVPDSCCINITVGCGNDFK	N-Term(TMT6plex); C7(Carbamidomethyl); C8(Carbamidomethyl); N10(HexNAc(6)Hex(7)Fuc(5)); C15(Carbamidomethyl); K20(TMT6plex)	A0A0G2K0T2	P28648; A0A0G2K0T2	CD63 antigen OS=Rattus norvegicus GN=Cd63 PE=1 SV=2; Isoform of P28648, Tetraspanin OS=Rattus norvegicus GN=Cd63 PE=1 SV=1	1	4	4	1467.87	5868.44	5868.48	-6.68281	0	HCD	MS2	52.7341	16.69	109.804	22873	22829	151208_Fusion_BP_L6Diff_glyco_Exp1.raw	4.95388	330.072	255.319	0	7.50329e-07	HexNAc(6)Hex(7)Fuc(5)	163
DSDVVNVSLK	N-Term(TMT6plex); N6(HexNAc(2)Hex(10)); K10(TMT6plex)	P18916	P18916	Acetylcholine receptor subunit gamma OS=Rattus norvegicus GN=Chrng PE=2 SV=2	0	3	3	1187.54	3560.59	3560.58	5.06132	0	EThcD	MS2	74.5489	96.56	88.2893	17026	16974	151208_Fusion_BP_L6Diff_glyco_Exp3.raw	7.61799	349.979	247.009	247.009	3.58676e-09	HexNAc(2)Hex(10)	47
DSDVVNVSLK	N-Term(TMT6plex); N6(HexNAc(2)Hex(10)); K10(TMT6plex)	P18916	P18916	Acetylcholine receptor subunit gamma OS=Rattus norvegicus GN=Chrng PE=2 SV=2	0	3	3	1187.54	3560.59	3560.58	5.06132	0	HCD	MS2	74.5489	96.56	88.2787	17024	16974	151208_Fusion_BP_L6Diff_glyco_Exp3.raw	13.9389	812.525	563.905	563.905	1.47522e-15	HexNAc(2)Hex(10)	47
DSDVVNVSLK	N-Term(TMT6plex); N6(HexNAc(5)Hex(6)NeuAc(1)NeuGc(1)); K10(TMT6plex)	P18916	P18916	Acetylcholine receptor subunit gamma OS=Rattus norvegicus GN=Chrng PE=2 SV=2	0	4	4	1030.7	4119.8	4119.79	1.97432	0	HCD	MS2	49.9224	33.68	90.7618	17797	17755	151208_Fusion_BP_L6Diff_glyco_Exp1.raw	0.875883	171.216	29.2899	3.52618	0.00857351	HexNAc(5)Hex(6)NeuAc(1)NeuGc(1)	47
DSGIWINGFDYTGMSHVTPHIPEINDTIR	N-Term(TMT6plex); N25(HexNAc(4)Hex(4)Fuc(1))	F1M6W2	Q6UPR8; F1M6W2	Endoplasmic reticulum metallopeptidase 1 OS=Rattus norvegicus GN=Ermp1 PE=1 SV=1; Isoform of Q6UPR8, Endoplasmic reticulum metallopeptidase 1 OS=Rattus norvegicus GN=Ermp1 PE=1 SV=1	0	5	5	1025.27	5122.34	5121.31	201.002	1	EThcD	MS2	25.891	41.08	129.113	27801	27766	151208_Fusion_BP_L6Diff_glyco_Exp2.raw	8.90207	473.292	366.292	1.63506	1.74485e-10	HexNAc(4)Hex(4)Fuc(1)	700
DSGIWINGFDYTGMSHVTPHIPEINDTIR	N-Term(TMT6plex); N25(HexNAc(4)Hex(4)Fuc(1))	F1M6W2	Q6UPR8; F1M6W2	Endoplasmic reticulum metallopeptidase 1 OS=Rattus norvegicus GN=Ermp1 PE=1 SV=1; Isoform of Q6UPR8, Endoplasmic reticulum metallopeptidase 1 OS=Rattus norvegicus GN=Ermp1 PE=1 SV=1	0	5	5	1025.27	5122.34	5121.31	201.002	1	HCD	MS2	25.891	41.08	129.1	27799	27766	151208_Fusion_BP_L6Diff_glyco_Exp2.raw	4.9781	436.566	315.24	42.4563	7.19941e-07	HexNAc(4)Hex(4)Fuc(1)	700
DSLLPVTLQCNLTSSSHTLMYSYWTK	N-Term(TMT6plex); C10(Carbamidomethyl); N11(HexNAc(5)Hex(4)Fuc(1)NeuAc(1)); K26(TMT6plex)	D3ZDF0	P97546-1; D3ZDF0; P97546-3	Isoform of P97546, Isoform 1 of Neuroplastin OS=Rattus norvegicus GN=Nptn; Isoform of P97546, Neuroplastin OS=Rattus norvegicus GN=Nptn PE=1 SV=3; Isoform of P97546, Isoform 3 of Neuroplastin OS=Rattus norvegicus GN=Nptn	0	4	4	1401.88	5604.48	5604.56	-13.0138	0	HCD	MS2	35.3968	21.51	135.063	29373	29339	151208_Fusion_BP_L6Diff_glyco_Exp2.raw	1.6915	188.997	129.824	129.824	0.00349192	HexNAc(5)Hex(4)Fuc(1)NeuAc(1)	160
DSLLPVTLQCNLTSSSHTLMYSYWTK	N-Term(TMT6plex); C10(Carbamidomethyl); N11(HexNAc(6)Hex(3)Fuc(3)); M20(Oxidation); K26(TMT6plex)	D3ZDF0	P97546-1; D3ZDF0; P97546-3	Isoform of P97546, Isoform 1 of Neuroplastin OS=Rattus norvegicus GN=Nptn; Isoform of P97546, Neuroplastin OS=Rattus norvegicus GN=Nptn PE=1 SV=3; Isoform of P97546, Isoform 3 of Neuroplastin OS=Rattus norvegicus GN=Nptn	0	5	5	1133.54	5663.67	5662.6	188.388	1	HCD	MS2	96.2282	63.87	127.778	27634	27599	151208_Fusion_BP_L6Diff_glyco_Exp1.raw	5.45506	423.653	255.401	35.2027	2.65241e-07	HexNAc(6)Hex(3)Fuc(3)	160
DSLLPVTLQCNLTSSSHTLMYSYWTK	N-Term(TMT6plex); C10(Carbamidomethyl); N11(HexNAc(6)Hex(4)Fuc(2)); K26(TMT6plex)	D3ZDF0	P97546-1; D3ZDF0; P97546-3	Isoform of P97546, Isoform 1 of Neuroplastin OS=Rattus norvegicus GN=Nptn; Isoform of P97546, Neuroplastin OS=Rattus norvegicus GN=Nptn PE=1 SV=3; Isoform of P97546, Isoform 3 of Neuroplastin OS=Rattus norvegicus GN=Nptn	0	5	5	1133.54	5663.67	5662.6	188.388	1	EThcD	MS2	96.2282	63.87	127.788	27636	27599	151208_Fusion_BP_L6Diff_glyco_Exp1.raw	4.66536	226.421	66.7291	26.5334	1.66472e-06	HexNAc(6)Hex(4)Fuc(2)	160
DSLLPVTLQCNLTSSSHTLMYSYWTK	N-Term(TMT6plex); C10(Carbamidomethyl); N11(HexNAc(9)Hex(3)); M20(Oxidation); K26(TMT6plex)	D3ZDF0	P97546-1; D3ZDF0; P97546-3	Isoform of P97546, Isoform 1 of Neuroplastin OS=Rattus norvegicus GN=Nptn; Isoform of P97546, Neuroplastin OS=Rattus norvegicus GN=Nptn PE=1 SV=3; Isoform of P97546, Isoform 3 of Neuroplastin OS=Rattus norvegicus GN=Nptn	0	5	5	1167.54	5833.69	5833.66	5.01036	0	EThcD	MS2	70.8035	47.91	128.475	27631	27604	151208_Fusion_BP_L6Diff_glyco_Exp2.raw	2.14305	127.715	31.6184	31.6184	0.00489596	HexNAc(9)Hex(3)	160
DSLLPVTLQCNLTSSSHTLMYSYWTK	N-Term(TMT6plex); C10(Carbamidomethyl); N11(HexNAc(9)Hex(3)); M20(Oxidation); K26(TMT6plex)	D3ZDF0	P97546-1; D3ZDF0; P97546-3	Isoform of P97546, Isoform 1 of Neuroplastin OS=Rattus norvegicus GN=Nptn; Isoform of P97546, Neuroplastin OS=Rattus norvegicus GN=Nptn PE=1 SV=3; Isoform of P97546, Isoform 3 of Neuroplastin OS=Rattus norvegicus GN=Nptn	0	5	5	1167.54	5833.69	5833.66	5.01036	0	HCD	MS2	70.8035	47.91	128.465	27629	27604	151208_Fusion_BP_L6Diff_glyco_Exp2.raw	1.51247	201.209	105.057	105.057	0.00435414	HexNAc(9)Hex(3)	160
DSLLPVTLQCNLTSSSHTLMYSYWTKNGVELTATR	N-Term(TMT6plex); C10(Carbamidomethyl); N11(HexNAc(4)Hex(5)Fuc(2)NeuGc(1)); M20(Oxidation); K26(TMT6plex)	D3ZDF0	P97546-1; D3ZDF0; P97546-3	Isoform of P97546, Isoform 1 of Neuroplastin OS=Rattus norvegicus GN=Nptn; Isoform of P97546, Neuroplastin OS=Rattus norvegicus GN=Nptn PE=1 SV=3; Isoform of P97546, Isoform 3 of Neuroplastin OS=Rattus norvegicus GN=Nptn	1	5	5	1337.22	6682.09	6683.07	-147.508	-1	HCD	MS2	86.5149	27.65	136.594	29816	29783	151208_Fusion_BP_L6Diff_glyco_Exp3.raw	0.896541	122.715	22.0633	22.0633	0.00857351	HexNAc(4)Hex(5)Fuc(2)NeuGc(1)	160
DSLNSSHPISSSVQSSEQIEEMFDSLSYFK	N-Term(TMT6plex); N4(HexNAc(6)Hex(4)Fuc(2)); K30(TMT6plex)	P97629	A0A0G2JUW8; P97629; A0A0G2JYN3	Isoform of P97629, Protein LOC100912445 OS=Rattus norvegicus GN=Lnpep PE=1 SV=1; Leucyl-cystinyl aminopeptidase OS=Rattus norvegicus GN=Lnpep PE=1 SV=1; Isoform of P97629, Protein LOC100912445 OS=Rattus norvegicus GN=LOC100912445 PE=1 SV=1	0	5	5	1200.16	5996.76	5995.66	183.205	1	EThcD	MS2	15.2985	62.02	137.613	30038	30006	151208_Fusion_BP_L6Diff_glyco_Exp2.raw	1.13282	154.217	37.4995	2.15343	0.00951733	HexNAc(6)Hex(4)Fuc(2)	522
DSVLELTANAEGPPALLPYHTANGSWAVLPEPR	N-Term(TMT6plex); N23(HexNAc(8)Hex(3)Fuc(1))	A0A0G2JWG1	D4A4J3; A0A0G2JWG1	Isoform of A0A0G2JWG1, Alpha-mannosidase OS=Rattus norvegicus GN=Man2a2 PE=3 SV=3; Alpha-mannosidase OS=Rattus norvegicus GN=Man2a2 PE=3 SV=1	0	4	4	1493.7	5971.79	5971.78	0.829701	0	EThcD	MS2	79.8025	13.27	135.603	29554	29514	151208_Fusion_BP_L6Diff_glyco_Exp3.raw	9.64456	399.232	369.125	369.125	2.38361e-11	HexNAc(8)Hex(3)Fuc(1)	73
DSVLELTANAEGPPALLPYHTANGSWAVLPEPR	N-Term(TMT6plex); N23(HexNAc(8)Hex(3)Fuc(1))	A0A0G2JWG1	D4A4J3; A0A0G2JWG1	Isoform of A0A0G2JWG1, Alpha-mannosidase OS=Rattus norvegicus GN=Man2a2 PE=3 SV=3; Alpha-mannosidase OS=Rattus norvegicus GN=Man2a2 PE=3 SV=1	0	4	4	1493.7	5971.79	5971.78	0.829701	0	HCD	MS2	79.8025	13.27	135.593	29552	29514	151208_Fusion_BP_L6Diff_glyco_Exp3.raw	5.69297	392.733	332.094	332.094	1.57027e-07	HexNAc(8)Hex(3)Fuc(1)	73
DTCAQECSHFNLTK	N-Term(TMT6plex); C3(Carbamidomethyl); C7(Carbamidomethyl); N11(HexNAc(2)Hex(6)); K14(TMT6plex)	A0A0G2JSK5	A0A0G2JSK5	Isoform of P49134, Integrin beta 1 (Fibronectin receptor beta) OS=Rattus norvegicus GN=Itgb1 PE=1 SV=1	0	3	3	1183.18	3547.52	3547.52	-0.798352	0	HCD	MS2	26.6828	112.77	74.8543	13419	13363	151208_Fusion_BP_L6Diff_glyco_Exp2.raw	11.8867	674.91	526.7	526.7	1.29921e-13	HexNAc(2)Hex(6)	659
DTCAQECSHFNLTK	N-Term(TMT6plex); C3(Carbamidomethyl); C7(Carbamidomethyl); N11(HexNAc(2)Hex(7)); K14(TMT6plex)	A0A0G2JSK5	A0A0G2JSK5; P49134	Isoform of P49134, Integrin beta 1 (Fibronectin receptor beta) OS=Rattus norvegicus GN=Itgb1 PE=1 SV=1; Integrin beta-1 OS=Rattus norvegicus GN=Itgb1 PE=2 SV=1	0	3	3	1237.2	3709.57	3709.58	-0.195179	0	EThcD	MS2	4.83918	54.49	74.4983	13322	13270	151208_Fusion_BP_L6Diff_glyco_Exp2.raw	6.04845	134.465	134.465	134.465	9.51748e-08	HexNAc(2)Hex(7)	660
DTCAQECSHFNLTK	N-Term(TMT6plex); C3(Carbamidomethyl); C7(Carbamidomethyl); N11(HexNAc(2)Hex(7)); K14(TMT6plex)	A0A0G2JSK5	A0A0G2JSK5	Isoform of P49134, Integrin beta 1 (Fibronectin receptor beta) OS=Rattus norvegicus GN=Itgb1 PE=1 SV=1	0	3	3	1237.2	3709.57	3709.58	-0.195179	0	HCD	MS2	4.83918	54.49	74.4878	13320	13270	151208_Fusion_BP_L6Diff_glyco_Exp2.raw	12.8867	724.661	612.23	612.23	1.34071e-14	HexNAc(2)Hex(7)	659
DTCAQECSHFNLTK	N-Term(TMT6plex); C3(Carbamidomethyl); C7(Carbamidomethyl); N11(HexNAc(2)Hex(9)); K14(TMT6plex)	A0A0G2JSK5	A0A0G2JSK5	Isoform of P49134, Integrin beta 1 (Fibronectin receptor beta) OS=Rattus norvegicus GN=Itgb1 PE=1 SV=1	0	3	3	1345.23	4033.69	4033.68	1.4105	0	HCD	MS2	3.75109	26.76	73.1115	12974	12930	151208_Fusion_BP_L6Diff_glyco_Exp3.raw	6.20547	395.012	305.795	305.795	3.65273e-08	HexNAc(2)Hex(9)	659
DTCAQECSHFNLTK	N-Term(TMT6plex); C3(Carbamidomethyl); C7(Carbamidomethyl); N11(HexNAc(4)Hex(4)Fuc(2)NeuGc(1)); K14(TMT6plex)	A0A0G2JSK5	A0A0G2JSK5	Isoform of P49134, Integrin beta 1 (Fibronectin receptor beta) OS=Rattus norvegicus GN=Itgb1 PE=1 SV=1	0	3	3	1410.27	4228.78	4228.78	0.636382	0	HCD	MS2	16.931	67.86	80.6614	14980	14926	151208_Fusion_BP_L6Diff_glyco_Exp2.raw	12.2369	670.393	447.684	28.5939	5.78645e-14	HexNAc(4)Hex(4)Fuc(2)NeuGc(1)	659
DTCAQECSHFNLTK	N-Term(TMT6plex); C3(Carbamidomethyl); C7(Carbamidomethyl); N11(HexNAc(4)Hex(5)Fuc(1)NeuAc(1)); K14(TMT6plex)	A0A0G2JSK5	A0A0G2JSK5; P49134	Isoform of P49134, Integrin beta 1 (Fibronectin receptor beta) OS=Rattus norvegicus GN=Itgb1 PE=1 SV=1; Integrin beta-1 OS=Rattus norvegicus GN=Itgb1 PE=2 SV=1	0	3	3	1410.27	4228.78	4228.78	0.636382	0	EThcD	MS2	16.931	67.86	80.6733	14982	14926	151208_Fusion_BP_L6Diff_glyco_Exp2.raw	5.80084	148.538	92.3416	43.9999	1.5306e-07	HexNAc(4)Hex(5)Fuc(1)NeuAc(1)	660
DTCAQECSHFNLTK	N-Term(TMT6plex); C3(Carbamidomethyl); C7(Carbamidomethyl); N11(HexNAc(4)Hex(5)Fuc(1)NeuAc(1)); K14(TMT6plex)	A0A0G2JSK5	A0A0G2JSK5	Isoform of P49134, Integrin beta 1 (Fibronectin receptor beta) OS=Rattus norvegicus GN=Itgb1 PE=1 SV=1	0	4	4	1057.96	4228.8	4228.78	4.86215	0	HCD	MS2	36.9667	20.73	75.3387	13673	13629	151208_Fusion_BP_L6Diff_glyco_Exp1.raw	4.29424	233.721	186.337	3.57324	0.000286205	HexNAc(4)Hex(5)Fuc(1)NeuAc(1)	659
DTCAQECSHFNLTK	N-Term(TMT6plex); C3(Carbamidomethyl); C7(Carbamidomethyl); N11(HexNAc(4)Hex(5)Fuc(1)NeuAc(2)); K14(TMT6plex)	A0A0G2JSK5	A0A0G2JSK5	Isoform of P49134, Integrin beta 1 (Fibronectin receptor beta) OS=Rattus norvegicus GN=Itgb1 PE=1 SV=1	0	3	3	1507.3	4519.88	4519.88	1.36097	0	HCD	MS2	1.65792	12.96	86.1317	16451	16408	151208_Fusion_BP_L6Diff_glyco_Exp3.raw	4.80858	229.338	149.882	7.0278	1.00378e-06	HexNAc(4)Hex(5)Fuc(1)NeuAc(2)	659
DTCAQECSHFNLTK	N-Term(TMT6plex); C3(Carbamidomethyl); C7(Carbamidomethyl); N11(HexNAc(4)Hex(5)Fuc(2)NeuGc(1)); K14(TMT6plex)	A0A0G2JSK5	A0A0G2JSK5; P49134	Isoform of P49134, Integrin beta 1 (Fibronectin receptor beta) OS=Rattus norvegicus GN=Itgb1 PE=1 SV=1; Integrin beta-1 OS=Rattus norvegicus GN=Itgb1 PE=2 SV=1	0	3	3	1464.28	4390.84	4390.83	1.09302	0	EThcD	MS2	0.408333	31.23	80.0032	14803	14753	151208_Fusion_BP_L6Diff_glyco_Exp2.raw	6.14287	125.1	112.854	18.7403	7.30185e-08	HexNAc(4)Hex(5)Fuc(2)NeuGc(1)	660
DTCAQECSHFNLTK	N-Term(TMT6plex); C3(Carbamidomethyl); C7(Carbamidomethyl); N11(HexNAc(4)Hex(5)Fuc(2)NeuGc(1)); K14(TMT6plex)	A0A0G2JSK5	A0A0G2JSK5	Isoform of P49134, Integrin beta 1 (Fibronectin receptor beta) OS=Rattus norvegicus GN=Itgb1 PE=1 SV=1	0	4	4	1098.46	4390.84	4390.83	0.103014	0	HCD	MS2	8.38283	28.74	80.283	14998	14957	151208_Fusion_BP_L6Diff_glyco_Exp1.raw	6.3755	511.31	302.161	30.2465	2.1743e-08	HexNAc(4)Hex(5)Fuc(2)NeuGc(1)	659
DTCAQECSHFNLTK	N-Term(TMT6plex); C3(Carbamidomethyl); C7(Carbamidomethyl); N11(HexNAc(4)Hex(6)Fuc(1)NeuAc(1)); K14(TMT6plex)	A0A0G2JSK5	A0A0G2JSK5	Isoform of P49134, Integrin beta 1 (Fibronectin receptor beta) OS=Rattus norvegicus GN=Itgb1 PE=1 SV=1	0	3	3	1464.28	4390.84	4390.83	1.09302	0	HCD	MS2	0.408333	31.23	79.9901	14801	14753	151208_Fusion_BP_L6Diff_glyco_Exp2.raw	9.8957	638.043	372.308	8.32235	6.57949e-12	HexNAc(4)Hex(6)Fuc(1)NeuAc(1)	659
DTCAQECSHFNLTK	N-Term(TMT6plex); C3(Carbamidomethyl); C7(Carbamidomethyl); N11(HexNAc(4)Hex(7)Fuc(1)); K14(TMT6plex)	A0A0G2JSK5	A0A0G2JSK5	Isoform of P49134, Integrin beta 1 (Fibronectin receptor beta) OS=Rattus norvegicus GN=Itgb1 PE=1 SV=1	0	4	4	1066.47	4262.86	4261.79	249.555	1	HCD	MS2	38.0676	25.47	68.8371	11834	11789	151208_Fusion_BP_L6Diff_glyco_Exp3.raw	5.38931	411.132	294.509	294.509	3.18383e-07	HexNAc(4)Hex(7)Fuc(1)	659
DTCAQECSHFNLTK	N-Term(TMT6plex); C3(Carbamidomethyl); C7(Carbamidomethyl); N11(HexNAc(5)Hex(5)Fuc(1)); K14(TMT6plex)	A0A0G2JSK5	A0A0G2JSK5	Isoform of P49134, Integrin beta 1 (Fibronectin receptor beta) OS=Rattus norvegicus GN=Itgb1 PE=1 SV=1	0	3	3	1380.93	4140.76	4140.77	-1.25354	0	HCD	MS2	17.0853	16.49	74.3976	13296	13241	151208_Fusion_BP_L6Diff_glyco_Exp2.raw	2.35189	217.23	139.129	0.909432	0.00238095	HexNAc(5)Hex(5)Fuc(1)	659
DTCAQECSHFNLTK	N-Term(TMT6plex); C3(Carbamidomethyl); C7(Carbamidomethyl); N11(HexNAc(5)Hex(6)Fuc(1)NeuAc(2)); K14(TMT6plex)	A0A0G2JSK5	A0A0G2JSK5	Isoform of P49134, Integrin beta 1 (Fibronectin receptor beta) OS=Rattus norvegicus GN=Itgb1 PE=1 SV=1	0	4	4	1222.01	4885.01	4885.01	-0.304065	0	HCD	MS2	70.3254	27.29	86.9874	16792	16761	151208_Fusion_BP_L6Diff_glyco_Exp1.raw	1.93231	214.435	86.1388	9.20055	0.00318907	HexNAc(5)Hex(6)Fuc(1)NeuAc(2)	659
DTCAQECSHFNLTK	N-Term(TMT6plex); C3(Carbamidomethyl); C7(Carbamidomethyl); N11(HexNAc(6)Hex(3)Fuc(1)NeuAc(2)); K14(TMT6plex)	A0A0G2JSK5	A0A0G2JSK5	Isoform of P49134, Integrin beta 1 (Fibronectin receptor beta) OS=Rattus norvegicus GN=Itgb1 PE=1 SV=1	0	4	4	1151.25	4601.99	4601.93	12.6211	0	HCD	MS2	44.4554	22.86	71.4179	12620	12578	151208_Fusion_BP_L6Diff_glyco_Exp1.raw	2.17814	205.216	123.868	123.868	0.00297075	HexNAc(6)Hex(3)Fuc(1)NeuAc(2)	659
DTCAQECSHFNLTK	N-Term(TMT6plex); C3(Carbamidomethyl); C7(Carbamidomethyl); N11(HexNAc(6)Hex(3)Fuc(2)NeuAc(1)); K14(TMT6plex)	A0A0G2JSK5	A0A0G2JSK5; P49134	Isoform of P49134, Integrin beta 1 (Fibronectin receptor beta) OS=Rattus norvegicus GN=Itgb1 PE=1 SV=1; Integrin beta-1 OS=Rattus norvegicus GN=Itgb1 PE=2 SV=1	0	4	4	1115.24	4457.95	4456.89	237.493	1	EThcD	MS2	10.7461	30.18	75.5556	13624	13581	151208_Fusion_BP_L6Diff_glyco_Exp3.raw	7.90207	323.945	174.721	174.721	2.1359e-09	HexNAc(6)Hex(3)Fuc(2)NeuAc(1)	660
DTCAQECSHFNLTK	N-Term(TMT6plex); C3(Carbamidomethyl); C7(Carbamidomethyl); N11(HexNAc(6)Hex(3)Fuc(2)NeuAc(1)); K14(TMT6plex)	A0A0G2JSK5	A0A0G2JSK5	Isoform of P49134, Integrin beta 1 (Fibronectin receptor beta) OS=Rattus norvegicus GN=Itgb1 PE=1 SV=1	0	4	4	1115.24	4457.95	4456.89	237.493	1	HCD	MS2	10.7461	30.18	75.5454	13622	13581	151208_Fusion_BP_L6Diff_glyco_Exp3.raw	5.44177	361.926	233.714	233.714	2.75915e-07	HexNAc(6)Hex(3)Fuc(2)NeuAc(1)	659
DTCAQECSHFNLTK	N-Term(TMT6plex); C3(Carbamidomethyl); C7(Carbamidomethyl); N11(HexNAc(7)Hex(8)); K14(TMT6plex)	A0A0G2JSK5	A0A0G2JSK5	Isoform of P49134, Integrin beta 1 (Fibronectin receptor beta) OS=Rattus norvegicus GN=Itgb1 PE=1 SV=1	0	4	4	1222.51	4887.01	4887.03	-2.90683	0	HCD	MS2	83.0401	44.96	85.4786	16279	16245	151208_Fusion_BP_L6Diff_glyco_Exp3.raw	1.62308	206.263	119.265	3.37552	0.00386018	HexNAc(7)Hex(8)	659
DTCAQECSHFNLTK	N-Term(TMT6plex); C3(Carbamidomethyl); C7(Carbamidomethyl); N11(HexNAc(8)Hex(4)); K14(TMT6plex)	A0A0G2JSK5	A0A0G2JSK5	Isoform of P49134, Integrin beta 1 (Fibronectin receptor beta) OS=Rattus norvegicus GN=Itgb1 PE=1 SV=1	0	4	4	1111.24	4441.95	4441.89	12.2108	0	HCD	MS2	60.807	24.25	70.4966	12275	12219	151208_Fusion_BP_L6Diff_glyco_Exp3.raw	0.805479	111.214	4.4574	4.4574	0.00912017	HexNAc(8)Hex(4)	659
DTCAQECSHFNLTK	N-Term(TMT6plex); C3(Carbamidomethyl); C7(Carbamidomethyl); N11(HexNAc(8)Hex(5)); K14(TMT6plex)	A0A0G2JSK5	A0A0G2JSK5	Isoform of P49134, Integrin beta 1 (Fibronectin receptor beta) OS=Rattus norvegicus GN=Itgb1 PE=1 SV=1	0	4	4	1151.76	4604.03	4603.95	18.019	0	HCD	MS2	52.3062	21.95	70.8164	12361	12310	151208_Fusion_BP_L6Diff_glyco_Exp3.raw	1.47169	121.738	99.88	99.88	0.00494539	HexNAc(8)Hex(5)	659
DVGSGTTNNSQACAQFLEQYFHNSDLTEFMR	N-Term(TMT6plex); N8(HexNAc(4)Hex(4)Fuc(1)NeuGc(1)); C13(Carbamidomethyl)	Q642E6	Q642E6	Isoform of Q9EQV6, Tripeptidyl peptidase I OS=Rattus norvegicus GN=Tpp1 PE=1 SV=1	0	5	5	1142.7	5709.48	5710.39	-159.867	-1	EThcD	MS2	88.3417	26.37	144.905	31946	31911	151208_Fusion_BP_L6Diff_glyco_Exp2.raw	5.83768	281.477	166.337	166.337	1.43543e-07	HexNAc(4)Hex(4)Fuc(1)NeuGc(1)	215
DVGSGTTNNSQACAQFLEQYFHNSDLTEFMR	N-Term(TMT6plex); N8(HexNAc(4)Hex(4)Fuc(1)NeuGc(1)); C13(Carbamidomethyl)	Q642E6	Q9EQV6; Q642E6	Tripeptidyl-peptidase 1 OS=Rattus norvegicus GN=Tpp1 PE=1 SV=1; Isoform of Q9EQV6, Tripeptidyl peptidase I OS=Rattus norvegicus GN=Tpp1 PE=1 SV=1	0	5	5	1142.7	5709.48	5710.39	-159.867	-1	HCD	MS2	88.3417	26.37	144.892	31944	31911	151208_Fusion_BP_L6Diff_glyco_Exp2.raw	2.34534	253.972	195.533	138.536	0.00238095	HexNAc(4)Hex(4)Fuc(1)NeuGc(1)	215
DVGSGTTNNSQACAQFLEQYFHNSDLTEFMR	N-Term(TMT6plex); N8(HexNAc(4)Hex(5)NeuGc(1)); C13(Carbamidomethyl)	Q642E6	Q9EQV6; Q642E6	Tripeptidyl-peptidase 1 OS=Rattus norvegicus GN=Tpp1 PE=1 SV=1; Isoform of Q9EQV6, Tripeptidyl peptidase I OS=Rattus norvegicus GN=Tpp1 PE=1 SV=1	0	4	4	1432.6	5727.36	5726.39	169.765	1	HCD	MS2	30.834	16.73	149.685	33411	33361	151208_Fusion_BP_L6Diff_glyco_Exp1.raw	2.31392	184.455	157.013	19.6233	0.0025719	HexNAc(4)Hex(5)NeuGc(1)	215
DVGSGTTNNSQACAQFLEQYFHNSDLTEFMR	N-Term(TMT6plex); N8(HexNAc(4)Hex(7)Fuc(2)); C13(Carbamidomethyl)	Q642E6	Q642E6	Isoform of Q9EQV6, Tripeptidyl peptidase I OS=Rattus norvegicus GN=Tpp1 PE=1 SV=1	0	5	5	1208.1	6036.48	6035.52	158.545	1	EThcD	MS2	37.6451	39.11	158.084	35610	35562	151208_Fusion_BP_L6Diff_glyco_Exp1.raw	7.64066	307.167	188.609	154.959	3.42193e-09	HexNAc(4)Hex(7)Fuc(2)	215
DVGSGTTNNSQACAQFLEQYFHNSDLTEFMR	N-Term(TMT6plex); N8(HexNAc(4)Hex(7)Fuc(2)); C13(Carbamidomethyl)	Q642E6	Q9EQV6; Q642E6	Tripeptidyl-peptidase 1 OS=Rattus norvegicus GN=Tpp1 PE=1 SV=1; Isoform of Q9EQV6, Tripeptidyl peptidase I OS=Rattus norvegicus GN=Tpp1 PE=1 SV=1	0	5	5	1208.1	6036.48	6035.52	158.545	1	HCD	MS2	37.6451	39.11	158.072	35608	35562	151208_Fusion_BP_L6Diff_glyco_Exp1.raw	5.83247	470.499	312.518	176.969	1.01825e-07	HexNAc(4)Hex(7)Fuc(2)	215
DVGSGTTNNSQACAQFLEQYFHNSDLTEFMR	N-Term(TMT6plex); N8(HexNAc(5)Hex(3)Fuc(1)NeuGc(1)); C13(Carbamidomethyl)	Q642E6	Q642E6	Isoform of Q9EQV6, Tripeptidyl peptidase I OS=Rattus norvegicus GN=Tpp1 PE=1 SV=1	0	4	4	1438.84	5752.32	5751.42	156.14	1	EThcD	MS2	87.6272	17.14	149.714	33203	33169	151208_Fusion_BP_L6Diff_glyco_Exp2.raw	8.25622	267.559	193.848	193.848	1.05644e-09	HexNAc(5)Hex(3)Fuc(1)NeuGc(1)	215
DVGSGTTNNSQACAQFLEQYFHNSDLTEFMR	N-Term(TMT6plex); N8(HexNAc(5)Hex(4)Fuc(1)NeuAc(1)); C13(Carbamidomethyl)	Q642E6	Q642E6	Isoform of Q9EQV6, Tripeptidyl peptidase I OS=Rattus norvegicus GN=Tpp1 PE=1 SV=1	0	5	5	1180.51	5898.52	5897.48	176.47	1	EThcD	MS2	65.6417	34.32	137.621	30239	30204	151208_Fusion_BP_L6Diff_glyco_Exp1.raw	7.95859	388.326	226.823	226.823	1.94413e-09	HexNAc(5)Hex(4)Fuc(1)NeuAc(1)	215
DVGSGTTNNSQACAQFLEQYFHNSDLTEFMR	N-Term(TMT6plex); N8(HexNAc(5)Hex(4)Fuc(1)NeuAc(1)); C13(Carbamidomethyl)	Q642E6	Q9EQV6; Q642E6	Tripeptidyl-peptidase 1 OS=Rattus norvegicus GN=Tpp1 PE=1 SV=1; Isoform of Q9EQV6, Tripeptidyl peptidase I OS=Rattus norvegicus GN=Tpp1 PE=1 SV=1	0	5	5	1180.51	5898.52	5897.48	176.47	1	HCD	MS2	65.6417	34.32	137.608	30237	30204	151208_Fusion_BP_L6Diff_glyco_Exp1.raw	3.00448	347.377	256.195	256.195	0.00151783	HexNAc(5)Hex(4)Fuc(1)NeuAc(1)	215
DVGSGTTNNSQACAQFLEQYFHNSDLTEFMR	N-Term(TMT6plex); N8(HexNAc(5)Hex(4)Fuc(1)NeuAc(2)); C13(Carbamidomethyl)	Q642E6	Q9EQV6; Q642E6	Tripeptidyl-peptidase 1 OS=Rattus norvegicus GN=Tpp1 PE=1 SV=1; Isoform of Q9EQV6, Tripeptidyl peptidase I OS=Rattus norvegicus GN=Tpp1 PE=1 SV=1	0	6	6	1032.12	6187.67	6188.57	-145.742	-1	HCD	MS2	64.924	39.7	137.829	30096	30066	151208_Fusion_BP_L6Diff_glyco_Exp2.raw	0.908246	192.308	111.953	111.953	0.00839876	HexNAc(5)Hex(4)Fuc(1)NeuAc(2)	215
DVGSGTTNNSQACAQFLEQYFHNSDLTEFMR	N-Term(TMT6plex); N8(HexNAc(6)Hex(3)Fuc(2)); C13(Carbamidomethyl)	Q642E6	Q642E6	Isoform of Q9EQV6, Tripeptidyl peptidase I OS=Rattus norvegicus GN=Tpp1 PE=1 SV=1	0	5	5	1159.3	5792.46	5793.47	-174.391	-1	EThcD	MS2	64.5149	27.41	151.782	33959	33911	151208_Fusion_BP_L6Diff_glyco_Exp1.raw	2.84414	150.053	91.5262	91.5262	0.00139925	HexNAc(6)Hex(3)Fuc(2)	215
DVGSGTTNNSQACAQFLEQYFHNSDLTEFMR	N-Term(TMT6plex); N8(HexNAc(6)Hex(3)Fuc(2)); C13(Carbamidomethyl)	Q642E6	Q9EQV6; Q642E6	Tripeptidyl-peptidase 1 OS=Rattus norvegicus GN=Tpp1 PE=1 SV=1; Isoform of Q9EQV6, Tripeptidyl peptidase I OS=Rattus norvegicus GN=Tpp1 PE=1 SV=1	0	5	5	1159.3	5792.46	5793.47	-174.391	-1	HCD	MS2	64.5149	27.41	151.769	33957	33911	151208_Fusion_BP_L6Diff_glyco_Exp1.raw	5.15717	330.129	270.597	270.597	5.00533e-07	HexNAc(6)Hex(3)Fuc(2)	215
DVGSGTTNNSQACAQFLEQYFHNSDLTEFMR	N-Term(TMT6plex); N8(HexNAc(6)Hex(6)); C13(Carbamidomethyl)	Q642E6	Q642E6	Isoform of Q9EQV6, Tripeptidyl peptidase I OS=Rattus norvegicus GN=Tpp1 PE=1 SV=1	0	5	5	1198.3	5987.48	5987.51	-4.46503	0	EThcD	MS2	4.27066	38.86	147.817	32913	32865	151208_Fusion_BP_L6Diff_glyco_Exp1.raw	8.12386	451.323	262.548	237.476	1.4113e-09	HexNAc(6)Hex(6)	215
DVGSGTTNNSQACAQFLEQYFHNSDLTEFMR	N-Term(TMT6plex); N8(HexNAc(6)Hex(6)); C13(Carbamidomethyl)	Q642E6	Q9EQV6; Q642E6	Tripeptidyl-peptidase 1 OS=Rattus norvegicus GN=Tpp1 PE=1 SV=1; Isoform of Q9EQV6, Tripeptidyl peptidase I OS=Rattus norvegicus GN=Tpp1 PE=1 SV=1	0	5	5	1198.3	5987.48	5987.51	-4.46503	0	HCD	MS2	4.27066	38.86	147.808	32911	32865	151208_Fusion_BP_L6Diff_glyco_Exp1.raw	5.6942	448.703	351.004	152.709	1.55126e-07	HexNAc(6)Hex(6)	215
DVGSGTTNNSQACAQFLEQYFHNSDLTEFMR	N-Term(TMT6plex); N8(HexNAc(7)Hex(4)Fuc(1)); C13(Carbamidomethyl); M30(Oxidation)	Q642E6	Q642E6	Isoform of Q9EQV6, Tripeptidyl peptidase I OS=Rattus norvegicus GN=Tpp1 PE=1 SV=1	0	5	5	1206.52	6028.56	6028.54	4.58631	0	EThcD	MS2	46.7299	35.62	141.087	31149	31118	151208_Fusion_BP_L6Diff_glyco_Exp1.raw	2.70331	169.372	62.2437	62.2437	0.0021645	HexNAc(7)Hex(4)Fuc(1)	215
DVGSGTTNNSQACAQFLEQYFHNSDLTEFMR	N-Term(TMT6plex); N8(HexNAc(7)Hex(4)Fuc(1)); C13(Carbamidomethyl); M30(Oxidation)	Q642E6	Q9EQV6; Q642E6	Tripeptidyl-peptidase 1 OS=Rattus norvegicus GN=Tpp1 PE=1 SV=1; Isoform of Q9EQV6, Tripeptidyl peptidase I OS=Rattus norvegicus GN=Tpp1 PE=1 SV=1	0	5	5	1206.52	6028.56	6028.54	4.58631	0	HCD	MS2	46.7299	35.62	141.076	31147	31118	151208_Fusion_BP_L6Diff_glyco_Exp1.raw	1.28487	198.099	111.651	111.651	0.00610958	HexNAc(7)Hex(4)Fuc(1)	215
DVGSGTTNNSQACAQFLEQYFHNSDLTEFMR	N-Term(TMT6plex); N8(HexNAc(9)Hex(3)); C13(Carbamidomethyl)	Q642E6	Q9EQV6; Q642E6	Tripeptidyl-peptidase 1 OS=Rattus norvegicus GN=Tpp1 PE=1 SV=1; Isoform of Q9EQV6, Tripeptidyl peptidase I OS=Rattus norvegicus GN=Tpp1 PE=1 SV=1	0	5	5	1222.91	6110.5	6110.59	-13.9334	0	HCD	MS2	59.878	24.36	147.432	32811	32761	151208_Fusion_BP_L6Diff_glyco_Exp1.raw	1.00555	103.255	44.1637	44.1637	0.00780959	HexNAc(9)Hex(3)	215
DVLQVANTTMSSR	N-Term(TMT6plex); N7(HexNAc(2)Hex(10))	P24062	P24062	Insulin-like growth factor 1 receptor OS=Rattus norvegicus GN=Igf1r PE=2 SV=2	0	3	3	1226.51	3677.51	3677.56	-11.0052	0	EThcD	MS2	13.8402	61.02	89.4897	17316	17271	151208_Fusion_BP_L6Diff_glyco_Exp2.raw	7.62096	302.221	241.887	241.887	3.53891e-09	HexNAc(2)Hex(10)	742
DVLQVANTTMSSR	N-Term(TMT6plex); N7(HexNAc(2)Hex(10))	P24062	P24062	Insulin-like growth factor 1 receptor OS=Rattus norvegicus GN=Igf1r PE=2 SV=2	0	3	3	1226.51	3677.51	3677.56	-11.0052	0	HCD	MS2	13.8402	61.02	89.4763	17314	17271	151208_Fusion_BP_L6Diff_glyco_Exp2.raw	11.9937	710.455	547.295	547.295	1.06274e-13	HexNAc(2)Hex(10)	742
DVLQVANTTMSSR	N-Term(TMT6plex); N7(HexNAc(2)Hex(9))	P24062	P24062	Insulin-like growth factor 1 receptor OS=Rattus norvegicus GN=Igf1r PE=2 SV=2	0	3	3	1172.5	3515.49	3515.5	-4.40354	0	HCD	MS2	89.1783	69.42	90.1138	17625	17583	151208_Fusion_BP_L6Diff_glyco_Exp1.raw	3.28832	282.87	114.548	114.548	0.00101911	HexNAc(2)Hex(9)	742
DVTVIEGEVATISCQVNK	N-Term(TMT6plex); C14(Carbamidomethyl); N17(HexNAc(4)Hex(5)Fuc(1)NeuAc(2)); K18(TMT6plex)	F7EYW4	F7EYW4; A0A0G2JUT1	Protein Cadm1 OS=Rattus norvegicus GN=Cadm1 PE=1 SV=1; Isoform of F7EYW4, Protein Cadm1 OS=Rattus norvegicus GN=Cadm1 PE=1 SV=1	0	3	3	1591.39	4772.15	4771.14	211.163	1	HCD	MS2	16.4066	12.66	141.706	31112	31068	151208_Fusion_BP_L6Diff_glyco_Exp2.raw	1.81518	130.648	43.6187	0.301567	0.00318907	HexNAc(4)Hex(5)Fuc(1)NeuAc(2)	24
DYYPINESLASLPLR	N-Term(TMT6plex); N6(HexNAc(2)Hex(8))	B2RYF6	B2RYF6	Cleft lip and palate associated transmembrane protein 1 OS=Rattus norvegicus GN=Clptm1 PE=1 SV=1	0	3	3	1228.22	3682.65	3682.65	1.80824	0	EThcD	MS2	12.435	52.92	125.253	26822	26775	151208_Fusion_BP_L6Diff_glyco_Exp3.raw	8.08727	365.371	291.123	291.123	1.50832e-09	HexNAc(2)Hex(8)	290
DYYPINESLASLPLR	N-Term(TMT6plex); N6(HexNAc(2)Hex(8))	B2RYF6	B2RYF6	Cleft lip and palate associated transmembrane protein 1 OS=Rattus norvegicus GN=Clptm1 PE=1 SV=1	0	3	3	1228.22	3682.65	3682.65	1.80824	0	HCD	MS2	12.435	52.92	125.242	26820	26775	151208_Fusion_BP_L6Diff_glyco_Exp3.raw	12.0474	667.674	550.185	550.185	9.26525e-14	HexNAc(2)Hex(8)	290
DYYPINESLASLPLR	N-Term(TMT6plex); N6(HexNAc(2)Hex(9))	B2RYF6	B2RYF6	Cleft lip and palate associated transmembrane protein 1 OS=Rattus norvegicus GN=Clptm1 PE=1 SV=1	0	3	3	1282.24	3844.7	3844.7	0.280081	0	EThcD	MS2	72.2815	73.54	126.343	27249	27200	151208_Fusion_BP_L6Diff_glyco_Exp1.raw	8.94742	386.343	332.453	332.453	1.34461e-10	HexNAc(2)Hex(9)	290
DYYPINESLASLPLR	N-Term(TMT6plex); N6(HexNAc(2)Hex(9))	B2RYF6	B2RYF6	Cleft lip and palate associated transmembrane protein 1 OS=Rattus norvegicus GN=Clptm1 PE=1 SV=1	0	3	3	1282.24	3844.7	3844.7	0.280081	0	HCD	MS2	72.2815	73.54	126.329	27247	27200	151208_Fusion_BP_L6Diff_glyco_Exp1.raw	14.0474	773.302	613.043	613.043	1.22836e-15	HexNAc(2)Hex(9)	290
EAGNHSSGAGLVQINK	N-Term(TMT6plex); N4(dHexNAc(2)Hex(3)); N15(HexNAc(3)Hex(3)Fuc(2)); K16(TMT6plex)	Q6AY20	Q6AY20	Cation-dependent mannose-6-phosphate receptor OS=Rattus norvegicus GN=M6pr PE=1 SV=1	0	4	4	1073.01	4289	4287.96	242.246	1	EThcD	MS2	24.9187	20	75.4218	13573	13536	151208_Fusion_BP_L6Diff_glyco_Exp2.raw	1.63892	138.328	50.7098	39.9538	0.00515464	dHexNAc(2)Hex(3); HexNAc(3)Hex(3)Fuc(2)	81
EAGNHSSGAGLVQINK	N-Term(TMT6plex); N4(dHexNAc(2)Hex(3)); N15(HexNAc(4)Hex(3)Fuc(2)); K16(TMT6plex)	Q6AY20	Q6AY20	Cation-dependent mannose-6-phosphate receptor OS=Rattus norvegicus GN=M6pr PE=1 SV=1	0	4	4	1123.78	4492.09	4491.04	232.428	1	EThcD	MS2	76.8069	22.45	74.6354	13480	13421	151208_Fusion_BP_L6Diff_glyco_Exp1.raw	2.15272	198.673	51.5717	51.5717	0.00489596	dHexNAc(2)Hex(3); HexNAc(4)Hex(3)Fuc(2)	81
EAGNHSSGAGLVQINK	N-Term(TMT6plex); N4(dHexNAc(2)Hex(3)); N15(HexNAc(5)Hex(3)); K16(TMT6plex)	Q6AY20	Q6AY20	Cation-dependent mannose-6-phosphate receptor OS=Rattus norvegicus GN=M6pr PE=1 SV=1	0	4	4	1101.52	4403.05	4402.01	237.533	1	EThcD	MS2		30.24	79.9523	14797	14759	151208_Fusion_BP_L6Diff_glyco_Exp3.raw	2.13528	190.043	43.7928	0.387497	0.00489596	dHexNAc(2)Hex(3); HexNAc(5)Hex(3)	81
EAGNHSSGAGLVQINK	N-Term(TMT6plex); N4(HexNAc(2)); N15(HexNAc(4)Hex(5)Fuc(4)); K16(TMT6plex)	Q6AY20	Q6AY20	Cation-dependent mannose-6-phosphate receptor OS=Rattus norvegicus GN=M6pr PE=1 SV=1	0	4	4	1164.29	4654.13	4653.1	222.579	1	EThcD	MS2	77.3811	22.2	74.4757	13336	13286	151208_Fusion_BP_L6Diff_glyco_Exp3.raw	1.72946	145.576	21.6443	5.28468	0.00489596	HexNAc(2); HexNAc(4)Hex(5)Fuc(4)	81
EAGNHSSGAGLVQINK	N-Term(TMT6plex); N4(HexNAc(2)Fuc(1)); N15(HexNAc(4)Hex(3)Fuc(2)); K16(TMT6plex)	Q6AY20	Q6AY20	Cation-dependent mannose-6-phosphate receptor OS=Rattus norvegicus GN=M6pr PE=1 SV=1	0	4	4	1046.5	4182.98	4182.93	12.2608	0	EThcD	MS2	53.4621	29	75.2789	13533	13476	151208_Fusion_BP_L6Diff_glyco_Exp2.raw	1.69167	122.281	26.1236	11.5372	0.00489596	HexNAc(2)Fuc(1); HexNAc(4)Hex(3)Fuc(2)	81
EAGNHSSGAGLVQINK	N-Term(TMT6plex); N4(HexNAc(2)Hex(1)Fuc(1)); N15(HexNAc(4)Hex(4)NeuAc(1)); K16(TMT6plex)	Q6AY20	Q6AY20	Cation-dependent mannose-6-phosphate receptor OS=Rattus norvegicus GN=M6pr PE=1 SV=1	0	4	4	1127.52	4507.08	4506.02	235.303	1	EThcD	MS2	46.8897	46.61	74.6426	13360	13301	151208_Fusion_BP_L6Diff_glyco_Exp2.raw	2.15309	152.462	35.1679	3.21349	0.00489596	HexNAc(2)Hex(1)Fuc(1); HexNAc(4)Hex(4)NeuAc(1)	81
EAGNHSSGAGLVQINK	N-Term(TMT6plex); N4(HexNAc(2)Hex(1)Fuc(1)); N15(HexNAc(5)Hex(5)Fuc(1)NeuAc(1)); K16(TMT6plex)	Q6AY20	Q6AY20	Cation-dependent mannose-6-phosphate receptor OS=Rattus norvegicus GN=M6pr PE=1 SV=1	0	4	4	1255.07	5017.27	5017.21	12.3711	0	EThcD	MS2	5.39877	16.48	74.7257	13505	13452	151208_Fusion_BP_L6Diff_glyco_Exp1.raw	2.15035	115.814	4.56415	0.337586	0.00489596	HexNAc(2)Hex(1)Fuc(1); HexNAc(5)Hex(5)Fuc(1)NeuAc(1)	81
EAGNHSSGAGLVQINK	N-Term(TMT6plex); N4(HexNAc(2)Hex(2)Fuc(1)); N15(HexNAc(5)Hex(3)Fuc(1)NeuAc(1)); K16(TMT6plex)	Q6AY20	Q6AY20	Cation-dependent mannose-6-phosphate receptor OS=Rattus norvegicus GN=M6pr PE=1 SV=1	0	4	4	1214.81	4856.21	4855.15	217.059	1	EThcD	MS2	47.2014	19.73	75.1213	13490	13448	151208_Fusion_BP_L6Diff_glyco_Exp2.raw	1.67372	131.49	27.333	5.92952	0.00515464	HexNAc(2)Hex(2)Fuc(1); HexNAc(5)Hex(3)Fuc(1)NeuAc(1)	81
EAGNHSSGAGLVQINK	N-Term(TMT6plex); N4(HexNAc(2)Hex(4)Fuc(1)); N15(HexNAc(2)Hex(5)Fuc(1)); K16(TMT6plex)	Q6AY20	Q6AY20	Cation-dependent mannose-6-phosphate receptor OS=Rattus norvegicus GN=M6pr PE=1 SV=1	0	3	3	1534.71	4602.12	4603.03	-198.626	-1	HCD	MS2	22.9317	26.19	76.119	13761	13714	151208_Fusion_BP_L6Diff_glyco_Exp2.raw	1.47032	126.554	28.6713	0.442975	0.00494539	HexNAc(2)Hex(4)Fuc(1); HexNAc(2)Hex(5)Fuc(1)	81
EAGNHSSGAGLVQINK	N-Term(TMT6plex); N4(HexNAc(3)Hex(3)Fuc(1)); N15(HexNAc(7)Hex(3)); K16(TMT6plex)	Q6AY20	Q6AY20	Cation-dependent mannose-6-phosphate receptor OS=Rattus norvegicus GN=M6pr PE=1 SV=1	0	4	4	1298.09	5189.33	5189.29	6.62995	0	EThcD	MS2	56.8658	15.5	80.0816	14824	14780	151208_Fusion_BP_L6Diff_glyco_Exp2.raw	2.76883	127.132	82.0807	3.63663	0.00139925	HexNAc(3)Hex(3)Fuc(1); HexNAc(7)Hex(3)	81
EAGNHSSGAGLVQINK	N-Term(TMT6plex); N4(HexNAc(3)Hex(4)Fuc(1)); N15(dHexNAc(2)Hex(3)); K16(TMT6plex)	Q6AY20	Q6AY20	Cation-dependent mannose-6-phosphate receptor OS=Rattus norvegicus GN=M6pr PE=1 SV=1	0	4	4	1076.99	4304.94	4303.96	226.985	1	EThcD	MS2	58.3243	20.89	73.4149	13053	13012	151208_Fusion_BP_L6Diff_glyco_Exp3.raw	2.14888	129.224	62.1823	4.74748	0.00489596	HexNAc(3)Hex(4)Fuc(1); dHexNAc(2)Hex(3)	81
EAGNHSSGAGLVQINK	N-Term(TMT6plex); N4(HexNAc(4)Hex(5)Fuc(1)NeuAc(1)); K16(TMT6plex)	Q6AY20	Q6AY20	Cation-dependent mannose-6-phosphate receptor OS=Rattus norvegicus GN=M6pr PE=1 SV=1	0	3	3	1367.28	4099.84	4099.86	-5.15532	0	HCD	MS2	82.272	29.56	76.3728	13844	13790	151208_Fusion_BP_L6Diff_glyco_Exp3.raw	2.04072	183.854	119.074	24.0501	0.00318907	HexNAc(4)Hex(5)Fuc(1)NeuAc(1)	81
EAGNHSSGAGLVQINK	N-Term(TMT6plex); N4(HexNAc(4)Hex(7)Fuc(1)); K16(TMT6plex)	Q6AY20	Q6AY20	Cation-dependent mannose-6-phosphate receptor OS=Rattus norvegicus GN=M6pr PE=1 SV=1	0	4	4	1033.99	4132.93	4132.87	13.895	0	EThcD	MS2	9.85746	70.1	69.7534	12063	12021	151208_Fusion_BP_L6Diff_glyco_Exp2.raw	8.78922	547.815	242.311	201.396	2.31118e-10	HexNAc(4)Hex(7)Fuc(1)	81
EAGNHSSGAGLVQINK	N-Term(TMT6plex); N4(HexNAc(5)Hex(4)Fuc(1)); K16(TMT6plex)	Q6AY20	Q6AY20	Cation-dependent mannose-6-phosphate receptor OS=Rattus norvegicus GN=M6pr PE=1 SV=1	0	4	4	963.189	3849.73	3849.79	-14.5095	0	EThcD	MS2	37.5397	39.72	68.6759	11772	11719	151208_Fusion_BP_L6Diff_glyco_Exp2.raw	2.47276	143.287	74.4479	68.6289	0.00383959	HexNAc(5)Hex(4)Fuc(1)	81
EAGNHSSGAGLVQINK	N-Term(TMT6plex); N4(HexNAc(6)Hex(3)Fuc(1)NeuAc(1)NeuGc(1)); K16(TMT6plex)	Q6AY20	Q6AY20	Cation-dependent mannose-6-phosphate receptor OS=Rattus norvegicus GN=M6pr PE=1 SV=1	0	4	4	1123.25	4489.98	4489	217.091	1	EThcD	MS2	56.237	23.11	74.3325	13279	13241	151208_Fusion_BP_L6Diff_glyco_Exp2.raw	4.53698	220.399	80.2295	49.5522	2.25856e-06	HexNAc(6)Hex(3)Fuc(1)NeuAc(1)NeuGc(1)	81
EAGNHSSGAGLVQINK	N-Term(TMT6plex); N4(HexNAc(6)Hex(3)Fuc(2)); K16(TMT6plex)	Q6AY20	Q6AY20	Cation-dependent mannose-6-phosphate receptor OS=Rattus norvegicus GN=M6pr PE=1 SV=1	0	4	4	1010.24	4037.93	4036.87	261.945	1	EThcD	MS2	5.02427	0.82	70.4518	12248	12198	151208_Fusion_BP_L6Diff_glyco_Exp2.raw	7.42741	478.392	279.124	279.124	4.90739e-09	HexNAc(6)Hex(3)Fuc(2)	81
EAGNHSSGAGLVQINK	N-Term(TMT6plex); N4(HexNAc(6)Hex(3)Fuc(2)NeuAc(1)); K16(TMT6plex)	Q6AY20	Q6AY20	Cation-dependent mannose-6-phosphate receptor OS=Rattus norvegicus GN=M6pr PE=1 SV=1	0	3	3	1443.68	4329.02	4327.97	243.789	1	EThcD	MS2	5.49174	22.43	75.1656	13502	13448	151208_Fusion_BP_L6Diff_glyco_Exp2.raw	2.8421	110.821	76.3482	76.3482	0.00139925	HexNAc(6)Hex(3)Fuc(2)NeuAc(1)	81
EAGNHSSGAGLVQINK	N-Term(TMT6plex); N4(HexNAc(6)Hex(3)Fuc(2)NeuAc(1)); K16(TMT6plex)	Q6AY20	Q6AY20	Cation-dependent mannose-6-phosphate receptor OS=Rattus norvegicus GN=M6pr PE=1 SV=1	0	3	3	1443.68	4329.02	4327.97	243.789	1	HCD	MS2	5.49174	22.43	75.1518	13500	13448	151208_Fusion_BP_L6Diff_glyco_Exp2.raw	1.89084	193.617	68.3035	52.2887	0.00318907	HexNAc(6)Hex(3)Fuc(2)NeuAc(1)	81
EAGNHSSGAGLVQINK	N-Term(TMT6plex); N4(HexNAc(6)Hex(3)Fuc(2)NeuGc(1)); K16(TMT6plex)	Q6AY20	Q6AY20	Cation-dependent mannose-6-phosphate receptor OS=Rattus norvegicus GN=M6pr PE=1 SV=1	0	4	4	1087.01	4345.02	4343.96	242.528	1	EThcD	MS2	21.9185	24.5	74.9295	13438	13394	151208_Fusion_BP_L6Diff_glyco_Exp2.raw	8.21921	434.403	160.864	160.864	1.13233e-09	HexNAc(6)Hex(3)Fuc(2)NeuGc(1)	81
EAGNHSSGAGLVQINK	N-Term(TMT6plex); N4(HexNAc(6)Hex(4)Fuc(2)); N15(HexNAc(4)Hex(7)Fuc(1)); K16(TMT6plex)	Q6AY20	Q6AY20	Cation-dependent mannose-6-phosphate receptor OS=Rattus norvegicus GN=M6pr PE=1 SV=1	0	6	6	1049.3	6290.76	6291.67	-145.433	-1	EThcD	MS2	12.2245	25.82	71.2894	12471	12434	151208_Fusion_BP_L6Diff_glyco_Exp2.raw	2.15221	140.638	140.638	5.19135	0.00489596	HexNAc(6)Hex(4)Fuc(2); HexNAc(4)Hex(7)Fuc(1)	81
EAGNHSSGAGLVQINK	N-Term(TMT6plex); N4(HexNAc(6)Hex(5)Fuc(1)NeuAc(1)); K16(TMT6plex)	Q6AY20	Q6AY20	Cation-dependent mannose-6-phosphate receptor OS=Rattus norvegicus GN=M6pr PE=1 SV=1	0	4	4	1127.52	4507.07	4506.02	234.219	1	EThcD	MS2	59.5623	39.6	74.9247	13560	13514	151208_Fusion_BP_L6Diff_glyco_Exp1.raw	6.67992	331.867	193.605	167.614	2.61386e-08	HexNAc(6)Hex(5)Fuc(1)NeuAc(1)	81
EAGNHSSGAGLVQINK	N-Term(TMT6plex); N4(HexNAc(6)Hex(7)Fuc(4)NeuAc(1)); K16(TMT6plex)	Q6AY20	Q6AY20	Cation-dependent mannose-6-phosphate receptor OS=Rattus norvegicus GN=M6pr PE=1 SV=1	0	4	4	1317.57	5267.26	5268.3	-196.831	-1	EThcD	MS2		15.27	87.6554	16967	16926	151208_Fusion_BP_L6Diff_glyco_Exp1.raw	1.65482	160.224	27.5264	6.98251	0.00515464	HexNAc(6)Hex(7)Fuc(4)NeuAc(1)	81
EAGNHSSGAGLVQINK	N-Term(TMT6plex); N4(HexNAc(7)Hex(4)Fuc(2)); K16(TMT6plex)	Q6AY20	Q6AY20	Cation-dependent mannose-6-phosphate receptor OS=Rattus norvegicus GN=M6pr PE=1 SV=1	0	4	4	1101.52	4403.07	4402.01	240.69	1	EThcD	MS2	15.6858	45.85	70.6029	12399	12346	151208_Fusion_BP_L6Diff_glyco_Exp1.raw	8.68757	509.715	325.223	325.223	3.03976e-10	HexNAc(7)Hex(4)Fuc(2)	81
EAGNHSSGAGLVQINK	N-Term(TMT6plex); N4(HexNAc(8)Hex(5)Fuc(1)); K16(TMT6plex)	Q6AY20	Q6AY20	Cation-dependent mannose-6-phosphate receptor OS=Rattus norvegicus GN=M6pr PE=1 SV=1	0	3	3	1541.04	4621.12	4621.08	7.9677	0	EThcD	MS2	33.1143	59.14	81.2793	15147	15092	151208_Fusion_BP_L6Diff_glyco_Exp2.raw	3.58767	115.618	88.3389	88.3389	0.000535619	HexNAc(8)Hex(5)Fuc(1)	81
EAGNHSSGAGLVQINK	N-Term(TMT6plex); N4(HexNAc(8)Hex(5)Fuc(1)); K16(TMT6plex)	Q6AY20	Q6AY20	Cation-dependent mannose-6-phosphate receptor OS=Rattus norvegicus GN=M6pr PE=1 SV=1	0	3	3	1541.04	4621.12	4621.08	7.9677	0	HCD	MS2	33.1143	59.14	81.2686	15145	15092	151208_Fusion_BP_L6Diff_glyco_Exp2.raw	5.19555	370.621	186.143	65.6899	4.60497e-07	HexNAc(8)Hex(5)Fuc(1)	81
EAGNHSSGAGLVQINK	N-Term(TMT6plex); N4(HexNAc(9)Hex(6)Fuc(1)); K16(TMT6plex)	Q6AY20	Q6AY20	Cation-dependent mannose-6-phosphate receptor OS=Rattus norvegicus GN=M6pr PE=1 SV=1	0	4	4	1247.07	4985.25	4986.21	-192.815	-1	EThcD	MS2	27.955	36.94	81.2377	15254	15216	151208_Fusion_BP_L6Diff_glyco_Exp1.raw	7.33345	316.589	124.875	124.875	6.12988e-09	HexNAc(9)Hex(6)Fuc(1)	81
EAGNHSSGAGLVQINKSNEK	N-Term(TMT6plex); N4(HexNAc(4)Hex(5)NeuAc(1)); K16(TMT6plex); K20(TMT6plex)	Q6AY20	Q6AY20	Cation-dependent mannose-6-phosphate receptor OS=Rattus norvegicus GN=M6pr PE=1 SV=1	1	4	4	1161.05	4641.18	4641.18	0.762682	0	EThcD	MS2	88.3671	34.78	103.468	21054	21019	151208_Fusion_BP_L6Diff_glyco_Exp3.raw	2.15349	129.162	44.9985	18.4583	0.00489596	HexNAc(4)Hex(5)NeuAc(1)	81
EAGNITTDGYEILGK	N-Term(TMT6plex); N4(HexNAc(8)Hex(3)Fuc(1)); K15(TMT6plex)	A0A0G2KAJ7	A0A0G2KAJ7	Isoform of P70560, Collagen alpha-1(XII) chain OS=Rattus norvegicus GN=Col12a1 PE=1 SV=1	0	4	4	1074.49	4294.96	4295.96	-232.731	-1	EThcD	MS2	37.6553	38.32	69.6961	12048	11990	151208_Fusion_BP_L6Diff_glyco_Exp2.raw	2.83705	269.457	6.56037	6.56037	0.00139925	HexNAc(8)Hex(3)Fuc(1)	2677
EAGSLEPVTVMGTEYVFYNDTK	N-Term(TMT6plex); N19(HexNAc(4)Hex(6)NeuGc(1)); K22(TMT6plex)	D3ZQ57	D3ZQ57	Plexin B2 OS=Rattus norvegicus GN=Plxnb2 PE=1 SV=1	0	4	4	1250.56	4999.24	5000.19	-191.753	-1	EThcD	MS2	100	26.11	128.497	27637	27604	151208_Fusion_BP_L6Diff_glyco_Exp2.raw	5.85559	413.783	171.399	171.399	1.37197e-07	HexNAc(4)Hex(6)NeuGc(1)	1034
EAGSLEPVTVMGTEYVFYNDTK	N-Term(TMT6plex); N19(HexNAc(4)Hex(6)NeuGc(1)); K22(TMT6plex)	D3ZQ57	D3ZQ57	Plexin B2 OS=Rattus norvegicus GN=Plxnb2 PE=1 SV=1	0	4	4	1250.56	4999.24	5000.19	-191.753	-1	HCD	MS2	100	26.11	128.488	27635	27604	151208_Fusion_BP_L6Diff_glyco_Exp2.raw	5.75445	511.214	329.543	103.744	1.28694e-07	HexNAc(4)Hex(6)NeuGc(1)	1034
EAGSLEPVTVMGTEYVFYNDTK	N-Term(TMT6plex); N19(HexNAc(7)Hex(8)Fuc(1)NeuAc(1)); K22(TMT6plex)	D3ZQ57	D3ZQ57	Plexin B2 OS=Rattus norvegicus GN=Plxnb2 PE=1 SV=1	0	5	5	1213.73	6064.62	6063.6	168.758	1	EThcD	MS2	49.3803	26.73	129.212	27828	27797	151208_Fusion_BP_L6Diff_glyco_Exp2.raw	1.63752	190.145	59.3826	59.3826	0.00515464	HexNAc(7)Hex(8)Fuc(1)NeuAc(1)	1034
EALNHAVNTTR	N-Term(TMT6plex); N8(HexNAc(2)Hex(9))	F1MAN8	F1MAN8	Laminin, alpha 5, isoform CRA_a OS=Rattus norvegicus GN=Lama5 PE=1 SV=2	0	3	3	1107.15	3319.43	3319.43	0.93369	0	HCD	MS2	0.907344	9.39	51.7939	7300	7267	151208_Fusion_BP_L6Diff_glyco_Exp2.raw	6.75726	496.506	303.397	303.397	6.92969e-09	HexNAc(2)Hex(9)	2384
EALNITLDHR	N-Term(TMT6plex); N4(HexNAc(2)Hex(8))	D3ZQR7	Q811A3; D3ZQR7; A0A0G2JVA4	Procollagen-lysine,2-oxoglutarate 5-dioxygenase 2 OS=Rattus norvegicus GN=Plod2 PE=2 SV=1; Isoform of Q811A3, Procollagen-lysine,2-oxoglutarate 5-dioxygenase 2 OS=Rattus norvegicus GN=Plod2 PE=1 SV=1; Isoform of Q811A3, Procollagen-lysine,2-oxoglutarate 5-dioxygenase 2 OS=Rattus norvegicus GN=Plod2 PE=1 SV=1	0	3	3	1038.46	3113.38	3113.37	1.63987	0	HCD	MS2	3.49734	30.14	77.1152	14042	14000	151208_Fusion_BP_L6Diff_glyco_Exp3.raw	5.40169	482.832	277.172	277.172	3.04121e-07	HexNAc(2)Hex(8)	206
EASQNLTYICK	N-Term(TMT6plex); N5(HexNAc(2)Hex(9)); C10(Carbamidomethyl); K11(TMT6plex)	F1LQ00	F1LQ00	Protein Col5a2 OS=Rattus norvegicus GN=Col5a2 PE=1 SV=3	0	3	3	1217.21	3649.6	3649.6	1.32427	0	EThcD	MS2	3.70869	66.98	81.4859	15201	15154	151208_Fusion_BP_L6Diff_glyco_Exp2.raw	6.79599	227.096	142.253	142.253	1.88611e-08	HexNAc(2)Hex(9)	1391
EASQNLTYICK	N-Term(TMT6plex); N5(HexNAc(2)Hex(9)); C10(Carbamidomethyl); K11(TMT6plex)	F1LQ00	F1LQ00	Protein Col5a2 OS=Rattus norvegicus GN=Col5a2 PE=1 SV=3	0	3	3	1217.21	3649.6	3649.6	1.32427	0	HCD	MS2	3.70869	66.98	81.4725	15199	15154	151208_Fusion_BP_L6Diff_glyco_Exp2.raw	10.9336	616.367	520.598	520.598	9.81671e-13	HexNAc(2)Hex(9)	1391
EASQYFINNITLSYNTNDTK	N-Term(TMT6plex); N9(HexNAc(4)Hex(6)Fuc(1)); K20(TMT6plex)	P17046	P17046	Lysosome-associated membrane glycoprotein 2 OS=Rattus norvegicus GN=Lamp2 PE=1 SV=2	0	3	3	1576.05	4726.12	4725.12	211.27	1	HCD	MS2	54.9147	14.79	113.061	23605	23548	151208_Fusion_BP_L6Diff_glyco_Exp3.raw	2.56925	216.82	161.404	21.2572	0.0017301	HexNAc(4)Hex(6)Fuc(1)	101
EATIVGENETYPR	N-Term(TMT6plex); N8(HexNAc(2)Hex(8))	Q80Z70	Q80Z70; F1LQ92; G3V9D3	Protein sel-1 homolog 1 OS=Rattus norvegicus GN=Sel1l PE=2 SV=2; Isoform of Q80Z70, Protein sel-1 homolog 1 OS=Rattus norvegicus GN=Sel1l PE=1 SV=1; Isoform of Q80Z70, Protein sel-1 homolog 1 OS=Rattus norvegicus GN=Sel1l PE=1 SV=1	0	3	3	1137.49	3410.46	3410.46	1.09955	0	EThcD	MS2	6.76128	88.19	71.5896	12565	12521	151208_Fusion_BP_L6Diff_glyco_Exp3.raw	8.96158	384.879	367.384	367.384	1.27926e-10	HexNAc(2)Hex(8)	601
EATIVGENETYPR	N-Term(TMT6plex); N8(HexNAc(2)Hex(8))	Q80Z70	Q80Z70; F1LQ92; G3V9D3	Protein sel-1 homolog 1 OS=Rattus norvegicus GN=Sel1l PE=2 SV=2; Isoform of Q80Z70, Protein sel-1 homolog 1 OS=Rattus norvegicus GN=Sel1l PE=1 SV=1; Isoform of Q80Z70, Protein sel-1 homolog 1 OS=Rattus norvegicus GN=Sel1l PE=1 SV=1	0	3	3	1137.49	3410.46	3410.46	1.09955	0	HCD	MS2	6.76128	88.19	71.58	12563	12521	151208_Fusion_BP_L6Diff_glyco_Exp3.raw	15.9336	862.357	719.851	719.851	1.67295e-17	HexNAc(2)Hex(8)	601
EATIVGENETYPR	N-Term(TMT6plex); N8(HexNAc(2)Hex(9))	Q80Z70	Q80Z70; F1LQ92; G3V9D3	Protein sel-1 homolog 1 OS=Rattus norvegicus GN=Sel1l PE=2 SV=2; Isoform of Q80Z70, Protein sel-1 homolog 1 OS=Rattus norvegicus GN=Sel1l PE=1 SV=1; Isoform of Q80Z70, Protein sel-1 homolog 1 OS=Rattus norvegicus GN=Sel1l PE=1 SV=1	0	3	3	1191.51	3572.51	3572.51	0.92222	0	EThcD	MS2	5.71509	13.49	72.5655	12812	12760	151208_Fusion_BP_L6Diff_glyco_Exp2.raw	8.96158	386.149	369.276	369.276	1.25783e-10	HexNAc(2)Hex(9)	601
EATIVGENETYPR	N-Term(TMT6plex); N8(HexNAc(2)Hex(9))	Q80Z70	Q80Z70; F1LQ92; G3V9D3	Protein sel-1 homolog 1 OS=Rattus norvegicus GN=Sel1l PE=2 SV=2; Isoform of Q80Z70, Protein sel-1 homolog 1 OS=Rattus norvegicus GN=Sel1l PE=1 SV=1; Isoform of Q80Z70, Protein sel-1 homolog 1 OS=Rattus norvegicus GN=Sel1l PE=1 SV=1	0	3	3	1191.51	3572.51	3572.51	0.614696	0	HCD	MS2	2.00756	85.8	72.9713	13032	12983	151208_Fusion_BP_L6Diff_glyco_Exp1.raw	16.9336	929.331	811.385	811.385	1.82555e-18	HexNAc(2)Hex(9)	601
EATIVGENETYPR	N-Term(TMT6plex); N8(HexNAc(4)Hex(5)Fuc(3)NeuAc(2))	Q80Z70	Q80Z70; F1LQ92; G3V9D3	Protein sel-1 homolog 1 OS=Rattus norvegicus GN=Sel1l PE=2 SV=2; Isoform of Q80Z70, Protein sel-1 homolog 1 OS=Rattus norvegicus GN=Sel1l PE=1 SV=1; Isoform of Q80Z70, Protein sel-1 homolog 1 OS=Rattus norvegicus GN=Sel1l PE=1 SV=1	0	4	4	1088.48	4350.89	4350.82	15.5262	0	EThcD	MS2	100	37.1	73.0211	12932	12882	151208_Fusion_BP_L6Diff_glyco_Exp2.raw	7.23871	530.032	315.925	3.37552	7.76438e-09	HexNAc(4)Hex(5)Fuc(3)NeuAc(2)	601
EATIVGENETYPR	N-Term(TMT6plex); N8(HexNAc(4)Hex(6)NeuGc(1))	Q80Z70	Q80Z70; F1LQ92; G3V9D3	Protein sel-1 homolog 1 OS=Rattus norvegicus GN=Sel1l PE=2 SV=2; Isoform of Q80Z70, Protein sel-1 homolog 1 OS=Rattus norvegicus GN=Sel1l PE=1 SV=1; Isoform of Q80Z70, Protein sel-1 homolog 1 OS=Rattus norvegicus GN=Sel1l PE=1 SV=1	0	3	3	1267.23	3799.66	3799.6	16.3124	0	EThcD	MS2	15.5601	72.49	74.163	13350	13299	151208_Fusion_BP_L6Diff_glyco_Exp1.raw	2.8152	110.328	79.9433	79.9433	0.00139925	HexNAc(4)Hex(6)NeuGc(1)	601
EATIVGENETYPR	N-Term(TMT6plex); N8(HexNAc(4)Hex(6)NeuGc(1))	Q80Z70	Q80Z70; F1LQ92; G3V9D3	Protein sel-1 homolog 1 OS=Rattus norvegicus GN=Sel1l PE=2 SV=2; Isoform of Q80Z70, Protein sel-1 homolog 1 OS=Rattus norvegicus GN=Sel1l PE=1 SV=1; Isoform of Q80Z70, Protein sel-1 homolog 1 OS=Rattus norvegicus GN=Sel1l PE=1 SV=1	0	3	3	1267.23	3799.66	3799.6	16.3124	0	HCD	MS2	15.5601	72.49	74.1498	13348	13299	151208_Fusion_BP_L6Diff_glyco_Exp1.raw	4.90315	358.331	226.41	226.41	8.1276e-07	HexNAc(4)Hex(6)NeuGc(1)	601
EATIVGENETYPR	N-Term(TMT6plex); N8(HexNAc(6)Hex(7)NeuAc(1))	Q80Z70	Q80Z70; F1LQ92; G3V9D3	Protein sel-1 homolog 1 OS=Rattus norvegicus GN=Sel1l PE=2 SV=2; Isoform of Q80Z70, Protein sel-1 homolog 1 OS=Rattus norvegicus GN=Sel1l PE=1 SV=1; Isoform of Q80Z70, Protein sel-1 homolog 1 OS=Rattus norvegicus GN=Sel1l PE=1 SV=1	0	4	4	1088.48	4350.89	4351.82	-213.175	-1	HCD	MS2	100	37.1	73.0109	12930	12882	151208_Fusion_BP_L6Diff_glyco_Exp2.raw	7.26949	563.17	404.078	6.5748	2.09327e-09	HexNAc(6)Hex(7)NeuAc(1)	601
EAYRYLQKAAGMNHTK	N-Term(TMT6plex); K8(TMT6plex); M12(Oxidation); N13(HexNAc(2)Hex(10)); K16(TMT6plex)	Q80Z70	Q80Z70; F1LQ92; G3V9D3	Protein sel-1 homolog 1 OS=Rattus norvegicus GN=Sel1l PE=2 SV=2; Isoform of Q80Z70, Protein sel-1 homolog 1 OS=Rattus norvegicus GN=Sel1l PE=1 SV=1; Isoform of Q80Z70, Protein sel-1 homolog 1 OS=Rattus norvegicus GN=Sel1l PE=1 SV=1	2	5	5	923.03	4611.12	4611.11	1.27011	0	HCD	MS2	8.38123	35.21	82.141	15379	15345	151208_Fusion_BP_L6Diff_glyco_Exp2.raw	0.900249	207.782	0.192804	0.192804	0.00857351	HexNAc(2)Hex(10)	205
EEAESTLQSFRQDVDNASLAR	N-Term(TMT6plex); N16(HexNAc(3)Hex(6)Fuc(1))	G3V8C3	P31000; G3V8C3	Vimentin OS=Rattus norvegicus GN=Vim PE=1 SV=2; Isoform of P31000, Vimentin OS=Rattus norvegicus GN=Vim PE=1 SV=1	1	5	5	865.587	4323.9	4322.9	232.824	1	HCD	MS2	92.7013	75.39	112.351	23548	23514	151208_Fusion_BP_L6Diff_glyco_Exp1.raw	0.870008	175.966	59.6713	59.6713	0.00857351	HexNAc(3)Hex(6)Fuc(1)	197
EGNPFGPFWDQFHVSFNK	N-Term(TMT6plex); N17(HexNAc(4)Hex(4)Fuc(1)); K18(TMT6plex)	Q6EV70	Q6EV70	GDP-fucose protein O-fucosyltransferase 1 OS=Rattus norvegicus GN=Pofut1 PE=2 SV=1	0	4	4	1055.49	4218.95	4217.9	249.804	1	EThcD	MS2	31.0622	58.21	139.071	30619	30579	151208_Fusion_BP_L6Diff_glyco_Exp1.raw	7.08293	314.229	180.339	180.339	1.04066e-08	HexNAc(4)Hex(4)Fuc(1)	151
EGNPFGPFWDQFHVSFNK	N-Term(TMT6plex); N17(HexNAc(4)Hex(4)Fuc(1)); K18(TMT6plex)	Q6EV70	Q6EV70	GDP-fucose protein O-fucosyltransferase 1 OS=Rattus norvegicus GN=Pofut1 PE=2 SV=1	0	4	4	1055.49	4218.95	4217.9	249.804	1	HCD	MS2	31.0622	58.21	139.061	30617	30579	151208_Fusion_BP_L6Diff_glyco_Exp1.raw	2.92087	403.594	93.5256	93.5256	0.00151783	HexNAc(4)Hex(4)Fuc(1)	151
EHSLFLDIHPVTGIPMNCSVK	N-Term(TMT6plex); N17(HexNAc(2)Hex(9)); C18(Carbamidomethyl); K21(TMT6plex)	P97943	G3V636; F8WFG6; P97943	Isoform of P97943, Scavenger receptor class B member 1 OS=Rattus norvegicus GN=Scarb1 PE=1 SV=1; Isoform of P97943, Scavenger receptor class B member 1 OS=Rattus norvegicus GN=Scarb1 PE=1 SV=2; Scavenger receptor class B member 1 OS=Rattus norvegicus GN=Scarb1 PE=1 SV=1	0	4	4	1180.28	4718.1	4717.15	199.979	1	HCD	MS2	22.6294	70.82	115.881	24345	24312	151208_Fusion_BP_L6Diff_glyco_Exp3.raw	4.58515	395.898	270.162	270.162	0.000286205	HexNAc(2)Hex(9)	367
EHSLFLDIHPVTGIPMNCSVK	N-Term(TMT6plex); N17(HexNAc(4)Hex(7)Fuc(1)); C18(Carbamidomethyl); K21(TMT6plex)	P97943	G3V636; F8WFG6; P97943	Isoform of P97943, Scavenger receptor class B member 1 OS=Rattus norvegicus GN=Scarb1 PE=1 SV=1; Isoform of P97943, Scavenger receptor class B member 1 OS=Rattus norvegicus GN=Scarb1 PE=1 SV=2; Scavenger receptor class B member 1 OS=Rattus norvegicus GN=Scarb1 PE=1 SV=1	0	5	5	990.071	4946.32	4945.27	214.106	1	HCD	MS2	60.782	47.85	111.397	23112	23078	151208_Fusion_BP_L6Diff_glyco_Exp2.raw	4.75565	403.39	298.998	131.01	1.09947e-06	HexNAc(4)Hex(7)Fuc(1)	367
EHSLFLDIHPVTGIPMNCSVK	N-Term(TMT6plex); N17(HexNAc(6)Hex(4)); C18(Carbamidomethyl); K21(TMT6plex)	P97943	G3V636; F8WFG6; P97943	Isoform of P97943, Scavenger receptor class B member 1 OS=Rattus norvegicus GN=Scarb1 PE=1 SV=1; Isoform of P97943, Scavenger receptor class B member 1 OS=Rattus norvegicus GN=Scarb1 PE=1 SV=2; Scavenger receptor class B member 1 OS=Rattus norvegicus GN=Scarb1 PE=1 SV=1	0	4	4	1180.55	4719.17	4719.21	-8.83267	0	HCD	MS2	54.7639	33.81	118.064	25061	25034	151208_Fusion_BP_L6Diff_glyco_Exp1.raw	0.893227	121.567	73.3533	38.3364	0.00857351	HexNAc(6)Hex(4)	367
EKENLSYDLVPMK	N-Term(TMT6plex); K2(TMT6plex); N4(HexNAc(4)Hex(5)Fuc(1)NeuAc(2)); M12(Oxidation); K13(TMT6plex)	Q66HA8	Q66HA8	Heat shock protein 105 kDa OS=Rattus norvegicus GN=Hsph1 PE=1 SV=1	1	5	5	924.629	4619.12	4620.1	-213.15	-1	HCD	MS2		42.47	79.5956	14704	14668	151208_Fusion_BP_L6Diff_glyco_Exp3.raw	1.47366	262.814	22.5139	22.5139	0.00494539	HexNAc(4)Hex(5)Fuc(1)NeuAc(2)	83
EKENLSYDLVPMK	N-Term(TMT6plex); K2(TMT6plex); N4(HexNAc(5)Hex(5)Fuc(1)); M12(Oxidation); K13(TMT6plex)	Q66HA8	Q66HA8	Heat shock protein 105 kDa OS=Rattus norvegicus GN=Hsph1 PE=1 SV=1	1	4	4	1061.26	4242.01	4240.99	240.239	1	HCD	MS2	79.4394	34.41	69.1684	11921	11880	151208_Fusion_BP_L6Diff_glyco_Exp3.raw	1.9019	286.062	2.62283	2.62283	0.00318907	HexNAc(5)Hex(5)Fuc(1)	83
EKENLSYDLVPMK	N-Term(TMT6plex); K2(TMT6plex); N4(HexNAc(5)Hex(6)Fuc(1)NeuAc(1)NeuGc(1)); M12(Oxidation); K13(TMT6plex)	Q66HA8	Q66HA8	Heat shock protein 105 kDa OS=Rattus norvegicus GN=Hsph1 PE=1 SV=1	1	4	4	1250.82	5000.26	5001.23	-192.823	-1	HCD	MS2	12.3756	24.85	70.1461	12280	12229	151208_Fusion_BP_L6Diff_glyco_Exp1.raw	1.05256	181.321	4.70845	4.70845	0.00770098	HexNAc(5)Hex(6)Fuc(1)NeuAc(1)NeuGc(1)	83
ELGLYNLMNITRGSVRIEK	N-Term(TMT6plex); N9(HexNAc(4)Hex(5)Fuc(1)NeuAc(1)); K19(TMT6plex)	T2CB11	T2CB11; P15127-2; P15127; F1LPL6	Isoform of P15127, Tyrosine-protein kinase receptor OS=Rattus norvegicus GN=Insr PE=1 SV=1; Isoform of P15127, Isoform Short of Insulin receptor OS=Rattus norvegicus GN=Insr; Insulin receptor OS=Rattus norvegicus GN=Insr PE=1 SV=1; Isoform of P15127, Tyrosine-protein kinase receptor OS=Rattus norvegicus GN=Insr PE=1 SV=3	2	4	4	1181.84	4724.34	4724.26	17.5317	0	HCD	MS2	16.004	21.99	128.359	27640	27605	151208_Fusion_BP_L6Diff_glyco_Exp3.raw	0.834579	168.318	99.2017	7.02601	0.00857351	HexNAc(4)Hex(5)Fuc(1)NeuAc(1)	129
ELLESNFTLVGDDGTNK	N-Term(TMT6plex); N6(HexNAc(7)Hex(8)Fuc(1)NeuAc(1)NeuGc(1)); K17(TMT6plex)	Q5U2X6	Q5U2X6	Coiled-coil domain-containing protein 47 OS=Rattus norvegicus GN=Ccdc47 PE=2 SV=1	0	5	5	1155.51	5773.52	5772.44	185.479	1	HCD	MS2	33.1899	32.76	127.481	27404	27373	151208_Fusion_BP_L6Diff_glyco_Exp3.raw	5.32283	450.774	262.737	262.737	3.75016e-07	HexNAc(7)Hex(8)Fuc(1)NeuAc(1)NeuGc(1)	173
ELLMDFANSSAELTACMVR	N-Term(TMT6plex); M4(Oxidation); N8(HexNAc(2)Hex(9)); C16(Carbamidomethyl)	Q4QQU9	Q4QQU9	Osteopetrosis associated transmembrane protein 1 OS=Rattus norvegicus GN=Ostm1 PE=1 SV=1	0	3	3	1423.61	4268.81	4267.79	239.472	1	EThcD	MS2	65.5848	38.86	150.757	33694	33647	151208_Fusion_BP_L6Diff_glyco_Exp1.raw	3.41401	190.817	90.266	8.2463	0.000535619	HexNAc(2)Hex(9)	90
ELLMDFANSSAELTACMVR	N-Term(TMT6plex); M4(Oxidation); N8(HexNAc(2)Hex(9)); C16(Carbamidomethyl)	Q4QQU9	Q4QQU9	Osteopetrosis associated transmembrane protein 1 OS=Rattus norvegicus GN=Ostm1 PE=1 SV=1	0	3	3	1423.61	4268.81	4267.79	239.472	1	HCD	MS2	65.5848	38.86	150.744	33692	33647	151208_Fusion_BP_L6Diff_glyco_Exp1.raw	5.29334	416.972	208.718	0.624635	3.98024e-07	HexNAc(2)Hex(9)	90
ELLMDFANSSAELTACMVR	N-Term(TMT6plex); N8(HexNAc(2)Hex(6)); C16(Carbamidomethyl)	Q4QQU9	Q4QQU9	Osteopetrosis associated transmembrane protein 1 OS=Rattus norvegicus GN=Ostm1 PE=1 SV=1	0	3	3	1255.88	3765.62	3765.64	-3.4725	0	EThcD	MS2	89.1672	52.13	151.838	33974	33937	151208_Fusion_BP_L6Diff_glyco_Exp1.raw	8.2972	408.789	336.134	231.266	9.52329e-10	HexNAc(2)Hex(6)	90
ELLMDFANSSAELTACMVR	N-Term(TMT6plex); N8(HexNAc(2)Hex(6)); C16(Carbamidomethyl)	Q4QQU9	Q4QQU9	Osteopetrosis associated transmembrane protein 1 OS=Rattus norvegicus GN=Ostm1 PE=1 SV=1	0	3	3	1255.88	3765.62	3765.64	-3.4725	0	HCD	MS2	89.1672	52.13	151.827	33972	33937	151208_Fusion_BP_L6Diff_glyco_Exp1.raw	14.5685	839.426	684.3	381.173	2.89027e-16	HexNAc(2)Hex(6)	90
ELLMDFANSSAELTACMVR	N-Term(TMT6plex); N8(HexNAc(2)Hex(8)); C16(Carbamidomethyl)	Q4QQU9	Q4QQU9	Osteopetrosis associated transmembrane protein 1 OS=Rattus norvegicus GN=Ostm1 PE=1 SV=1	0	3	3	1363.92	4089.73	4089.74	-2.34546	0	HCD	MS2	55.7145	27.77	151.193	33809	33767	151208_Fusion_BP_L6Diff_glyco_Exp1.raw	0.966881	187.507	46.9093	46.9093	0.00813609	HexNAc(2)Hex(8)	90
ELLMDFANSSAELTACMVR	N-Term(TMT6plex); N8(HexNAc(2)Hex(9)); C16(Carbamidomethyl)	Q4QQU9	Q4QQU9	Osteopetrosis associated transmembrane protein 1 OS=Rattus norvegicus GN=Ostm1 PE=1 SV=1	0	3	3	1418.27	4252.8	4251.79	236.564	1	EThcD	MS2	75.2003	31.21	150.78	33700	33647	151208_Fusion_BP_L6Diff_glyco_Exp1.raw	8.65528	349.397	272.181	17.218	3.31705e-10	HexNAc(2)Hex(9)	90
ELLMDFANSSAELTACMVR	N-Term(TMT6plex); N8(HexNAc(2)Hex(9)); C16(Carbamidomethyl)	Q4QQU9	Q4QQU9	Osteopetrosis associated transmembrane protein 1 OS=Rattus norvegicus GN=Ostm1 PE=1 SV=1	0	3	3	1418.27	4252.8	4251.79	236.564	1	HCD	MS2	75.2003	31.21	150.766	33698	33647	151208_Fusion_BP_L6Diff_glyco_Exp1.raw	14.1793	765.716	603.092	16.818	9.12849e-16	HexNAc(2)Hex(9)	90
ELLMDFANSSAELTACMVR	N-Term(TMT6plex); N8(HexNAc(6)Hex(4)); C16(Carbamidomethyl); M17(Oxidation)	Q4QQU9	Q4QQU9	Osteopetrosis associated transmembrane protein 1 OS=Rattus norvegicus GN=Ostm1 PE=1 SV=1	0	3	3	1423.62	4268.83	4269.84	-236.484	-1	HCD	MS2	13.6093	23.38	149.854	33290	33240	151208_Fusion_BP_L6Diff_glyco_Exp3.raw	2.29297	256.541	97.3732	16.9818	0.0025719	HexNAc(6)Hex(4)	90
ELRVNCSR	N-Term(TMT6plex); N5(HexNAc(4)Hex(5)Fuc(1)); C6(Carbamidomethyl)	G3V928	G3V928	Protein Lrp1 OS=Rattus norvegicus GN=Lrp1 PE=1 SV=1	1	3	3	1011.12	3031.33	3031.32	2.62686	0	EThcD	MS2	25.3473	10.34	50.5598	6978	6920	151208_Fusion_BP_L6Diff_glyco_Exp2.raw	1.55082	129.465	59.3973	59.3973	0.00644468	HexNAc(4)Hex(5)Fuc(1)	111
ELRVNCSR	N-Term(TMT6plex); N5(HexNAc(4)Hex(5)Fuc(1)); C6(Carbamidomethyl)	G3V928	G3V928	Protein Lrp1 OS=Rattus norvegicus GN=Lrp1 PE=1 SV=1	1	3	3	1011.12	3031.33	3031.32	2.62686	0	HCD	MS2	25.3473	10.34	50.5503	6977	6920	151208_Fusion_BP_L6Diff_glyco_Exp2.raw	2.37174	293.356	71.718	71.718	0.00238095	HexNAc(4)Hex(5)Fuc(1)	111
ELRVNCSR	N-Term(TMT6plex); N5(HexNAc(4)Hex(5)Fuc(1)NeuAc(1)); C6(Carbamidomethyl)	G3V928	G3V928	Protein Lrp1 OS=Rattus norvegicus GN=Lrp1 PE=1 SV=1	1	3	3	1108.15	3322.42	3322.42	1.89508	0	EThcD	MS2	2.01536	9.4	55.1934	8208	8168	151208_Fusion_BP_L6Diff_glyco_Exp2.raw	2.22434	118.054	69.9693	69.9693	0.00455298	HexNAc(4)Hex(5)Fuc(1)NeuAc(1)	111
ELRVNCSR	N-Term(TMT6plex); N5(HexNAc(5)Hex(4)Fuc(1)); C6(Carbamidomethyl)	G3V928	G3V928	Protein Lrp1 OS=Rattus norvegicus GN=Lrp1 PE=1 SV=1	1	3	3	1024.79	3072.35	3072.35	-0.0102666	0	EThcD	MS2	1.61928	10.56	51.1687	7135	7094	151208_Fusion_BP_L6Diff_glyco_Exp2.raw	1.64518	137.767	67.9426	67.9426	0.00515464	HexNAc(5)Hex(4)Fuc(1)	111
ELRVNCSR	N-Term(TMT6plex); N5(HexNAc(5)Hex(4)Fuc(1)); C6(Carbamidomethyl)	G3V928	G3V928	Protein Lrp1 OS=Rattus norvegicus GN=Lrp1 PE=1 SV=1	1	3	3	1024.79	3072.35	3072.35	-0.0102666	0	HCD	MS2	1.61928	10.56	51.1567	7133	7094	151208_Fusion_BP_L6Diff_glyco_Exp2.raw	4.89296	350.786	183.964	183.964	8.23336e-07	HexNAc(5)Hex(4)Fuc(1)	111
ELRVNCSR	N-Term(TMT6plex); N5(HexNAc(5)Hex(5)Fuc(1)); C6(Carbamidomethyl)	G3V928	G3V928	Protein Lrp1 OS=Rattus norvegicus GN=Lrp1 PE=1 SV=1	1	3	3	1078.81	3234.41	3234.4	1.32138	0	EThcD	MS2	12.902	14.45	51.1638	7240	7195	151208_Fusion_BP_L6Diff_glyco_Exp1.raw	1.50855	119.474	34.8243	34.8243	0.00673043	HexNAc(5)Hex(5)Fuc(1)	111
ELRVNCSR	N-Term(TMT6plex); N5(HexNAc(5)Hex(5)Fuc(1)); C6(Carbamidomethyl)	G3V928	G3V928	Protein Lrp1 OS=Rattus norvegicus GN=Lrp1 PE=1 SV=1	1	3	3	1078.81	3234.41	3234.4	1.32138	0	HCD	MS2	12.902	14.45	51.1504	7238	7195	151208_Fusion_BP_L6Diff_glyco_Exp1.raw	2.35225	246.932	51.9511	51.9511	0.00238095	HexNAc(5)Hex(5)Fuc(1)	111
ENGVFEEISNSSGR	N-Term(TMT6plex); N10(HexNAc(2)Hex(6))	D3ZDF0	P97546-1; D3ZDF0; P97546-3	Isoform of P97546, Isoform 1 of Neuroplastin OS=Rattus norvegicus GN=Nptn; Isoform of P97546, Neuroplastin OS=Rattus norvegicus GN=Nptn PE=1 SV=3; Isoform of P97546, Isoform 3 of Neuroplastin OS=Rattus norvegicus GN=Nptn	0	3	3	1044.78	3132.34	3132.33	1.61107	0	HCD	MS2	12.6888	58.57	83.5057	15754	15697	151208_Fusion_BP_L6Diff_glyco_Exp3.raw	5.65185	339.922	188.05	188.05	1.79524e-07	HexNAc(2)Hex(6)	274
ENGVFEEISNSSGR	N-Term(TMT6plex); N10(HexNAc(2)Hex(7))	D3ZDF0	P97546-1; D3ZDF0; P97546-3	Isoform of P97546, Isoform 1 of Neuroplastin OS=Rattus norvegicus GN=Nptn; Isoform of P97546, Neuroplastin OS=Rattus norvegicus GN=Nptn PE=1 SV=3; Isoform of P97546, Isoform 3 of Neuroplastin OS=Rattus norvegicus GN=Nptn	0	3	3	1098.8	3294.39	3294.38	1.28244	0	EThcD	MS2	18.8026	60.41	84.8808	16229	16181	151208_Fusion_BP_L6Diff_glyco_Exp1.raw	7.06129	226.037	184.917	184.917	1.08472e-08	HexNAc(2)Hex(7)	274
ENGVFEEISNSSGR	N-Term(TMT6plex); N10(HexNAc(2)Hex(7))	D3ZDF0	P97546-1; D3ZDF0; P97546-3	Isoform of P97546, Isoform 1 of Neuroplastin OS=Rattus norvegicus GN=Nptn; Isoform of P97546, Neuroplastin OS=Rattus norvegicus GN=Nptn PE=1 SV=3; Isoform of P97546, Isoform 3 of Neuroplastin OS=Rattus norvegicus GN=Nptn	0	3	3	1098.8	3294.39	3294.38	1.28244	0	HCD	MS2	18.8026	60.41	84.8674	16227	16181	151208_Fusion_BP_L6Diff_glyco_Exp1.raw	10.0474	581.824	408.875	408.875	4.84501e-12	HexNAc(2)Hex(7)	274
ENGVFEEISNSSGR	N-Term(TMT6plex); N10(HexNAc(4)Hex(5)Fuc(3)NeuAc(2))	D3ZDF0	P97546-1; D3ZDF0; P97546-3	Isoform of P97546, Isoform 1 of Neuroplastin OS=Rattus norvegicus GN=Nptn; Isoform of P97546, Neuroplastin OS=Rattus norvegicus GN=Nptn PE=1 SV=3; Isoform of P97546, Isoform 3 of Neuroplastin OS=Rattus norvegicus GN=Nptn	0	4	4	1099.97	4396.84	4396.8	8.95495	0	EThcD	MS2	93.4518	29.74	84.4239	15984	15929	151208_Fusion_BP_L6Diff_glyco_Exp2.raw	7.04937	323.336	207.164	8.70008	1.13777e-08	HexNAc(4)Hex(5)Fuc(3)NeuAc(2)	274
ENGVFEEISNSSGR	N-Term(TMT6plex); N10(HexNAc(4)Hex(5)Fuc(3)NeuAc(2))	D3ZDF0	P97546-1; D3ZDF0; P97546-3	Isoform of P97546, Isoform 1 of Neuroplastin OS=Rattus norvegicus GN=Nptn; Isoform of P97546, Neuroplastin OS=Rattus norvegicus GN=Nptn PE=1 SV=3; Isoform of P97546, Isoform 3 of Neuroplastin OS=Rattus norvegicus GN=Nptn	0	4	4	1099.97	4396.84	4396.8	8.95495	0	HCD	MS2	93.4518	29.74	84.4147	15983	15929	151208_Fusion_BP_L6Diff_glyco_Exp2.raw	4.69275	385.978	259.476	1.0715	1.23979e-06	HexNAc(4)Hex(5)Fuc(3)NeuAc(2)	274
ENQNHSYSLK	N-Term(TMT6plex); N4(HexNAc(2)Hex(6)); K10(TMT6plex)	A0A0G2JVZ6	F1LZX9; A0A0G2JVZ6	Isoform of A0A0G2JVZ6, Protein Itgav OS=Rattus norvegicus GN=Itgav PE=1 SV=3; Protein Itgav OS=Rattus norvegicus GN=Itgav PE=1 SV=1	0	3	3	1019.46	3056.37	3056.37	0.478511	0	HCD	MS2	3.0871	21.6	56.6536	8596	8544	151208_Fusion_BP_L6Diff_glyco_Exp2.raw	5.61012	346.955	265.343	265.343	1.95408e-07	HexNAc(2)Hex(6)	946
ENQNHSYSLK	N-Term(TMT6plex); N4(HexNAc(2)Hex(8)); K10(TMT6plex)	A0A0G2JVZ6	F1LZX9; A0A0G2JVZ6	Isoform of A0A0G2JVZ6, Protein Itgav OS=Rattus norvegicus GN=Itgav PE=1 SV=3; Protein Itgav OS=Rattus norvegicus GN=Itgav PE=1 SV=1	0	3	3	1127.5	3380.49	3380.48	2.70902	0	EThcD	MS2	2.72542	91.68	55.8445	8381	8329	151208_Fusion_BP_L6Diff_glyco_Exp2.raw	4.18477	143.146	89.8707	89.8707	0.000535619	HexNAc(2)Hex(8)	946
ENQNHSYSLK	N-Term(TMT6plex); N4(HexNAc(2)Hex(8)); K10(TMT6plex)	A0A0G2JVZ6	F1LZX9; A0A0G2JVZ6	Isoform of A0A0G2JVZ6, Protein Itgav OS=Rattus norvegicus GN=Itgav PE=1 SV=3; Protein Itgav OS=Rattus norvegicus GN=Itgav PE=1 SV=1	0	3	3	1127.5	3380.49	3380.48	2.70902	0	HCD	MS2	2.72542	91.68	55.8373	8380	8329	151208_Fusion_BP_L6Diff_glyco_Exp2.raw	11.3685	666.409	409.058	409.058	3.35519e-13	HexNAc(2)Hex(8)	946
ENQNHSYSLK	N-Term(TMT6plex); N4(HexNAc(5)Hex(4)NeuGc(1)); K10(TMT6plex)	A0A0G2JVZ6	F1LZX9; A0A0G2JVZ6	Isoform of A0A0G2JVZ6, Protein Itgav OS=Rattus norvegicus GN=Itgav PE=1 SV=3; Protein Itgav OS=Rattus norvegicus GN=Itgav PE=1 SV=1	0	4	4	912.902	3648.59	3648.59	-2.0517	0	EThcD	MS2	79.9323	14.7	60.0299	9605	9559	151208_Fusion_BP_L6Diff_glyco_Exp1.raw	2.72374	195.099	74.399	74.399	0.00174064	HexNAc(5)Hex(4)NeuGc(1)	946
ENYFEQYMDHFNFESFSNK	N-Term(TMT6plex); N18(HexNAc(4)Hex(5)Fuc(3)); K19(TMT6plex)	Q9EPB1	Q9EPB1	Dipeptidyl peptidase 2 OS=Rattus norvegicus GN=Dpp7 PE=1 SV=1	0	4	4	1249.78	4996.11	4995.1	201.936	1	HCD	MS2	67.3256	25.78	119.552	25277	25238	151208_Fusion_BP_L6Diff_glyco_Exp2.raw	1.05986	130.183	16.3927	16.3927	0.00770098	HexNAc(4)Hex(5)Fuc(3)	43
EQNFTSAK	N-Term(TMT6plex); N3(HexNAc(2)Hex(6)); K8(TMT6plex)	A0A0G2JTH4	P97829; A0A0A0MY37; A0A0G2JTH4	Leukocyte surface antigen CD47 OS=Rattus norvegicus GN=Cd47 PE=1 SV=1; Isoform of P97829, Leukocyte surface antigen CD47 OS=Rattus norvegicus GN=Cd47 PE=1 SV=1; Isoform of P97829, Leukocyte surface antigen CD47 OS=Rattus norvegicus GN=Cd47 PE=1 SV=1	0	3	3	921.088	2761.25	2761.24	1.70196	0	EThcD	MS2	25.122	52.05	63.3468	10473	10421	151208_Fusion_BP_L6Diff_glyco_Exp1.raw	2.74727	180.681	156.856	156.856	0.00139925	HexNAc(2)Hex(6)	78
EQNFTSAK	N-Term(TMT6plex); N3(HexNAc(2)Hex(6)); K8(TMT6plex)	A0A0G2JTH4	P97829; A0A0A0MY37; A0A0G2JTH4	Leukocyte surface antigen CD47 OS=Rattus norvegicus GN=Cd47 PE=1 SV=1; Isoform of P97829, Leukocyte surface antigen CD47 OS=Rattus norvegicus GN=Cd47 PE=1 SV=1; Isoform of P97829, Leukocyte surface antigen CD47 OS=Rattus norvegicus GN=Cd47 PE=1 SV=1	0	3	3	921.088	2761.25	2761.24	1.70196	0	HCD	MS2	25.122	52.05	63.3362	10471	10421	151208_Fusion_BP_L6Diff_glyco_Exp1.raw	6.70944	573.633	301.85	301.85	8.46745e-09	HexNAc(2)Hex(6)	78
EQNFTSAK	N-Term(TMT6plex); N3(HexNAc(3)Hex(6)NeuAc(1)); K8(TMT6plex)	A0A0G2JTH4	P97829; A0A0A0MY37; A0A0G2JTH4	Leukocyte surface antigen CD47 OS=Rattus norvegicus GN=Cd47 PE=1 SV=1; Isoform of P97829, Leukocyte surface antigen CD47 OS=Rattus norvegicus GN=Cd47 PE=1 SV=1; Isoform of P97829, Leukocyte surface antigen CD47 OS=Rattus norvegicus GN=Cd47 PE=1 SV=1	0	3	3	1085.81	3255.42	3255.42	0.923379	0	HCD	MS2	28.4806	28.85	69.5052	12110	12055	151208_Fusion_BP_L6Diff_glyco_Exp1.raw	1.75885	198.182	65.4315	65.4315	0.00318907	HexNAc(3)Hex(6)NeuAc(1)	78
EQNYTCHVEHEGLPEPLTLR	N-Term(TMT6plex); N3(HexNAc(5)Hex(4)); C6(Carbamidomethyl)	D3ZNA5	D3ZNA5; M0R866	Uncharacterized protein (Fragment) OS=Rattus norvegicus GN=LOC686860 PE=3 SV=3; Isoform of D3ZNA5, Uncharacterized protein (Fragment) OS=Rattus norvegicus GN=LOC686860 PE=3 SV=2	0	3	3	1438.62	4313.85	4314.92	-247.755	-1	HCD	MS2	84.5742	27.05	118.567	25013	24972	151208_Fusion_BP_L6Diff_glyco_Exp2.raw	0.953104	244.82	149.999	149.999	0.00828729	HexNAc(5)Hex(4)	246
EQNYTCHVEHEGLPEPLTLR	N-Term(TMT6plex); N3(HexNAc(5)Hex(5)); C6(Carbamidomethyl)	D3ZNA5	D3ZNA5; M0R866	Uncharacterized protein (Fragment) OS=Rattus norvegicus GN=LOC686860 PE=3 SV=3; Isoform of D3ZNA5, Uncharacterized protein (Fragment) OS=Rattus norvegicus GN=LOC686860 PE=3 SV=2	0	3	3	1493.32	4477.94	4476.97	215.667	1	HCD	MS2	83.1996	27.08	118.524	25184	25138	151208_Fusion_BP_L6Diff_glyco_Exp1.raw	1.34002	275.324	105.494	105.494	0.00577804	HexNAc(5)Hex(5)	246
EQNYTCLVEHEGLPEPLTQR	N-Term(TMT6plex); N3(HexNAc(7)Hex(3)); C6(Carbamidomethyl)	F7EWE4	Q4FZX6; Q6MG34; F7EWE4	Isoform of F7EWE4, Protein RT1-CE10 OS=Rattus norvegicus GN=RT1-CE10 PE=2 SV=1; Isoform of F7EWE4, Protein RT1-CE10 OS=Rattus norvegicus GN=RT1-CE10 PE=3 SV=1; Protein RT1-CE10 OS=Rattus norvegicus GN=RT1-CE10 PE=3 SV=1	0	4	4	1138.25	4549.98	4550.02	-8.61686	0	EThcD	MS2	24.5952	34.17	77.3342	14088	14036	151208_Fusion_BP_L6Diff_glyco_Exp2.raw	8.2936	454.924	313.854	313.854	9.64986e-10	HexNAc(7)Hex(3)	275
EQNYTCLVEHEGLPEPLTQR	N-Term(TMT6plex); N3(HexNAc(7)Hex(3)); C6(Carbamidomethyl)	F7EWE4	Q4FZX6; Q6MG34; F7EWE4	Isoform of F7EWE4, Protein RT1-CE10 OS=Rattus norvegicus GN=RT1-CE10 PE=2 SV=1; Isoform of F7EWE4, Protein RT1-CE10 OS=Rattus norvegicus GN=RT1-CE10 PE=3 SV=1; Protein RT1-CE10 OS=Rattus norvegicus GN=RT1-CE10 PE=3 SV=1	0	4	4	1138.25	4549.98	4550.02	-8.61686	0	HCD	MS2	24.5952	34.17	77.3239	14086	14036	151208_Fusion_BP_L6Diff_glyco_Exp2.raw	1.4415	307.749	90.117	90.117	0.00507614	HexNAc(7)Hex(3)	275
EQTLNVTVCR	N-Term(TMT6plex); N5(HexNAc(8)Hex(9)Fuc(1)); C9(Carbamidomethyl)	Q75NI5	Q75NI5	Cadherin 15 OS=Rattus norvegicus GN=Cdh15 PE=2 SV=1	0	4	4	1170.23	4677.9	4677.94	-9.00218	0	EThcD	MS2	30.5171	24.69	71.4824	12536	12494	151208_Fusion_BP_L6Diff_glyco_Exp3.raw	5.84565	297.54	171.656	18.9992	1.417e-07	HexNAc(8)Hex(9)Fuc(1)	571
ESLNLWYDCTWNTTAK	N-Term(TMT6plex); C9(Carbamidomethyl); N12(HexNAc(4)Hex(5)Fuc(1)NeuAc(1)NeuGc(1)); K16(TMT6plex)	Q9QYW5	Q9QYW5	Epithelial membrane protein 3 OS=Rattus norvegicus GN=Emp3 PE=2 SV=1	0	3	3	1610.03	4828.07	4827.05	209.945	1	EThcD	MS2	32.1512	12.15	142.437	31303	31266	151208_Fusion_BP_L6Diff_glyco_Exp2.raw	6.13768	174.031	103.469	103.469	7.49898e-08	HexNAc(4)Hex(5)Fuc(1)NeuAc(1)NeuGc(1)	35
ESNSTSLTQAALLEK	N-Term(TMT6plex); N3(HexNAc(2)Hex(7)); K15(TMT6plex)	D3Z9E1	D3Z9E1	Elastin microfibril interfacer 1 (Predicted), isoform CRA_b OS=Rattus norvegicus GN=Emilin1 PE=1 SV=1	0	3	3	1197.57	3590.68	3590.67	2.78662	0	EThcD	MS2	13.7142	72.54	96.8042	19290	19245	151208_Fusion_BP_L6Diff_glyco_Exp3.raw	4.70112	201.624	148.959	148.959	1.51045e-06	HexNAc(2)Hex(7)	648
ESNSTSLTQAALLEK	N-Term(TMT6plex); N3(HexNAc(2)Hex(7)); K15(TMT6plex)	D3Z9E1	D3Z9E1	Elastin microfibril interfacer 1 (Predicted), isoform CRA_b OS=Rattus norvegicus GN=Emilin1 PE=1 SV=1	0	3	3	1197.57	3590.68	3590.67	2.78662	0	HCD	MS2	13.7142	72.54	96.7907	19288	19245	151208_Fusion_BP_L6Diff_glyco_Exp3.raw	10.5276	644.558	494.207	494.207	1.84278e-12	HexNAc(2)Hex(7)	648
ESNSTSLTQAALLEK	N-Term(TMT6plex); N3(HexNAc(4)Hex(4)Fuc(2)NeuGc(1)); K15(TMT6plex)	D3Z9E1	D3Z9E1	Elastin microfibril interfacer 1 (Predicted), isoform CRA_b OS=Rattus norvegicus GN=Emilin1 PE=1 SV=1	0	3	3	1370.29	4108.87	4109.88	-245.248	-1	HCD	MS2	73.7083	25.23	106.257	21742	21706	151208_Fusion_BP_L6Diff_glyco_Exp2.raw	5.33464	410.734	206.422	206.422	3.68182e-07	HexNAc(4)Hex(4)Fuc(2)NeuGc(1)	648
ESNSTSLTQAALLEK	N-Term(TMT6plex); N3(HexNAc(4)Hex(5)Fuc(1)NeuAc(1)); K15(TMT6plex)	D3Z9E1	D3Z9E1	Elastin microfibril interfacer 1 (Predicted), isoform CRA_b OS=Rattus norvegicus GN=Emilin1 PE=1 SV=1	0	3	3	1370.29	4108.87	4109.88	-245.248	-1	EThcD	MS2	73.7083	25.23	106.268	21744	21706	151208_Fusion_BP_L6Diff_glyco_Exp2.raw	6.68516	319.198	147.565	147.565	2.58212e-08	HexNAc(4)Hex(5)Fuc(1)NeuAc(1)	648
ESNSTSLTQAALLEK	N-Term(TMT6plex); N3(HexNAc(4)Hex(5)Fuc(2)NeuAc(1)); K15(TMT6plex)	D3Z9E1	D3Z9E1	Elastin microfibril interfacer 1 (Predicted), isoform CRA_b OS=Rattus norvegicus GN=Emilin1 PE=1 SV=1	0	3	3	1418.98	4254.93	4255.94	-235.409	-1	EThcD	MS2	71.4156	29.23	98.1382	19767	19712	151208_Fusion_BP_L6Diff_glyco_Exp1.raw	4.86579	166.653	126.827	13.2497	1.02535e-06	HexNAc(4)Hex(5)Fuc(2)NeuAc(1)	648
ESNSTSLTQAALLEK	N-Term(TMT6plex); N3(HexNAc(4)Hex(5)Fuc(2)NeuAc(1)); K15(TMT6plex)	D3Z9E1	D3Z9E1	Elastin microfibril interfacer 1 (Predicted), isoform CRA_b OS=Rattus norvegicus GN=Emilin1 PE=1 SV=1	0	3	3	1418.98	4254.93	4255.94	-235.409	-1	HCD	MS2	71.4156	29.23	98.1285	19766	19712	151208_Fusion_BP_L6Diff_glyco_Exp1.raw	5.18421	313.827	170.75	9.20055	4.75428e-07	HexNAc(4)Hex(5)Fuc(2)NeuAc(1)	648
ESNSTSLTQAALLEK	N-Term(TMT6plex); N3(HexNAc(4)Hex(6)Fuc(1)); K15(TMT6plex)	D3Z9E1	D3Z9E1	Elastin microfibril interfacer 1 (Predicted), isoform CRA_b OS=Rattus norvegicus GN=Emilin1 PE=1 SV=1	0	3	3	1327.62	3980.84	3980.84	1.19186	0	EThcD	MS2	24.6618	37.82	97.6642	19470	19423	151208_Fusion_BP_L6Diff_glyco_Exp2.raw	3.39558	172.712	78.9482	78.9482	0.000535619	HexNAc(4)Hex(6)Fuc(1)	648
ESNSTSLTQAALLEK	N-Term(TMT6plex); N3(HexNAc(4)Hex(6)Fuc(1)); K15(TMT6plex)	D3Z9E1	D3Z9E1	Elastin microfibril interfacer 1 (Predicted), isoform CRA_b OS=Rattus norvegicus GN=Emilin1 PE=1 SV=1	0	3	3	1327.62	3980.84	3980.84	1.19186	0	HCD	MS2	24.6618	37.82	97.6535	19468	19423	151208_Fusion_BP_L6Diff_glyco_Exp2.raw	5.70304	354.737	248.592	248.592	1.48836e-07	HexNAc(4)Hex(6)Fuc(1)	648
ESNSTSLTQAALLEK	N-Term(TMT6plex); N3(HexNAc(4)Hex(7)Fuc(1)); K15(TMT6plex)	D3Z9E1	D3Z9E1	Elastin microfibril interfacer 1 (Predicted), isoform CRA_b OS=Rattus norvegicus GN=Emilin1 PE=1 SV=1	0	3	3	1381.64	4142.9	4142.89	3.59879	0	HCD	MS2	0	27.54	97.469	19590	19541	151208_Fusion_BP_L6Diff_glyco_Exp1.raw	1.30567	133.039	40.4185	2.54521	0.00610958	HexNAc(4)Hex(7)Fuc(1)	648
EVMSLLQPLNITK	N-Term(TMT6plex); N10(HexNAc(2)Hex(6)); K13(TMT6plex)	Q6IRK9	Q6IRK9	Carboxypeptidase Q OS=Rattus norvegicus GN=Cpq PE=1 SV=1	0	3	3	1108.22	3322.64	3322.64	2.35265	0	EThcD	MS2	23.3985	56.65	141.079	30948	30905	151208_Fusion_BP_L6Diff_glyco_Exp2.raw	2.15216	181.283	50.3172	50.3172	0.00489596	HexNAc(2)Hex(6)	387
EVMSLLQPLNITK	N-Term(TMT6plex); N10(HexNAc(2)Hex(6)); K13(TMT6plex)	Q6IRK9	Q6IRK9	Carboxypeptidase Q OS=Rattus norvegicus GN=Cpq PE=1 SV=1	0	3	3	1108.22	3322.64	3322.64	2.35265	0	HCD	MS2	23.3985	56.65	141.07	30946	30905	151208_Fusion_BP_L6Diff_glyco_Exp2.raw	10.4138	621.157	499.924	417.344	2.27403e-12	HexNAc(2)Hex(6)	387
EVMSLLQPLNITK	N-Term(TMT6plex); N10(HexNAc(2)Hex(7)); K13(TMT6plex)	Q6IRK9	Q6IRK9	Carboxypeptidase Q OS=Rattus norvegicus GN=Cpq PE=1 SV=1	0	3	3	1162.24	3484.7	3484.69	1.90239	0	EThcD	MS2	58.9083	65.02	140.791	31073	31037	151208_Fusion_BP_L6Diff_glyco_Exp1.raw	7.13699	289.015	196.815	196.815	9.25587e-09	HexNAc(2)Hex(7)	387
EVMSLLQPLNITK	N-Term(TMT6plex); N10(HexNAc(2)Hex(7)); K13(TMT6plex)	Q6IRK9	Q6IRK9	Carboxypeptidase Q OS=Rattus norvegicus GN=Cpq PE=1 SV=1	0	3	3	1162.24	3484.7	3484.69	1.90239	0	HCD	MS2	58.9083	65.02	140.778	31071	31037	151208_Fusion_BP_L6Diff_glyco_Exp1.raw	16.9336	918.907	684.907	684.907	1.89333e-18	HexNAc(2)Hex(7)	387
EVTILGVTTAPTQVLSNGIPVSNFTYSPDDK	N-Term(TMT6plex); N23(HexNAc(2)Hex(4)); K31(TMT6plex)	M0R544	M0R544	Isoform of Q6P7A9, Glucosidase, alpha, acid, isoform CRA_a OS=Rattus norvegicus GN=Gaa PE=1 SV=1	0	3	3	1592.77	4776.28	4776.36	-17.271	0	EThcD	MS2	100	18.84	154.238	34384	34338	151208_Fusion_BP_L6Diff_glyco_Exp2.raw	5.35701	175.915	171.39	171.39	3.67023e-07	HexNAc(2)Hex(4)	904
EVTILGVTTAPTQVLSNGIPVSNFTYSPDDK	N-Term(TMT6plex); N23(HexNAc(2)Hex(4)); K31(TMT6plex)	M0R544	M0R544	Isoform of Q6P7A9, Glucosidase, alpha, acid, isoform CRA_a OS=Rattus norvegicus GN=Gaa PE=1 SV=1	0	3	3	1592.77	4776.28	4776.36	-17.271	0	HCD	MS2	100	18.84	154.227	34382	34338	151208_Fusion_BP_L6Diff_glyco_Exp2.raw	10.7935	617.806	421.373	421.373	1.2495e-12	HexNAc(2)Hex(4)	904
EVTILGVTTAPTQVLSNGIPVSNFTYSPDDK	N-Term(TMT6plex); N23(HexNAc(2)Hex(9)); K31(TMT6plex)	M0R544	M0R544	Isoform of Q6P7A9, Glucosidase, alpha, acid, isoform CRA_a OS=Rattus norvegicus GN=Gaa PE=1 SV=1	0	4	4	1397.64	5587.54	5586.63	163.244	1	HCD	MS2	100	13.74	152.365	34112	34079	151208_Fusion_BP_L6Diff_glyco_Exp1.raw	1.44068	122.968	81.4937	81.4937	0.00507614	HexNAc(2)Hex(9)	904
EYQLNDSAK	N-Term(TMT6plex); N5(HexNAc(4)Hex(5)); K9(TMT6plex)	P59215	P59215-2; P59215	Isoform of P59215, Isoform Alpha-2 of Guanine nucleotide-binding protein G(o) subunit alpha OS=Rattus norvegicus GN=Gnao1; Guanine nucleotide-binding protein G(o) subunit alpha OS=Rattus norvegicus GN=Gnao1 PE=1 SV=2	0	3	3	1050.12	3148.35	3148.41	-19.942	0	HCD	MS2	77.2064	37.77	65.6467	10967	10911	151208_Fusion_BP_L6Diff_glyco_Exp2.raw	1.22836	229.926	87.3322	87.3322	0.00610958	HexNAc(4)Hex(5)	146
FAEINGSALCSYNIK	N-Term(TMT6plex); N5(HexNAc(2)Hex(6)); C10(Carbamidomethyl); K15(TMT6plex)	A0A0G2K0P8	A0A0G2K0P8	Isoform of Q8VII6, CDW92 antigen, isoform CRA_b OS=Rattus norvegicus GN=Slc44a1 PE=1 SV=1	0	3	3	1175.21	3523.62	3523.62	0.631502	0	HCD	MS2	15.4985	114.12	115.645	24283	24230	151208_Fusion_BP_L6Diff_glyco_Exp3.raw	5.23195	420.548	290.955	290.955	4.41188e-07	HexNAc(2)Hex(6)	130
FFPSMQPEIQDSDTSHLWHIPISYVTDGRNYSEYR	N-Term(TMT6plex); N30(HexNAc(2)Hex(5))	P97629	A0A0G2JUW8; P97629; A0A0G2JYN3	Isoform of P97629, Protein LOC100912445 OS=Rattus norvegicus GN=Lnpep PE=1 SV=1; Leucyl-cystinyl aminopeptidase OS=Rattus norvegicus GN=Lnpep PE=1 SV=1; Isoform of P97629, Protein LOC100912445 OS=Rattus norvegicus GN=LOC100912445 PE=1 SV=1	1	5	5	1133.12	5661.55	5661.54	3.08514	0	EThcD	MS2	62.123	36.21	139.921	30843	30809	151208_Fusion_BP_L6Diff_glyco_Exp1.raw	10.0797	435.739	414.931	359.69	9.11534e-12	HexNAc(2)Hex(5)	635
FFPSMQPEIQDSDTSHLWHIPISYVTDGRNYSEYR	N-Term(TMT6plex); N30(HexNAc(2)Hex(5))	P97629	A0A0G2JUW8; P97629; A0A0G2JYN3	Isoform of P97629, Protein LOC100912445 OS=Rattus norvegicus GN=Lnpep PE=1 SV=1; Leucyl-cystinyl aminopeptidase OS=Rattus norvegicus GN=Lnpep PE=1 SV=1; Isoform of P97629, Protein LOC100912445 OS=Rattus norvegicus GN=LOC100912445 PE=1 SV=1	1	5	5	1133.12	5661.55	5661.54	3.08514	0	HCD	MS2	62.123	36.21	139.911	30841	30809	151208_Fusion_BP_L6Diff_glyco_Exp1.raw	6.25111	477.192	287.773	278.135	3.16498e-08	HexNAc(2)Hex(5)	635
FFPSMQPEIQDSDTSHLWHIPISYVTDGRNYSEYR	N-Term(TMT6plex); N30(HexNAc(2)Hex(8))	P97629	A0A0G2JUW8; P97629; A0A0G2JYN3	Isoform of P97629, Protein LOC100912445 OS=Rattus norvegicus GN=Lnpep PE=1 SV=1; Leucyl-cystinyl aminopeptidase OS=Rattus norvegicus GN=Lnpep PE=1 SV=1; Isoform of P97629, Protein LOC100912445 OS=Rattus norvegicus GN=LOC100912445 PE=1 SV=1	1	5	5	1230.35	6147.7	6147.69	1.64602	0	HCD	MS2		29.63	139.041	30415	30383	151208_Fusion_BP_L6Diff_glyco_Exp2.raw	1.33628	112.459	36.413	36.413	0.00577804	HexNAc(2)Hex(8)	635
FFPSMQPEIQDSDTSHLWHIPISYVTDGRNYSEYR	N-Term(TMT6plex); N30(HexNAc(4)Hex(3)Fuc(1))	P97629	A0A0G2JUW8; P97629; A0A0G2JYN3	Isoform of P97629, Protein LOC100912445 OS=Rattus norvegicus GN=Lnpep PE=1 SV=1; Leucyl-cystinyl aminopeptidase OS=Rattus norvegicus GN=Lnpep PE=1 SV=1; Isoform of P97629, Protein LOC100912445 OS=Rattus norvegicus GN=LOC100912445 PE=1 SV=1	1	6	6	982.623	5890.7	5889.65	179.243	1	HCD	MS2		30.45	135.79	29762	29729	151208_Fusion_BP_L6Diff_glyco_Exp1.raw	1.29857	192.199	64.7432	64.7432	0.00610958	HexNAc(4)Hex(3)Fuc(1)	635
FFPSMQPEIQDSDTSHLWHIPISYVTDGRNYSEYR	N-Term(TMT6plex); N30(HexNAc(4)Hex(4)Fuc(2)NeuGc(1))	P97629	A0A0G2JUW8; P97629; A0A0G2JYN3	Isoform of P97629, Protein LOC100912445 OS=Rattus norvegicus GN=Lnpep PE=1 SV=1; Leucyl-cystinyl aminopeptidase OS=Rattus norvegicus GN=Lnpep PE=1 SV=1; Isoform of P97629, Protein LOC100912445 OS=Rattus norvegicus GN=LOC100912445 PE=1 SV=1	1	5	5	1301.77	6504.83	6504.85	-2.99124	0	HCD	MS2	16.2439	17.79	144.336	31799	31752	151208_Fusion_BP_L6Diff_glyco_Exp2.raw	4.12085	258.212	192.47	32.6683	0.000543478	HexNAc(4)Hex(4)Fuc(2)NeuGc(1)	635
FFPSMQPEIQDSDTSHLWHIPISYVTDGRNYSEYR	N-Term(TMT6plex); N30(HexNAc(4)Hex(5)Fuc(3))	P97629	A0A0G2JUW8; P97629; A0A0G2JYN3	Isoform of P97629, Protein LOC100912445 OS=Rattus norvegicus GN=Lnpep PE=1 SV=1; Leucyl-cystinyl aminopeptidase OS=Rattus norvegicus GN=Lnpep PE=1 SV=1; Isoform of P97629, Protein LOC100912445 OS=Rattus norvegicus GN=LOC100912445 PE=1 SV=1	1	5	5	1302.18	6506.87	6505.87	153.322	1	EThcD	MS2	54.8848	29.27	143.391	31589	31556	151208_Fusion_BP_L6Diff_glyco_Exp3.raw	13.6363	667.381	631.059	631.059	2.75897e-15	HexNAc(4)Hex(5)Fuc(3)	635
FFPSMQPEIQDSDTSHLWHIPISYVTDGRNYSEYR	N-Term(TMT6plex); N30(HexNAc(4)Hex(5)Fuc(3))	P97629	A0A0G2JUW8; P97629; A0A0G2JYN3	Isoform of P97629, Protein LOC100912445 OS=Rattus norvegicus GN=Lnpep PE=1 SV=1; Leucyl-cystinyl aminopeptidase OS=Rattus norvegicus GN=Lnpep PE=1 SV=1; Isoform of P97629, Protein LOC100912445 OS=Rattus norvegicus GN=LOC100912445 PE=1 SV=1	1	5	5	1302.18	6506.87	6505.87	153.322	1	HCD	MS2	54.8848	29.27	143.378	31587	31556	151208_Fusion_BP_L6Diff_glyco_Exp3.raw	8.50235	508.08	435.936	435.936	2.04519e-10	HexNAc(4)Hex(5)Fuc(3)	635
FFPSMQPEIQDSDTSHLWHIPISYVTDGRNYSEYR	N-Term(TMT6plex); N30(HexNAc(6)Hex(6)Fuc(1))	P97629	A0A0G2JUW8; P97629; A0A0G2JYN3	Isoform of P97629, Protein LOC100912445 OS=Rattus norvegicus GN=Lnpep PE=1 SV=1; Leucyl-cystinyl aminopeptidase OS=Rattus norvegicus GN=Lnpep PE=1 SV=1; Isoform of P97629, Protein LOC100912445 OS=Rattus norvegicus GN=LOC100912445 PE=1 SV=1	1	5	5	1356.99	6780.94	6781.96	-150.832	-1	HCD	MS2	50.5294	14.66	144.518	32047	32014	151208_Fusion_BP_L6Diff_glyco_Exp1.raw	1.21422	105.136	75.2432	75.2432	0.00619915	HexNAc(6)Hex(6)Fuc(1)	635
FFPSMQPEIQDSDTSHLWHIPISYVTDGRNYSEYR	N-Term(TMT6plex); N30(HexNAc(8)Hex(4))	P97629	A0A0G2JUW8; P97629; A0A0G2JYN3	Isoform of P97629, Protein LOC100912445 OS=Rattus norvegicus GN=Lnpep PE=1 SV=1; Leucyl-cystinyl aminopeptidase OS=Rattus norvegicus GN=Lnpep PE=1 SV=1; Isoform of P97629, Protein LOC100912445 OS=Rattus norvegicus GN=LOC100912445 PE=1 SV=1	1	6	6	1120.34	6717.01	6717.96	-140.716	-1	HCD	MS2	68.706	27.94	134.716	29282	29253	151208_Fusion_BP_L6Diff_glyco_Exp2.raw	2.31825	222.477	152.585	152.585	0.0025719	HexNAc(8)Hex(4)	635
FFPSMQPEIQDSDTSHLWHIPISYVTDGRNYSEYR	N-Term(TMT6plex); N30(HexNAc(8)Hex(5)Fuc(1))	P97629	A0A0G2JUW8; P97629; A0A0G2JYN3	Isoform of P97629, Protein LOC100912445 OS=Rattus norvegicus GN=Lnpep PE=1 SV=1; Leucyl-cystinyl aminopeptidase OS=Rattus norvegicus GN=Lnpep PE=1 SV=1; Isoform of P97629, Protein LOC100912445 OS=Rattus norvegicus GN=LOC100912445 PE=1 SV=1	1	6	6	1172.02	7027.1	7026.07	146.614	1	HCD	MS2	58.8558	25.56	144.378	31811	31781	151208_Fusion_BP_L6Diff_glyco_Exp2.raw	5.18445	298.928	284.525	284.525	4.73553e-07	HexNAc(8)Hex(5)Fuc(1)	635
FFPSMQPEIQDSDTSHLWHIPISYVTDGRNYSEYRSVSLLDK	N-Term(TMT6plex); N30(HexNAc(3)Hex(3)); K42(TMT6plex)	P97629	A0A0G2JUW8; P97629; A0A0G2JYN3	Isoform of P97629, Protein LOC100912445 OS=Rattus norvegicus GN=Lnpep PE=1 SV=1; Leucyl-cystinyl aminopeptidase OS=Rattus norvegicus GN=Lnpep PE=1 SV=1; Isoform of P97629, Protein LOC100912445 OS=Rattus norvegicus GN=LOC100912445 PE=1 SV=1	2	6	6	1086.01	6511	6512.1	-167.51	-1	HCD	MS2	70.1691	18.61	144.472	32034	31986	151208_Fusion_BP_L6Diff_glyco_Exp1.raw	1.63391	118.839	118.839	118.839	0.00386018	HexNAc(3)Hex(3)	635
FFPSMQPEIQDSDTSHLWHIPISYVTDGRNYSEYRSVSLLDK	N-Term(TMT6plex); N30(HexNAc(3)Hex(4)Fuc(2)); K42(TMT6plex)	P97629	A0A0G2JUW8; P97629; A0A0G2JYN3	Isoform of P97629, Protein LOC100912445 OS=Rattus norvegicus GN=Lnpep PE=1 SV=1; Leucyl-cystinyl aminopeptidase OS=Rattus norvegicus GN=Lnpep PE=1 SV=1; Isoform of P97629, Protein LOC100912445 OS=Rattus norvegicus GN=LOC100912445 PE=1 SV=1	2	7	7	995.891	6965.19	6966.26	-153.902	-1	HCD	MS2	58.6579	26.83	134.713	29281	29253	151208_Fusion_BP_L6Diff_glyco_Exp2.raw	1.56542	157.876	131.06	0	0.00400759	HexNAc(3)Hex(4)Fuc(2)	635
FFPSMQPEIQDSDTSHLWHIPISYVTDGRNYSEYRSVSLLDK	N-Term(TMT6plex); N30(HexNAc(3)Hex(4)NeuAc(1)); K42(TMT6plex)	P97629	A0A0G2JUW8; P97629; A0A0G2JYN3	Isoform of P97629, Protein LOC100912445 OS=Rattus norvegicus GN=Lnpep PE=1 SV=1; Leucyl-cystinyl aminopeptidase OS=Rattus norvegicus GN=Lnpep PE=1 SV=1; Isoform of P97629, Protein LOC100912445 OS=Rattus norvegicus GN=LOC100912445 PE=1 SV=1	2	6	6	1161.53	6964.16	6965.24	-156.023	-1	HCD	MS2	60.3651	32.52	135.671	29730	29701	151208_Fusion_BP_L6Diff_glyco_Exp1.raw	2.52048	229.933	103.71	103.71	0.0017301	HexNAc(3)Hex(4)NeuAc(1)	635
FFPSMQPEIQDSDTSHLWHIPISYVTDGRNYSEYRSVSLLDK	N-Term(TMT6plex); N30(HexNAc(3)Hex(6)); K42(TMT6plex)	P97629	A0A0G2JUW8; P97629; A0A0G2JYN3	Isoform of P97629, Protein LOC100912445 OS=Rattus norvegicus GN=Lnpep PE=1 SV=1; Leucyl-cystinyl aminopeptidase OS=Rattus norvegicus GN=Lnpep PE=1 SV=1; Isoform of P97629, Protein LOC100912445 OS=Rattus norvegicus GN=LOC100912445 PE=1 SV=1	2	7	7	1000.47	6997.26	6998.25	-142.116	-1	HCD	MS2	90.9093	40.42	130.239	28100	28072	151208_Fusion_BP_L6Diff_glyco_Exp2.raw	1.53565	155.248	78.3902	78.3902	0.00417014	HexNAc(3)Hex(6)	635
FGHSPLINLTGGLSHASDVVLYHQHK	N-Term(TMT6plex); N8(HexNAc(4)Hex(4)Fuc(2)NeuGc(1)); K26(TMT6plex)	G3V928	G3V928	Protein Lrp1 OS=Rattus norvegicus GN=Lrp1 PE=1 SV=1	0	6	6	891.762	5345.54	5345.52	2.5639	0	EThcD	MS2	33.191	34.46	120.496	25529	25497	151208_Fusion_BP_L6Diff_glyco_Exp2.raw	9.34568	391.476	372.322	91.984	5.25502e-11	HexNAc(4)Hex(4)Fuc(2)NeuGc(1)	4119
FGHSPLINLTGGLSHASDVVLYHQHK	N-Term(TMT6plex); N8(HexNAc(4)Hex(5)Fuc(1)NeuAc(1)); K26(TMT6plex)	G3V928	G3V928	Protein Lrp1 OS=Rattus norvegicus GN=Lrp1 PE=1 SV=1	0	6	6	891.762	5345.54	5345.52	2.5639	0	HCD	MS2	33.191	34.46	120.483	25527	25497	151208_Fusion_BP_L6Diff_glyco_Exp2.raw	20.8405	1124.92	911.895	15.4438	2.25417e-22	HexNAc(4)Hex(5)Fuc(1)NeuAc(1)	4119
FGHSPLINLTGGLSHASDVVLYHQHK	N-Term(TMT6plex); N8(HexNAc(5)Hex(6)NeuGc(1)); K26(TMT6plex)	G3V928	G3V928	Protein Lrp1 OS=Rattus norvegicus GN=Lrp1 PE=1 SV=1	0	7	7	797.962	5579.69	5580.59	-161.545	-1	EThcD	MS2	67.027	53.47	117.712	24968	24919	151208_Fusion_BP_L6Diff_glyco_Exp1.raw	4.77072	171.45	171.45	171.45	1.28474e-06	HexNAc(5)Hex(6)NeuGc(1)	4119
FGHSPLINLTGGLSHASDVVLYHQHK	N-Term(TMT6plex); N8(HexNAc(5)Hex(6)NeuGc(1)); K26(TMT6plex)	G3V928	G3V928	Protein Lrp1 OS=Rattus norvegicus GN=Lrp1 PE=1 SV=1	0	7	7	797.962	5579.69	5580.59	-161.545	-1	HCD	MS2	67.027	53.47	117.699	24966	24919	151208_Fusion_BP_L6Diff_glyco_Exp1.raw	7.63166	527.501	464.318	464.318	1.37546e-09	HexNAc(5)Hex(6)NeuGc(1)	4119
FGHSPLINLTGGLSHASDVVLYHQHK	N-Term(TMT6plex); N8(HexNAc(6)Hex(4)Fuc(2)); K26(TMT6plex)	G3V928	G3V928	Protein Lrp1 OS=Rattus norvegicus GN=Lrp1 PE=1 SV=1	0	7	7	778.815	5445.66	5444.59	196.139	1	EThcD	MS2	41.321	45.18	112.169	23315	23281	151208_Fusion_BP_L6Diff_glyco_Exp2.raw	5.10095	151.019	151.019	151.019	6.18312e-07	HexNAc(6)Hex(4)Fuc(2)	4119
FGHSPLINLTGGLSHASDVVLYHQHK	N-Term(TMT6plex); N8(HexNAc(6)Hex(4)Fuc(2)); K26(TMT6plex)	G3V928	G3V928	Protein Lrp1 OS=Rattus norvegicus GN=Lrp1 PE=1 SV=1	0	7	7	778.815	5445.66	5444.59	196.139	1	HCD	MS2	41.321	45.18	112.158	23313	23281	151208_Fusion_BP_L6Diff_glyco_Exp2.raw	5.72974	391.896	303.071	303.071	1.37906e-07	HexNAc(6)Hex(4)Fuc(2)	4119
FGHSPLINLTGGLSHASDVVLYHQHK	N-Term(TMT6plex); N8(HexNAc(6)Hex(5)Fuc(2)); K26(TMT6plex)	G3V928	G3V928	Protein Lrp1 OS=Rattus norvegicus GN=Lrp1 PE=1 SV=1	0	7	7	801.97	5607.74	5606.65	196.017	1	HCD	MS2	19.4957	54.33	109.255	22540	22507	151208_Fusion_BP_L6Diff_glyco_Exp2.raw	2.3921	239.032	205.012	205.012	0.00215157	HexNAc(6)Hex(5)Fuc(2)	4119
FGHSPLINLTGGLSHASDVVLYHQHK	N-Term(TMT6plex); N8(HexNAc(8)Hex(5)); K26(TMT6plex)	G3V928	G3V928	Protein Lrp1 OS=Rattus norvegicus GN=Lrp1 PE=1 SV=1	0	7	7	817.969	5719.74	5720.69	-165.824	-1	HCD	MS2	61.0988	36.84	111.722	23197	23167	151208_Fusion_BP_L6Diff_glyco_Exp2.raw	6.03264	520.83	356.982	5.5218	6.13749e-08	HexNAc(8)Hex(5)	4119
FGHSPLINLTGGLSHASDVVLYHQHKQPEVTNPCDRK	N-Term(TMT6plex); N8(HexNAc(5)Hex(6)NeuGc(1)); K26(TMT6plex); C34(Carbamidomethyl); K37(TMT6plex)	G3V928	G3V928	Protein Lrp1 OS=Rattus norvegicus GN=Lrp1 PE=1 SV=1	2	8	8	892.562	7133.44	7134.38	-130.903	-1	HCD	MS2	32.2324	30.75	119.016	25179	25127	151208_Fusion_BP_L6Diff_glyco_Exp3.raw	1.09108	127.343	83.5843	83.5843	0.00720652	HexNAc(5)Hex(6)NeuGc(1)	4119
FGTCSQLCNNTK	N-Term(TMT6plex); C4(Carbamidomethyl); C8(Carbamidomethyl); N9(HexNAc(2)Hex(5)); K12(TMT6plex)	G3V928	G3V928	Protein Lrp1 OS=Rattus norvegicus GN=Lrp1 PE=1 SV=1	0	3	3	1035.46	3104.37	3104.37	1.89994	0	EThcD	MS2	3.75186	24.92	75.8817	13819	13772	151208_Fusion_BP_L6Diff_glyco_Exp1.raw	7.44796	281.182	262.667	262.667	4.65987e-09	HexNAc(2)Hex(5)	3832
FGTCSQLCNNTK	N-Term(TMT6plex); C4(Carbamidomethyl); C8(Carbamidomethyl); N9(HexNAc(2)Hex(5)); K12(TMT6plex)	G3V928	G3V928	Protein Lrp1 OS=Rattus norvegicus GN=Lrp1 PE=1 SV=1	0	3	3	1035.46	3104.37	3104.37	1.89994	0	HCD	MS2	3.75186	24.92	75.8688	13816	13772	151208_Fusion_BP_L6Diff_glyco_Exp1.raw	8.31429	497.427	405.416	405.416	3.43809e-10	HexNAc(2)Hex(5)	3832
FGTCSQLCNNTK	N-Term(TMT6plex); C4(Carbamidomethyl); C8(Carbamidomethyl); N9(HexNAc(2)Hex(8)); K12(TMT6plex)	G3V928	G3V928	Protein Lrp1 OS=Rattus norvegicus GN=Lrp1 PE=1 SV=1	0	3	3	1197.51	3590.52	3590.53	-1.49159	0	EThcD	MS2	11.3348	62.32	74.3816	13291	13241	151208_Fusion_BP_L6Diff_glyco_Exp2.raw	7.90241	289.333	274.808	274.808	2.12256e-09	HexNAc(2)Hex(8)	3832
FGTCSQLCNNTK	N-Term(TMT6plex); C4(Carbamidomethyl); C8(Carbamidomethyl); N9(HexNAc(2)Hex(8)); K12(TMT6plex)	G3V928	G3V928	Protein Lrp1 OS=Rattus norvegicus GN=Lrp1 PE=1 SV=1	0	3	3	1197.51	3590.52	3590.53	-1.49159	0	HCD	MS2	11.3348	62.32	74.3648	13289	13241	151208_Fusion_BP_L6Diff_glyco_Exp2.raw	8.34062	569.369	446.526	446.526	3.35246e-10	HexNAc(2)Hex(8)	3832
FGTCSQLCNNTK	N-Term(TMT6plex); C4(Carbamidomethyl); C8(Carbamidomethyl); N9(HexNAc(3)Hex(6)); K12(TMT6plex)	G3V928	G3V928	Protein Lrp1 OS=Rattus norvegicus GN=Lrp1 PE=1 SV=1	0	3	3	1157.17	3469.5	3469.5	-0.12783	0	EThcD	MS2	12.3602	37.64	75.4639	13704	13660	151208_Fusion_BP_L6Diff_glyco_Exp1.raw	7.11225	318.892	253.38	253.38	9.92205e-09	HexNAc(3)Hex(6)	3832
FGTCSQLCNNTK	N-Term(TMT6plex); C4(Carbamidomethyl); C8(Carbamidomethyl); N9(HexNAc(3)Hex(6)); K12(TMT6plex)	G3V928	G3V928	Protein Lrp1 OS=Rattus norvegicus GN=Lrp1 PE=1 SV=1	0	3	3	1157.17	3469.5	3469.5	-0.12783	0	HCD	MS2	12.3602	37.64	75.4505	13702	13660	151208_Fusion_BP_L6Diff_glyco_Exp1.raw	6.62289	480.667	367.186	367.186	1.10612e-08	HexNAc(3)Hex(6)	3832
FGTCSQLCNNTK	N-Term(TMT6plex); C4(Carbamidomethyl); C8(Carbamidomethyl); N9(HexNAc(3)Hex(6)NeuAc(1)); K12(TMT6plex)	G3V928	G3V928	Protein Lrp1 OS=Rattus norvegicus GN=Lrp1 PE=1 SV=1	0	3	3	1254.2	3760.6	3760.6	0.21793	0	EThcD	MS2	37.9213	44.01	82.3111	15423	15376	151208_Fusion_BP_L6Diff_glyco_Exp2.raw	6.58676	281.117	130.384	130.384	3.23581e-08	HexNAc(3)Hex(6)NeuAc(1)	3832
FGTCSQLCNNTK	N-Term(TMT6plex); C4(Carbamidomethyl); C8(Carbamidomethyl); N9(HexNAc(3)Hex(6)NeuAc(1)); K12(TMT6plex)	G3V928	G3V928	Protein Lrp1 OS=Rattus norvegicus GN=Lrp1 PE=1 SV=1	0	3	3	1254.2	3760.6	3760.6	0.21793	0	HCD	MS2	37.9213	44.01	82.3004	15421	15376	151208_Fusion_BP_L6Diff_glyco_Exp2.raw	1.86771	213.975	95.6705	95.6705	0.00318907	HexNAc(3)Hex(6)NeuAc(1)	3832
FGTCSQLCNNTKGGHLCSCAR	N-Term(TMT6plex); C4(Carbamidomethyl); C8(Carbamidomethyl); N9(HexNAc(5)Hex(8)); K12(TMT6plex); C17(Carbamidomethyl); C19(Carbamidomethyl)	G3V928	G3V928	Protein Lrp1 OS=Rattus norvegicus GN=Lrp1 PE=1 SV=1	1	5	5	1040.46	5198.28	5198.18	19.1734	0	HCD	MS2	76.5643	51.42	75.3914	13565	13536	151208_Fusion_BP_L6Diff_glyco_Exp2.raw	1.62457	176.125	176.125	176.125	0.00386018	HexNAc(5)Hex(8)	3832
FIFSLPPEIIHNPNFTVR	N-Term(TMT6plex); N14(HexNAc(2)Hex(6))	F1MAH6	F1MAH6	Protein Cdh11 OS=Rattus norvegicus GN=Cdh11 PE=1 SV=1	0	3	3	1250.27	3748.81	3748.79	3.83714	0	HCD	MS2	47.41	32.7	148.097	32782	32734	151208_Fusion_BP_L6Diff_glyco_Exp2.raw	5.6839	373.355	255.305	255.305	1.62802e-07	HexNAc(2)Hex(6)	527
FIFSLPPEIIHNPNFTVR	N-Term(TMT6plex); N14(HexNAc(2)Hex(7))	F1MAH6	F1MAH6	Protein Cdh11 OS=Rattus norvegicus GN=Cdh11 PE=1 SV=1	0	3	3	1304.29	3910.84	3910.85	-1.02664	0	EThcD	MS2	14.2509	38.59	146.725	32466	32432	151208_Fusion_BP_L6Diff_glyco_Exp3.raw	4.66714	183.97	183.97	183.97	1.64216e-06	HexNAc(2)Hex(7)	527
FIFSLPPEIIHNPNFTVR	N-Term(TMT6plex); N14(HexNAc(2)Hex(7))	F1MAH6	F1MAH6	Protein Cdh11 OS=Rattus norvegicus GN=Cdh11 PE=1 SV=1	0	3	3	1304.29	3910.84	3910.85	-1.02664	0	HCD	MS2	14.2509	38.59	146.714	32464	32432	151208_Fusion_BP_L6Diff_glyco_Exp3.raw	15.0186	807.291	609.647	609.647	1.28559e-16	HexNAc(2)Hex(7)	527
FIFSLPPEIIHNPNFTVR	N-Term(TMT6plex); N14(HexNAc(2)Hex(8))	F1MAH6	F1MAH6	Protein Cdh11 OS=Rattus norvegicus GN=Cdh11 PE=1 SV=1	0	4	4	1018.98	4072.91	4072.9	1.64149	0	EThcD	MS2	11.2301	30.67	147.099	32520	32479	151208_Fusion_BP_L6Diff_glyco_Exp2.raw	15.5958	760.333	591.676	591.676	4.70004e-17	HexNAc(2)Hex(8)	527
FIFSLPPEIIHNPNFTVR	N-Term(TMT6plex); N14(HexNAc(2)Hex(8))	F1MAH6	F1MAH6	Protein Cdh11 OS=Rattus norvegicus GN=Cdh11 PE=1 SV=1	0	4	4	1018.98	4072.91	4072.9	1.64149	0	HCD	MS2	11.2301	30.67	147.086	32518	32479	151208_Fusion_BP_L6Diff_glyco_Exp2.raw	17.1793	934.642	540.703	540.703	1.00545e-18	HexNAc(2)Hex(8)	527
FIFSLPPEIIHNPNFTVR	N-Term(TMT6plex); N14(HexNAc(2)Hex(9))	F1MAH6	F1MAH6	Protein Cdh11 OS=Rattus norvegicus GN=Cdh11 PE=1 SV=1	0	3	3	1412.66	4235.95	4234.95	236.293	1	HCD	MS2	45.1042	25.6	146.962	32487	32448	151208_Fusion_BP_L6Diff_glyco_Exp2.raw	5.87915	399.317	229.708	24.6865	8.8991e-08	HexNAc(2)Hex(9)	527
FIFSLPPEIIHNPNFTVR	N-Term(TMT6plex); N14(HexNAc(6)Hex(4))	F1MAH6	F1MAH6	Protein Cdh11 OS=Rattus norvegicus GN=Cdh11 PE=1 SV=1	0	3	3	1412.67	4235.98	4237	-241.708	-1	HCD	MS2	34.3872	21.28	147.1	32725	32668	151208_Fusion_BP_L6Diff_glyco_Exp1.raw	5.78729	475.788	270.226	2.60761	1.16804e-07	HexNAc(6)Hex(4)	527
FINHTVGNKTK	N-Term(TMT6plex); N8(HexNAc(2)Hex(8)); K9(TMT6plex); K11(TMT6plex)	Q9WTN5	Q9WTN5; A0A0G2K2X9; A0A0G2K997	Two pore calcium channel protein 1 OS=Rattus norvegicus GN=Tpcn1 PE=1 SV=2; Isoform of Q9WTN5, Two pore calcium channel protein 1 OS=Rattus norvegicus GN=Tpcn1 PE=1 SV=1; Isoform of Q9WTN5, Two pore calcium channel protein 1 OS=Rattus norvegicus GN=Tpcn1 PE=1 SV=1	1	5	5	730.558	3648.76	3648.76	0.704769	0	HCD	MS2	43.447	64.84	83.5211	15864	15829	151208_Fusion_BP_L6Diff_glyco_Exp1.raw	3.22275	245.589	214.175	6.32	0.00101911	HexNAc(2)Hex(8)	610
FINYNQTVSR	N-Term(TMT6plex); N5(HexNAc(2)Hex(10))	D4A994	D4A994	Protein Emc1 OS=Rattus norvegicus GN=Emc1 PE=1 SV=1	0	3	3	1166.5	3497.47	3497.48	-1.20887	0	EThcD	MS2	4.7622	56.65	80.8742	15156	15103	151208_Fusion_BP_L6Diff_glyco_Exp1.raw	1.61864	174.813	12.3001	12.3001	0.00545058	HexNAc(2)Hex(10)	909
FINYNQTVSR	N-Term(TMT6plex); N5(HexNAc(2)Hex(9))	D4A994	D4A994	Protein Emc1 OS=Rattus norvegicus GN=Emc1 PE=1 SV=1	0	3	3	1112.48	3335.43	3335.42	0.625623	0	EThcD	MS2	1.0434	28.67	80.7576	15006	14954	151208_Fusion_BP_L6Diff_glyco_Exp2.raw	8.37952	342.636	261.344	261.344	7.82877e-10	HexNAc(2)Hex(9)	909
FINYNQTVSR	N-Term(TMT6plex); N5(HexNAc(2)Hex(9))	D4A994	D4A994	Protein Emc1 OS=Rattus norvegicus GN=Emc1 PE=1 SV=1	0	3	3	1112.48	3335.43	3335.42	1.28439	0	HCD	MS2	1.41548	29.07	79.3334	14632	14579	151208_Fusion_BP_L6Diff_glyco_Exp3.raw	13.6987	776.688	535.71	535.71	1.98253e-15	HexNAc(2)Hex(9)	909
FINYNQTVSR	N-Term(TMT6plex); N5(HexNAc(7)Hex(7)Fuc(1)NeuAc(2))	D4A994	D4A994	Protein Emc1 OS=Rattus norvegicus GN=Emc1 PE=1 SV=1	0	4	4	1189.26	4754.03	4754.96	-196.722	-1	EThcD	MS2	88.4531	22.21	79.7811	14743	14691	151208_Fusion_BP_L6Diff_glyco_Exp2.raw	2.76575	210.721	137.583	137.583	0.00139925	HexNAc(7)Hex(7)Fuc(1)NeuAc(2)	909
FKLDWLGNCSGLNDESYGYK	N-Term(TMT6plex); K2(TMT6plex); N8(HexNAc(4)Hex(4)Fuc(2)NeuGc(1)); C9(Carbamidomethyl); K20(TMT6plex)	P07340	P07340	Sodium/potassium-transporting ATPase subunit beta-1 OS=Rattus norvegicus GN=Atp1b1 PE=1 SV=1	1	3	3	1705.44	5114.29	5113.3	193.832	1	HCD	MS2	34.4802	19.56	134.298	29366	29336	151208_Fusion_BP_L6Diff_glyco_Exp1.raw	4.64657	235.32	204.273	22.8149	1.40016e-06	HexNAc(4)Hex(4)Fuc(2)NeuGc(1)	151
FKLDWLGNCSGLNDESYGYK	N-Term(TMT6plex); K2(TMT6plex); N8(HexNAc(4)Hex(5)Fuc(1)NeuAc(1)NeuGc(1)); C9(Carbamidomethyl); K20(TMT6plex)	P07340	P07340	Sodium/potassium-transporting ATPase subunit beta-1 OS=Rattus norvegicus GN=Atp1b1 PE=1 SV=1	1	4	4	1356.11	5421.42	5420.39	190.336	1	EThcD	MS2	34.3454	25.19	141.677	31103	31068	151208_Fusion_BP_L6Diff_glyco_Exp2.raw	5.30931	249.46	109.002	109.002	3.91978e-07	HexNAc(4)Hex(5)Fuc(1)NeuAc(1)NeuGc(1)	151
FKLDWLGNCSGLNDESYGYK	N-Term(TMT6plex); K2(TMT6plex); N8(HexNAc(4)Hex(5)Fuc(1)NeuAc(1)NeuGc(1)); C9(Carbamidomethyl); K20(TMT6plex)	P07340	P07340	Sodium/potassium-transporting ATPase subunit beta-1 OS=Rattus norvegicus GN=Atp1b1 PE=1 SV=1	1	4	4	1356.11	5421.42	5420.39	190.336	1	HCD	MS2	34.3454	25.19	141.664	31101	31068	151208_Fusion_BP_L6Diff_glyco_Exp2.raw	5.04998	403.476	240.883	240.883	6.27956e-07	HexNAc(4)Hex(5)Fuc(1)NeuAc(1)NeuGc(1)	151
FLGNQVLSYGQNLSFSFR	N-Term(TMT6plex); N12(HexNAc(2)Hex(6))	F1MAA7	F1MAA7	Protein Lamc1 OS=Rattus norvegicus GN=Lamc1 PE=1 SV=1	0	3	3	1228.9	3684.67	3684.69	-4.06195	0	EThcD	MS2	100	43.27	145.411	32280	32236	151208_Fusion_BP_L6Diff_glyco_Exp1.raw	3.89036	210.35	143.644	143.644	0.000535619	HexNAc(2)Hex(6)	563
FLGNQVLSYGQNLSFSFR	N-Term(TMT6plex); N12(HexNAc(2)Hex(6))	F1MAA7	F1MAA7	Protein Lamc1 OS=Rattus norvegicus GN=Lamc1 PE=1 SV=1	0	3	3	1228.9	3684.67	3684.69	-4.06195	0	HCD	MS2	100	43.27	145.4	32278	32236	151208_Fusion_BP_L6Diff_glyco_Exp1.raw	4.67509	362.229	226.515	226.515	1.318e-06	HexNAc(2)Hex(6)	563
FLGNQVLSYGQNLSFSFR	N-Term(TMT6plex); N12(HexNAc(2)Hex(8))	F1MAA7	F1MAA7	Protein Lamc1 OS=Rattus norvegicus GN=Lamc1 PE=1 SV=1	0	3	3	1337.27	4009.79	4008.79	249.267	1	EThcD	MS2	74.7122	23.81	144.302	31789	31752	151208_Fusion_BP_L6Diff_glyco_Exp2.raw	5.31388	208.657	164.838	28.2533	3.86216e-07	HexNAc(2)Hex(8)	563
FLGNQVLSYGQNLSFSFR	N-Term(TMT6plex); N12(HexNAc(2)Hex(8))	F1MAA7	F1MAA7	Protein Lamc1 OS=Rattus norvegicus GN=Lamc1 PE=1 SV=1	0	3	3	1337.27	4009.79	4008.79	249.267	1	HCD	MS2	74.7122	23.81	144.289	31787	31752	151208_Fusion_BP_L6Diff_glyco_Exp2.raw	6.95127	520.065	371.753	23.0865	3.73392e-09	HexNAc(2)Hex(8)	563
FLQSAEFFNYTVR	N-Term(TMT6plex); N9(HexNAc(2)Hex(6))	Q5U367	Q5U367	Procollagen-lysine,2-oxoglutarate 5-dioxygenase 3 OS=Rattus norvegicus GN=Plod3 PE=2 SV=1	0	3	3	1077.15	3229.44	3229.44	0.570587	0	HCD	MS2	26.9908	53.51	131.727	28490	28457	151208_Fusion_BP_L6Diff_glyco_Exp2.raw	5.87025	516.679	325.54	325.54	9.20871e-08	HexNAc(2)Hex(6)	58
FNHTDR	N-Term(TMT6plex); N2(HexNAc(2)Hex(6))	Q5BJT4	Q5BJT4	Thioredoxin domain-containing protein 15 OS=Rattus norvegicus GN=Txndc15 PE=2 SV=1	0	3	3	799.687	2397.05	2397	18.9064	0	HCD	MS2	11.2979	4.31	44.3766	5502	5460	151208_Fusion_BP_L6Diff_glyco_Exp1.raw	1.53583	240.55	16.2232	16.2232	0.00417014	HexNAc(2)Hex(6)	260
FNHTDRTLETLK	N-Term(TMT6plex); N2(HexNAc(2)Hex(8)); K12(TMT6plex)	Q5BJT4	Q5BJT4	Thioredoxin domain-containing protein 15 OS=Rattus norvegicus GN=Txndc15 PE=2 SV=1	1	4	4	909.673	3635.67	3635.67	-0.214317	0	EThcD	MS2	22.9832	35.15	76.2391	13794	13742	151208_Fusion_BP_L6Diff_glyco_Exp2.raw	5.42878	279.138	154.384	154.384	3.11337e-07	HexNAc(2)Hex(8)	260
FNHTDRTLETLK	N-Term(TMT6plex); N2(HexNAc(2)Hex(8)); K12(TMT6plex)	Q5BJT4	Q5BJT4	Thioredoxin domain-containing protein 15 OS=Rattus norvegicus GN=Txndc15 PE=2 SV=1	1	4	4	909.673	3635.67	3635.67	-0.214317	0	HCD	MS2	22.9832	35.15	76.2288	13792	13742	151208_Fusion_BP_L6Diff_glyco_Exp2.raw	6.00145	496.837	276.17	276.17	6.66163e-08	HexNAc(2)Hex(8)	260
FNISLQK	N-Term(TMT6plex); N2(HexNAc(4)Hex(7)); K7(TMT6plex)	F1LV44	F1LV44	Protein Tenm3 OS=Rattus norvegicus GN=Tenm3 PE=4 SV=3	0	3	3	1085.51	3254.51	3254.5	4.63465	0	HCD	MS2	49.3105	79.45	100.948	20384	20332	151208_Fusion_BP_L6Diff_glyco_Exp3.raw	4.7829	526.824	235.721	235.721	1.03413e-06	HexNAc(4)Hex(7)	248
FNSTEYQVVTRVDK	N-Term(TMT6plex); N2(HexNAc(2)Hex(5)); K14(TMT6plex)	G3V928	G3V928	Protein Lrp1 OS=Rattus norvegicus GN=Lrp1 PE=1 SV=1	1	3	3	1120.88	3360.62	3360.6	7.28438	0	HCD	MS2	74.1066	79.02	94.4088	18777	18734	151208_Fusion_BP_L6Diff_glyco_Exp1.raw	0.838113	211.354	49.6783	49.6783	0.00857351	HexNAc(2)Hex(5)	446
FNSTLGPSEEQEK	N-Term(TMT6plex); N2(HexNAc(2)Hex(8)); K13(TMT6plex)	D3Z9E1	D3Z9E1	Elastin microfibril interfacer 1 (Predicted), isoform CRA_b OS=Rattus norvegicus GN=Emilin1 PE=1 SV=1	0	3	3	1209.54	3626.6	3626.59	2.29326	0	HCD	MS2	0.365242	18.12	62.599	10163	10107	151208_Fusion_BP_L6Diff_glyco_Exp2.raw	1.53281	125.561	32.3979	32.3979	0.00435414	HexNAc(2)Hex(8)	298
FNVSLTVK	N-Term(TMT6plex); N2(HexNAc(2)Hex(8)); K8(TMT6plex)	P18614	P18614	Integrin alpha-1 OS=Rattus norvegicus GN=Itga1 PE=1 SV=1	0	3	3	1023.48	3068.43	3068.43	0.490038	0	HCD	MS2	39.5128	60.11	105.859	21686	21644	151208_Fusion_BP_L6Diff_glyco_Exp3.raw	3.52341	332.694	195.683	195.683	0.000784724	HexNAc(2)Hex(8)	838
FQLLNFSSSELK	N-Term(TMT6plex); N5(HexNAc(4)Hex(4)Fuc(2)NeuAc(1)); K12(TMT6plex)	F7EYW4	F7EYW4; A0A0G2JUT1	Protein Cadm1 OS=Rattus norvegicus GN=Cadm1 PE=1 SV=1; Isoform of F7EYW4, Protein Cadm1 OS=Rattus norvegicus GN=Cadm1 PE=1 SV=1	0	3	3	1305.6	3914.77	3914.81	-9.21265	0	EThcD	MS2	17.8108	48.57	134.662	29268	29222	151208_Fusion_BP_L6Diff_glyco_Exp2.raw	6.44641	373.943	261.195	261.195	4.12399e-08	HexNAc(4)Hex(4)Fuc(2)NeuAc(1)	70
FQLLNFSSSELK	N-Term(TMT6plex); N5(HexNAc(4)Hex(4)Fuc(2)NeuAc(1)); K12(TMT6plex)	F7EYW4	F7EYW4; A0A0G2JUT1	Protein Cadm1 OS=Rattus norvegicus GN=Cadm1 PE=1 SV=1; Isoform of F7EYW4, Protein Cadm1 OS=Rattus norvegicus GN=Cadm1 PE=1 SV=1	0	3	3	1305.6	3914.77	3914.81	-9.21265	0	HCD	MS2	17.8108	48.57	134.651	29266	29222	151208_Fusion_BP_L6Diff_glyco_Exp2.raw	12.0519	716.898	553.469	553.469	8.65306e-14	HexNAc(4)Hex(4)Fuc(2)NeuAc(1)	70
FQLLNFSSSELK	N-Term(TMT6plex); N5(HexNAc(4)Hex(5)Fuc(1)NeuAc(1)NeuGc(1)); K12(TMT6plex)	F7EYW4	F7EYW4; A0A0G2JUT1	Protein Cadm1 OS=Rattus norvegicus GN=Cadm1 PE=1 SV=1; Isoform of F7EYW4, Protein Cadm1 OS=Rattus norvegicus GN=Cadm1 PE=1 SV=1	0	4	4	1060.49	4238.92	4237.89	242.436	1	HCD	MS2	25.4237	24.55	153.897	34356	34326	151208_Fusion_BP_L6Diff_glyco_Exp3.raw	7.42241	557.301	380.739	380.739	1.76046e-09	HexNAc(4)Hex(5)Fuc(1)NeuAc(1)NeuGc(1)	70
FQLLNFSSSELK	N-Term(TMT6plex); N5(HexNAc(4)Hex(5)Fuc(1)NeuAc(2)); K12(TMT6plex)	F7EYW4	F7EYW4; A0A0G2JUT1	Protein Cadm1 OS=Rattus norvegicus GN=Cadm1 PE=1 SV=1; Isoform of F7EYW4, Protein Cadm1 OS=Rattus norvegicus GN=Cadm1 PE=1 SV=1	0	3	3	1407.64	4220.92	4221.9	-231.929	-1	EThcD	MS2	11.0039	29.21	144.989	32169	32128	151208_Fusion_BP_L6Diff_glyco_Exp1.raw	4.20632	220.654	106.427	1.61605	0.000535619	HexNAc(4)Hex(5)Fuc(1)NeuAc(2)	70
FQLLNFSSSELK	N-Term(TMT6plex); N5(HexNAc(4)Hex(5)Fuc(1)NeuAc(2)); K12(TMT6plex)	F7EYW4	F7EYW4; A0A0G2JUT1	Protein Cadm1 OS=Rattus norvegicus GN=Cadm1 PE=1 SV=1; Isoform of F7EYW4, Protein Cadm1 OS=Rattus norvegicus GN=Cadm1 PE=1 SV=1	0	3	3	1407.97	4221.91	4221.9	2.35807	0	HCD	MS2	48.1341	31.18	143.902	31723	31685	151208_Fusion_BP_L6Diff_glyco_Exp3.raw	7.86864	580.155	322.387	32.3467	9.87916e-10	HexNAc(4)Hex(5)Fuc(1)NeuAc(2)	70
FQLLNFSSSELK	N-Term(TMT6plex); N5(HexNAc(4)Hex(5)Fuc(3)); K12(TMT6plex)	F7EYW4	F7EYW4; A0A0G2JUT1	Protein Cadm1 OS=Rattus norvegicus GN=Cadm1 PE=1 SV=1; Isoform of F7EYW4, Protein Cadm1 OS=Rattus norvegicus GN=Cadm1 PE=1 SV=1	0	4	4	983.705	3931.8	3931.82	-6.10154	0	HCD	MS2	91.5007	19.51	144.091	31934	31901	151208_Fusion_BP_L6Diff_glyco_Exp1.raw	2.08273	237.853	172.625	172.625	0.00318907	HexNAc(4)Hex(5)Fuc(3)	70
FQLLNFSSSELK	N-Term(TMT6plex); N5(HexNAc(4)Hex(5)Fuc(3)NeuAc(1)); K12(TMT6plex)	F7EYW4	F7EYW4; A0A0G2JUT1	Protein Cadm1 OS=Rattus norvegicus GN=Cadm1 PE=1 SV=1; Isoform of F7EYW4, Protein Cadm1 OS=Rattus norvegicus GN=Cadm1 PE=1 SV=1	0	3	3	1407.97	4221.91	4222.92	-239.277	-1	EThcD	MS2	48.1341	31.18	143.915	31725	31685	151208_Fusion_BP_L6Diff_glyco_Exp3.raw	6.69311	313.462	192.327	24.8349	2.53506e-08	HexNAc(4)Hex(5)Fuc(3)NeuAc(1)	70
FQLLNFSSSELK	N-Term(TMT6plex); N5(HexNAc(4)Hex(5)Fuc(3)NeuAc(1)); K12(TMT6plex)	F7EYW4	F7EYW4; A0A0G2JUT1	Protein Cadm1 OS=Rattus norvegicus GN=Cadm1 PE=1 SV=1; Isoform of F7EYW4, Protein Cadm1 OS=Rattus norvegicus GN=Cadm1 PE=1 SV=1	0	4	4	1056.23	4221.91	4222.92	-239.352	-1	HCD	MS2	28.0286	19.74	155.561	34724	34696	151208_Fusion_BP_L6Diff_glyco_Exp2.raw	4.40364	354.265	219.828	30.8347	0.000286205	HexNAc(4)Hex(5)Fuc(3)NeuAc(1)	70
FQLLNFSSSELK	N-Term(TMT6plex); N5(HexNAc(4)Hex(6)Fuc(2)); K12(TMT6plex)	F7EYW4	F7EYW4; A0A0G2JUT1	Protein Cadm1 OS=Rattus norvegicus GN=Cadm1 PE=1 SV=1; Isoform of F7EYW4, Protein Cadm1 OS=Rattus norvegicus GN=Cadm1 PE=1 SV=1	0	3	3	1316.61	3947.83	3947.82	3.02228	0	EThcD	MS2	11.1274	48.23	144.586	31863	31830	151208_Fusion_BP_L6Diff_glyco_Exp2.raw	6.43363	330.716	203.29	203.29	4.38419e-08	HexNAc(4)Hex(6)Fuc(2)	70
FQLLNFSSSELK	N-Term(TMT6plex); N5(HexNAc(4)Hex(6)Fuc(2)); K12(TMT6plex)	F7EYW4	F7EYW4; A0A0G2JUT1	Protein Cadm1 OS=Rattus norvegicus GN=Cadm1 PE=1 SV=1; Isoform of F7EYW4, Protein Cadm1 OS=Rattus norvegicus GN=Cadm1 PE=1 SV=1	0	3	3	1316.61	3947.83	3947.82	3.02228	0	HCD	MS2	11.1274	48.23	144.572	31861	31830	151208_Fusion_BP_L6Diff_glyco_Exp2.raw	10.4138	646.612	496.246	496.246	2.29698e-12	HexNAc(4)Hex(6)Fuc(2)	70
FQLLNFSSSELK	N-Term(TMT6plex); N5(HexNAc(4)Hex(6)Fuc(3)); K12(TMT6plex)	F7EYW4	F7EYW4; A0A0G2JUT1	Protein Cadm1 OS=Rattus norvegicus GN=Cadm1 PE=1 SV=1; Isoform of F7EYW4, Protein Cadm1 OS=Rattus norvegicus GN=Cadm1 PE=1 SV=1	0	3	3	1364.96	4092.86	4093.88	-247.507	-1	EThcD	MS2	55.6343	23.7	143.317	31570	31530	151208_Fusion_BP_L6Diff_glyco_Exp3.raw	2.14495	125.473	77.3402	6.18427	0.00489596	HexNAc(4)Hex(6)Fuc(3)	70
FQLLNFSSSELK	N-Term(TMT6plex); N5(HexNAc(5)Hex(6)Fuc(1)NeuAc(2)); K12(TMT6plex)	F7EYW4	F7EYW4; A0A0G2JUT1	Protein Cadm1 OS=Rattus norvegicus GN=Cadm1 PE=1 SV=1; Isoform of F7EYW4, Protein Cadm1 OS=Rattus norvegicus GN=Cadm1 PE=1 SV=1	0	3	3	1529.36	4586.06	4587.03	-210.938	-1	EThcD	MS2	23.3286	16.68	142.52	31361	31329	151208_Fusion_BP_L6Diff_glyco_Exp3.raw	2.35151	114.622	64.6895	64.6895	0.00383959	HexNAc(5)Hex(6)Fuc(1)NeuAc(2)	70
FQLLNFSSSELK	N-Term(TMT6plex); N5(HexNAc(5)Hex(6)Fuc(1)NeuAc(2)); K12(TMT6plex)	F7EYW4	F7EYW4; A0A0G2JUT1	Protein Cadm1 OS=Rattus norvegicus GN=Cadm1 PE=1 SV=1; Isoform of F7EYW4, Protein Cadm1 OS=Rattus norvegicus GN=Cadm1 PE=1 SV=1	0	3	3	1529.36	4586.06	4587.03	-210.938	-1	HCD	MS2	23.3286	16.68	142.506	31359	31329	151208_Fusion_BP_L6Diff_glyco_Exp3.raw	4.21539	290.319	186.044	186.044	0.000286205	HexNAc(5)Hex(6)Fuc(1)NeuAc(2)	70
FQLLNFSSSELK	N-Term(TMT6plex); N5(HexNAc(5)Hex(6)Fuc(2)); K12(TMT6plex)	F7EYW4	F7EYW4; A0A0G2JUT1	Protein Cadm1 OS=Rattus norvegicus GN=Cadm1 PE=1 SV=1; Isoform of F7EYW4, Protein Cadm1 OS=Rattus norvegicus GN=Cadm1 PE=1 SV=1	0	3	3	1384.33	4150.97	4150.9	16.8956	0	HCD	MS2	62.3585	19.41	142.445	31344	31303	151208_Fusion_BP_L6Diff_glyco_Exp3.raw	1.16351	201.074	63.7601	63.7601	0.00672947	HexNAc(5)Hex(6)Fuc(2)	70
FQLLNFSSSELK	N-Term(TMT6plex); N5(HexNAc(5)Hex(6)Fuc(3)NeuAc(1)); K12(TMT6plex)	F7EYW4	F7EYW4; A0A0G2JUT1	Protein Cadm1 OS=Rattus norvegicus GN=Cadm1 PE=1 SV=1; Isoform of F7EYW4, Protein Cadm1 OS=Rattus norvegicus GN=Cadm1 PE=1 SV=1	0	3	3	1529.68	4587.04	4588.05	-220.339	-1	HCD	MS2	36.6272	11.59	154.359	34416	34369	151208_Fusion_BP_L6Diff_glyco_Exp2.raw	1.73685	210.643	95.2239	32.9456	0.00330106	HexNAc(5)Hex(6)Fuc(3)NeuAc(1)	70
FQLLNFSSSELK	N-Term(TMT6plex); N5(HexNAc(5)Hex(6)Fuc(3)NeuGc(1)); K12(TMT6plex)	F7EYW4	F7EYW4; A0A0G2JUT1	Protein Cadm1 OS=Rattus norvegicus GN=Cadm1 PE=1 SV=1; Isoform of F7EYW4, Protein Cadm1 OS=Rattus norvegicus GN=Cadm1 PE=1 SV=1	0	3	3	1535.69	4605.07	4604.05	221.817	1	EThcD	MS2	58.9459	14.75	154.634	34707	34666	151208_Fusion_BP_L6Diff_glyco_Exp1.raw	7.00219	231.652	133	133	1.21043e-08	HexNAc(5)Hex(6)Fuc(3)NeuGc(1)	70
FQLLNFSSSELK	N-Term(TMT6plex); N5(HexNAc(5)Hex(6)Fuc(3)NeuGc(1)); K12(TMT6plex)	F7EYW4	F7EYW4; A0A0G2JUT1	Protein Cadm1 OS=Rattus norvegicus GN=Cadm1 PE=1 SV=1; Isoform of F7EYW4, Protein Cadm1 OS=Rattus norvegicus GN=Cadm1 PE=1 SV=1	0	3	3	1535.36	4604.07	4604.05	4.35192	0	HCD	MS2	32.6745	11.59	153.748	34318	34273	151208_Fusion_BP_L6Diff_glyco_Exp3.raw	4.96512	352.98	222.542	9.20055	7.34879e-07	HexNAc(5)Hex(6)Fuc(3)NeuGc(1)	70
FQNITDLWK	N-Term(TMT6plex); N3(HexNAc(2)Hex(7)); K9(TMT6plex)	Q5EAJ6	Q5EAJ6	Inhibitor of nuclear factor kappa-B kinase-interacting protein OS=Rattus norvegicus GN=Ikbip PE=2 SV=1	0	3	3	1055.16	3163.46	3163.46	1.094	0	EThcD	MS2	30.1956	52.76	127.503	27561	27515	151208_Fusion_BP_L6Diff_glyco_Exp1.raw	3.47671	257.346	191.778	191.778	0.000535619	HexNAc(2)Hex(7)	149
FQNITDLWK	N-Term(TMT6plex); N3(HexNAc(2)Hex(7)); K9(TMT6plex)	Q5EAJ6	Q5EAJ6	Inhibitor of nuclear factor kappa-B kinase-interacting protein OS=Rattus norvegicus GN=Ikbip PE=2 SV=1	0	3	3	1055.16	3163.46	3163.46	1.094	0	HCD	MS2	30.1956	52.76	127.493	27559	27515	151208_Fusion_BP_L6Diff_glyco_Exp1.raw	8.31064	550.15	385.456	385.456	3.61429e-10	HexNAc(2)Hex(7)	149
FQNSSFHVNSETGTLVFSAVHK	N-Term(TMT6plex); N3(HexNAc(8)Hex(5)Fuc(1)); K22(TMT6plex)	Q68FQ2	Q68FQ2	Junctional adhesion molecule C OS=Rattus norvegicus GN=Jam3 PE=1 SV=1	0	5	5	1095.91	5475.54	5475.48	10.8126	0	EThcD	MS2	87.7638	49.91	112.351	23417	23390	151208_Fusion_BP_L6Diff_glyco_Exp3.raw	8.25008	437.079	161.54	161.54	1.07e-09	HexNAc(8)Hex(5)Fuc(1)	190
FQVNNTHPPHVQLLR	N-Term(TMT6plex); N4(HexNAc(2)Hex(9))	D3ZE16	D3ZE16	Protein Idua OS=Rattus norvegicus GN=Idua PE=4 SV=1	0	4	4	974.198	3893.77	3893.76	2.16283	0	EThcD	MS2	28.5408	49.54	84.9405	16118	16077	151208_Fusion_BP_L6Diff_glyco_Exp2.raw	13.8223	681.843	470.912	470.912	1.88195e-15	HexNAc(2)Hex(9)	368
FQVNNTHPPHVQLLR	N-Term(TMT6plex); N4(HexNAc(2)Hex(9))	D3ZE16	D3ZE16	Protein Idua OS=Rattus norvegicus GN=Idua PE=4 SV=1	0	4	4	974.198	3893.77	3893.76	2.16283	0	HCD	MS2	28.5408	49.54	84.9302	16116	16077	151208_Fusion_BP_L6Diff_glyco_Exp2.raw	18.2369	990.052	715.116	715.116	9.28607e-20	HexNAc(2)Hex(9)	368
FQVNNTHPPHVQLLR	N-Term(TMT6plex); N4(HexNAc(4)Hex(7)Fuc(1))	D3ZE16	D3ZE16	Protein Idua OS=Rattus norvegicus GN=Idua PE=4 SV=1	0	5	5	825.391	4122.93	4121.87	255.669	1	EThcD	MS2	55.9773	45.56	80.6146	15087	15041	151208_Fusion_BP_L6Diff_glyco_Exp1.raw	6.08091	283.38	146.733	146.733	8.5958e-08	HexNAc(4)Hex(7)Fuc(1)	368
FQVNNTHPPHVQLLR	N-Term(TMT6plex); N4(HexNAc(4)Hex(7)Fuc(1))	D3ZE16	D3ZE16	Protein Idua OS=Rattus norvegicus GN=Idua PE=4 SV=1	0	5	5	825.391	4122.93	4121.87	255.669	1	HCD	MS2	55.9773	45.56	80.6046	15085	15041	151208_Fusion_BP_L6Diff_glyco_Exp1.raw	8.98817	614.864	352.056	352.056	3.3908e-11	HexNAc(4)Hex(7)Fuc(1)	368
FTFTSHTPGDHQICLHSNSTR	N-Term(TMT6plex); C14(Carbamidomethyl); N18(HexNAc(4)Hex(3)Fuc(1))	G3V6N2	G3V6N2; A0A0G2K8M5	Protein Tmed4 OS=Rattus norvegicus GN=Tmed4 PE=1 SV=3; Isoform of G3V6N2, Protein Tmed4 OS=Rattus norvegicus GN=Tmed4 PE=1 SV=1	0	5	5	824.171	4116.83	4116.82	1.97321	0	EThcD	MS2	10.6962	25.68	75.7532	13782	13744	151208_Fusion_BP_L6Diff_glyco_Exp1.raw	8.12323	387.74	278.581	278.581	1.42842e-09	HexNAc(4)Hex(3)Fuc(1)	100
FTFTSHTPGDHQICLHSNSTR	N-Term(TMT6plex); C14(Carbamidomethyl); N18(HexNAc(4)Hex(4)Fuc(2))	G3V6N2	G3V6N2; A0A0G2K8M5	Protein Tmed4 OS=Rattus norvegicus GN=Tmed4 PE=1 SV=3; Isoform of G3V6N2, Protein Tmed4 OS=Rattus norvegicus GN=Tmed4 PE=1 SV=1	0	5	5	885.993	4425.94	4424.93	227.618	1	EThcD	MS2	37.9376	39.56	74.9139	13433	13394	151208_Fusion_BP_L6Diff_glyco_Exp2.raw	16.8532	809.658	616.019	616.019	1.65711e-18	HexNAc(4)Hex(4)Fuc(2)	100
FTFTSHTPGDHQICLHSNSTR	N-Term(TMT6plex); C14(Carbamidomethyl); N18(HexNAc(4)Hex(4)Fuc(2))	G3V6N2	G3V6N2; A0A0G2K8M5	Protein Tmed4 OS=Rattus norvegicus GN=Tmed4 PE=1 SV=3; Isoform of G3V6N2, Protein Tmed4 OS=Rattus norvegicus GN=Tmed4 PE=1 SV=1	0	5	5	885.993	4425.94	4424.93	227.618	1	HCD	MS2	37.9376	39.56	74.9014	13431	13394	151208_Fusion_BP_L6Diff_glyco_Exp2.raw	12.3794	683.583	522.514	522.514	3.17513e-14	HexNAc(4)Hex(4)Fuc(2)	100
FTFTSHTPGDHQICLHSNSTR	N-Term(TMT6plex); C14(Carbamidomethyl); N18(HexNAc(5)Hex(3)Fuc(1))	G3V6N2	G3V6N2; A0A0G2K8M5	Protein Tmed4 OS=Rattus norvegicus GN=Tmed4 PE=1 SV=3; Isoform of G3V6N2, Protein Tmed4 OS=Rattus norvegicus GN=Tmed4 PE=1 SV=1	0	5	5	864.786	4319.9	4319.9	1.21017	0	HCD	MS2	20.0305	32.31	73.8572	13172	13134	151208_Fusion_BP_L6Diff_glyco_Exp3.raw	6.06406	360.729	162.036	162.036	5.52419e-08	HexNAc(5)Hex(3)Fuc(1)	100
FTFTSHTPGDHQICLHSNSTR	N-Term(TMT6plex); C14(Carbamidomethyl); N18(HexNAc(8)Hex(5))	G3V6N2	G3V6N2; A0A0G2K8M5	Protein Tmed4 OS=Rattus norvegicus GN=Tmed4 PE=1 SV=3; Isoform of G3V6N2, Protein Tmed4 OS=Rattus norvegicus GN=Tmed4 PE=1 SV=1	0	5	5	1022.46	5108.27	5107.18	212.417	1	EThcD	MS2	80.0319	40.44	78.2373	14448	14412	151208_Fusion_BP_L6Diff_glyco_Exp1.raw	3.21681	172.946	110.379	110.379	0.000535619	HexNAc(8)Hex(5)	100
FTFTSHTPGDHQICLHSNSTRMALFAGGK	N-Term(TMT6plex); C14(Carbamidomethyl); N18(HexNAc(3)Hex(4)); M22(Oxidation); K29(TMT6plex)	G3V6N2	G3V6N2; A0A0G2K8M5	Protein Tmed4 OS=Rattus norvegicus GN=Tmed4 PE=1 SV=3; Isoform of G3V6N2, Protein Tmed4 OS=Rattus norvegicus GN=Tmed4 PE=1 SV=1	1	5	5	990.853	4950.24	4950.3	-11.6903	0	EThcD	MS2	53.5234	41.04	87.1734	16705	16670	151208_Fusion_BP_L6Diff_glyco_Exp2.raw	1.14703	102.089	21.9834	21.9834	0.00918992	HexNAc(3)Hex(4)	100
FTFTSHTPGDHQICLHSNSTRMALFAGGKLR	N-Term(TMT6plex); C14(Carbamidomethyl); N18(HexNAc(4)Hex(4)Fuc(1)); K29(TMT6plex)	G3V6N2	G3V6N2; A0A0G2K8M5	Protein Tmed4 OS=Rattus norvegicus GN=Tmed4 PE=1 SV=3; Isoform of G3V6N2, Protein Tmed4 OS=Rattus norvegicus GN=Tmed4 PE=1 SV=1	2	7	7	794.232	5553.58	5552.62	172.301	1	HCD	MS2	52.8811	6.75	77.8293	14221	14191	151208_Fusion_BP_L6Diff_glyco_Exp2.raw	1.3728	202.705	117.692	6.8068	0.00540649	HexNAc(4)Hex(4)Fuc(1)	100
FTFTSHTPGEHQICLHSNSTK	N-Term(TMT6plex); C14(Carbamidomethyl); N18(HexNAc(2)Hex(11)); K21(TMT6plex)	Q5I0E7	Q5I0E7	Transmembrane emp24 domain-containing protein 9 OS=Rattus norvegicus GN=Tmed9 PE=1 SV=1	0	5	5	1015.85	5075.24	5076.2	-187.476	-1	HCD	MS2	42.6598	27.46	78.7076	14576	14529	151208_Fusion_BP_L6Diff_glyco_Exp1.raw	5.42405	356.235	343.298	343.298	2.88016e-07	HexNAc(2)Hex(11)	108
FTFTSHTPGEHQICLHSNSTK	N-Term(TMT6plex); C14(Carbamidomethyl); N18(HexNAc(2)Hex(5)); K21(TMT6plex)	Q5I0E7	Q5I0E7	Transmembrane emp24 domain-containing protein 9 OS=Rattus norvegicus GN=Tmed9 PE=1 SV=1	0	5	5	821.583	4103.89	4103.88	1.9137	0	EThcD	MS2	9.25865	39.08	79.279	14731	14698	151208_Fusion_BP_L6Diff_glyco_Exp1.raw	8.97406	380.992	275.838	275.838	1.21475e-10	HexNAc(2)Hex(5)	108
FTFTSHTPGEHQICLHSNSTK	N-Term(TMT6plex); C14(Carbamidomethyl); N18(HexNAc(2)Hex(5)); K21(TMT6plex)	Q5I0E7	Q5I0E7	Transmembrane emp24 domain-containing protein 9 OS=Rattus norvegicus GN=Tmed9 PE=1 SV=1	0	5	5	821.583	4103.89	4103.88	1.9137	0	HCD	MS2	9.25865	39.08	79.266	14729	14698	151208_Fusion_BP_L6Diff_glyco_Exp1.raw	15.3794	833.78	607.795	607.795	4.24002e-17	HexNAc(2)Hex(5)	108
FTFTSHTPGEHQICLHSNSTK	N-Term(TMT6plex); C14(Carbamidomethyl); N18(HexNAc(2)Hex(6)); K21(TMT6plex)	Q5I0E7	Q5I0E7	Transmembrane emp24 domain-containing protein 9 OS=Rattus norvegicus GN=Tmed9 PE=1 SV=1	0	4	4	1067.24	4265.95	4265.93	3.42572	0	HCD	MS2	49.3368	30.17	78.8418	14488	14458	151208_Fusion_BP_L6Diff_glyco_Exp2.raw	4.28307	302.805	239.476	239.476	0.000286205	HexNAc(2)Hex(6)	108
FTFTSHTPGEHQICLHSNSTK	N-Term(TMT6plex); C14(Carbamidomethyl); N18(HexNAc(2)Hex(7)); K21(TMT6plex)	Q5I0E7	Q5I0E7	Transmembrane emp24 domain-containing protein 9 OS=Rattus norvegicus GN=Tmed9 PE=1 SV=1	0	5	5	886.203	4426.99	4427.98	-225.688	-1	HCD	MS2		39	78.664	14564	14529	151208_Fusion_BP_L6Diff_glyco_Exp1.raw	17.143	939.384	809.812	809.812	1.2253e-18	HexNAc(2)Hex(7)	108
FTFTSHTPGEHQICLHSNSTK	N-Term(TMT6plex); C14(Carbamidomethyl); N18(HexNAc(3)Hex(3)Fuc(1)); K21(TMT6plex)	Q5I0E7	Q5I0E7	Transmembrane emp24 domain-containing protein 9 OS=Rattus norvegicus GN=Tmed9 PE=1 SV=1	0	5	5	826.589	4128.91	4128.91	0.744652	0	EThcD	MS2	1.80095	98.68	77.9766	14269	14228	151208_Fusion_BP_L6Diff_glyco_Exp3.raw	9.42103	498.585	366.244	366.244	3.95187e-11	HexNAc(3)Hex(3)Fuc(1)	108
FTFTSHTPGEHQICLHSNSTK	N-Term(TMT6plex); C14(Carbamidomethyl); N18(HexNAc(3)Hex(3)Fuc(1)); K21(TMT6plex)	Q5I0E7	Q5I0E7	Transmembrane emp24 domain-containing protein 9 OS=Rattus norvegicus GN=Tmed9 PE=1 SV=1	0	5	5	826.589	4128.91	4128.91	0.744652	0	HCD	MS2	1.80095	98.68	77.9681	14267	14228	151208_Fusion_BP_L6Diff_glyco_Exp3.raw	12.3794	669.206	515.09	515.09	3.32001e-14	HexNAc(3)Hex(3)Fuc(1)	108
FTFTSHTPGEHQICLHSNSTK	N-Term(TMT6plex); C14(Carbamidomethyl); N18(HexNAc(3)Hex(4)Fuc(1)); K21(TMT6plex)	Q5I0E7	Q5I0E7	Transmembrane emp24 domain-containing protein 9 OS=Rattus norvegicus GN=Tmed9 PE=1 SV=1	0	5	5	859.201	4291.98	4290.96	236.432	1	EThcD	MS2	68.8287	36.6	79.0938	14554	14515	151208_Fusion_BP_L6Diff_glyco_Exp2.raw	2.14827	188.496	28.4911	28.4911	0.00489596	HexNAc(3)Hex(4)Fuc(1)	108
FTFTSHTPGEHQICLHSNSTK	N-Term(TMT6plex); C14(Carbamidomethyl); N18(HexNAc(3)Hex(4)Fuc(1)); K21(TMT6plex)	Q5I0E7	Q5I0E7	Transmembrane emp24 domain-containing protein 9 OS=Rattus norvegicus GN=Tmed9 PE=1 SV=1	0	5	5	859.201	4291.98	4290.96	236.432	1	HCD	MS2	68.8287	36.6	79.0838	14552	14515	151208_Fusion_BP_L6Diff_glyco_Exp2.raw	5.8282	387.898	310.451	310.451	1.03272e-07	HexNAc(3)Hex(4)Fuc(1)	108
FTFTSHTPGEHQICLHSNSTK	N-Term(TMT6plex); C14(Carbamidomethyl); N18(HexNAc(3)Hex(4)Fuc(2)); K21(TMT6plex)	Q5I0E7	Q5I0E7	Transmembrane emp24 domain-containing protein 9 OS=Rattus norvegicus GN=Tmed9 PE=1 SV=1	0	4	4	1110.26	4438	4437.02	220.924	1	EThcD	MS2	100	13.76	79.1924	14709	14676	151208_Fusion_BP_L6Diff_glyco_Exp1.raw	3.46842	218.38	147.429	147.429	0.000535619	HexNAc(3)Hex(4)Fuc(2)	108
FTFTSHTPGEHQICLHSNSTK	N-Term(TMT6plex); C14(Carbamidomethyl); N18(HexNAc(3)Hex(5)Fuc(1)); K21(TMT6plex)	Q5I0E7	Q5I0E7	Transmembrane emp24 domain-containing protein 9 OS=Rattus norvegicus GN=Tmed9 PE=1 SV=1	0	5	5	891.622	4454.08	4453.02	239.499	1	EThcD	MS2	48.5627	31.49	78.1971	14318	14280	151208_Fusion_BP_L6Diff_glyco_Exp2.raw	6.05037	265.746	215.277	215.277	9.28125e-08	HexNAc(3)Hex(5)Fuc(1)	108
FTFTSHTPGEHQICLHSNSTK	N-Term(TMT6plex); C14(Carbamidomethyl); N18(HexNAc(3)Hex(5)Fuc(1)); K21(TMT6plex)	Q5I0E7	Q5I0E7	Transmembrane emp24 domain-containing protein 9 OS=Rattus norvegicus GN=Tmed9 PE=1 SV=1	0	5	5	891.622	4454.08	4453.02	239.499	1	HCD	MS2	48.5627	31.49	78.1872	14316	14280	151208_Fusion_BP_L6Diff_glyco_Exp2.raw	0.967191	149.773	77.0501	77.0501	0.00813609	HexNAc(3)Hex(5)Fuc(1)	108
FTFTSHTPGEHQICLHSNSTK	N-Term(TMT6plex); C14(Carbamidomethyl); N18(HexNAc(3)Hex(5)NeuGc(1)); K21(TMT6plex)	Q5I0E7	Q5I0E7	Transmembrane emp24 domain-containing protein 9 OS=Rattus norvegicus GN=Tmed9 PE=1 SV=1	0	5	5	923.831	4615.12	4614.05	232.99	1	EThcD	MS2	46.9176	27.02	79.2952	14736	14698	151208_Fusion_BP_L6Diff_glyco_Exp1.raw	2.47726	144.641	106.05	28.4932	0.00383959	HexNAc(3)Hex(5)NeuGc(1)	108
FTFTSHTPGEHQICLHSNSTK	N-Term(TMT6plex); C14(Carbamidomethyl); N18(HexNAc(3)Hex(6)Fuc(1)); K21(TMT6plex)	Q5I0E7	Q5I0E7	Transmembrane emp24 domain-containing protein 9 OS=Rattus norvegicus GN=Tmed9 PE=1 SV=1	0	5	5	923.831	4615.12	4615.07	11.8365	0	HCD	MS2	46.9176	27.02	79.2852	14734	14698	151208_Fusion_BP_L6Diff_glyco_Exp1.raw	11.9698	671.25	536.279	13.189	1.10911e-13	HexNAc(3)Hex(6)Fuc(1)	108
FTFTSHTPGEHQICLHSNSTK	N-Term(TMT6plex); C14(Carbamidomethyl); N18(HexNAc(4)Hex(3)Fuc(1)); K21(TMT6plex)	Q5I0E7	Q5I0E7	Transmembrane emp24 domain-containing protein 9 OS=Rattus norvegicus GN=Tmed9 PE=1 SV=1	0	6	6	722.839	4331.99	4331.99	1.06675	0	HCD	MS2	55.044	65.88	72.9028	13013	12983	151208_Fusion_BP_L6Diff_glyco_Exp1.raw	4.44415	267.2	220.43	220.43	0.000286205	HexNAc(4)Hex(3)Fuc(1)	108
FTFTSHTPGEHQICLHSNSTK	N-Term(TMT6plex); C14(Carbamidomethyl); N18(HexNAc(4)Hex(3)Fuc(3)); K21(TMT6plex)	Q5I0E7	Q5I0E7	Transmembrane emp24 domain-containing protein 9 OS=Rattus norvegicus GN=Tmed9 PE=1 SV=1	0	5	5	925.41	4623.02	4624.11	-234.257	-1	EThcD	MS2	83.0532	30.61	77.9829	14270	14228	151208_Fusion_BP_L6Diff_glyco_Exp3.raw	2.90263	166.569	125.563	125.563	0.00139925	HexNAc(4)Hex(3)Fuc(3)	108
FTFTSHTPGEHQICLHSNSTK	N-Term(TMT6plex); C14(Carbamidomethyl); N18(HexNAc(4)Hex(3)Fuc(3)); K21(TMT6plex)	Q5I0E7	Q5I0E7	Transmembrane emp24 domain-containing protein 9 OS=Rattus norvegicus GN=Tmed9 PE=1 SV=1	0	5	5	925.41	4623.02	4624.11	-234.257	-1	HCD	MS2	83.0532	30.61	77.9718	14268	14228	151208_Fusion_BP_L6Diff_glyco_Exp3.raw	1.6372	169.288	140.884	140.884	0.00386018	HexNAc(4)Hex(3)Fuc(3)	108
FTFTSHTPGEHQICLHSNSTK	N-Term(TMT6plex); C14(Carbamidomethyl); N18(HexNAc(4)Hex(4)Fuc(1)); K21(TMT6plex)	Q5I0E7	Q5I0E7	Transmembrane emp24 domain-containing protein 9 OS=Rattus norvegicus GN=Tmed9 PE=1 SV=1	0	5	5	899.826	4495.1	4494.04	235.426	1	EThcD	MS2	41.4848	29.72	77.4546	14241	14207	151208_Fusion_BP_L6Diff_glyco_Exp1.raw	3.87962	152.025	135.107	135.107	0.000535619	HexNAc(4)Hex(4)Fuc(1)	108
FTFTSHTPGEHQICLHSNSTK	N-Term(TMT6plex); C14(Carbamidomethyl); N18(HexNAc(4)Hex(4)Fuc(1)NeuAc(1)); K21(TMT6plex)	Q5I0E7	Q5I0E7	Transmembrane emp24 domain-containing protein 9 OS=Rattus norvegicus GN=Tmed9 PE=1 SV=1	0	5	5	957.836	4785.15	4785.14	2.83378	0	EThcD	MS2	100	57.54	83.4524	15726	15694	151208_Fusion_BP_L6Diff_glyco_Exp2.raw	17.3577	882.511	713.608	713.608	1.25475e-18	HexNAc(4)Hex(4)Fuc(1)NeuAc(1)	108
FTFTSHTPGEHQICLHSNSTK	N-Term(TMT6plex); C14(Carbamidomethyl); N18(HexNAc(4)Hex(4)Fuc(1)NeuAc(1)); K21(TMT6plex)	Q5I0E7	Q5I0E7	Transmembrane emp24 domain-containing protein 9 OS=Rattus norvegicus GN=Tmed9 PE=1 SV=1	0	5	5	957.836	4785.15	4785.14	2.83378	0	HCD	MS2	100	57.54	83.44	15724	15694	151208_Fusion_BP_L6Diff_glyco_Exp2.raw	17.8596	987.53	767.76	767.76	1.98996e-19	HexNAc(4)Hex(4)Fuc(1)NeuAc(1)	108
FTFTSHTPGEHQICLHSNSTK	N-Term(TMT6plex); C14(Carbamidomethyl); N18(HexNAc(4)Hex(4)Fuc(2)); K21(TMT6plex)	Q5I0E7	Q5I0E7	Transmembrane emp24 domain-containing protein 9 OS=Rattus norvegicus GN=Tmed9 PE=1 SV=1	0	5	5	928.826	4640.1	4640.1	0.351134	0	EThcD	MS2	7.36375	44.61	78.4347	14501	14467	151208_Fusion_BP_L6Diff_glyco_Exp1.raw	14.8532	711.62	557.929	64.7267	1.55328e-16	HexNAc(4)Hex(4)Fuc(2)	108
FTFTSHTPGEHQICLHSNSTK	N-Term(TMT6plex); C14(Carbamidomethyl); N18(HexNAc(4)Hex(4)Fuc(2)); K21(TMT6plex)	Q5I0E7	Q5I0E7	Transmembrane emp24 domain-containing protein 9 OS=Rattus norvegicus GN=Tmed9 PE=1 SV=1	0	5	5	928.826	4640.1	4640.1	0.351134	0	HCD	MS2	7.36375	44.61	78.4243	14499	14467	151208_Fusion_BP_L6Diff_glyco_Exp1.raw	19.3794	1014.63	714.148	9.20055	5.915e-21	HexNAc(4)Hex(4)Fuc(2)	108
FTFTSHTPGEHQICLHSNSTK	N-Term(TMT6plex); C14(Carbamidomethyl); N18(HexNAc(4)Hex(4)Fuc(2)NeuGc(1)); K21(TMT6plex)	Q5I0E7	Q5I0E7	Transmembrane emp24 domain-containing protein 9 OS=Rattus norvegicus GN=Tmed9 PE=1 SV=1	0	5	5	990.444	4948.19	4947.19	202.378	1	HCD	MS2	82.0221	41.68	83.02	15613	15575	151208_Fusion_BP_L6Diff_glyco_Exp2.raw	13.0291	727.275	594.34	28.0019	1.0737e-14	HexNAc(4)Hex(4)Fuc(2)NeuGc(1)	108
FTFTSHTPGEHQICLHSNSTK	N-Term(TMT6plex); C14(Carbamidomethyl); N18(HexNAc(4)Hex(4)NeuAc(1)); K21(TMT6plex)	Q5I0E7	Q5I0E7	Transmembrane emp24 domain-containing protein 9 OS=Rattus norvegicus GN=Tmed9 PE=1 SV=1	0	6	6	773.858	4638.11	4639.08	-208.459	-1	EThcD	MS2	38.7668	19.15	81.9619	15339	15308	151208_Fusion_BP_L6Diff_glyco_Exp3.raw	7.73249	308.415	191.813	191.813	2.85098e-09	HexNAc(4)Hex(4)NeuAc(1)	108
FTFTSHTPGEHQICLHSNSTK	N-Term(TMT6plex); C14(Carbamidomethyl); N18(HexNAc(4)Hex(4)NeuAc(1)); K21(TMT6plex)	Q5I0E7	Q5I0E7	Transmembrane emp24 domain-containing protein 9 OS=Rattus norvegicus GN=Tmed9 PE=1 SV=1	0	6	6	773.859	4638.12	4639.08	-207.512	-1	HCD	MS2	4.7131	56.37	83.9167	15971	15941	151208_Fusion_BP_L6Diff_glyco_Exp1.raw	2.84335	349.484	190.924	190.924	0.0017301	HexNAc(4)Hex(4)NeuAc(1)	108
FTFTSHTPGEHQICLHSNSTK	N-Term(TMT6plex); C14(Carbamidomethyl); N18(HexNAc(4)Hex(5)Fuc(1)); K21(TMT6plex)	Q5I0E7	Q5I0E7	Transmembrane emp24 domain-containing protein 9 OS=Rattus norvegicus GN=Tmed9 PE=1 SV=1	0	5	5	932.029	4656.12	4656.1	4.47022	0	EThcD	MS2	51.178	30.48	78.3111	14347	14308	151208_Fusion_BP_L6Diff_glyco_Exp2.raw	6.97582	354.453	291.49	9.63427	1.32239e-08	HexNAc(4)Hex(5)Fuc(1)	108
FTFTSHTPGEHQICLHSNSTK	N-Term(TMT6plex); C14(Carbamidomethyl); N18(HexNAc(4)Hex(5)Fuc(1)); K21(TMT6plex)	Q5I0E7	Q5I0E7	Transmembrane emp24 domain-containing protein 9 OS=Rattus norvegicus GN=Tmed9 PE=1 SV=1	0	5	5	932.029	4656.12	4656.1	4.47022	0	HCD	MS2	51.178	30.48	78.2985	14345	14308	151208_Fusion_BP_L6Diff_glyco_Exp2.raw	5.71149	419.356	311.255	3.9374	1.45743e-07	HexNAc(4)Hex(5)Fuc(1)	108
FTFTSHTPGEHQICLHSNSTK	N-Term(TMT6plex); C14(Carbamidomethyl); N18(HexNAc(4)Hex(5)Fuc(1)NeuAc(1)); K21(TMT6plex)	Q5I0E7	Q5I0E7	Transmembrane emp24 domain-containing protein 9 OS=Rattus norvegicus GN=Tmed9 PE=1 SV=1	0	5	5	990.444	4948.19	4947.19	202.378	1	EThcD	MS2	82.0221	41.68	83.03	15615	15575	151208_Fusion_BP_L6Diff_glyco_Exp2.raw	8.86764	454.695	354.433	121.798	1.95936e-10	HexNAc(4)Hex(5)Fuc(1)NeuAc(1)	108
FTFTSHTPGEHQICLHSNSTK	N-Term(TMT6plex); C14(Carbamidomethyl); N18(HexNAc(4)Hex(5)Fuc(1)NeuAc(1)NeuGc(1)); K21(TMT6plex)	Q5I0E7	Q5I0E7	Transmembrane emp24 domain-containing protein 9 OS=Rattus norvegicus GN=Tmed9 PE=1 SV=1	0	5	5	1051.46	5253.29	5254.28	-188.408	-1	HCD	MS2	46.9594	30.86	82.5525	15489	15460	151208_Fusion_BP_L6Diff_glyco_Exp2.raw	1.79568	231.546	77.5532	77.5532	0.00318907	HexNAc(4)Hex(5)Fuc(1)NeuAc(1)NeuGc(1)	108
FTFTSHTPGEHQICLHSNSTK	N-Term(TMT6plex); C14(Carbamidomethyl); N18(HexNAc(4)Hex(5)Fuc(2)NeuAc(1)); K21(TMT6plex)	Q5I0E7	Q5I0E7	Transmembrane emp24 domain-containing protein 9 OS=Rattus norvegicus GN=Tmed9 PE=1 SV=1	0	5	5	1019.45	5093.24	5093.25	-1.30707	0	EThcD	MS2	37.2697	43.96	82.8946	15578	15544	151208_Fusion_BP_L6Diff_glyco_Exp2.raw	10.2333	592.936	327.24	52.5993	6.62163e-12	HexNAc(4)Hex(5)Fuc(2)NeuAc(1)	108
FTFTSHTPGEHQICLHSNSTK	N-Term(TMT6plex); C14(Carbamidomethyl); N18(HexNAc(4)Hex(5)Fuc(2)NeuGc(1)); K21(TMT6plex)	Q5I0E7	Q5I0E7	Transmembrane emp24 domain-containing protein 9 OS=Rattus norvegicus GN=Tmed9 PE=1 SV=1	0	5	5	1022.46	5108.27	5109.24	-191.074	-1	HCD	MS2	80.0319	40.44	78.2273	14446	14412	151208_Fusion_BP_L6Diff_glyco_Exp1.raw	0.814386	119.528	30.2383	21.9366	0.00878924	HexNAc(4)Hex(5)Fuc(2)NeuGc(1)	108
FTFTSHTPGEHQICLHSNSTK	N-Term(TMT6plex); C14(Carbamidomethyl); N18(HexNAc(4)Hex(5)Fuc(3)); K21(TMT6plex)	Q5I0E7	Q5I0E7	Transmembrane emp24 domain-containing protein 9 OS=Rattus norvegicus GN=Tmed9 PE=1 SV=1	0	5	5	990.646	4949.2	4948.21	199.706	1	EThcD	MS2	75.0907	31.24	83.5374	15867	15829	151208_Fusion_BP_L6Diff_glyco_Exp1.raw	2.8107	112.603	104.256	104.256	0.00139925	HexNAc(4)Hex(5)Fuc(3)	108
FTFTSHTPGEHQICLHSNSTK	N-Term(TMT6plex); C14(Carbamidomethyl); N18(HexNAc(4)Hex(5)Fuc(3)); K21(TMT6plex)	Q5I0E7	Q5I0E7	Transmembrane emp24 domain-containing protein 9 OS=Rattus norvegicus GN=Tmed9 PE=1 SV=1	0	4	4	1238.05	4949.19	4948.21	197.575	1	HCD	MS2	40.5054	19.88	83.2749	15803	15770	151208_Fusion_BP_L6Diff_glyco_Exp1.raw	1.84876	152.106	119.137	119.137	0.00318907	HexNAc(4)Hex(5)Fuc(3)	108
FTFTSHTPGEHQICLHSNSTK	N-Term(TMT6plex); C14(Carbamidomethyl); N18(HexNAc(4)Hex(5)Fuc(4)); K21(TMT6plex)	Q5I0E7	Q5I0E7	Transmembrane emp24 domain-containing protein 9 OS=Rattus norvegicus GN=Tmed9 PE=1 SV=1	0	5	5	1019.45	5093.24	5094.27	-201.611	-1	HCD	MS2	37.2697	43.96	82.8843	15576	15544	151208_Fusion_BP_L6Diff_glyco_Exp2.raw	14.4588	830.752	661.688	2.40133	3.62251e-16	HexNAc(4)Hex(5)Fuc(4)	108
FTFTSHTPGEHQICLHSNSTK	N-Term(TMT6plex); C14(Carbamidomethyl); N18(HexNAc(5)Hex(3)Fuc(1)); K21(TMT6plex)	Q5I0E7	Q5I0E7	Transmembrane emp24 domain-containing protein 9 OS=Rattus norvegicus GN=Tmed9 PE=1 SV=1	0	5	5	907.821	4535.07	4535.07	1.01602	0	EThcD	MS2	2.94025	31.65	77.4004	14119	14085	151208_Fusion_BP_L6Diff_glyco_Exp3.raw	20.8532	1017.51	921.145	921.145	3.1168e-22	HexNAc(5)Hex(3)Fuc(1)	108
FTFTSHTPGEHQICLHSNSTK	N-Term(TMT6plex); C14(Carbamidomethyl); N18(HexNAc(5)Hex(3)Fuc(1)); K21(TMT6plex)	Q5I0E7	Q5I0E7	Transmembrane emp24 domain-containing protein 9 OS=Rattus norvegicus GN=Tmed9 PE=1 SV=1	0	5	5	907.821	4535.07	4535.07	1.01602	0	HCD	MS2	2.94025	31.65	77.3926	14117	14085	151208_Fusion_BP_L6Diff_glyco_Exp3.raw	19.3794	1040.06	805.643	805.643	6.24989e-21	HexNAc(5)Hex(3)Fuc(1)	108
FTFTSHTPGEHQICLHSNSTK	N-Term(TMT6plex); C14(Carbamidomethyl); N18(HexNAc(5)Hex(4)); K21(TMT6plex)	Q5I0E7	Q5I0E7	Transmembrane emp24 domain-containing protein 9 OS=Rattus norvegicus GN=Tmed9 PE=1 SV=1	0	6	6	759.185	4550.07	4551.06	-218.246	-1	HCD	MS2	83.8128	53.85	74.7811	13521	13483	151208_Fusion_BP_L6Diff_glyco_Exp1.raw	4.77556	307.405	233.262	233.262	1.05238e-06	HexNAc(5)Hex(4)	108
FTFTSHTPGEHQICLHSNSTK	N-Term(TMT6plex); C14(Carbamidomethyl); N18(HexNAc(5)Hex(4)Fuc(1)NeuAc(1)); K21(TMT6plex)	Q5I0E7	Q5I0E7	Transmembrane emp24 domain-containing protein 9 OS=Rattus norvegicus GN=Tmed9 PE=1 SV=1	0	5	5	998.65	4989.22	4988.22	201.215	1	EThcD	MS2	75.8298	28.69	83.7333	15921	15886	151208_Fusion_BP_L6Diff_glyco_Exp1.raw	7.12612	333.965	250.563	250.563	9.32174e-09	HexNAc(5)Hex(4)Fuc(1)NeuAc(1)	108
FTFTSHTPGEHQICLHSNSTK	N-Term(TMT6plex); C14(Carbamidomethyl); N18(HexNAc(5)Hex(4)Fuc(1)NeuAc(1)); K21(TMT6plex)	Q5I0E7	Q5I0E7	Transmembrane emp24 domain-containing protein 9 OS=Rattus norvegicus GN=Tmed9 PE=1 SV=1	0	5	5	998.65	4989.22	4988.22	201.215	1	HCD	MS2	75.8298	28.69	83.7234	15919	15886	151208_Fusion_BP_L6Diff_glyco_Exp1.raw	5.84211	330.129	234.794	234.794	9.84835e-08	HexNAc(5)Hex(4)Fuc(1)NeuAc(1)	108
FTFTSHTPGEHQICLHSNSTK	N-Term(TMT6plex); C14(Carbamidomethyl); N18(HexNAc(6)Hex(3)Fuc(2)); K21(TMT6plex)	Q5I0E7	Q5I0E7	Transmembrane emp24 domain-containing protein 9 OS=Rattus norvegicus GN=Tmed9 PE=1 SV=1	0	7	7	698.759	4885.27	4884.21	217.536	1	HCD	MS2	32.7325	45.33	73.8663	13154	13122	151208_Fusion_BP_L6Diff_glyco_Exp2.raw	1.30247	149.449	117.493	117.493	0.00610958	HexNAc(6)Hex(3)Fuc(2)	108
FTFTSHTPGEHQICLHSNSTK	N-Term(TMT6plex); C14(Carbamidomethyl); N18(HexNAc(8)Hex(3)); K21(TMT6plex)	Q5I0E7	Q5I0E7	Transmembrane emp24 domain-containing protein 9 OS=Rattus norvegicus GN=Tmed9 PE=1 SV=1	0	6	6	833.724	4997.31	4998.25	-187.874	-1	EThcD	MS2	31.5714	80.82	76.3092	13825	13790	151208_Fusion_BP_L6Diff_glyco_Exp3.raw	1.72343	158.74	38.1335	38.1335	0.00489596	HexNAc(8)Hex(3)	108
FTFTSHTPGEHQICLHSNSTK	N-Term(TMT6plex); C14(Carbamidomethyl); N18(HexNAc(8)Hex(3)); K21(TMT6plex)	Q5I0E7	Q5I0E7	Transmembrane emp24 domain-containing protein 9 OS=Rattus norvegicus GN=Tmed9 PE=1 SV=1	0	6	6	833.724	4997.31	4998.25	-187.874	-1	HCD	MS2	31.5714	80.82	76.2965	13823	13790	151208_Fusion_BP_L6Diff_glyco_Exp3.raw	1.21767	215.354	70.4293	70.4293	0.00619915	HexNAc(8)Hex(3)	108
FTFTSHTPGEHQICLHSNSTK	N-Term(TMT6plex); C14(Carbamidomethyl); N18(HexNAc(8)Hex(5)); K21(TMT6plex)	Q5I0E7	Q5I0E7	Transmembrane emp24 domain-containing protein 9 OS=Rattus norvegicus GN=Tmed9 PE=1 SV=1	0	6	6	888.077	5323.43	5322.36	201.348	1	EThcD	MS2	87.2181	43	81.6395	15363	15332	151208_Fusion_BP_L6Diff_glyco_Exp1.raw	6.56536	254.998	165.302	165.302	3.33526e-08	HexNAc(8)Hex(5)	108
FTFTSHTPGEHQICLHSNSTK	N-Term(TMT6plex); C14(Carbamidomethyl); N18(HexNAc(8)Hex(5)); K21(TMT6plex)	Q5I0E7	Q5I0E7	Transmembrane emp24 domain-containing protein 9 OS=Rattus norvegicus GN=Tmed9 PE=1 SV=1	0	6	6	888.077	5323.43	5322.36	201.348	1	HCD	MS2	87.2181	43	81.6292	15361	15332	151208_Fusion_BP_L6Diff_glyco_Exp1.raw	1.34969	182.73	64.52	64.52	0.00577804	HexNAc(8)Hex(5)	108
FTFTSHTPGEHQICLHSNSTK	N-Term(TMT6plex); C14(Carbamidomethyl); N18(HexNAc(8)Hex(5)Fuc(1)); K21(TMT6plex)	Q5I0E7	Q5I0E7	Transmembrane emp24 domain-containing protein 9 OS=Rattus norvegicus GN=Tmed9 PE=1 SV=1	0	5	5	1094.5	5468.48	5468.41	12.5705	0	EThcD	MS2	48.2266	27.84	80.6077	14964	14926	151208_Fusion_BP_L6Diff_glyco_Exp2.raw	2.84969	178.611	72.7798	72.7798	0.00139925	HexNAc(8)Hex(5)Fuc(1)	108
FTFTSHTPGEHQICLHSNSTK	N-Term(TMT6plex); C14(Carbamidomethyl); N18(HexNAc(8)Hex(6)); K21(TMT6plex)	Q5I0E7	Q5I0E7	Transmembrane emp24 domain-containing protein 9 OS=Rattus norvegicus GN=Tmed9 PE=1 SV=1	0	5	5	1097.9	5485.47	5484.41	193.259	1	EThcD	MS2	60.0561	35.55	80.3796	14904	14864	151208_Fusion_BP_L6Diff_glyco_Exp2.raw	2.39747	146.526	31.8278	31.8278	0.00383959	HexNAc(8)Hex(6)	108
FVFMEEGSNK	N-Term(TMT6plex); N9(HexNAc(2)Hex(6)); K10(TMT6plex)	Q5M843	Q5M843	2-oxoglutarate and iron-dependent oxygenase domain-containing protein 3 OS=Rattus norvegicus GN=Ogfod3 PE=2 SV=1	0	3	3	1008.79	3024.34	3024.34	0.169011	0	EThcD	MS2	14.2496	164.45	107.87	22352	22305	151208_Fusion_BP_L6Diff_glyco_Exp1.raw	8.44131	349.591	319.258	223.207	6.38787e-10	HexNAc(2)Hex(6)	255
FVFMEEGSNK	N-Term(TMT6plex); N9(HexNAc(2)Hex(6)); K10(TMT6plex)	Q5M843	Q5M843	2-oxoglutarate and iron-dependent oxygenase domain-containing protein 3 OS=Rattus norvegicus GN=Ogfod3 PE=2 SV=1	0	3	3	1008.79	3024.34	3024.34	0.169011	0	HCD	MS2	14.2496	164.45	107.859	22350	22305	151208_Fusion_BP_L6Diff_glyco_Exp1.raw	14.3485	803.844	650.071	537.136	5.88632e-16	HexNAc(2)Hex(6)	255
FVFMEEGSNK	N-Term(TMT6plex); N9(HexNAc(2)Hex(7)); K10(TMT6plex)	Q5M843	Q5M843	2-oxoglutarate and iron-dependent oxygenase domain-containing protein 3 OS=Rattus norvegicus GN=Ogfod3 PE=2 SV=1	0	3	3	1062.8	3186.4	3186.39	1.33921	0	EThcD	MS2	25.1363	86.38	107.43	22232	22190	151208_Fusion_BP_L6Diff_glyco_Exp1.raw	7.28178	260.077	246.899	246.899	7.00986e-09	HexNAc(2)Hex(7)	255
FVFMEEGSNK	N-Term(TMT6plex); N9(HexNAc(2)Hex(7)); K10(TMT6plex)	Q5M843	Q5M843	2-oxoglutarate and iron-dependent oxygenase domain-containing protein 3 OS=Rattus norvegicus GN=Ogfod3 PE=2 SV=1	0	3	3	1062.8	3186.4	3186.39	1.33921	0	HCD	MS2	25.1363	86.38	107.42	22230	22190	151208_Fusion_BP_L6Diff_glyco_Exp1.raw	8.35752	596.22	378.496	378.496	3.27012e-10	HexNAc(2)Hex(7)	255
FVFMEEGSNK	N-Term(TMT6plex); N9(HexNAc(2)Hex(8)); K10(TMT6plex)	Q5M843	Q5M843	2-oxoglutarate and iron-dependent oxygenase domain-containing protein 3 OS=Rattus norvegicus GN=Ogfod3 PE=2 SV=1	0	3	3	1116.82	3348.45	3348.45	0.482205	0	EThcD	MS2	8.19504	90.35	106.788	22064	22013	151208_Fusion_BP_L6Diff_glyco_Exp1.raw	8.33027	326.919	308.154	308.154	8.78172e-10	HexNAc(2)Hex(8)	255
FVFMEEGSNK	N-Term(TMT6plex); N9(HexNAc(2)Hex(8)); K10(TMT6plex)	Q5M843	Q5M843	2-oxoglutarate and iron-dependent oxygenase domain-containing protein 3 OS=Rattus norvegicus GN=Ogfod3 PE=2 SV=1	0	3	3	1116.82	3348.45	3348.45	0.482205	0	HCD	MS2	8.19504	90.35	106.78	22062	22013	151208_Fusion_BP_L6Diff_glyco_Exp1.raw	14.6987	837.664	626.123	626.123	2.29806e-16	HexNAc(2)Hex(8)	255
FVFMEEGSNK	N-Term(TMT6plex); N9(HexNAc(2)Hex(9)); K10(TMT6plex)	Q5M843	Q5M843	2-oxoglutarate and iron-dependent oxygenase domain-containing protein 3 OS=Rattus norvegicus GN=Ogfod3 PE=2 SV=1	0	3	3	1170.84	3510.5	3510.5	-0.817268	0	EThcD	MS2	1.0958	114.3	106.055	21688	21653	151208_Fusion_BP_L6Diff_glyco_Exp2.raw	7.93393	329.751	313.605	313.605	2.00606e-09	HexNAc(2)Hex(9)	255
FVFMEEGSNK	N-Term(TMT6plex); N9(HexNAc(2)Hex(9)); K10(TMT6plex)	Q5M843	Q5M843	2-oxoglutarate and iron-dependent oxygenase domain-containing protein 3 OS=Rattus norvegicus GN=Ogfod3 PE=2 SV=1	0	3	3	1170.84	3510.5	3510.5	-0.817268	0	HCD	MS2	1.0958	114.3	106.045	21686	21653	151208_Fusion_BP_L6Diff_glyco_Exp2.raw	14.3485	828.363	690.756	690.756	5.94532e-16	HexNAc(2)Hex(9)	255
FVFMEEGSNK	N-Term(TMT6plex); N9(HexNAc(6)Hex(3)); K10(TMT6plex)	Q5M843	Q5M843	2-oxoglutarate and iron-dependent oxygenase domain-containing protein 3 OS=Rattus norvegicus GN=Ogfod3 PE=2 SV=1	0	3	3	1117.48	3350.44	3350.5	-19.2006	0	EThcD	MS2	30.2121	50.21	92.2227	18065	18012	151208_Fusion_BP_L6Diff_glyco_Exp3.raw	2.32417	115.36	67.8016	67.8016	0.00415973	HexNAc(6)Hex(3)	255
FVFMEEGSNK	N-Term(TMT6plex); N9(HexNAc(6)Hex(3)); K10(TMT6plex)	Q5M843	Q5M843	2-oxoglutarate and iron-dependent oxygenase domain-containing protein 3 OS=Rattus norvegicus GN=Ogfod3 PE=2 SV=1	0	3	3	1117.48	3350.44	3350.5	-19.2006	0	HCD	MS2	30.2121	50.21	92.2088	18063	18012	151208_Fusion_BP_L6Diff_glyco_Exp3.raw	5.4517	430.643	328.543	328.543	2.68411e-07	HexNAc(6)Hex(3)	255
FVFMEEGSNKTVEPR	N-Term(TMT6plex); N9(HexNAc(6)Hex(5)); K10(TMT6plex)	Q5M843	Q5M843	2-oxoglutarate and iron-dependent oxygenase domain-containing protein 3 OS=Rattus norvegicus GN=Ogfod3 PE=2 SV=1	1	4	4	1064.74	4255.95	4256.92	-226.841	-1	EThcD	MS2	58.2415	34.52	105.077	21479	21444	151208_Fusion_BP_L6Diff_glyco_Exp3.raw	2.22687	176.144	90.9425	90.9425	0.00455298	HexNAc(6)Hex(5)	255
FVFNGTLK	N-Term(TMT6plex); N4(HexNAc(2)Hex(7)); K8(TMT6plex)	F1LUU1	F1LUU1	Protein Itga11 OS=Rattus norvegicus GN=Itga11 PE=3 SV=3	0	3	3	975.465	2924.38	2924.37	3.90683	0	EThcD	MS2	90.2848	105.53	109.622	22823	22769	151208_Fusion_BP_L6Diff_glyco_Exp1.raw	6.29302	281.469	176.055	176.055	5.61788e-08	HexNAc(2)Hex(7)	418
FVFNGTLK	N-Term(TMT6plex); N4(HexNAc(2)Hex(7)); K8(TMT6plex)	F1LUU1	F1LUU1	Protein Itga11 OS=Rattus norvegicus GN=Itga11 PE=3 SV=3	0	3	3	975.465	2924.38	2924.37	3.90683	0	HCD	MS2	90.2848	105.53	109.608	22821	22769	151208_Fusion_BP_L6Diff_glyco_Exp1.raw	11.179	673	391.229	391.229	5.40046e-13	HexNAc(2)Hex(7)	418
FVHVNTSAILK	N-Term(TMT6plex); N5(HexNAc(2)Hex(6)); K11(TMT6plex)	Q99PR0	Q99PR0; A0A0G2K523	Protein O-mannosyl-transferase 1 OS=Rattus norvegicus GN=Pomt1 PE=2 SV=1; Isoform of Q99PR0, Protein O-mannosyl-transferase 1 OS=Rattus norvegicus GN=Pomt1 PE=1 SV=1	0	3	3	1022.51	3065.51	3065.51	1.95061	0	HCD	MS2	17.1924	51.25	101.462	20519	20468	151208_Fusion_BP_L6Diff_glyco_Exp3.raw	11.1231	601.456	473.568	473.568	6.66347e-13	HexNAc(2)Hex(6)	467
FVHVNTSAILK	N-Term(TMT6plex); N5(HexNAc(2)Hex(7)); K11(TMT6plex)	Q99PR0	Q99PR0; A0A0G2K523	Protein O-mannosyl-transferase 1 OS=Rattus norvegicus GN=Pomt1 PE=2 SV=1; Isoform of Q99PR0, Protein O-mannosyl-transferase 1 OS=Rattus norvegicus GN=Pomt1 PE=1 SV=1	0	3	3	1076.53	3227.56	3227.56	1.31447	0	HCD	MS2	31.9616	55.21	101.269	20469	20441	151208_Fusion_BP_L6Diff_glyco_Exp3.raw	1.61823	167.536	113.226	113.226	0.00386018	HexNAc(2)Hex(7)	467
FVHVNTSAILK	N-Term(TMT6plex); N5(HexNAc(2)Hex(8)); K11(TMT6plex)	Q99PR0	Q99PR0; A0A0G2K523	Protein O-mannosyl-transferase 1 OS=Rattus norvegicus GN=Pomt1 PE=2 SV=1; Isoform of Q99PR0, Protein O-mannosyl-transferase 1 OS=Rattus norvegicus GN=Pomt1 PE=1 SV=1	0	3	3	1130.54	3389.62	3389.61	1.76553	0	EThcD	MS2	20.3095	100.97	100.816	20348	20314	151208_Fusion_BP_L6Diff_glyco_Exp3.raw	1.96432	128.661	128.661	128.661	0.00489596	HexNAc(2)Hex(8)	467
FVHVNTSAILK	N-Term(TMT6plex); N5(HexNAc(2)Hex(8)); K11(TMT6plex)	Q99PR0	Q99PR0; A0A0G2K523	Protein O-mannosyl-transferase 1 OS=Rattus norvegicus GN=Pomt1 PE=2 SV=1; Isoform of Q99PR0, Protein O-mannosyl-transferase 1 OS=Rattus norvegicus GN=Pomt1 PE=1 SV=1	0	3	3	1130.54	3389.62	3389.61	1.76553	0	HCD	MS2	20.3095	100.97	100.808	20346	20314	151208_Fusion_BP_L6Diff_glyco_Exp3.raw	16.1231	857.414	715.502	715.502	1.16129e-17	HexNAc(2)Hex(8)	467
FVHVNTSAILK	N-Term(TMT6plex); N5(HexNAc(2)Hex(9)); K11(TMT6plex)	Q99PR0	Q99PR0; A0A0G2K523	Protein O-mannosyl-transferase 1 OS=Rattus norvegicus GN=Pomt1 PE=2 SV=1; Isoform of Q99PR0, Protein O-mannosyl-transferase 1 OS=Rattus norvegicus GN=Pomt1 PE=1 SV=1	0	3	3	1184.56	3551.66	3551.66	-0.81475	0	HCD	MS2	18.4677	67.91	102.274	20691	20651	151208_Fusion_BP_L6Diff_glyco_Exp2.raw	14.7729	823.293	667.29	667.29	2.02283e-16	HexNAc(2)Hex(9)	467
FVLNESYYIFYAEGAAHDGR	N-Term(TMT6plex); N4(HexNAc(2)Hex(8))	D4A8Z3	D4A8Z3	Protein Frrs1 OS=Rattus norvegicus GN=Frrs1 PE=1 SV=3	0	3	3	1418.61	4253.81	4253.83	-4.15162	0	HCD	MS2	16.1928	32.3	133.405	29126	29099	151208_Fusion_BP_L6Diff_glyco_Exp1.raw	16.6951	903.736	647.199	647.199	2.64564e-18	HexNAc(2)Hex(8)	318
FVLNESYYIFYAEGAAHDGR	N-Term(TMT6plex); N4(HexNAc(4)Hex(6)Fuc(1))	D4A8Z3	D4A8Z3	Protein Frrs1 OS=Rattus norvegicus GN=Frrs1 PE=1 SV=3	0	4	4	1121.5	4482.99	4481.94	233.967	1	HCD	MS2	22.2567	36.12	127.878	27660	27627	151208_Fusion_BP_L6Diff_glyco_Exp1.raw	1.56501	259.6	21.8235	21.8235	0.00400759	HexNAc(4)Hex(6)Fuc(1)	318
FWLPHNVTWADLK	N-Term(TMT6plex); N6(HexNAc(2)Hex(6)); K13(TMT6plex)	F1LTP8	F1LTP8	Protein Cers6 OS=Rattus norvegicus GN=Cers6 PE=1 SV=3	0	3	3	1155.22	3463.65	3463.64	1.05333	0	EThcD	MS2	2.41906	35.21	132.593	28760	28721	151208_Fusion_BP_L6Diff_glyco_Exp3.raw	1.44866	105.564	105.564	105.564	0.00736584	HexNAc(2)Hex(6)	13
FWLPHNVTWADLK	N-Term(TMT6plex); N6(HexNAc(2)Hex(6)); K13(TMT6plex)	F1LTP8	F1LTP8	Protein Cers6 OS=Rattus norvegicus GN=Cers6 PE=1 SV=3	0	3	3	1155.22	3463.65	3463.64	1.05333	0	HCD	MS2	2.41906	35.21	132.584	28758	28721	151208_Fusion_BP_L6Diff_glyco_Exp3.raw	15.1231	823.069	669.515	669.515	1.08489e-16	HexNAc(2)Hex(6)	13
FWLPHNVTWADLK	N-Term(TMT6plex); N6(HexNAc(2)Hex(7)); K13(TMT6plex)	F1LTP8	F1LTP8	Protein Cers6 OS=Rattus norvegicus GN=Cers6 PE=1 SV=3	0	3	3	1209.23	3625.69	3625.7	-1.84645	0	HCD	MS2	29.8062	53.1	132.087	28624	28590	151208_Fusion_BP_L6Diff_glyco_Exp3.raw	14.5122	825.01	659.218	659.218	3.23491e-16	HexNAc(2)Hex(7)	13
FWLPHNVTWADLK	N-Term(TMT6plex); N6(HexNAc(2)Hex(9)); K13(TMT6plex)	F1LTP8	F1LTP8	Protein Cers6 OS=Rattus norvegicus GN=Cers6 PE=1 SV=3	0	3	3	1317.27	3949.8	3949.8	0.0215409	0	HCD	MS2	36.2328	31.82	131.586	28492	28448	151208_Fusion_BP_L6Diff_glyco_Exp3.raw	8.53013	567.802	435.413	435.413	1.95808e-10	HexNAc(2)Hex(9)	13
FWLPHNVTWADLK	N-Term(TMT6plex); N6(HexNAc(7)Hex(6)); K13(TMT6plex)	F1LTP8	F1LTP8	Protein Cers6 OS=Rattus norvegicus GN=Cers6 PE=1 SV=3	0	4	4	1120.27	4478.05	4479.04	-221.513	-1	HCD	MS2	86.87	22.7	143.936	31694	31661	151208_Fusion_BP_L6Diff_glyco_Exp2.raw	0.870312	205.085	73.5339	5.81049	0.00857351	HexNAc(7)Hex(6)	13
FWLPQNVSWADLEGPGDGYGYPR	N-Term(TMT6plex); N6(HexNAc(2)Hex(5)Fuc(1))	B2RYI9	B2RYI9	Isoform of D4AA91, Lass5 protein OS=Rattus norvegicus GN=Cers5 PE=2 SV=1	0	3	3	1406.29	4216.87	4215.86	238.199	1	HCD	MS2	48.9646	20.5	151.332	33625	33583	151208_Fusion_BP_L6Diff_glyco_Exp2.raw	2.33814	220.384	82.8691	82.8691	0.00238095	HexNAc(2)Hex(5)Fuc(1)	21
FWLPQNVSWADLEGPGDGYGYPR	N-Term(TMT6plex); N6(HexNAc(2)Hex(7))	B2RYI9	B2RYI9	Isoform of D4AA91, Lass5 protein OS=Rattus norvegicus GN=Cers5 PE=2 SV=1	0	3	3	1465.31	4393.91	4393.91	0.679526	0	HCD	MS2	34.062	17.44	150.62	33490	33433	151208_Fusion_BP_L6Diff_glyco_Exp3.raw	6.00556	363.502	248.779	248.779	6.56071e-08	HexNAc(2)Hex(7)	21
FWLPQNVSWADLEGPGDGYGYPR	N-Term(TMT6plex); N6(HexNAc(2)Hex(8))	B2RYI9	D4AA91; B2RYI9	Longevity assurance homolog 5 (S. cerevisiae) (Predicted), isoform CRA_a OS=Rattus norvegicus GN=Cers5 PE=4 SV=1; Isoform of D4AA91, Lass5 protein OS=Rattus norvegicus GN=Cers5 PE=2 SV=1	0	3	3	1519.66	4556.97	4555.96	221.28	1	EThcD	MS2	28.8346	15.7	150.113	33357	33321	151208_Fusion_BP_L6Diff_glyco_Exp3.raw	8.38152	233.398	233.398	14.3114	7.66445e-10	HexNAc(2)Hex(8)	21
FWLPQNVSWADLEGPGDGYGYPR	N-Term(TMT6plex); N6(HexNAc(2)Hex(8))	B2RYI9	B2RYI9	Isoform of D4AA91, Lass5 protein OS=Rattus norvegicus GN=Cers5 PE=2 SV=1	0	3	3	1519.66	4556.97	4555.96	221.28	1	HCD	MS2	28.8346	15.7	150.102	33355	33321	151208_Fusion_BP_L6Diff_glyco_Exp3.raw	7.133	543.528	359.447	29.5869	2.44675e-09	HexNAc(2)Hex(8)	21
FWLPQNVSWADLEGPGDGYGYPR	N-Term(TMT6plex); N6(HexNAc(4)Hex(3)Fuc(1))	B2RYI9	B2RYI9	Isoform of D4AA91, Lass5 protein OS=Rattus norvegicus GN=Cers5 PE=2 SV=1	0	3	3	1433.67	4298.98	4297.92	248.251	1	HCD	MS2	23.7993	20.29	143.403	31594	31556	151208_Fusion_BP_L6Diff_glyco_Exp3.raw	1.02058	178.355	58.7474	58.7474	0.00770098	HexNAc(4)Hex(3)Fuc(1)	21
FWLPQNVSWADLEGPGDGYGYPR	N-Term(TMT6plex); N6(HexNAc(4)Hex(3)Fuc(2))	B2RYI9	B2RYI9	Isoform of D4AA91, Lass5 protein OS=Rattus norvegicus GN=Cers5 PE=2 SV=1	0	3	3	1482	4444	4443.98	5.19599	0	HCD	MS2	86.6806	16.16	143.65	31618	31575	151208_Fusion_BP_L6Diff_glyco_Exp2.raw	0.939467	134.079	27.7624	27.7624	0.00828729	HexNAc(4)Hex(3)Fuc(2)	21
FYLYPNISR	N-Term(TMT6plex); N6(HexNAc(2)Hex(9))	A0A0G2K227	P31643; A0A0G2K227	Sodium- and chloride-dependent taurine transporter OS=Rattus norvegicus GN=Slc6a6 PE=2 SV=1; Isoform of P31643, Transporter OS=Rattus norvegicus GN=Slc6a6 PE=1 SV=1	0	3	3	1089.48	3266.41	3266.41	1.38163	0	EThcD	MS2	28.3735	80.35	108.273	22274	22221	151208_Fusion_BP_L6Diff_glyco_Exp2.raw	3.31011	248.298	143.988	143.988	0.000535619	HexNAc(2)Hex(9)	276
FYLYPNISR	N-Term(TMT6plex); N6(HexNAc(2)Hex(9))	A0A0G2K227	P31643; A0A0G2K227	Sodium- and chloride-dependent taurine transporter OS=Rattus norvegicus GN=Slc6a6 PE=2 SV=1; Isoform of P31643, Transporter OS=Rattus norvegicus GN=Slc6a6 PE=1 SV=1	0	3	3	1089.48	3266.41	3266.41	1.38163	0	HCD	MS2	28.3735	80.35	108.259	22272	22221	151208_Fusion_BP_L6Diff_glyco_Exp2.raw	11.6987	657.231	383.341	383.341	1.79204e-13	HexNAc(2)Hex(9)	276
GAMYLLGGLTAGGITCDFWVLNLTTLQWR	N-Term(TMT6plex); M3(Oxidation); C16(Carbamidomethyl); N22(HexNAc(4)Hex(4)Fuc(2)NeuGc(1))	R9PXW3	Q9QYP0; R9PXW3	Multiple epidermal growth factor-like domains protein 8 OS=Rattus norvegicus GN=Megf8 PE=1 SV=2; Isoform of Q9QYP0, Multiple epidermal growth factor-like domains protein 8 OS=Rattus norvegicus GN=Megf8 PE=1 SV=1	0	5	5	1107.3	5532.46	5532.53	-12.7702	0	HCD	MS2	90.7638	36.38	108.925	22452	22420	151208_Fusion_BP_L6Diff_glyco_Exp2.raw	1.17618	140.678	106.145	12.5195	0.00638668	HexNAc(4)Hex(4)Fuc(2)NeuGc(1)	1579
GASLLLMLKSYLSEDVFQHAIILYLHNHSYAAIQSDDLWDSFNEVTGK	N-Term(TMT6plex); K9(TMT6plex); N27(HexNAc(5)Hex(6)Fuc(1)NeuGc(1)); K48(TMT6plex)	P97629	A0A0G2JUW8; P97629; A0A0G2JYN3	Isoform of P97629, Protein LOC100912445 OS=Rattus norvegicus GN=Lnpep PE=1 SV=1; Leucyl-cystinyl aminopeptidase OS=Rattus norvegicus GN=Lnpep PE=1 SV=1; Isoform of P97629, Protein LOC100912445 OS=Rattus norvegicus GN=LOC100912445 PE=1 SV=1	1	6	6	1430.68	8579.07	8581.07	-232.944	-2	HCD	MS2	67.3196	19.35	153.604	34219	34179	151208_Fusion_BP_L6Diff_glyco_Exp2.raw	1.8479	108.708	108.708	1.94404	0.00318907	HexNAc(5)Hex(6)Fuc(1)NeuGc(1)	552
GDHGANFSCFTELDLRPQGLSLFK	N-Term(TMT6plex); N6(HexNAc(4)Hex(5)Fuc(3)); C9(Carbamidomethyl); K24(TMT6plex)	Q00238	Q00238	Intercellular adhesion molecule 1 OS=Rattus norvegicus GN=Icam1 PE=2 SV=1	0	4	4	1308.12	5229.47	5228.39	206.229	1	HCD	MS2	87.324	29.54	139.745	30797	30755	151208_Fusion_BP_L6Diff_glyco_Exp1.raw	5.14706	309.29	234.391	234.391	5.10546e-07	HexNAc(4)Hex(5)Fuc(3)	178
GDLALSGNLSNLYAMTQDK	N-Term(TMT6plex); N8(HexNAc(4)Hex(4)Fuc(1)NeuGc(1)); K19(TMT6plex)	D3ZQ57	D3ZQ57	Plexin B2 OS=Rattus norvegicus GN=Plxnb2 PE=1 SV=1	0	3	3	1461.33	4381.96	4382.98	-232.826	-1	EThcD	MS2	76.9673	21.13	141.364	31220	31174	151208_Fusion_BP_L6Diff_glyco_Exp1.raw	6.75348	224.897	137.946	81.171	2.17745e-08	HexNAc(4)Hex(4)Fuc(1)NeuGc(1)	444
GDLALSGNLSNLYAMTQDK	N-Term(TMT6plex); N8(HexNAc(4)Hex(4)Fuc(1)NeuGc(1)); K19(TMT6plex)	D3ZQ57	D3ZQ57	Plexin B2 OS=Rattus norvegicus GN=Plxnb2 PE=1 SV=1	0	3	3	1461.33	4381.96	4382.98	-232.826	-1	HCD	MS2	76.9673	21.13	141.353	31218	31174	151208_Fusion_BP_L6Diff_glyco_Exp1.raw	4.80774	318.465	202.638	113.639	1.01229e-06	HexNAc(4)Hex(4)Fuc(1)NeuGc(1)	444
GDLALSGNLSNLYAMTQDK	N-Term(TMT6plex); N8(HexNAc(8)Hex(3)); K19(TMT6plex)	D3ZQ57	D3ZQ57	Plexin B2 OS=Rattus norvegicus GN=Plxnb2 PE=1 SV=1	0	3	3	1527.34	4580.01	4580.1	-19.0958	0	HCD	MS2	80.9562	15.63	128.838	27766	27719	151208_Fusion_BP_L6Diff_glyco_Exp3.raw	1.2509	119.013	41.1796	41.1796	0.00610958	HexNAc(8)Hex(3)	444
GELNSTLFSSR	N-Term(TMT6plex); N4(HexNAc(2)Hex(8))	Q99ML5	Q99ML5	Prenylcysteine oxidase OS=Rattus norvegicus GN=Pcyox1 PE=1 SV=1	0	3	3	1048.12	3142.35	3142.35	1.29859	0	EThcD	MS2	29.7715	75.76	85.5186	16288	16245	151208_Fusion_BP_L6Diff_glyco_Exp3.raw	8.38295	307.377	278.773	278.773	7.55452e-10	HexNAc(2)Hex(8)	349
GELNSTLFSSR	N-Term(TMT6plex); N4(HexNAc(2)Hex(8))	Q99ML5	Q99ML5	Prenylcysteine oxidase OS=Rattus norvegicus GN=Pcyox1 PE=1 SV=1	0	3	3	1048.12	3142.35	3142.35	1.29859	0	HCD	MS2	29.7715	75.76	85.5051	16286	16245	151208_Fusion_BP_L6Diff_glyco_Exp3.raw	13.9336	786.455	489.691	489.691	1.56777e-15	HexNAc(2)Hex(8)	349
GELNSTLFSSR	N-Term(TMT6plex); N4(HexNAc(2)Hex(9))	Q99ML5	Q99ML5	Prenylcysteine oxidase OS=Rattus norvegicus GN=Pcyox1 PE=1 SV=1	0	3	3	1102.14	3304.4	3304.4	-0.45444	0	EThcD	MS2	14.7829	9.61	86.8	16741	16708	151208_Fusion_BP_L6Diff_glyco_Exp1.raw	7.87215	338.7	265.657	265.657	2.27298e-09	HexNAc(2)Hex(9)	349
GELNSTLFSSR	N-Term(TMT6plex); N4(HexNAc(2)Hex(9))	Q99ML5	Q99ML5	Prenylcysteine oxidase OS=Rattus norvegicus GN=Pcyox1 PE=1 SV=1	0	3	3	1102.14	3304.4	3304.4	-0.45444	0	HCD	MS2	14.7829	9.61	86.7926	16739	16708	151208_Fusion_BP_L6Diff_glyco_Exp1.raw	15.5833	875.845	620.236	620.236	2.95236e-17	HexNAc(2)Hex(9)	349
GELNSTLFSSR	N-Term(TMT6plex); N4(HexNAc(3)Hex(6)NeuGc(1))	Q99ML5	Q99ML5	Prenylcysteine oxidase OS=Rattus norvegicus GN=Pcyox1 PE=1 SV=1	0	4	4	832.851	3328.38	3328.41	-9.64321	0	EThcD	MS2	23.6259	30.33	85.089	16173	16130	151208_Fusion_BP_L6Diff_glyco_Exp3.raw	6.96992	396.452	274.789	274.789	1.37566e-08	HexNAc(3)Hex(6)NeuGc(1)	349
GELNSTLFSSR	N-Term(TMT6plex); N4(HexNAc(3)Hex(6)NeuGc(1))	Q99ML5	Q99ML5	Prenylcysteine oxidase OS=Rattus norvegicus GN=Pcyox1 PE=1 SV=1	0	4	4	832.851	3328.38	3328.41	-9.64321	0	HCD	MS2	23.6259	30.33	85.076	16171	16130	151208_Fusion_BP_L6Diff_glyco_Exp3.raw	1.55766	224.943	88.082	88.082	0.00400759	HexNAc(3)Hex(6)NeuGc(1)	349
GEPSVISVNGTDFTFR	N-Term(TMT6plex); N9(HexNAc(10)Hex(7))	A0A0G2JZA7	A0A0G2JZA7	Protein Tmem2 OS=Rattus norvegicus GN=Tmem2 PE=1 SV=1	0	4	4	1281.06	5121.22	5120.17	204.058	1	HCD	MS2	31.8152	27.75	112.783	23664	23625	151208_Fusion_BP_L6Diff_glyco_Exp1.raw	4.09113	271.69	191.708	191.708	0.000543478	HexNAc(10)Hex(7)	1226
GEPSVISVNGTDFTFR	N-Term(TMT6plex); N9(HexNAc(2)Hex(8))	A0A0G2JZA7	A0A0G2JZA7	Protein Tmem2 OS=Rattus norvegicus GN=Tmem2 PE=1 SV=1	0	3	3	1219.87	3657.59	3657.59	-0.208678	0	HCD	MS2	76.8796	52.49	113.335	23809	23775	151208_Fusion_BP_L6Diff_glyco_Exp1.raw	4.69805	355.182	221.153	221.153	1.22338e-06	HexNAc(2)Hex(8)	1226
GEPSVISVNGTDFTFR	N-Term(TMT6plex); N9(HexNAc(2)Hex(9))	A0A0G2JZA7	A0A0G2JZA7	Protein Tmem2 OS=Rattus norvegicus GN=Tmem2 PE=1 SV=1	0	3	3	1273.88	3819.63	3819.64	-2.14067	0	HCD	MS2	36.0246	41.34	113.171	23766	23716	151208_Fusion_BP_L6Diff_glyco_Exp1.raw	5.40721	373.738	222.132	222.132	2.98282e-07	HexNAc(2)Hex(9)	1226
GFPQILGAAGNVSAGSVILR	N-Term(TMT6plex); N11(HexNAc(6)Hex(7)NeuAc(3))	Q64605	M0R711; Q64605; Q64605-2	Isoform of Q64605, Protein-tyrosine-phosphatase OS=Rattus norvegicus GN=Ptprs PE=1 SV=2; Receptor-type tyrosine-protein phosphatase S OS=Rattus norvegicus GN=Ptprs PE=1 SV=2; Isoform of Q64605, Isoform 2 of Receptor-type tyrosine-protein phosphatase S OS=Rattus norvegicus GN=Ptprs	0	4	4	1346.37	5382.46	5382.37	17.4335	0	HCD	MS2	35.6637	22.16	136.753	29812	29787	151208_Fusion_BP_L6Diff_glyco_Exp2.raw	5.16945	561.883	345.998	345.998	4.88779e-07	HexNAc(6)Hex(7)NeuAc(3)	906
GGLNLTAVTVTAENGHTIAFLGTSDGR	N-Term(TMT6plex); N4(HexNAc(2)Hex(9))	D3ZQ57	D3ZQ57	Plexin B2 OS=Rattus norvegicus GN=Plxnb2 PE=1 SV=1	0	3	3	1589.73	4767.17	4766.16	210.773	1	HCD	MS2	74.53	22.32	129.196	28009	27974	151208_Fusion_BP_L6Diff_glyco_Exp1.raw	16.5692	862.189	573.383	30.715	3.39831e-18	HexNAc(2)Hex(9)	390
GGLNLTAVTVTAENGHTIAFLGTSDGR	N-Term(TMT6plex); N4(HexNAc(4)Hex(7)Fuc(1))	D3ZQ57	D3ZQ57	Plexin B2 OS=Rattus norvegicus GN=Plxnb2 PE=1 SV=1	0	4	4	1249.59	4995.34	4994.27	213.954	1	EThcD	MS2	76.6261	31.03	121.903	25900	25851	151208_Fusion_BP_L6Diff_glyco_Exp2.raw	7.73303	403.899	318.421	318.421	2.83197e-09	HexNAc(4)Hex(7)Fuc(1)	390
GGLNLTAVTVTAENGHTIAFLGTSDGR	N-Term(TMT6plex); N4(HexNAc(4)Hex(7)Fuc(1))	D3ZQ57	D3ZQ57	Plexin B2 OS=Rattus norvegicus GN=Plxnb2 PE=1 SV=1	0	4	4	1249.59	4995.34	4994.27	213.954	1	HCD	MS2	76.6261	31.03	121.892	25898	25851	151208_Fusion_BP_L6Diff_glyco_Exp2.raw	4.89938	350.833	138.241	138.241	8.1626e-07	HexNAc(4)Hex(7)Fuc(1)	390
GGNSNGALCHFPFLYNNRNYTDCTSEGR	N-Term(TMT6plex); C9(Carbamidomethyl); N19(HexNAc(4)Hex(4)Fuc(1)); C23(Carbamidomethyl)	A0A096P6L8	F1LST1; A0A096P6L8	Isoform of P04937, Fibronectin OS=Rattus norvegicus GN=Fn1 PE=1 SV=3; Isoform of P04937, Fibronectin OS=Rattus norvegicus GN=Fn1 PE=1 SV=2	1	4	4	1265.29	5058.15	5057.14	200.335	1	HCD	MS2	89.4595	29.71	96.6552	19372	19329	151208_Fusion_BP_L6Diff_glyco_Exp1.raw	6.10363	370.102	194.351	194.351	4.81343e-08	HexNAc(4)Hex(4)Fuc(1)	412
GGNSNGALCHFPFLYNNRNYTDCTSEGR	N-Term(TMT6plex); C9(Carbamidomethyl); N19(HexNAc(4)Hex(4)Fuc(2)NeuAc(1)); C23(Carbamidomethyl)	A0A096P6L8	F1LST1; A0A096P6L8	Isoform of P04937, Fibronectin OS=Rattus norvegicus GN=Fn1 PE=1 SV=3; Isoform of P04937, Fibronectin OS=Rattus norvegicus GN=Fn1 PE=1 SV=2	1	4	4	1374.58	5495.29	5494.29	181.373	1	HCD	MS2	32.973	17.64	96.1702	19082	19046	151208_Fusion_BP_L6Diff_glyco_Exp2.raw	2.36815	129.764	123.273	123.273	0.00238095	HexNAc(4)Hex(4)Fuc(2)NeuAc(1)	412
GGNSNGALCHFPFLYNNRNYTDCTSEGR	N-Term(TMT6plex); C9(Carbamidomethyl); N19(HexNAc(4)Hex(4)Fuc(2)NeuGc(1)); C23(Carbamidomethyl)	A0A096P6L8	F1LST1; A0A096P6L8	Isoform of P04937, Fibronectin OS=Rattus norvegicus GN=Fn1 PE=1 SV=3; Isoform of P04937, Fibronectin OS=Rattus norvegicus GN=Fn1 PE=1 SV=2	1	4	4	1378.57	5511.28	5510.29	179.377	1	HCD	MS2	40.7772	18.82	102.697	20982	20945	151208_Fusion_BP_L6Diff_glyco_Exp1.raw	1.94567	123.094	83.6201	34.4765	0.00318907	HexNAc(4)Hex(4)Fuc(2)NeuGc(1)	412
GGNSNGALCHFPFLYNNRNYTDCTSEGRR	N-Term(TMT6plex); C9(Carbamidomethyl); N19(HexNAc(1)Fuc(1)); C23(Carbamidomethyl)	A0A096P6L8	F1LST1; A0A096P6L8	Isoform of P04937, Fibronectin OS=Rattus norvegicus GN=Fn1 PE=1 SV=3; Isoform of P04937, Fibronectin OS=Rattus norvegicus GN=Fn1 PE=1 SV=2	2	5	5	791.965	3955.8	3955.79	0.961966	0	HCD	MS2	12.56	55.3	93.1406	18433	18392	151208_Fusion_BP_L6Diff_glyco_Exp1.raw	12.0851	658.849	571.069	571.069	8.51985e-14	HexNAc(1)Fuc(1)	412
GGNSNGALCHFPFLYNNRNYTDCTSEGRR	N-Term(TMT6plex); C9(Carbamidomethyl); N19(HexNAc(4)Hex(3)NeuGc(1)); C23(Carbamidomethyl)	A0A096P6L8	F1LST1; A0A096P6L8	Isoform of P04937, Fibronectin OS=Rattus norvegicus GN=Fn1 PE=1 SV=3; Isoform of P04937, Fibronectin OS=Rattus norvegicus GN=Fn1 PE=1 SV=2	2	5	5	1043.45	5213.24	5212.22	196.019	1	EThcD	MS2	19.184	49.6	87.576	16837	16802	151208_Fusion_BP_L6Diff_glyco_Exp3.raw	13.2565	793.134	136.944	22.4556	5.29881e-15	HexNAc(4)Hex(3)NeuGc(1)	412
GGNSNGALCHFPFLYNNRNYTDCTSEGRR	N-Term(TMT6plex); C9(Carbamidomethyl); N19(HexNAc(4)Hex(4)Fuc(1)); C23(Carbamidomethyl)	A0A096P6L8	F1LST1; A0A096P6L8	Isoform of P04937, Fibronectin OS=Rattus norvegicus GN=Fn1 PE=1 SV=3; Isoform of P04937, Fibronectin OS=Rattus norvegicus GN=Fn1 PE=1 SV=2	2	5	5	1043.45	5213.24	5213.24	0.24801	0	HCD	MS2	19.184	49.6	87.5656	16835	16802	151208_Fusion_BP_L6Diff_glyco_Exp3.raw	6.73251	549.285	219.663	5.75088	7.42503e-09	HexNAc(4)Hex(4)Fuc(1)	412
GGNSNGALCHFPFLYNNRNYTDCTSEGRR	N-Term(TMT6plex); C9(Carbamidomethyl); N19(HexNAc(4)Hex(4)NeuGc(1)); C23(Carbamidomethyl)	A0A096P6L8	F1LST1; A0A096P6L8	Isoform of P04937, Fibronectin OS=Rattus norvegicus GN=Fn1 PE=1 SV=3; Isoform of P04937, Fibronectin OS=Rattus norvegicus GN=Fn1 PE=1 SV=2	2	5	5	1075.87	5375.3	5374.27	191.091	1	EThcD	MS2	9.00251	23.99	87.2505	16751	16719	151208_Fusion_BP_L6Diff_glyco_Exp3.raw	15.3744	866.865	184.93	25.809	6.80669e-17	HexNAc(4)Hex(4)NeuGc(1)	412
GGNSNGALCHFPFLYNNRNYTDCTSEGRR	N-Term(TMT6plex); C9(Carbamidomethyl); N19(HexNAc(4)Hex(5)Fuc(1)); C23(Carbamidomethyl)	A0A096P6L8	F1LST1; A0A096P6L8	Isoform of P04937, Fibronectin OS=Rattus norvegicus GN=Fn1 PE=1 SV=3; Isoform of P04937, Fibronectin OS=Rattus norvegicus GN=Fn1 PE=1 SV=2	2	5	5	1075.87	5375.3	5375.29	1.22317	0	HCD	MS2	9.00251	23.99	87.2405	16749	16719	151208_Fusion_BP_L6Diff_glyco_Exp3.raw	5.03632	395.191	102.245	0	6.38203e-07	HexNAc(4)Hex(5)Fuc(1)	412
GGNSNGALCHFPFLYNNRNYTDCTSEGRR	N-Term(TMT6plex); C9(Carbamidomethyl); N19(HexNAc(4)Hex(5)Fuc(3)); C23(Carbamidomethyl)	A0A096P6L8	F1LST1; A0A096P6L8	Isoform of P04937, Fibronectin OS=Rattus norvegicus GN=Fn1 PE=1 SV=3; Isoform of P04937, Fibronectin OS=Rattus norvegicus GN=Fn1 PE=1 SV=2	2	5	5	1134.48	5668.39	5667.41	173.197	1	EThcD	MS2	32.5595	37.41	98.6489	19730	19693	151208_Fusion_BP_L6Diff_glyco_Exp2.raw	6.79811	277.741	190.173	190.173	1.87327e-08	HexNAc(4)Hex(5)Fuc(3)	412
GGNSNGALCHFPFLYNNRNYTDCTSEGRR	N-Term(TMT6plex); C9(Carbamidomethyl); N19(HexNAc(4)Hex(5)Fuc(3)); C23(Carbamidomethyl)	A0A096P6L8	F1LST1; A0A096P6L8	Isoform of P04937, Fibronectin OS=Rattus norvegicus GN=Fn1 PE=1 SV=3; Isoform of P04937, Fibronectin OS=Rattus norvegicus GN=Fn1 PE=1 SV=2	2	5	5	1134.48	5668.38	5667.41	171.043	1	HCD	MS2	49.4755	35.53	96.8361	19300	19273	151208_Fusion_BP_L6Diff_glyco_Exp3.raw	2.41611	318.278	119.145	119.145	0.00215157	HexNAc(4)Hex(5)Fuc(3)	412
GGNSNGALCHFPFLYNNRNYTDCTSEGRR	N-Term(TMT6plex); C9(Carbamidomethyl); N19(HexNAc(6)Hex(3)Fuc(2)); C23(Carbamidomethyl)	A0A096P6L8	F1LST1; A0A096P6L8	Isoform of P04937, Fibronectin OS=Rattus norvegicus GN=Fn1 PE=1 SV=3; Isoform of P04937, Fibronectin OS=Rattus norvegicus GN=Fn1 PE=1 SV=2	2	5	5	1121.7	5604.46	5603.41	188.625	1	EThcD	MS2	6.02968	45.43	86.3112	16481	16456	151208_Fusion_BP_L6Diff_glyco_Exp2.raw	8.27717	416.599	286.721	286.721	1.00364e-09	HexNAc(6)Hex(3)Fuc(2)	412
GGNSNGALCHFPFLYNNRNYTDCTSEGRR	N-Term(TMT6plex); C9(Carbamidomethyl); N19(HexNAc(6)Hex(3)Fuc(2)); C23(Carbamidomethyl)	A0A096P6L8	F1LST1; A0A096P6L8	Isoform of P04937, Fibronectin OS=Rattus norvegicus GN=Fn1 PE=1 SV=3; Isoform of P04937, Fibronectin OS=Rattus norvegicus GN=Fn1 PE=1 SV=2	2	5	5	1121.7	5604.46	5603.41	188.625	1	HCD	MS2	6.02968	45.43	86.3008	16479	16456	151208_Fusion_BP_L6Diff_glyco_Exp2.raw	4.10085	307.365	253.838	253.838	0.000543478	HexNAc(6)Hex(3)Fuc(2)	412
GGNSNGALCHFPFLYSNRNYSDCTSEGR	N-Term(TMT6plex); C9(Carbamidomethyl); N19(HexNAc(4)Hex(4)Fuc(2)NeuAc(1)); C23(Carbamidomethyl)	P04937	P04937-3; P04937-2; P04937; P04937-4	Isoform of P04937, Isoform 3 of Fibronectin OS=Rattus norvegicus GN=Fn1; Isoform of P04937, Isoform 2 of Fibronectin OS=Rattus norvegicus GN=Fn1; Fibronectin OS=Rattus norvegicus GN=Fn1 PE=1 SV=2; Isoform of P04937, Isoform 4 of Fibronectin OS=Rattus norvegicus GN=Fn1	1	5	5	1091.66	5454.25	5453.27	180.093	1	EThcD	MS2	70.1064	34.63	98.3279	19646	19618	151208_Fusion_BP_L6Diff_glyco_Exp2.raw	4.98706	254.29	39.072	39.072	7.63896e-07	HexNAc(4)Hex(4)Fuc(2)NeuAc(1)	412
GGNSNGALCHFPFLYSNRNYSDCTSEGR	N-Term(TMT6plex); C9(Carbamidomethyl); N19(HexNAc(5)Hex(3)Fuc(1)); C23(Carbamidomethyl)	P04937	P04937-3; P04937-2; P04937; P04937-4	Isoform of P04937, Isoform 3 of Fibronectin OS=Rattus norvegicus GN=Fn1; Isoform of P04937, Isoform 2 of Fibronectin OS=Rattus norvegicus GN=Fn1; Fibronectin OS=Rattus norvegicus GN=Fn1 PE=1 SV=2; Isoform of P04937, Isoform 4 of Fibronectin OS=Rattus norvegicus GN=Fn1	1	4	4	1265.29	5058.15	5057.14	200.335	1	EThcD	MS2	89.4595	29.71	96.6682	19374	19329	151208_Fusion_BP_L6Diff_glyco_Exp1.raw	5.55957	280.999	14.9699	14.9699	2.41287e-07	HexNAc(5)Hex(3)Fuc(1)	412
GGNSNGALCHFPFLYSNRNYSDCTSEGRR	N-Term(TMT6plex); C9(Carbamidomethyl); N19(HexNAc(3)Hex(6)NeuGc(1)); C23(Carbamidomethyl)	P04937	P04937-3; P04937-2; P04937; P04937-4	Isoform of P04937, Isoform 3 of Fibronectin OS=Rattus norvegicus GN=Fn1; Isoform of P04937, Isoform 2 of Fibronectin OS=Rattus norvegicus GN=Fn1; Fibronectin OS=Rattus norvegicus GN=Fn1 PE=1 SV=2; Isoform of P04937, Isoform 4 of Fibronectin OS=Rattus norvegicus GN=Fn1	2	5	5	1091.66	5454.25	5454.27	-4.47081	0	HCD	MS2	70.1064	34.63	98.3152	19644	19618	151208_Fusion_BP_L6Diff_glyco_Exp2.raw	1.00314	153.396	49.8095	49.8095	0.00780959	HexNAc(3)Hex(6)NeuGc(1)	412
GHPVDDPTGAFANGSLTFK	N-Term(TMT6plex); N13(HexNAc(7)Hex(8)); K19(TMT6plex)	Q68FV6	Q68FV6	Glycosylated lysosomal membrane protein OS=Rattus norvegicus GN=Glmp PE=2 SV=1	0	4	4	1277.31	5106.23	5107.23	-196.543	-1	HCD	MS2	60.5969	26.81	114.289	23881	23848	151208_Fusion_BP_L6Diff_glyco_Exp2.raw	2.28101	215.731	155.269	0	0.0025719	HexNAc(7)Hex(8)	173
GHVDPANDTFDIDPR	N-Term(TMT6plex); N7(HexNAc(2)Hex(8))	D3ZRF9	D3ZRF9	Mucolipin 1 (Predicted), isoform CRA_a OS=Rattus norvegicus GN=Mcoln1 PE=1 SV=1	0	3	3	1200.84	3600.51	3600.51	0.159153	0	HCD	MS2	20.5641	31.04	78.453	14387	14337	151208_Fusion_BP_L6Diff_glyco_Exp2.raw	5.72148	374.345	253.831	253.831	1.41478e-07	HexNAc(2)Hex(8)	173
GHVDPANDTFDIDPR	N-Term(TMT6plex); N7(HexNAc(4)Hex(5)Fuc(1)NeuAc(2))	D3ZRF9	D3ZRF9	Mucolipin 1 (Predicted), isoform CRA_a OS=Rattus norvegicus GN=Mcoln1 PE=1 SV=1	0	3	3	1416.92	4248.76	4248.75	0.912154	0	HCD	MS2	16.7919	15.74	93.7653	18446	18410	151208_Fusion_BP_L6Diff_glyco_Exp2.raw	5.78628	302.805	207.773	5.2878	1.17857e-07	HexNAc(4)Hex(5)Fuc(1)NeuAc(2)	173
GHVDPANDTFDIDPR	N-Term(TMT6plex); N7(HexNAc(6)Hex(3))	D3ZRF9	D3ZRF9	Mucolipin 1 (Predicted), isoform CRA_a OS=Rattus norvegicus GN=Mcoln1 PE=1 SV=1	0	3	3	1201.5	3602.5	3602.56	-16.7232	0	HCD	MS2	33.1016	43.33	78.3808	14488	14440	151208_Fusion_BP_L6Diff_glyco_Exp1.raw	4.32556	248.017	158.356	158.356	0.000286205	HexNAc(6)Hex(3)	173
GIASLTMDTHEAVVGNYTCEVTELSR	N-Term(TMT6plex); N16(HexNAc(2)Hex(5)); C19(Carbamidomethyl)	A0A0G2JTH4	P97829; A0A0A0MY37; A0A0G2JTH4	Leukocyte surface antigen CD47 OS=Rattus norvegicus GN=Cd47 PE=1 SV=1; Isoform of P97829, Leukocyte surface antigen CD47 OS=Rattus norvegicus GN=Cd47 PE=1 SV=1; Isoform of P97829, Leukocyte surface antigen CD47 OS=Rattus norvegicus GN=Cd47 PE=1 SV=1	0	3	3	1433.98	4299.93	4298.93	234.466	1	HCD	MS2	37.1818	23.34	119.529	25314	25272	151208_Fusion_BP_L6Diff_glyco_Exp3.raw	1.54207	177.257	43.4433	43.4433	0.00417014	HexNAc(2)Hex(5)	94
GIASLTMDTHEAVVGNYTCEVTELSR	N-Term(TMT6plex); N16(HexNAc(2)Hex(6)); C19(Carbamidomethyl)	A0A0G2JTH4	P97829; A0A0A0MY37; A0A0G2JTH4	Leukocyte surface antigen CD47 OS=Rattus norvegicus GN=Cd47 PE=1 SV=1; Isoform of P97829, Leukocyte surface antigen CD47 OS=Rattus norvegicus GN=Cd47 PE=1 SV=1; Isoform of P97829, Leukocyte surface antigen CD47 OS=Rattus norvegicus GN=Cd47 PE=1 SV=1	0	3	3	1487.67	4460.98	4460.98	1.16021	0	HCD	MS2	31.7292	19.18	120.85	25804	25765	151208_Fusion_BP_L6Diff_glyco_Exp1.raw	6.04187	354.745	215.642	47.6646	6.0126e-08	HexNAc(2)Hex(6)	94
GIASLTMDTHEAVVGNYTCEVTELSR	N-Term(TMT6plex); N16(HexNAc(2)Hex(7)); C19(Carbamidomethyl)	A0A0G2JTH4	P97829; A0A0A0MY37; A0A0G2JTH4	Leukocyte surface antigen CD47 OS=Rattus norvegicus GN=Cd47 PE=1 SV=1; Isoform of P97829, Leukocyte surface antigen CD47 OS=Rattus norvegicus GN=Cd47 PE=1 SV=1; Isoform of P97829, Leukocyte surface antigen CD47 OS=Rattus norvegicus GN=Cd47 PE=1 SV=1	0	3	3	1541.69	4623.04	4623.03	2.68455	0	HCD	MS2	22.4472	15.84	120.772	25784	25734	151208_Fusion_BP_L6Diff_glyco_Exp1.raw	4.56569	262.986	126.758	126.758	0.000286205	HexNAc(2)Hex(7)	94
GIASLTMDTHEAVVGNYTCEVTELSR	N-Term(TMT6plex); N16(HexNAc(2)Hex(8)); C19(Carbamidomethyl)	A0A0G2JTH4	P97829; A0A0A0MY37; A0A0G2JTH4	Leukocyte surface antigen CD47 OS=Rattus norvegicus GN=Cd47 PE=1 SV=1; Isoform of P97829, Leukocyte surface antigen CD47 OS=Rattus norvegicus GN=Cd47 PE=1 SV=1; Isoform of P97829, Leukocyte surface antigen CD47 OS=Rattus norvegicus GN=Cd47 PE=1 SV=1	0	3	3	1595.7	4785.08	4785.08	-1.48118	0	HCD	MS2	9.19423	17.55	120.317	25663	25618	151208_Fusion_BP_L6Diff_glyco_Exp1.raw	11.01	605.01	430.891	430.891	8.28063e-13	HexNAc(2)Hex(8)	94
GIASLTMDTHEAVVGNYTCEVTELSR	N-Term(TMT6plex); N16(HexNAc(4)Hex(4)Fuc(1)); C19(Carbamidomethyl)	A0A0G2JTH4	P97829; A0A0A0MY37; A0A0G2JTH4	Leukocyte surface antigen CD47 OS=Rattus norvegicus GN=Cd47 PE=1 SV=1; Isoform of P97829, Leukocyte surface antigen CD47 OS=Rattus norvegicus GN=Cd47 PE=1 SV=1; Isoform of P97829, Leukocyte surface antigen CD47 OS=Rattus norvegicus GN=Cd47 PE=1 SV=1	0	4	4	1173.29	4690.15	4689.09	225.247	1	EThcD	MS2	8.82344	45.9	114.371	23947	23917	151208_Fusion_BP_L6Diff_glyco_Exp3.raw	9.57883	567.955	359.315	178.273	2.56975e-11	HexNAc(4)Hex(4)Fuc(1)	94
GIASLTMDTHEAVVGNYTCEVTELSR	N-Term(TMT6plex); N16(HexNAc(4)Hex(4)Fuc(1)); C19(Carbamidomethyl)	A0A0G2JTH4	P97829; A0A0A0MY37; A0A0G2JTH4	Leukocyte surface antigen CD47 OS=Rattus norvegicus GN=Cd47 PE=1 SV=1; Isoform of P97829, Leukocyte surface antigen CD47 OS=Rattus norvegicus GN=Cd47 PE=1 SV=1; Isoform of P97829, Leukocyte surface antigen CD47 OS=Rattus norvegicus GN=Cd47 PE=1 SV=1	0	4	4	1173.29	4690.15	4689.09	225.247	1	HCD	MS2	8.82344	45.9	114.358	23945	23917	151208_Fusion_BP_L6Diff_glyco_Exp3.raw	6.30028	529.633	262.459	150.052	2.74814e-08	HexNAc(4)Hex(4)Fuc(1)	94
GIASLTMDTHEAVVGNYTCEVTELSR	N-Term(TMT6plex); N16(HexNAc(4)Hex(5)Fuc(1)); C19(Carbamidomethyl)	A0A0G2JTH4	P97829; A0A0A0MY37; A0A0G2JTH4	Leukocyte surface antigen CD47 OS=Rattus norvegicus GN=Cd47 PE=1 SV=1; Isoform of P97829, Leukocyte surface antigen CD47 OS=Rattus norvegicus GN=Cd47 PE=1 SV=1; Isoform of P97829, Leukocyte surface antigen CD47 OS=Rattus norvegicus GN=Cd47 PE=1 SV=1	0	4	4	1213.8	4852.18	4851.14	214.987	1	EThcD	MS2	16.9938	64.64	115.57	24219	24178	151208_Fusion_BP_L6Diff_glyco_Exp2.raw	15.6575	791.986	617.365	290.516	4.44804e-17	HexNAc(4)Hex(5)Fuc(1)	94
GIASLTMDTHEAVVGNYTCEVTELSR	N-Term(TMT6plex); N16(HexNAc(4)Hex(5)Fuc(1)); C19(Carbamidomethyl)	A0A0G2JTH4	P97829; A0A0A0MY37; A0A0G2JTH4	Leukocyte surface antigen CD47 OS=Rattus norvegicus GN=Cd47 PE=1 SV=1; Isoform of P97829, Leukocyte surface antigen CD47 OS=Rattus norvegicus GN=Cd47 PE=1 SV=1; Isoform of P97829, Leukocyte surface antigen CD47 OS=Rattus norvegicus GN=Cd47 PE=1 SV=1	0	4	4	1213.8	4852.18	4851.14	214.987	1	HCD	MS2	16.9938	64.64	115.561	24217	24178	151208_Fusion_BP_L6Diff_glyco_Exp2.raw	11.3672	664.681	443.021	209.221	3.38444e-13	HexNAc(4)Hex(5)Fuc(1)	94
GIEADVVNAHNITCELTK	N-Term(TMT6plex); N11(HexNAc(2)Hex(10)); C14(Carbamidomethyl); K18(TMT6plex)	G3V8A0	P30994; G3V8A0	5-hydroxytryptamine receptor 2B OS=Rattus norvegicus GN=Htr2b PE=2 SV=1; Isoform of P30994, 5-hydroxytryptamine (Serotonin) receptor 2B OS=Rattus norvegicus GN=Htr2b PE=3 SV=1	0	4	4	1118	4468.98	4468.99	-2.93953	0	HCD	MS2	89.1694	62.98	75.8738	13696	13655	151208_Fusion_BP_L6Diff_glyco_Exp2.raw	1.06232	224.028	11.4266	11.4266	0.00752445	HexNAc(2)Hex(10)	193
GIEADVVNAHNITCELTK	N-Term(TMT6plex); N11(HexNAc(2)Hex(6)); C14(Carbamidomethyl); K18(TMT6plex)	G3V8A0	P30994; G3V8A0	5-hydroxytryptamine receptor 2B OS=Rattus norvegicus GN=Htr2b PE=2 SV=1; Isoform of P30994, 5-hydroxytryptamine (Serotonin) receptor 2B OS=Rattus norvegicus GN=Htr2b PE=3 SV=1	0	4	4	955.953	3820.79	3820.78	2.2781	0	HCD	MS2	36.3367	30.24	76.751	14053	13999	151208_Fusion_BP_L6Diff_glyco_Exp1.raw	0.937722	150.208	75.6205	75.6205	0.00828729	HexNAc(2)Hex(6)	193
GIEADVVNAHNITCELTK	N-Term(TMT6plex); N11(HexNAc(2)Hex(8)); C14(Carbamidomethyl); K18(TMT6plex)	G3V8A0	P30994; G3V8A0	5-hydroxytryptamine receptor 2B OS=Rattus norvegicus GN=Htr2b PE=2 SV=1; Isoform of P30994, 5-hydroxytryptamine (Serotonin) receptor 2B OS=Rattus norvegicus GN=Htr2b PE=3 SV=1	0	4	4	1036.98	4144.88	4144.89	-1.47714	0	HCD	MS2	24.9301	25.75	76.2326	13793	13742	151208_Fusion_BP_L6Diff_glyco_Exp2.raw	0.98597	190.562	52.6695	52.6695	0.0079733	HexNAc(2)Hex(8)	193
GIEADVVNAHNITCELTK	N-Term(TMT6plex); N11(HexNAc(2)Hex(9)); C14(Carbamidomethyl); K18(TMT6plex)	G3V8A0	P30994; G3V8A0	5-hydroxytryptamine receptor 2B OS=Rattus norvegicus GN=Htr2b PE=2 SV=1; Isoform of P30994, 5-hydroxytryptamine (Serotonin) receptor 2B OS=Rattus norvegicus GN=Htr2b PE=3 SV=1	0	4	4	1077.49	4306.95	4306.94	2.6391	0	HCD	MS2	49.7524	77.21	76.1305	13887	13851	151208_Fusion_BP_L6Diff_glyco_Exp1.raw	3.99209	378.861	122.343	122.343	0.000543478	HexNAc(2)Hex(9)	193
GIEADVVNAHNITCELTK	N-Term(TMT6plex); N11(HexNAc(4)Hex(5)Fuc(1)NeuAc(1)); C14(Carbamidomethyl); K18(TMT6plex)	G3V8A0	P30994; G3V8A0	5-hydroxytryptamine receptor 2B OS=Rattus norvegicus GN=Htr2b PE=2 SV=1; Isoform of P30994, 5-hydroxytryptamine (Serotonin) receptor 2B OS=Rattus norvegicus GN=Htr2b PE=3 SV=1	0	4	4	1126.52	4503.05	4502.04	223.302	1	HCD	MS2	39.9927	20.69	74.4159	13322	13286	151208_Fusion_BP_L6Diff_glyco_Exp3.raw	0.850045	103.001	29.1454	14.8309	0.00857351	HexNAc(4)Hex(5)Fuc(1)NeuAc(1)	193
GIEADVVNAHNITCELTK	N-Term(TMT6plex); N11(HexNAc(4)Hex(5)Fuc(3)NeuAc(1)); C14(Carbamidomethyl); K18(TMT6plex)	G3V8A0	P30994; G3V8A0	5-hydroxytryptamine receptor 2B OS=Rattus norvegicus GN=Htr2b PE=2 SV=1; Isoform of P30994, 5-hydroxytryptamine (Serotonin) receptor 2B OS=Rattus norvegicus GN=Htr2b PE=3 SV=1	0	4	4	1199.05	4793.17	4794.16	-206.174	-1	HCD	MS2	54.3138	27.53	75.6755	13643	13595	151208_Fusion_BP_L6Diff_glyco_Exp2.raw	1.04694	185.632	43.8368	1.20055	0.00770098	HexNAc(4)Hex(5)Fuc(3)NeuAc(1)	193
GIEADVVNAHNITCELTK	N-Term(TMT6plex); N11(HexNAc(4)Hex(7)Fuc(2)); C14(Carbamidomethyl); K18(TMT6plex)	G3V8A0	P30994; G3V8A0	5-hydroxytryptamine receptor 2B OS=Rattus norvegicus GN=Htr2b PE=2 SV=1; Isoform of P30994, 5-hydroxytryptamine (Serotonin) receptor 2B OS=Rattus norvegicus GN=Htr2b PE=3 SV=1	0	4	4	1171.03	4681.11	4681.11	0.556862	0	HCD	MS2	28.3055	36.86	75.5261	13720	13688	151208_Fusion_BP_L6Diff_glyco_Exp1.raw	1.09896	179.465	62.0067	33.2609	0.00702888	HexNAc(4)Hex(7)Fuc(2)	193
GIEADVVNAHNITCELTK	N-Term(TMT6plex); N11(HexNAc(7)Hex(6)); C14(Carbamidomethyl); K18(TMT6plex)	G3V8A0	P30994; G3V8A0	5-hydroxytryptamine receptor 2B OS=Rattus norvegicus GN=Htr2b PE=2 SV=1; Isoform of P30994, 5-hydroxytryptamine (Serotonin) receptor 2B OS=Rattus norvegicus GN=Htr2b PE=3 SV=1	0	4	4	1209.56	4835.23	4836.18	-196.068	-1	HCD	MS2	14.115	25.7	85.7847	16359	16326	151208_Fusion_BP_L6Diff_glyco_Exp3.raw	1.06391	208.783	114.814	5.82503	0.00752445	HexNAc(7)Hex(6)	193
GIEADVVNAHNITCELTK	N-Term(TMT6plex); N11(HexNAc(7)Hex(7)); C14(Carbamidomethyl); K18(TMT6plex)	G3V8A0	P30994; G3V8A0	5-hydroxytryptamine receptor 2B OS=Rattus norvegicus GN=Htr2b PE=2 SV=1; Isoform of P30994, 5-hydroxytryptamine (Serotonin) receptor 2B OS=Rattus norvegicus GN=Htr2b PE=3 SV=1	0	4	4	1250.29	4998.14	4998.23	-18.9649	0	HCD	MS2	58.2406	31.64	86.0303	16407	16370	151208_Fusion_BP_L6Diff_glyco_Exp2.raw	1.01751	171.256	21.4104	21.4104	0.00770098	HexNAc(7)Hex(7)	193
GISYQLIGNHSK	N-Term(TMT6plex); N9(HexNAc(2)Hex(8)); K12(TMT6plex)	A0A0G2K5L1	A0A0G2K5L1; G3V9W9	Protein Fat1 OS=Rattus norvegicus GN=Fat1 PE=1 SV=1; Isoform of A0A0G2K5L1, Protein Fat1 OS=Rattus norvegicus GN=Fat1 PE=1 SV=1	0	3	3	1159.87	3477.61	3477.6	1.00529	0	HCD	MS2	26.6401	54.5	83.2435	15795	15742	151208_Fusion_BP_L6Diff_glyco_Exp1.raw	4.90472	399.638	241.012	241.012	8.09291e-07	HexNAc(2)Hex(8)	2318
GIVSKDDITFVSGAPRANHSGAVVLLK	N-Term(TMT6plex); K5(TMT6plex); N18(HexNAc(3)Hex(4)Fuc(1)); K27(TMT6plex)	G3V667	G3V667	Integrin, alpha 6, isoform CRA_a OS=Rattus norvegicus GN=Itga6 PE=1 SV=1	2	6	6	807.926	4842.52	4842.51	1.74798	0	EThcD	MS2	70.0949	61.7	92.1444	18014	17982	151208_Fusion_BP_L6Diff_glyco_Exp2.raw	2.15443	116.659	57.2451	57.2451	0.00489596	HexNAc(3)Hex(4)Fuc(1)	267
GKFNTSDVSAIEK	N-Term(TMT6plex); K2(TMT6plex); N4(HexNAc(5)Hex(4)Fuc(1)NeuAc(1)NeuGc(1)); K13(TMT6plex)	P05708	P05708	Hexokinase-1 OS=Rattus norvegicus GN=Hk1 PE=1 SV=4	1	4	4	1123.78	4492.08	4491.05	229.809	1	EThcD	MS2	60.7273	35.02	87.1219	16827	16784	151208_Fusion_BP_L6Diff_glyco_Exp1.raw	1.71077	186.683	23.4841	23.4841	0.00489596	HexNAc(5)Hex(4)Fuc(1)NeuAc(1)NeuGc(1)	332
GKTEIQVNCLSAPGENK	N-Term(TMT6plex); K2(TMT6plex); C9(Carbamidomethyl); N16(HexNAc(4)Hex(4)Fuc(2)NeuGc(1)); K17(TMT6plex)	A0A0G2KA82	A0A0G2KA82; Q66H18	Protein Sypl1 OS=Rattus norvegicus GN=Sypl1 PE=1 SV=1; Isoform of A0A0G2KA82, Protein Sypl1 OS=Rattus norvegicus GN=Sypl1 PE=1 SV=1	1	4	4	1148.79	4592.15	4592.14	1.15896	0	EThcD	MS2	76.1358	24.19	84.7378	16191	16150	151208_Fusion_BP_L6Diff_glyco_Exp1.raw	6.38781	293.783	210.749	48.1653	4.68536e-08	HexNAc(4)Hex(4)Fuc(2)NeuGc(1)	56
GKTEIQVNCLSAPGENK	N-Term(TMT6plex); K2(TMT6plex); C9(Carbamidomethyl); N16(HexNAc(4)Hex(5)Fuc(1)NeuAc(1)); K17(TMT6plex)	A0A0G2KA82	A0A0G2KA82; Q66H18	Protein Sypl1 OS=Rattus norvegicus GN=Sypl1 PE=1 SV=1; Isoform of A0A0G2KA82, Protein Sypl1 OS=Rattus norvegicus GN=Sypl1 PE=1 SV=1	1	4	4	1148.79	4592.15	4592.14	1.15896	0	HCD	MS2	76.1358	24.19	84.7249	16189	16150	151208_Fusion_BP_L6Diff_glyco_Exp1.raw	4.70117	309.317	114.944	18.1321	1.20167e-06	HexNAc(4)Hex(5)Fuc(1)NeuAc(1)	56
GKTEIQVNCLSAPGENK	N-Term(TMT6plex); K2(TMT6plex); C9(Carbamidomethyl); N16(HexNAc(4)Hex(5)Fuc(1)NeuAc(2)); K17(TMT6plex)	A0A0G2KA82	A0A0G2KA82; Q66H18	Protein Sypl1 OS=Rattus norvegicus GN=Sypl1 PE=1 SV=1; Isoform of A0A0G2KA82, Protein Sypl1 OS=Rattus norvegicus GN=Sypl1 PE=1 SV=1	1	3	3	1628.75	4884.24	4883.24	204.696	1	HCD	MS2	8.95133	36.87	94.5162	18679	18631	151208_Fusion_BP_L6Diff_glyco_Exp3.raw	5.51531	387.172	256.92	5.82503	2.29602e-07	HexNAc(4)Hex(5)Fuc(1)NeuAc(2)	56
GKTEIQVNCLSAPGENK	N-Term(TMT6plex); K2(TMT6plex); C9(Carbamidomethyl); N16(HexNAc(4)Hex(5)Fuc(1)NeuGc(1)); K17(TMT6plex)	A0A0G2KA82	A0A0G2KA82; Q66H18	Protein Sypl1 OS=Rattus norvegicus GN=Sypl1 PE=1 SV=1; Isoform of A0A0G2KA82, Protein Sypl1 OS=Rattus norvegicus GN=Sypl1 PE=1 SV=1	1	4	4	1153.05	4609.17	4608.14	225.306	1	HCD	MS2	12.3619	22.84	90.3316	17539	17497	151208_Fusion_BP_L6Diff_glyco_Exp2.raw	4.90996	378.553	194.141	30.7732	8.02398e-07	HexNAc(4)Hex(5)Fuc(1)NeuGc(1)	56
GKTEIQVNCLSAPGENK	N-Term(TMT6plex); K2(TMT6plex); C9(Carbamidomethyl); N16(HexNAc(5)Hex(6)Fuc(3)NeuGc(1)); K17(TMT6plex)	A0A0G2KA82	A0A0G2KA82; Q66H18	Protein Sypl1 OS=Rattus norvegicus GN=Sypl1 PE=1 SV=1; Isoform of A0A0G2KA82, Protein Sypl1 OS=Rattus norvegicus GN=Sypl1 PE=1 SV=1	1	4	4	1317.1	5265.38	5265.38	-0.520963	0	HCD	MS2	87.9145	23.61	94.2555	18610	18571	151208_Fusion_BP_L6Diff_glyco_Exp3.raw	1.63711	191.831	45.5126	17.1589	0.00386018	HexNAc(5)Hex(6)Fuc(3)NeuGc(1)	56
GKTEIQVNCLSAPGENK	N-Term(TMT6plex); K2(TMT6plex); C9(Carbamidomethyl); N16(HexNAc(5)Hex(6)NeuAc(1)NeuGc(1)); K17(TMT6plex)	A0A0G2KA82	A0A0G2KA82; Q66H18	Protein Sypl1 OS=Rattus norvegicus GN=Sypl1 PE=1 SV=1; Isoform of A0A0G2KA82, Protein Sypl1 OS=Rattus norvegicus GN=Sypl1 PE=1 SV=1	1	5	5	1024.25	5117.21	5118.31	-214.637	-1	EThcD	MS2	92.1012	28.46	82.4843	15477	15445	151208_Fusion_BP_L6Diff_glyco_Exp3.raw	4.41506	261.675	186.386	186.386	2.6976e-06	HexNAc(5)Hex(6)NeuAc(1)NeuGc(1)	56
GKTEIQVNCLSAPGENK	N-Term(TMT6plex); K2(TMT6plex); C9(Carbamidomethyl); N16(HexNAc(6)Hex(3)Fuc(3)); K17(TMT6plex)	A0A0G2KA82	A0A0G2KA82; Q66H18	Protein Sypl1 OS=Rattus norvegicus GN=Sypl1 PE=1 SV=1; Isoform of A0A0G2KA82, Protein Sypl1 OS=Rattus norvegicus GN=Sypl1 PE=1 SV=1	1	4	4	1169.56	4675.2	4675.21	-2.25872	0	EThcD	MS2	83.7303	29.93	96.2269	19257	19211	151208_Fusion_BP_L6Diff_glyco_Exp1.raw	2.14992	107.642	101.374	19.7812	0.00489596	HexNAc(6)Hex(3)Fuc(3)	56
GKTEIQVNCLSAPGENK	N-Term(TMT6plex); K2(TMT6plex); C9(Carbamidomethyl); N16(HexNAc(6)Hex(7)); K17(TMT6plex)	A0A0G2KA82	A0A0G2KA82; Q66H18	Protein Sypl1 OS=Rattus norvegicus GN=Sypl1 PE=1 SV=1; Isoform of A0A0G2KA82, Protein Sypl1 OS=Rattus norvegicus GN=Sypl1 PE=1 SV=1	1	3	3	1629.08	4885.24	4885.25	-3.03972	0	HCD	MS2	0	12.68	95.5255	18912	18872	151208_Fusion_BP_L6Diff_glyco_Exp2.raw	1.80739	109.664	81.4121	3.37552	0.00318907	HexNAc(6)Hex(7)	56
GKTEIQVNCLSAPGENK	N-Term(TMT6plex); K2(TMT6plex); C9(Carbamidomethyl); N16(HexNAc(7)Hex(8)NeuAc(1)); K17(TMT6plex)	A0A0G2KA82	A0A0G2KA82; Q66H18	Protein Sypl1 OS=Rattus norvegicus GN=Sypl1 PE=1 SV=1; Isoform of A0A0G2KA82, Protein Sypl1 OS=Rattus norvegicus GN=Sypl1 PE=1 SV=1	1	4	4	1385.88	5540.48	5541.48	-180.608	-1	HCD	MS2	29.5232	15.67	102.582	20770	20728	151208_Fusion_BP_L6Diff_glyco_Exp2.raw	5.29815	346.39	192.695	22.8867	3.90708e-07	HexNAc(7)Hex(8)NeuAc(1)	56
GLVSGGVYNSHIGCLPYTIPPCEHHVNGSRPPCTGEGDTPK	N-Term(TMT6plex); C14(Carbamidomethyl); C22(Carbamidomethyl); N27(HexNAc(2)Hex(2)); C33(Carbamidomethyl); K41(TMT6plex)	P00787	Q6IN22; P00787	Isoform of P00787, Cathepsin B OS=Rattus norvegicus GN=Ctsb PE=1 SV=1; Cathepsin B OS=Rattus norvegicus GN=Ctsb PE=1 SV=2	0	6	6	935.112	5605.64	5605.64	-1.27157	0	EThcD	MS2	8.24424	38.44	96.9573	19451	19420	151208_Fusion_BP_L6Diff_glyco_Exp1.raw	12.9174	633.495	470.366	470.366	1.23276e-14	HexNAc(2)Hex(2)	166
GLVSGGVYNSHIGCLPYTIPPCEHHVNGSRPPCTGEGDTPK	N-Term(TMT6plex); C14(Carbamidomethyl); C22(Carbamidomethyl); N27(HexNAc(2)Hex(2)); C33(Carbamidomethyl); K41(TMT6plex)	P00787	Q6IN22; P00787	Isoform of P00787, Cathepsin B OS=Rattus norvegicus GN=Ctsb PE=1 SV=1; Cathepsin B OS=Rattus norvegicus GN=Ctsb PE=1 SV=2	0	6	6	935.113	5605.64	5605.64	-0.422296	0	HCD	MS2	32.9643	60.55	95.8369	18996	18960	151208_Fusion_BP_L6Diff_glyco_Exp2.raw	10.4637	583.682	558.705	558.705	2.08014e-12	HexNAc(2)Hex(2)	166
GLVSGGVYNSHIGCLPYTIPPCEHHVNGSRPPCTGEGDTPK	N-Term(TMT6plex); C14(Carbamidomethyl); C22(Carbamidomethyl); N27(HexNAc(2)Hex(5)); C33(Carbamidomethyl); K41(TMT6plex)	P00787	Q6IN22; P00787	Isoform of P00787, Cathepsin B OS=Rattus norvegicus GN=Ctsb PE=1 SV=1; Cathepsin B OS=Rattus norvegicus GN=Ctsb PE=1 SV=2	0	6	6	1016.31	6092.81	6091.8	165.366	1	HCD	MS2	78.6538	60.32	94.0049	18542	18514	151208_Fusion_BP_L6Diff_glyco_Exp3.raw	7.09412	378.458	337.047	337.047	2.57554e-09	HexNAc(2)Hex(5)	166
GLVSGGVYNSHIGCLPYTIPPCEHHVNGSRPPCTGEGDTPK	N-Term(TMT6plex); C14(Carbamidomethyl); C22(Carbamidomethyl); N27(HexNAc(4)Hex(3)Fuc(1)); C33(Carbamidomethyl); K41(TMT6plex)	P00787	Q6IN22; P00787	Isoform of P00787, Cathepsin B OS=Rattus norvegicus GN=Ctsb PE=1 SV=1; Cathepsin B OS=Rattus norvegicus GN=Ctsb PE=1 SV=2	0	7	7	903.706	6319.9	6319.91	-2.48322	0	EThcD	MS2	96.5035	52.23	93.6617	18570	18535	151208_Fusion_BP_L6Diff_glyco_Exp1.raw	3.63415	184.466	80.1879	80.1879	0.000535619	HexNAc(4)Hex(3)Fuc(1)	166
GLVSGGVYNSHIGCLPYTIPPCEHHVNGSRPPCTGEGDTPK	N-Term(TMT6plex); C14(Carbamidomethyl); C22(Carbamidomethyl); N27(HexNAc(4)Hex(3)Fuc(1)); C33(Carbamidomethyl); K41(TMT6plex)	P00787	Q6IN22; P00787	Isoform of P00787, Cathepsin B OS=Rattus norvegicus GN=Ctsb PE=1 SV=1; Cathepsin B OS=Rattus norvegicus GN=Ctsb PE=1 SV=2	0	7	7	903.706	6319.9	6319.91	-2.48322	0	HCD	MS2	96.5035	52.23	93.6491	18568	18535	151208_Fusion_BP_L6Diff_glyco_Exp1.raw	4.81273	318.414	268.024	268.024	9.95275e-07	HexNAc(4)Hex(3)Fuc(1)	166
GLVSGGVYNSHIGCLPYTIPPCEHHVNGSRPPCTGEGDTPKCNK	N-Term(TMT6plex); C14(Carbamidomethyl); C22(Carbamidomethyl); N27(HexNAc(2)); C33(Carbamidomethyl); K41(TMT6plex); C42(Carbamidomethyl); K44(TMT6plex)	P00787	Q6IN22; P00787	Isoform of P00787, Cathepsin B OS=Rattus norvegicus GN=Ctsb PE=1 SV=1; Cathepsin B OS=Rattus norvegicus GN=Ctsb PE=1 SV=2	1	7	7	845.69	5913.79	5912.87	154.92	1	HCD	MS2	54.2431	81.78	101.443	20645	20614	151208_Fusion_BP_L6Diff_glyco_Exp1.raw	1.7598	158.462	127.462	127.462	0.00318907	HexNAc(2)	166
GNLSSSAPAPAVPTALHSK	N-Term(TMT6plex); N2(HexNAc(2)Hex(9)); K19(TMT6plex)	F1LSY2	F1LSY2; O35764	Isoform of O35764, Neuronal pentraxin receptor OS=Rattus norvegicus GN=Nptxr PE=4 SV=1; Neuronal pentraxin receptor OS=Rattus norvegicus GN=Nptxr PE=1 SV=1	0	3	3	1376.65	4127.94	4127.92	6.96115	0	HCD	MS2	87.1794	20.9	84.1333	15908	15871	151208_Fusion_BP_L6Diff_glyco_Exp2.raw	9.56534	599.751	519.858	519.858	1.07728e-11	HexNAc(2)Hex(9)	210
GNPAAYGITVTNHPMNK	N-Term(TMT6plex); N16(HexNAc(2)Hex(9)); K17(TMT6plex)	G3V7X4	G3V7X4; Q9ESR9	Isoform of Q9ESR9, ATP-binding cassette sub-family A member 2 OS=Rattus norvegicus GN=Abca2 PE=1 SV=2; ATP-binding cassette sub-family A member 2 OS=Rattus norvegicus GN=Abca2 PE=1 SV=1	0	3	3	1369.95	4107.84	4107.83	1.89282	0	EThcD	MS2	21.148	38.65	84.7998	16208	16150	151208_Fusion_BP_L6Diff_glyco_Exp1.raw	1.88686	109.084	82.4506	82.4506	0.00489596	HexNAc(2)Hex(9)	1761
GNPAAYGITVTNHPMNK	N-Term(TMT6plex); N16(HexNAc(2)Hex(9)); K17(TMT6plex)	G3V7X4	G3V7X4; Q9ESR9	Isoform of Q9ESR9, ATP-binding cassette sub-family A member 2 OS=Rattus norvegicus GN=Abca2 PE=1 SV=2; ATP-binding cassette sub-family A member 2 OS=Rattus norvegicus GN=Abca2 PE=1 SV=1	0	3	3	1369.95	4107.84	4107.83	1.89282	0	HCD	MS2	21.148	38.65	84.7891	16206	16150	151208_Fusion_BP_L6Diff_glyco_Exp1.raw	12.3688	695.268	550.476	550.476	3.57357e-14	HexNAc(2)Hex(9)	1761
GNPAAYGITVTNHPMNK	N-Term(TMT6plex); N16(HexNAc(4)Hex(7)Fuc(1)); K17(TMT6plex)	G3V7X4	G3V7X4; Q9ESR9	Isoform of Q9ESR9, ATP-binding cassette sub-family A member 2 OS=Rattus norvegicus GN=Abca2 PE=1 SV=2; ATP-binding cassette sub-family A member 2 OS=Rattus norvegicus GN=Abca2 PE=1 SV=1	0	4	4	1084.98	4336.89	4335.95	218.826	1	HCD	MS2	90.9402	26.79	80.4043	15032	14984	151208_Fusion_BP_L6Diff_glyco_Exp1.raw	4.73147	250.6	203.084	178.23	1.14908e-06	HexNAc(4)Hex(7)Fuc(1)	1761
GNQSSQWLYEAMAK	N-Term(TMT6plex); N2(HexNAc(4)Hex(5)); K14(TMT6plex)	Q5XIA6	Q5XIA6	Sphingomyelin phosphodiesterase OS=Rattus norvegicus GN=Smpd1 PE=1 SV=1	0	3	3	1231.91	3693.71	3693.65	16.8842	0	HCD	MS2	88.0911	79.01	123.386	26472	26429	151208_Fusion_BP_L6Diff_glyco_Exp1.raw	9.22565	582.268	449.432	404.19	1.91271e-11	HexNAc(4)Hex(5)	332
GNRNVTLTLSWNVVPNAGILPLVTGSGHISVPFPDTYEITK	N-Term(TMT6plex); N4(HexNAc(4)Hex(5)Fuc(1)NeuGc(2)); K41(TMT6plex)	D3ZF12	D3ZF12	Isoform of Q568Z4, Signal peptidase complex subunit 3 OS=Rattus norvegicus GN=Spcs3 PE=1 SV=1	1	7	7	1031.94	7217.53	7218.47	-130.847	-1	EThcD	MS2	49.7151	39.69	149.319	33099	33068	151208_Fusion_BP_L6Diff_glyco_Exp2.raw	3.40689	144.705	144.705	144.705	0.000535619	HexNAc(4)Hex(5)Fuc(1)NeuGc(2)	138
GNRNVTLTLSWNVVPNAGILPLVTGSGHISVPFPDTYEITK	N-Term(TMT6plex); N4(HexNAc(4)Hex(6)Fuc(1)); K41(TMT6plex)	D3ZF12	D3ZF12	Isoform of Q568Z4, Signal peptidase complex subunit 3 OS=Rattus norvegicus GN=Spcs3 PE=1 SV=1	1	5	5	1354.09	6766.43	6766.34	13.3868	0	EThcD	MS2	1.81487	26.92	158.931	35660	35607	151208_Fusion_BP_L6Diff_glyco_Exp3.raw	8.46711	309.585	278.482	31.6516	5.94035e-10	HexNAc(4)Hex(6)Fuc(1)	138
GNRNVTLTLSWNVVPNAGILPLVTGSGHISVPFPDTYEITK	N-Term(TMT6plex); N4(HexNAc(6)Hex(4)Fuc(2)); K41(TMT6plex)	D3ZF12	D3ZF12	Isoform of Q568Z4, Signal peptidase complex subunit 3 OS=Rattus norvegicus GN=Spcs3 PE=1 SV=1	1	6	6	1166.76	6995.55	6994.45	156.898	1	EThcD	MS2	1.88481	75.41	153.358	34215	34188	151208_Fusion_BP_L6Diff_glyco_Exp3.raw	4.38132	214.828	187.192	187.192	2.92095e-06	HexNAc(6)Hex(4)Fuc(2)	138
GNRNVTLTLSWNVVPNAGILPLVTGSGHISVPFPDTYEITK	N-Term(TMT6plex); N4(HexNAc(6)Hex(6)); K41(TMT6plex)	D3ZF12	D3ZF12	Isoform of Q568Z4, Signal peptidase complex subunit 3 OS=Rattus norvegicus GN=Spcs3 PE=1 SV=1	1	7	7	1004.49	7025.37	7026.44	-153.277	-1	EThcD	MS2	26.5404	56.39	153.058	34134	34105	151208_Fusion_BP_L6Diff_glyco_Exp3.raw	1.682	149.192	80.3785	14.8819	0.00515464	HexNAc(6)Hex(6)	138
GNYDFVEAMIVNNHTSLDVER	N-Term(TMT6plex); N13(HexNAc(2)Hex(8))	B2GV54	B2GV54	Neutral cholesterol ester hydrolase 1 OS=Rattus norvegicus GN=Nceh1 PE=2 SV=1	0	4	4	1089.72	4355.87	4354.87	228.576	1	EThcD	MS2	40.2392	28.94	119.388	25276	25241	151208_Fusion_BP_L6Diff_glyco_Exp3.raw	13.0261	690.497	483.628	241.978	9.37084e-15	HexNAc(2)Hex(8)	258
GNYDFVEAMIVNNHTSLDVER	N-Term(TMT6plex); N13(HexNAc(2)Hex(8))	B2GV54	B2GV54	Neutral cholesterol ester hydrolase 1 OS=Rattus norvegicus GN=Nceh1 PE=2 SV=1	0	4	4	1089.72	4355.87	4354.87	228.576	1	HCD	MS2	40.2392	28.94	119.375	25274	25241	151208_Fusion_BP_L6Diff_glyco_Exp3.raw	15.579	860.418	652.596	24.6865	3.05727e-17	HexNAc(2)Hex(8)	258
GNYDFVEAMIVNNHTSLDVER	N-Term(TMT6plex); N13(HexNAc(4)Hex(5)Fuc(1))	B2GV54	B2GV54	Neutral cholesterol ester hydrolase 1 OS=Rattus norvegicus GN=Nceh1 PE=2 SV=1	0	4	4	1106.25	4421.98	4420.93	236.519	1	EThcD	MS2	25.1462	17.96	116.907	24753	24714	151208_Fusion_BP_L6Diff_glyco_Exp1.raw	14.1046	721.251	572.935	163.001	9.49973e-16	HexNAc(4)Hex(5)Fuc(1)	258
GNYDFVEAMIVNNHTSLDVER	N-Term(TMT6plex); N13(HexNAc(4)Hex(5)Fuc(1))	B2GV54	B2GV54	Neutral cholesterol ester hydrolase 1 OS=Rattus norvegicus GN=Nceh1 PE=2 SV=1	0	4	4	1106.25	4421.98	4420.93	236.519	1	HCD	MS2	25.1462	17.96	116.897	24751	24714	151208_Fusion_BP_L6Diff_glyco_Exp1.raw	4.81356	403.735	141.007	21.7847	9.86849e-07	HexNAc(4)Hex(5)Fuc(1)	258
GNYDFVEAMIVNNHTSLDVER	N-Term(TMT6plex); N13(HexNAc(4)Hex(6)Fuc(1))	B2GV54	B2GV54	Neutral cholesterol ester hydrolase 1 OS=Rattus norvegicus GN=Nceh1 PE=2 SV=1	0	4	4	1146.77	4584.04	4582.98	229.948	1	EThcD	MS2	1.3124	15.38	116.708	24700	24660	151208_Fusion_BP_L6Diff_glyco_Exp1.raw	13.2229	653.125	497.137	134.709	5.93277e-15	HexNAc(4)Hex(6)Fuc(1)	258
GNYDFVEAMIVNNHTSLDVER	N-Term(TMT6plex); N13(HexNAc(4)Hex(6)Fuc(1))	B2GV54	B2GV54	Neutral cholesterol ester hydrolase 1 OS=Rattus norvegicus GN=Nceh1 PE=2 SV=1	0	4	4	1146.77	4584.04	4582.98	229.948	1	HCD	MS2	1.3124	15.38	116.696	24697	24660	151208_Fusion_BP_L6Diff_glyco_Exp1.raw	4.87628	353.147	138.71	33.3761	8.52343e-07	HexNAc(4)Hex(6)Fuc(1)	258
GPCSHLCLINYNR	N-Term(TMT6plex); C3(Carbamidomethyl); C7(Carbamidomethyl); N12(HexNAc(2)Hex(6))	G3V928	G3V928	Protein Lrp1 OS=Rattus norvegicus GN=Lrp1 PE=1 SV=1	0	3	3	1071.13	3211.39	3211.39	0.0950539	0	EThcD	MS2	1.88503	86.67	77.3606	14107	14059	151208_Fusion_BP_L6Diff_glyco_Exp3.raw	6.37962	171.881	171.881	171.881	4.7739e-08	HexNAc(2)Hex(6)	1548
GPCSHLCLINYNR	N-Term(TMT6plex); C3(Carbamidomethyl); C7(Carbamidomethyl); N12(HexNAc(2)Hex(6))	G3V928	G3V928	Protein Lrp1 OS=Rattus norvegicus GN=Lrp1 PE=1 SV=1	0	3	3	1071.13	3211.39	3211.39	0.0950539	0	HCD	MS2	1.88503	86.67	77.3497	14105	14059	151208_Fusion_BP_L6Diff_glyco_Exp3.raw	10.7729	648.574	551.51	551.51	1.29013e-12	HexNAc(2)Hex(6)	1548
GPCSHLCLINYNR	N-Term(TMT6plex); C3(Carbamidomethyl); C7(Carbamidomethyl); N12(HexNAc(2)Hex(7))	G3V928	G3V928	Protein Lrp1 OS=Rattus norvegicus GN=Lrp1 PE=1 SV=1	0	3	3	1125.15	3373.44	3373.44	1.36675	0	EThcD	MS2	13.8695	91.45	78.6338	14555	14498	151208_Fusion_BP_L6Diff_glyco_Exp1.raw	6.5929	175.648	152.729	152.729	3.1976e-08	HexNAc(2)Hex(7)	1548
GPCSHLCLINYNR	N-Term(TMT6plex); C3(Carbamidomethyl); C7(Carbamidomethyl); N12(HexNAc(2)Hex(7))	G3V928	G3V928	Protein Lrp1 OS=Rattus norvegicus GN=Lrp1 PE=1 SV=1	0	3	3	1125.15	3373.44	3373.44	1.36675	0	HCD	MS2	13.8695	91.45	78.6258	14554	14498	151208_Fusion_BP_L6Diff_glyco_Exp1.raw	11.1231	611.939	529.06	529.06	6.22953e-13	HexNAc(2)Hex(7)	1548
GPDTVDSTTDIKADINK	N-Term(TMT6plex); K12(TMT6plex); N16(HexNAc(2)Hex(7)); K17(TMT6plex)	P14562	P14562	Lysosome-associated membrane glycoprotein 1 OS=Rattus norvegicus GN=Lamp1 PE=1 SV=1	1	3	3	1339.97	4017.91	4017.9	1.6247	0	HCD	MS2	62.4096	69.53	91.5154	17850	17807	151208_Fusion_BP_L6Diff_glyco_Exp2.raw	5.1558	300.876	146.271	146.271	5.04518e-07	HexNAc(2)Hex(7)	130
GQTGLGFLYASGLGVNSSQAK	N-Term(TMT6plex); N16(HexNAc(2)Hex(8)); K21(TMT6plex)	Q80Z70	Q80Z70; F1LQ92; G3V9D3	Protein sel-1 homolog 1 OS=Rattus norvegicus GN=Sel1l PE=2 SV=2; Isoform of Q80Z70, Protein sel-1 homolog 1 OS=Rattus norvegicus GN=Sel1l PE=1 SV=1; Isoform of Q80Z70, Protein sel-1 homolog 1 OS=Rattus norvegicus GN=Sel1l PE=1 SV=1	0	4	4	1054.75	4215.98	4215.96	4.49818	0	EThcD	MS2	46.6216	39.04	122.194	25978	25938	151208_Fusion_BP_L6Diff_glyco_Exp2.raw	11.2213	603.881	459.762	459.762	3.72718e-13	HexNAc(2)Hex(8)	257
GQTGLGFLYASGLGVNSSQAK	N-Term(TMT6plex); N16(HexNAc(2)Hex(8)); K21(TMT6plex)	Q80Z70	Q80Z70; F1LQ92; G3V9D3	Protein sel-1 homolog 1 OS=Rattus norvegicus GN=Sel1l PE=2 SV=2; Isoform of Q80Z70, Protein sel-1 homolog 1 OS=Rattus norvegicus GN=Sel1l PE=1 SV=1; Isoform of Q80Z70, Protein sel-1 homolog 1 OS=Rattus norvegicus GN=Sel1l PE=1 SV=1	0	4	4	1054.75	4215.98	4215.96	4.49818	0	HCD	MS2	46.6216	39.04	122.184	25976	25938	151208_Fusion_BP_L6Diff_glyco_Exp2.raw	13.0668	792.765	660.604	660.604	9.54003e-15	HexNAc(2)Hex(8)	257
GQTGLGFLYASGLGVNSSQAK	N-Term(TMT6plex); N16(HexNAc(2)Hex(9)); K21(TMT6plex)	Q80Z70	Q80Z70; F1LQ92; G3V9D3	Protein sel-1 homolog 1 OS=Rattus norvegicus GN=Sel1l PE=2 SV=2; Isoform of Q80Z70, Protein sel-1 homolog 1 OS=Rattus norvegicus GN=Sel1l PE=1 SV=1; Isoform of Q80Z70, Protein sel-1 homolog 1 OS=Rattus norvegicus GN=Sel1l PE=1 SV=1	0	4	4	1095.26	4378.01	4378.01	-0.930607	0	HCD	MS2	13.9503	40.26	122.232	26165	26135	151208_Fusion_BP_L6Diff_glyco_Exp1.raw	8.08827	544.572	426.79	426.79	6.3108e-10	HexNAc(2)Hex(9)	257
GQVLTADGTPLIGVNVSFLHYSEYGYTITR	N-Term(TMT6plex); N15(HexNAc(5)Hex(5)Fuc(1)NeuAc(2))	F1LV44	F1LV44	Protein Tenm3 OS=Rattus norvegicus GN=Tenm3 PE=4 SV=3	0	6	6	1009.97	6054.8	6054.74	10.13	0	HCD	MS2	92.9309	37.06	123.723	26563	26536	151208_Fusion_BP_L6Diff_glyco_Exp1.raw	2.27147	255.673	157.491	157.491	0.0025719	HexNAc(5)Hex(5)Fuc(1)NeuAc(2)	708
GQVLTADGTPLIGVNVSFLHYSEYGYTITR	N-Term(TMT6plex); N15(HexNAc(6)Hex(5)Fuc(2))	F1LV44	F1LV44	Protein Tenm3 OS=Rattus norvegicus GN=Tenm3 PE=4 SV=3	0	5	5	1165.34	5822.66	5821.68	168.391	1	HCD	MS2		1.52	129.178	28003	27974	151208_Fusion_BP_L6Diff_glyco_Exp1.raw	1.73081	176.486	80.3525	80.3525	0.00330106	HexNAc(6)Hex(5)Fuc(2)	708
GSEVEDEDLELFNTSVHLRPPGTAPGPETAAFIER	N-Term(TMT6plex); N13(HexNAc(6)Hex(4))	Q6AYH6	Q6AYH6	ER membrane protein complex subunit 10 OS=Rattus norvegicus GN=Emc10 PE=1 SV=1	0	4	4	1469.92	5876.64	5876.69	-7.87787	0	EThcD	MS2	39.2415	17.8	127.895	27663	27627	151208_Fusion_BP_L6Diff_glyco_Exp1.raw	8.89625	404.036	286.868	286.868	1.76801e-10	HexNAc(6)Hex(4)	170
GSEVEDEDLELFNTSVHLRPPGTAPGPETAAFIER	N-Term(TMT6plex); N13(HexNAc(6)Hex(4))	Q6AYH6	Q6AYH6	ER membrane protein complex subunit 10 OS=Rattus norvegicus GN=Emc10 PE=1 SV=1	0	4	4	1469.92	5876.64	5876.69	-7.87787	0	HCD	MS2	39.2415	17.8	127.882	27661	27627	151208_Fusion_BP_L6Diff_glyco_Exp1.raw	11.7738	686.628	653.02	653.02	1.58923e-13	HexNAc(6)Hex(4)	170
GSEVEDEDLELFNTSVHLRPPGTAPGPETAAFIERLEMEQAQK	N-Term(TMT6plex); N13(HexNAc(2)Hex(8)); K43(TMT6plex)	Q6AYH6	Q6AYH6	ER membrane protein complex subunit 10 OS=Rattus norvegicus GN=Emc10 PE=1 SV=1	1	5	5	1380.64	6899.15	6899.2	-7.22763	0	EThcD	MS2	100	31.6	142.318	31269	31238	151208_Fusion_BP_L6Diff_glyco_Exp2.raw	8.66928	413.141	373.853	373.853	3.24558e-10	HexNAc(2)Hex(8)	170
GSEVEDEDLELFNTSVHLRPPGTAPGPETAAFIERLEMEQAQK	N-Term(TMT6plex); N13(HexNAc(2)Hex(8)); K43(TMT6plex)	Q6AYH6	Q6AYH6	ER membrane protein complex subunit 10 OS=Rattus norvegicus GN=Emc10 PE=1 SV=1	1	5	5	1380.64	6899.15	6899.2	-7.22763	0	HCD	MS2	100	31.6	142.307	31267	31238	151208_Fusion_BP_L6Diff_glyco_Exp2.raw	16.4345	854.873	764.251	764.251	4.41855e-18	HexNAc(2)Hex(8)	170
GSEVEDEDLELFNTSVHLRPPGTAPGPETAAFIERLEMEQAQK	N-Term(TMT6plex); N13(HexNAc(6)Hex(3)); K43(TMT6plex)	Q6AYH6	Q6AYH6	ER membrane protein complex subunit 10 OS=Rattus norvegicus GN=Emc10 PE=1 SV=1	1	6	6	1151.04	6901.22	6901.25	-5.2416	0	HCD	MS2	83.7166	30	142.845	31610	31581	151208_Fusion_BP_L6Diff_glyco_Exp1.raw	1.26874	101.692	54.5851	54.5851	0.00610958	HexNAc(6)Hex(3)	170
GSEVEDEDLELFNTSVHLRPPGTAPGPETAAFIERLEMEQAQK	N-Term(TMT6plex); N13(HexNAc(6)Hex(4)); K43(TMT6plex)	Q6AYH6	Q6AYH6	ER membrane protein complex subunit 10 OS=Rattus norvegicus GN=Emc10 PE=1 SV=1	1	5	5	1413.66	7064.27	7063.31	136.505	1	HCD	MS2	46.2547	52.91	142.575	31340	31293	151208_Fusion_BP_L6Diff_glyco_Exp2.raw	6.33476	347.803	316.725	316.725	2.41486e-08	HexNAc(6)Hex(4)	170
GSIVVEWTNNTLPLEPCPK	N-Term(TMT6plex); N9(HexNAc(5)Hex(3)); C17(Carbamidomethyl); K19(TMT6plex)	F1M8K0	F1M8K0	Protein Dag1 OS=Rattus norvegicus GN=Dag1 PE=1 SV=1	0	3	3	1371.66	4112.96	4113.97	-246.575	-1	HCD	MS2	10.9612	78.37	131.058	28353	28307	151208_Fusion_BP_L6Diff_glyco_Exp3.raw	2.86423	305.923	100.583	100.583	0.00151783	HexNAc(5)Hex(3)	651
GSIVVEWTNNTLPLEPCPK	N-Term(TMT6plex); N9(HexNAc(5)Hex(5)); C17(Carbamidomethyl); K19(TMT6plex)	F1M8K0	F1M8K0	Protein Dag1 OS=Rattus norvegicus GN=Dag1 PE=1 SV=1	0	3	3	1479.69	4437.06	4438.08	-228.856	-1	HCD	MS2	1.59511	87.91	131.823	28705	28661	151208_Fusion_BP_L6Diff_glyco_Exp1.raw	0.86915	266.789	58.3449	58.3449	0.00857351	HexNAc(5)Hex(5)	651
GSNFTATCVLK	N-Term(TMT6plex); N3(HexNAc(2)Hex(9)); C8(Carbamidomethyl); K11(TMT6plex)	P40190	F1LPK1; P40190	Isoform of P40190, Interleukin-6 receptor subunit beta OS=Rattus norvegicus GN=Il6st PE=1 SV=3; Interleukin-6 receptor subunit beta OS=Rattus norvegicus GN=Il6st PE=1 SV=1	0	3	3	1174.19	3520.56	3520.55	2.44498	0	HCD	MS2	28.7323	38.24	89.2654	17400	17357	151208_Fusion_BP_L6Diff_glyco_Exp1.raw	1.70249	199.668	63.1543	63.1543	0.00349192	HexNAc(2)Hex(9)	41
GTDPSLSPSPAAALPAPGTELSYLNR	N-Term(TMT6plex); N25(HexNAc(2)Hex(6))	F1LMA7	F1LMA7; Q4TU93	Isoform of Q4TU93, C-type mannose receptor 2 OS=Rattus norvegicus GN=Mrc2 PE=4 SV=2; C-type mannose receptor 2 OS=Rattus norvegicus GN=Mrc2 PE=1 SV=1	0	3	3	1397.32	4189.95	4189.95	0.244463	0	EThcD	MS2	10.1694	28.12	121.754	25861	25822	151208_Fusion_BP_L6Diff_glyco_Exp2.raw	5.07357	117.7	109.364	109.364	6.55424e-07	HexNAc(2)Hex(6)	1109
GTDPSLSPSPAAALPAPGTELSYLNR	N-Term(TMT6plex); N25(HexNAc(2)Hex(6))	F1LMA7	F1LMA7; Q4TU93	Isoform of Q4TU93, C-type mannose receptor 2 OS=Rattus norvegicus GN=Mrc2 PE=4 SV=2; C-type mannose receptor 2 OS=Rattus norvegicus GN=Mrc2 PE=1 SV=1	0	3	3	1397.32	4189.95	4189.95	0.331865	0	HCD	MS2	18.3143	28.07	121.971	26098	26062	151208_Fusion_BP_L6Diff_glyco_Exp1.raw	2.00362	210.42	128.81	128.81	0.00318907	HexNAc(2)Hex(6)	1109
GTDPSLSPSPAAALPAPGTELSYLNR	N-Term(TMT6plex); N25(HexNAc(2)Hex(7))	F1LMA7	F1LMA7; Q4TU93	Isoform of Q4TU93, C-type mannose receptor 2 OS=Rattus norvegicus GN=Mrc2 PE=4 SV=2; C-type mannose receptor 2 OS=Rattus norvegicus GN=Mrc2 PE=1 SV=1	0	3	3	1451.34	4352	4352	0.63562	0	EThcD	MS2	3.50633	30.69	121.455	25962	25909	151208_Fusion_BP_L6Diff_glyco_Exp1.raw	9.42125	381.187	281.518	281.518	3.77633e-11	HexNAc(2)Hex(7)	1109
GTDPSLSPSPAAALPAPGTELSYLNR	N-Term(TMT6plex); N25(HexNAc(2)Hex(7))	F1LMA7	F1LMA7; Q4TU93	Isoform of Q4TU93, C-type mannose receptor 2 OS=Rattus norvegicus GN=Mrc2 PE=4 SV=2; C-type mannose receptor 2 OS=Rattus norvegicus GN=Mrc2 PE=1 SV=1	0	3	3	1451.34	4352	4352	0.63562	0	HCD	MS2	3.50633	30.69	121.444	25960	25909	151208_Fusion_BP_L6Diff_glyco_Exp1.raw	12.1707	689.99	585.636	585.636	7.56524e-14	HexNAc(2)Hex(7)	1109
GTDPSLSPSPAAALPAPGTELSYLNR	N-Term(TMT6plex); N25(HexNAc(2)Hex(8))	F1LMA7	F1LMA7; Q4TU93	Isoform of Q4TU93, C-type mannose receptor 2 OS=Rattus norvegicus GN=Mrc2 PE=4 SV=2; C-type mannose receptor 2 OS=Rattus norvegicus GN=Mrc2 PE=1 SV=1	0	4	4	1129.52	4515.06	4514.05	223.675	1	EThcD	MS2	40.688	31.12	119.271	25245	25210	151208_Fusion_BP_L6Diff_glyco_Exp3.raw	17.5043	873.915	758.877	219.494	8.56569e-19	HexNAc(2)Hex(8)	1109
GTDPSLSPSPAAALPAPGTELSYLNR	N-Term(TMT6plex); N25(HexNAc(2)Hex(8))	F1LMA7	F1LMA7; Q4TU93	Isoform of Q4TU93, C-type mannose receptor 2 OS=Rattus norvegicus GN=Mrc2 PE=4 SV=2; C-type mannose receptor 2 OS=Rattus norvegicus GN=Mrc2 PE=1 SV=1	0	3	3	1505.36	4514.06	4514.05	0.836438	0	HCD	MS2	9.00292	57.45	120.617	25562	25525	151208_Fusion_BP_L6Diff_glyco_Exp2.raw	15.1707	821.032	702.734	702.734	9.29445e-17	HexNAc(2)Hex(8)	1109
GTDPSLSPSPAAALPAPGTELSYLNR	N-Term(TMT6plex); N25(HexNAc(4)Hex(6)Fuc(1))	F1LMA7	F1LMA7; Q4TU93	Isoform of Q4TU93, C-type mannose receptor 2 OS=Rattus norvegicus GN=Mrc2 PE=4 SV=2; C-type mannose receptor 2 OS=Rattus norvegicus GN=Mrc2 PE=1 SV=1	0	4	4	1186.53	4743.08	4742.16	192.596	1	EThcD	MS2	93.9529	30.72	115.747	24443	24403	151208_Fusion_BP_L6Diff_glyco_Exp1.raw	6.9946	360.055	238.866	238.866	1.26149e-08	HexNAc(4)Hex(6)Fuc(1)	1109
GTDPSLSPSPAAALPAPGTELSYLNR	N-Term(TMT6plex); N25(HexNAc(4)Hex(6)Fuc(1))	F1LMA7	F1LMA7; Q4TU93	Isoform of Q4TU93, C-type mannose receptor 2 OS=Rattus norvegicus GN=Mrc2 PE=4 SV=2; C-type mannose receptor 2 OS=Rattus norvegicus GN=Mrc2 PE=1 SV=1	0	4	4	1186.53	4743.08	4742.16	192.596	1	HCD	MS2	93.9529	30.72	115.737	24441	24403	151208_Fusion_BP_L6Diff_glyco_Exp1.raw	4.89246	367.698	243.115	243.115	8.2689e-07	HexNAc(4)Hex(6)Fuc(1)	1109
GTDPSLSPSPAAALPAPGTELSYLNR	N-Term(TMT6plex); N25(HexNAc(6)Hex(3))	F1LMA7	F1LMA7; Q4TU93	Isoform of Q4TU93, C-type mannose receptor 2 OS=Rattus norvegicus GN=Mrc2 PE=4 SV=2; C-type mannose receptor 2 OS=Rattus norvegicus GN=Mrc2 PE=1 SV=1	0	4	4	1129.52	4515.06	4516.11	-231.104	-1	HCD	MS2	40.688	31.12	119.258	25243	25210	151208_Fusion_BP_L6Diff_glyco_Exp3.raw	10.6894	687.67	609.458	88.3441	1.46496e-12	HexNAc(6)Hex(3)	1109
GTDPSLSPSPAAALPAPGTELSYLNR	N-Term(TMT6plex); N25(HexNAc(7)Hex(7)Fuc(1))	F1LMA7	F1LMA7; Q4TU93	Isoform of Q4TU93, C-type mannose receptor 2 OS=Rattus norvegicus GN=Mrc2 PE=4 SV=2; C-type mannose receptor 2 OS=Rattus norvegicus GN=Mrc2 PE=1 SV=1	0	6	6	919.756	5513.5	5513.46	7.64596	0	EThcD	MS2	37.6403	42.41	115.631	24235	24203	151208_Fusion_BP_L6Diff_glyco_Exp2.raw	2.10535	119.36	105.346	105.346	0.00489596	HexNAc(7)Hex(7)Fuc(1)	1109
GTEDFIVESLDASFRYPQDYQFYIQNFTALPLNTIVPPQR	N-Term(TMT6plex); N26(HexNAc(4)Hex(3)Fuc(3))	A0A0G2K075	A0A0G2K075	Isoform of Q7TPJ0, Translocon-associated protein subunit alpha OS=Rattus norvegicus GN=Ssr1 PE=1 SV=1	1	6	6	1110.54	6658.19	6659.14	-142.743	-1	HCD	MS2	83.8355	30.6	157.411	35433	35379	151208_Fusion_BP_L6Diff_glyco_Exp1.raw	1.05431	119.244	119.244	119.244	0.00770098	HexNAc(4)Hex(3)Fuc(3)	112
GTGSGIENSTESHSHSNGTTSVTSILR	N-Term(TMT6plex); N8(HexNAc(1)); N17(HexNAc(2)Hex(2)Fuc(1))	P04218	P04218	OX-2 membrane glycoprotein OS=Rattus norvegicus GN=Cd200 PE=2 SV=1	0	4	4	1006.97	4024.85	4024.84	1.51102	0	EThcD	MS2	30.6393	36.65	63.3072	10462	10421	151208_Fusion_BP_L6Diff_glyco_Exp1.raw	7.29938	252.993	163.748	6.48163	6.53839e-09	HexNAc(1); HexNAc(2)Hex(2)Fuc(1)	174
GTGSGIENSTESHSHSNGTTSVTSILR	N-Term(TMT6plex); N8(HexNAc(11)Hex(11)NeuAc(1)); N17(HexNAc(1)Fuc(1))	P04218	P04218	OX-2 membrane glycoprotein OS=Rattus norvegicus GN=Cd200 PE=2 SV=1	0	5	5	1521.46	7603.25	7602.13	147.6	1	EThcD	MS2	9.89433	3.15	67.2129	11382	11353	151208_Fusion_BP_L6Diff_glyco_Exp2.raw	6.48831	224.461	79.3807	79.3807	3.72975e-08	HexNAc(11)Hex(11)NeuAc(1); HexNAc(1)Fuc(1)	174
GTGSGIENSTESHSHSNGTTSVTSILR	N-Term(TMT6plex); N8(HexNAc(2)Hex(2)Fuc(1)); N17(HexNAc(10)Hex(10)Fuc(1))	P04218	P04218	OX-2 membrane glycoprotein OS=Rattus norvegicus GN=Cd200 PE=2 SV=1	0	5	5	1524.86	7620.25	7619.14	145.596	1	EThcD	MS2	15.2884	3.91	70.9402	12376	12343	151208_Fusion_BP_L6Diff_glyco_Exp2.raw	5.93915	200.484	89.5007	89.5007	1.16506e-07	HexNAc(2)Hex(2)Fuc(1); HexNAc(10)Hex(10)Fuc(1)	174
[truncated: 2,785 more rows]
