# Supplementary material for: Integrated Glycoproteomics Identifies a Role of N-Glycosylation and Galectin-1 on Myogenesis and Muscle Development
Source: Mol Cell Proteomics. 2020 Dec 19;20:100030. doi: 10.1074/mcp.RA120.002166 (PMC8724610; doi:10.1074/mcp.RA120.002166)
Supplement: Supplemental Table S4 [file mmc5.xlsx]

## Sheet: Sheet1
Supplementary Table S4. Glycoproteomic quantification during myogenesis in L6 myoblasts
Protein Accessions	Protein Descriptions	sequence_mod	Gene Name	Log(day1/0)	Log(day2/0)	Log(day3/0)	Log(day4/0)	Log(day5/0)	Log(day6/0)	Log(day7/0)	Log(day1/0) normalized to protein	Log(day2/0) normalized to protein	Log(day3/0) normalized to protein	Log(day4/0) normalized to protein	Log(day5/0) normalized to protein	Log(day6/0) normalized to protein	Log(day7/0) normalized to protein	Day1 SEM	Day2 SEM	Day3 SEM	Day4 SEM	Day5 SEM	Day6 SEM	Day7 SEM	ANOVA q-value	ANOVA Significant	day1 significant	day2 significant	day3 significant	day4 significant	day5 significant	day6 significant	day7 significant	Best Scan	Best Activation Type	Best Byonic Score	digalactose	Sialic Acid
B5DEQ0	Translocon-associated protein subunit beta OS=Rattus norvegicus GN=Ssr2 PE=1 SV=1	WDRIAPASNVSHTVVLRPLK_N-Term(TMT6plex); N9(HexNAc(6)Hex(3)); K20(TMT6plex)	Ssr2	-1.38119	-2.58618	-2.19747	-2.17273	-3.36153	-3.06116	-3.96193	-1.13879	-2.16708	-1.66954	-1.78302	-3.06938	-2.62507	-3.39113	NaN	NaN	NaN	NaN	NaN	NaN	NaN	1									14351	HCD	124.02
F1LMA7;Q4TU93	Isoform of Q4TU93, C-type mannose receptor 2 OS=Rattus norvegicus GN=Mrc2 PE=4 SV=2;C-type mannose receptor 2 OS=Rattus norvegicus GN=Mrc2 PE=1 SV=1	KKPNATAEPIQPDRWANVK_N-Term(TMT6plex); K1(TMT6plex); K2(TMT6plex); N4(HexNAc(4)Hex(7)Fuc(1)); K19(TMT6plex)	Mrc2	-0.941844	-1.59023	-2.08351	-2.69677	-2.41631	-2.86112	-2.89812	-0.374488	-0.344204	-0.62351	-0.717921	-0.569319	-0.660982	-0.609883	NaN	NaN	NaN	NaN	NaN	NaN	NaN	1									14819	HCD	722.828	1
D4A1F2-2	Isoform of D4A1F2, Isoform 2 of Protein-methionine sulfoxide oxidase MICAL2 OS=Rattus norvegicus GN=Mical2	LAIAITANFINRNSTAEAK_N-Term(TMT6plex); N13(HexNAc(2)Hex(7)); K19(TMT6plex)	Mical2	-0.392025	-2.23945	-0.941337	-1.47735	-1.61796	-1.72169	-2.58935	-0.372699	-1.73716	-0.443089	-0.573774	-0.767438	-0.704179	-1.30867	NaN	NaN	NaN	NaN	NaN	NaN	NaN	1									13970	HCD	306.382
F1LMA7;Q4TU93	Isoform of Q4TU93, C-type mannose receptor 2 OS=Rattus norvegicus GN=Mrc2 PE=4 SV=2;C-type mannose receptor 2 OS=Rattus norvegicus GN=Mrc2 PE=1 SV=1	ANNASKPGTLER_N-Term(TMT6plex); N3(HexNAc(4)Hex(5)Fuc(2)NeuGc(1)); K6(TMT6plex)	Mrc2	-1.91815	-2.1501	-2.29476	-2.61552	-2.95548	-3.56227	-2.54601	-1.35079	-0.90408	-0.834759	-0.636673	-1.10849	-1.36213	-0.257774	0.147487	0.180723	0.04036	0.0672763	0.384216	0.345886	0.175659	0.147291				+	+				8464	HCD	527.423
F1M9Z9	Protein Adam12 OS=Rattus norvegicus GN=Adam12 PE=4 SV=3	QCQNISVFGVHK_N-Term(TMT6plex); C2(Carbamidomethyl); N4(HexNAc(8)Hex(3)Fuc(1)); K12(TMT6plex)	Adam12	-1.03544	-1.80176	-1.9377	-2.34209	-2.28515	-2.53182	-2.52583	0.0328765	0.0461896	-0.0126198	0.380616	0.0710766	0.323477	0.445948	NaN	NaN	NaN	NaN	NaN	NaN	NaN	1									14377	EThcD	356.612
G3V824	Insulin-like growth factor 2 receptor, isoform CRA_b OS=Rattus norvegicus GN=Igf2r PE=1 SV=1	AACAVRPQEVNMVNGTLTNPVTGK_N-Term(TMT6plex); C3(Carbamidomethyl); N14(HexNAc(4)Hex(6)Fuc(1)NeuGc(1)); K24(TMT6plex)	Igf2r	-0.593779	-0.932886	-1.74071	-1.90132	-1.63511	-1.9605	-2.50566	-0.497838	-0.156195	-0.840284	-0.619487	-0.394324	-0.536526	-0.933599	NaN	NaN	NaN	NaN	NaN	NaN	NaN	1									21194	EThcD	560.028
B2GV99;Q64119;A0A0G2K6J5	Isoform of Q64119, Myl6 protein OS=Rattus norvegicus GN=Myl6 PE=1 SV=1;Myosin light polypeptide 6 OS=Rattus norvegicus GN=Myl6 PE=1 SV=3;Isoform of Q64119, Protein LOC102551071 OS=Rattus norvegicus GN=Myl6 PE=1 SV=1	VFDKEGNGTVMGAEIRHVLVTLGEK_N-Term(TMT6plex); K4(TMT6plex); N7(HexNAc(4)Hex(3)Fuc(1)); M11(Oxidation); K25(TMT6plex)	Myl6	-0.160399	-1.2268	-1.78797	-1.93395	-2.10278	-2.08902	-2.47311	0.140242	-0.60653	-1.188	-1.12883	-1.22832	-0.890822	-0.937316	0.00475191	0.132874	0.473216	0.56257	0.339431	0.426451	0	0.365996		+							23064	HCD	359.679
G3V824	Insulin-like growth factor 2 receptor, isoform CRA_b OS=Rattus norvegicus GN=Igf2r PE=1 SV=1	AACAVRPQEVNMVNGTLTNPVTGK_N-Term(TMT6plex); C3(Carbamidomethyl); N14(HexNAc(8)Hex(3)); K24(TMT6plex)	Igf2r	-0.254615	-1.0967	-1.28964	-1.81476	-1.4634	-1.59136	-2.34541	-0.158674	-0.320008	-0.389213	-0.532934	-0.222618	-0.167385	-0.773349	NaN	NaN	NaN	NaN	NaN	NaN	NaN	1									19467	HCD	842.408
G3V824	Insulin-like growth factor 2 receptor, isoform CRA_b OS=Rattus norvegicus GN=Igf2r PE=1 SV=1	MSVINFECNK_N-Term(TMT6plex); C8(Carbamidomethyl); N9(HexNAc(4)Hex(4)Fuc(2)NeuGc(1)); K10(TMT6plex)	Igf2r	0.686518	0.0067054	-0.316378	-0.767066	-0.955589	-1.14913	-2.32573	0.782459	0.783396	0.584052	0.514763	0.285192	0.274838	-0.753663	NaN	NaN	NaN	NaN	NaN	NaN	NaN	1									22306	HCD	747.663
D3ZF12	Isoform of Q568Z4, Signal peptidase complex subunit 3 OS=Rattus norvegicus GN=Spcs3 PE=1 SV=1	GNRNVTLTLSWNVVPNAGILPLVTGSGHISVPFPDTYEITK_N-Term(TMT6plex); N4(HexNAc(6)Hex(4)Fuc(2)); K41(TMT6plex)	Spcs3	0.784537	-0.116036	-0.696964	-1.32718	-0.840054	-1.1204	-2.30556	0.894697	0.373259	-0.122405	-0.639591	-0.073469	-0.31002	-1.39118	0.416475	0.475279	0.132626	0.159088	0.0393413	0.137795	0.660493	0.134342									34215	EThcD	214.828
P17046	Lysosome-associated membrane glycoprotein 2 OS=Rattus norvegicus GN=Lamp2 PE=1 SV=2	VNETVTITVPDK_N-Term(TMT6plex); N2(HexNAc(4)Hex(5)NeuAc(1)NeuGc(1)); K12(TMT6plex)	Lamp2	-0.495799	-1.1333	-1.24449	-1.68537	-1.72804	-1.98827	-2.25059	-0.530927	-0.898404	-1.19098	-1.45286	-1.59397	-1.60354	-1.84185	NaN	NaN	NaN	NaN	NaN	NaN	NaN	1									21336	HCD	823.146		1
F1LMA7;Q4TU93	Isoform of Q4TU93, C-type mannose receptor 2 OS=Rattus norvegicus GN=Mrc2 PE=4 SV=2;C-type mannose receptor 2 OS=Rattus norvegicus GN=Mrc2 PE=1 SV=1	VIPVCNASLPAQR_N-Term(TMT6plex); C5(Carbamidomethyl); N6(HexNAc(4)Hex(7)Fuc(1))	Mrc2	-0.902065	-1.30761	-1.75246	-1.83858	-2.08827	-1.98652	-2.24386	-0.334709	-0.0615843	-0.29246	0.140269	-0.24128	0.213618	0.0443764	NaN	NaN	NaN	NaN	NaN	NaN	NaN	1									17431	HCD	707.47	1
G3V824	Insulin-like growth factor 2 receptor, isoform CRA_b OS=Rattus norvegicus GN=Igf2r PE=1 SV=1	ITTNITFVCKPGDLESAPVLR_N-Term(TMT6plex); N4(HexNAc(4)Hex(5)Fuc(3)NeuAc(1)NeuGc(1)); C9(Carbamidomethyl); K10(TMT6plex)	Igf2r	-0.295078	-0.752519	-1.69931	-1.96607	-1.79428	-1.69024	-2.20791	-0.199137	0.0241712	-0.798883	-0.684238	-0.553498	-0.266272	-0.635846	NaN	NaN	NaN	NaN	NaN	NaN	NaN	1									23493	HCD	267.545		1
Q5PQV5	Trophoblast glycoprotein OS=Rattus norvegicus GN=Tpbg PE=1 SV=1	QPPLADLAVLNLSGNHLK_N-Term(TMT6plex); N11(HexNAc(4)Hex(6)Fuc(1)); K18(TMT6plex)	Tpbg	-0.495489	-1.51271	-0.733831	-1.08799	-1.61101	-2.11931	-2.20368	0.165659	-0.611809	0.0225644	0.200739	-0.512838	-0.578126	-0.604843	NaN	NaN	NaN	NaN	NaN	NaN	NaN	1									25919	EThcD	405.617	1
P04218	OX-2 membrane glycoprotein OS=Rattus norvegicus GN=Cd200 PE=2 SV=1	GTGSGIENSTESHSHSNGTTSVTSILRVKDPK_N-Term(TMT6plex); N8(HexNAc(2)Hex(10)); N17(HexNAc(4)Hex(4)); K29(TMT6plex); K32(TMT6plex)	Cd200	-0.292619	-0.285892	-0.739811	-0.228597	-1.11441	-1.96083	-2.10241	-0.419187	0.14373	-0.21183	0.429887	-0.343241	-1.08722	-1.18889	NaN	NaN	NaN	NaN	NaN	NaN	NaN	1									12639	EThcD	135.578
F1LMA7;Q4TU93	Isoform of Q4TU93, C-type mannose receptor 2 OS=Rattus norvegicus GN=Mrc2 PE=4 SV=2;C-type mannose receptor 2 OS=Rattus norvegicus GN=Mrc2 PE=1 SV=1	KKPNATAEPIQPDRWANVK_N-Term(TMT6plex); K1(TMT6plex); K2(TMT6plex); N4(HexNAc(4)Hex(6)NeuGc(1)); K19(TMT6plex)	Mrc2	-0.741316	-1.12192	-1.48067	-1.92481	-1.78266	-1.88789	-2.07085	-0.17396	0.124106	-0.020667	0.0540396	0.0643267	0.312247	0.217388	0.0393937	0.0697139	0.135452	0.221042	0.201784	0.259028	0.312486	0.347506									15391	HCD	693.698
Q8R490	Cadherin 13 OS=Rattus norvegicus GN=Cdh13 PE=1 SV=1	ANYNLPIMVTDSGKPPMTNITDLR_N-Term(TMT6plex); K14(TMT6plex); M17(Oxidation); N19(HexNAc(2)Hex(5)Fuc(1))	Cdh13	-0.461414	-0.597969	-1.05971	-1.35028	-1.59919	-1.59518	-2.03707	-0.567027	0.12243	-0.430983	-0.407693	-0.767154	-0.542437	-0.760297	NaN	NaN	NaN	NaN	NaN	NaN	NaN	1									27013	HCD	133.886
G3V824	Insulin-like growth factor 2 receptor, isoform CRA_b OS=Rattus norvegicus GN=Igf2r PE=1 SV=1	MSVINFECNK_N-Term(TMT6plex); C8(Carbamidomethyl); N9(HexNAc(4)Hex(7)Fuc(2)); K10(TMT6plex)	Igf2r	-0.956183	-1.26963	-1.52718	-1.67137	-1.74702	-2.12326	-2.01633	-0.860242	-0.492943	-0.626746	-0.389543	-0.506243	-0.699289	-0.444268	NaN	NaN	NaN	NaN	NaN	NaN	NaN	1									22581	HCD	697.01
P02454	Collagen alpha-1(I) chain OS=Rattus norvegicus GN=Col1a1 PE=1 SV=5	LMSTEASQNITYHCK_N-Term(TMT6plex); N9(HexNAc(6)Hex(5)Fuc(2)); C14(Carbamidomethyl); K15(TMT6plex)	Col1a1	-0.743804	-2.23324	-1.16387	-1.46896	-1.72842	-1.60837	-1.94931	-0.105228	-0.754102	0.250306	0.477527	-0.214974	0.4095	0.185652	NaN	NaN	NaN	NaN	NaN	NaN	NaN	1									13460	EThcD	268.223
Q99J86-2;Q99J86	Isoform of Q99J86, Isoform 2 of Attractin OS=Rattus norvegicus GN=Atrn;Attractin OS=Rattus norvegicus GN=Atrn PE=2 SV=1	VFHIHNESWVLLTPK_N-Term(TMT6plex); N6(HexNAc(4)Hex(7)Fuc(1)); K15(TMT6plex)	Atrn	-0.0317488	-0.263321	-0.389463	-0.29901	-0.574019	-0.737809	-1.92356	-0.0358781	0.131397	-0.0648152	0.199128	-0.138661	-0.204726	-1.37803	NaN	NaN	NaN	NaN	NaN	NaN	NaN	1									21515	EThcD	356.004	1
P18614	Integrin alpha-1 OS=Rattus norvegicus GN=Itga1 PE=1 SV=1	PTFIRAHFSSLNLTLR_N-Term(TMT6plex); N12(HexNAc(2)Hex(6))	Itga1	-0.48399	-0.901651	-0.660221	-0.870496	-2.17889	-2.15414	-1.89151	-0.033249	0.0791477	0.647363	0.721079	-0.549338	-0.378011	-0.0566356	0.12978	0.1289	0	0	0.657466	0.423404	0.476118	0.733973									25245	HCD	363.104
F1MAA7	Protein Lamc1 OS=Rattus norvegicus GN=Lamc1 PE=1 SV=1	RIPAINRTIAEANEK_N-Term(TMT6plex); N6(HexNAc(8)Hex(5)); K15(TMT6plex)	Lamc1	-0.150165	-1.02955	-0.970329	-1.5312	-1.55349	-1.74292	-1.89077	-0.182363	-0.888661	-0.952039	-1.43015	-1.61559	-1.7384	-1.93037	NaN	NaN	NaN	NaN	NaN	NaN	NaN	1									11267	EThcD	1.54991
G3V824	Insulin-like growth factor 2 receptor, isoform CRA_b OS=Rattus norvegicus GN=Igf2r PE=1 SV=1	HGNLYDLKPLALNDTIISAGEYTYYFR_N-Term(TMT6plex); K8(TMT6plex); N13(HexNAc(2)Hex(12))	Igf2r	-0.223383	-0.874913	-1.19285	-1.33583	-1.2213	-1.47049	-1.89067	-0.127442	-0.0982219	-0.292418	-0.0540014	0.0194814	-0.0465175	-0.318601	NaN	NaN	NaN	NaN	NaN	NaN	NaN	1									34829	EThcD	602.127
A0A0G2JUW8;P97629;A0A0G2JYN3	Isoform of P97629, Protein LOC100912445 OS=Rattus norvegicus GN=Lnpep PE=1 SV=1;Leucyl-cystinyl aminopeptidase OS=Rattus norvegicus GN=Lnpep PE=1 SV=1;Isoform of P97629, Protein LOC100912445 OS=Rattus norvegicus GN=LOC100912445 PE=1 SV=1	SYLSEDVFQHAIILYLHNHSYAAIQSDDLWDSFNEVTGKTLDVK_N-Term(TMT6plex); N18(HexNAc(4)Hex(5)); K39(TMT6plex); K44(TMT6plex)	LOC100912445	-0.818277	-1.40192	-1.28142	-1.61511	-1.37363	-1.70607	-1.87205	NaN	NaN	NaN	NaN	NaN	NaN	NaN	NaN	NaN	NaN	NaN	NaN	NaN	NaN	1									34024	HCD	127.311
F1MAA7	Protein Lamc1 OS=Rattus norvegicus GN=Lamc1 PE=1 SV=1	LLNNLTSIK_N-Term(TMT6plex); N4(HexNAc(7)Hex(6)Fuc(1)); K9(TMT6plex)	Lamc1	-0.469997	-0.827178	-1.22934	-1.61633	-1.62345	-1.78156	-1.84708	-0.502195	-0.686291	-1.21105	-1.51528	-1.68555	-1.77703	-1.88668	NaN	NaN	NaN	NaN	NaN	NaN	NaN	1									31851	HCD	232.169
A0A0G2JSK5	Isoform of P49134, Integrin beta 1 (Fibronectin receptor beta) OS=Rattus norvegicus GN=Itgb1 PE=1 SV=1	DTCAQECSHFNLTK_N-Term(TMT6plex); C3(Carbamidomethyl); C7(Carbamidomethyl); N11(HexNAc(4)Hex(6)Fuc(1)NeuAc(1)); K14(TMT6plex)	Itgb1	-0.232692	-0.751032	-1.30621	-1.41503	-1.63395	-1.715	-1.84068	-0.317719	-0.550289	-1.14423	-0.917061	-1.1176	-1.01351	-1.08257	NaN	NaN	NaN	NaN	NaN	NaN	NaN	1									14801	HCD	638.043		1
P14562	Lysosome-associated membrane glycoprotein 1 OS=Rattus norvegicus GN=Lamp1 PE=1 SV=1	VSNMTLPASAEVLK_N-Term(TMT6plex); N3(HexNAc(4)Hex(7)NeuAc(1)); K14(TMT6plex)	Lamp1	-0.473219	-0.814568	-1.05866	-1.17882	-1.14157	-1.4178	-1.82829	-0.765666	-1.34899	-1.58294	-1.5881	-1.49482	-1.58694	-1.93392	0.0025699	0.128279	0.154636	0.24518	0.170703	0.314677	0.330424	0.485976		+							25558	HCD	703.194		1
P14562	Lysosome-associated membrane glycoprotein 1 OS=Rattus norvegicus GN=Lamp1 PE=1 SV=1	NASEPTLAITFGEGYLLK_N-Term(TMT6plex); N1(HexNAc(4)Hex(6)Fuc(1)NeuGc(1)); K18(TMT6plex)	Lamp1	-0.384038	-0.542853	-0.652499	-0.95434	-1.04659	-1.52751	-1.80924	-0.676485	-1.07728	-1.17678	-1.36362	-1.39984	-1.69665	-1.91487	NaN	NaN	NaN	NaN	NaN	NaN	NaN	1									33587	EThcD	262.213
P14562	Lysosome-associated membrane glycoprotein 1 OS=Rattus norvegicus GN=Lamp1 PE=1 SV=1	NASEPTLAITFGEGYLLK_N-Term(TMT6plex); N1(HexNAc(4)Hex(7)NeuAc(1)); K18(TMT6plex)	Lamp1	-0.384038	-0.542853	-0.652499	-0.95434	-1.04659	-1.52751	-1.80924	-0.676485	-1.07728	-1.17678	-1.36362	-1.39984	-1.69665	-1.91487	NaN	NaN	NaN	NaN	NaN	NaN	NaN	1									33585	HCD	433.774		1
P14562	Lysosome-associated membrane glycoprotein 1 OS=Rattus norvegicus GN=Lamp1 PE=1 SV=1	VSNMTLPASAEVLK_N-Term(TMT6plex); N3(HexNAc(4)Hex(7)Fuc(2)); K14(TMT6plex)	Lamp1	-0.522488	-0.902378	-1.13713	-1.33612	-1.31924	-1.50941	-1.80122	-0.814934	-1.4368	-1.66141	-1.7454	-1.67249	-1.67855	-1.90685	0.059983	0.0620276	0.190423	0.154621	0.0495307	0.20688	0.295975	0.0154831	+	+	+	+	+	+	+	+	24966	HCD	729.09
A0A0G2JSK5	Isoform of P49134, Integrin beta 1 (Fibronectin receptor beta) OS=Rattus norvegicus GN=Itgb1 PE=1 SV=1	CHEGNGTFECGACR_N-Term(TMT6plex); C1(Carbamidomethyl); N5(HexNAc(4)Hex(6)); C10(Carbamidomethyl); C13(Carbamidomethyl)	Itgb1	-1.10965	-1.07057	-0.958392	-1.56079	-1.07508	-1.4296	-1.78486	-1.19468	-0.86983	-0.79641	-1.06282	-0.558729	-0.728114	-1.02675	NaN	NaN	NaN	NaN	NaN	NaN	NaN	1									6051	HCD	486.324	1
F1M790;Q62786	Isoform of Q62786, Prostaglandin F2 receptor negative regulator OS=Rattus norvegicus GN=Ptgfrn PE=1 SV=3;Prostaglandin F2 receptor negative regulator OS=Rattus norvegicus GN=Ptgfrn PE=1 SV=1	QRNSSWVK_N-Term(TMT6plex); N3(HexNAc(2)Hex(6)); K8(TMT6plex)	Ptgfrn	-0.565624	-0.911237	-1.23153	-1.5195	-1.22063	-1.85283	-1.7836	0.261845	0.618112	0.507297	0.633047	0.777865	0.522146	0.682327	NaN	NaN	NaN	NaN	NaN	NaN	NaN	1									8295	HCD	409.904
D3ZSA9	Protein Nomo1 OS=Rattus norvegicus GN=Nomo1 PE=1 SV=1	ADGSFRLENITTGTYTIHAQK_N-Term(TMT6plex); N9(HexNAc(4)Hex(6)Fuc(1)); K21(TMT6plex)	Nomo1	-0.147603	-1.10656	-0.954117	-1.26236	-0.99311	-1.49183	-1.74164	-0.116121	-0.792111	-0.657071	-0.768743	-0.49127	-0.863238	-1.02465	NaN	NaN	NaN	NaN	NaN	NaN	NaN	1									18967	EThcD	528.263	1
P01830	Thy-1 membrane glycoprotein OS=Rattus norvegicus GN=Thy1 PE=1 SV=1	VLTLANFTTKDEGDYMCELR_N-Term(TMT6plex); N6(HexNAc(4)Hex(5)Fuc(2)NeuGc(1)); K10(TMT6plex); C17(Carbamidomethyl)	Thy1	-0.832058	-0.954683	-1.41156	-1.67714	-1.18047	-1.91424	-1.73561	-0.0999645	0.358888	0.128577	0.0877753	0.261505	-0.207327	-0.0306706	0.0999239	0.00194186	0.0847394	0.240652	0.175928	0.115551	0.0938985	0.112782			+						29800	HCD	575.649
Q5EAJ6-2	Isoform of Q5EAJ6, Isoform 2 of Inhibitor of nuclear factor kappa-B kinase-interacting protein OS=Rattus norvegicus GN=Ikbip	ISNLTIVQAAIK_N-Term(TMT6plex); N3(HexNAc(2)Hex(6)); K12(TMT6plex)	Ikbip	-0.245462	-0.361537	-0.98516	-1.02552	-1.63737	-1.64459	-1.7252	-0.109704	-0.518635	-0.276726	-0.22381	-0.681576	-0.435464	-0.36251	NaN	NaN	NaN	NaN	NaN	NaN	NaN	1									25374	HCD	959.963
Q566E5	KDEL motif-containing protein 2 OS=Rattus norvegicus GN=Kdelc2 PE=2 SV=1	YFFLQSVDSDGRNFTSSPPGQTQFK_N-Term(TMT6plex); N13(HexNAc(2)Hex(8)); K25(TMT6plex)	Kdelc2	-2.00927	-1.63379	-1.87606	-1.78643	-1.7861	-1.57345	-1.70505	-2.00556	-1.84407	-1.62856	-1.54122	-1.64373	-1.34416	-1.48346	NaN	NaN	NaN	NaN	NaN	NaN	NaN	1									26064	HCD	324.317
G3V824	Insulin-like growth factor 2 receptor, isoform CRA_b OS=Rattus norvegicus GN=Igf2r PE=1 SV=1	AACAVRPQEVNMVNGTLTNPVTGK_N-Term(TMT6plex); C3(Carbamidomethyl); N14(HexNAc(4)Hex(6)NeuGc(1)); K24(TMT6plex)	Igf2r	-0.799481	-1.10076	-1.35655	-1.5251	-1.45436	-1.63266	-1.70353	-0.70354	-0.324068	-0.456116	-0.24327	-0.21358	-0.208685	-0.131466	0.085169	0.118217	0.249802	0.320939	0.312328	0.382425	0.273146	0.924416									19251	EThcD	594.337
F1LV44	Protein Tenm3 OS=Rattus norvegicus GN=Tenm3 PE=4 SV=3	SDETGWTTFFDYDSEGRLTNVTFPTGVVTNLHGDMDK_N-Term(TMT6plex); N20(HexNAc(2)Hex(9)); K37(TMT6plex)	Tenm3	0.399259	0.187	-0.153947	-0.876569	-0.589135	-1.04656	-1.70331	1.00685	1.26893	1.16196	0.782049	0.9602	0.907328	0.338061	NaN	NaN	NaN	NaN	NaN	NaN	NaN	1									32530	HCD	384.272
F1LUU1	Protein Itga11 OS=Rattus norvegicus GN=Itga11 PE=3 SV=3	YNATMDERR_N-Term(TMT6plex); N2(HexNAc(2)Hex(6)); M5(Oxidation)	Itga11	0.182401	0.0109147	-0.214259	-1.49466	-0.387133	-1.17502	-1.69224	0.90903	1.23616	1.14428	0.271684	1.20914	0.803159	0.238546	NaN	NaN	NaN	NaN	NaN	NaN	NaN	1									5629	HCD	180.658
P01830	Thy-1 membrane glycoprotein OS=Rattus norvegicus GN=Thy1 PE=1 SV=1	VLTLANFTTK_N-Term(TMT6plex); N6(HexNAc(4)Hex(7)Fuc(1)); K10(TMT6plex)	Thy1	-0.675094	-0.990056	-1.30138	-1.51902	-1.27205	-1.54969	-1.67427	0.056999	0.323515	0.238764	0.245898	0.169927	0.157218	0.0306658	0.041995	0.0132522	0.198879	0.171773	0.176484	0.313449	0.334044	0.752338			+						25282	HCD	713.108	1
F1LMA7;Q4TU93	Isoform of Q4TU93, C-type mannose receptor 2 OS=Rattus norvegicus GN=Mrc2 PE=4 SV=2;C-type mannose receptor 2 OS=Rattus norvegicus GN=Mrc2 PE=1 SV=1	ANNASKPGTLERGDQTR_N-Term(TMT6plex); N3(HexNAc(4)Hex(5)Fuc(2)NeuGc(1)); K6(TMT6plex)	Mrc2	-0.961453	-0.230621	-1.08325	-1.2456	-1.07676	-0.856099	-1.63842	-0.394097	1.0154	0.376748	0.733252	0.770231	1.34404	0.649817	NaN	NaN	NaN	NaN	NaN	NaN	NaN	1									7553	EThcD	296.25
P02454	Collagen alpha-1(I) chain OS=Rattus norvegicus GN=Col1a1 PE=1 SV=5	LMSTEASQNITYHCK_N-Term(TMT6plex); N9(HexNAc(4)Hex(6)Fuc(1)); C14(Carbamidomethyl); K15(TMT6plex)	Col1a1	-0.479614	-0.64246	-1.24215	-1.61657	-1.15946	-1.29565	-1.63318	0.158962	0.836673	0.172021	0.329916	0.353987	0.722225	0.501785	NaN	NaN	NaN	NaN	NaN	NaN	NaN	1									14019	HCD	360.364	1
P28648;A0A0G2K0T2	CD63 antigen OS=Rattus norvegicus GN=Cd63 PE=1 SV=2;Isoform of P28648, Tetraspanin OS=Rattus norvegicus GN=Cd63 PE=1 SV=1	QMQNYLTDNK_N-Term(TMT6plex); N9(HexNAc(6)Hex(7)NeuAc(3)); K10(TMT6plex)	Cd63	-0.75713	-1.17133	-1.08029	-1.23771	-0.858885	-1.31815	-1.62965	-0.673947	-1.26978	-0.88458	-0.964223	-0.704144	-1.20817	-1.67948	NaN	NaN	NaN	NaN	NaN	NaN	NaN	1									16577	EThcD	82.6413		1
F1LMA7;Q4TU93	Isoform of Q4TU93, C-type mannose receptor 2 OS=Rattus norvegicus GN=Mrc2 PE=4 SV=2;C-type mannose receptor 2 OS=Rattus norvegicus GN=Mrc2 PE=1 SV=1	KKPNATAEPIQPDRWANVK_N-Term(TMT6plex); K1(TMT6plex); K2(TMT6plex); N4(HexNAc(4)Hex(5)NeuAc(1)NeuGc(1)); K19(TMT6plex)	Mrc2	-0.544684	-0.847744	-1.38132	-1.35357	-1.40782	-1.7585	-1.61883	0.0226725	0.398279	0.078677	0.625278	0.439165	0.441639	0.669404	NaN	NaN	NaN	NaN	NaN	NaN	NaN	1									16082	HCD	600.874		1
P31422;A0A0G2JV93	Metabotropic glutamate receptor 3 OS=Rattus norvegicus GN=Grm3 PE=1 SV=1;Isoform of P31422, Metabotropic glutamate receptor 3 OS=Rattus norvegicus GN=Grm3 PE=4 SV=1	TLCPNTTKLCDAMK_N-Term(TMT6plex); C3(Carbamidomethyl); N5(HexNAc(2)Hex(8)); K8(TMT6plex); C10(Carbamidomethyl); M13(Oxidation); K14(TMT6plex)	Grm3	-0.405793	-0.417496	-0.83354	-0.710098	-1.37492	-1.31982	-1.61873	NaN	NaN	NaN	NaN	NaN	NaN	NaN	0.178022	0.218683	0.0935887	0.170899	0.246884	0.325515	0.331894	0.569656									16785	HCD	327.08
G3V824	Insulin-like growth factor 2 receptor, isoform CRA_b OS=Rattus norvegicus GN=Igf2r PE=1 SV=1	KITTNITFVCK_N-Term(TMT6plex); K1(TMT6plex); N5(HexNAc(2)Hex(7)); C10(Carbamidomethyl); K11(TMT6plex)	Igf2r	-0.106062	-0.689241	-1.2669	-1.21823	-1.1682	-1.38143	-1.60762	-0.0101213	0.0874496	-0.366471	0.0636015	0.0725823	0.0425462	-0.0355585	0.0684053	0.00292064	0.0334248	0.0195329	0.167494	0.0554118	0.145069	0.00382637	+		+	+	+		+		19567	HCD	648.679
P01830	Thy-1 membrane glycoprotein OS=Rattus norvegicus GN=Thy1 PE=1 SV=1	VLTLANFTTK_N-Term(TMT6plex); N6(HexNAc(4)Hex(5)Fuc(1)NeuAc(2)); K10(TMT6plex)	Thy1	-0.599274	-0.625067	-1.18114	-1.0703	-1.06101	-1.31592	-1.60316	0.132819	0.688504	0.358996	0.694619	0.380964	0.390985	0.101779	NaN	NaN	NaN	NaN	NaN	NaN	NaN	1									31786	HCD	814.353		1
Q63258-2	Isoform of Q63258, Isoform Alpha-7X1A of Integrin alpha-7 OS=Rattus norvegicus GN=Itga7	RNVTLDCAQGTAK_N-Term(TMT6plex); N2(HexNAc(4)Hex(5)NeuAc(1)NeuGc(1)); C7(Carbamidomethyl); K13(TMT6plex)	Itga7	-0.0799137	-0.536207	-0.759922	-1.3154	-1.08906	-1.86043	-1.59435	-0.950729	-2.01963	-1.87815	-2.72488	-2.57773	-3.37871	-3.15146	NaN	NaN	NaN	NaN	NaN	NaN	NaN	1									10722	EThcD	53.9751		1
D4A051	Isoform of Q63258, Integrin alpha-7 OS=Rattus norvegicus GN=Itga7 PE=3 SV=2	RNVTLDCAQGTAK_N-Term(TMT6plex); N2(HexNAc(4)Hex(6)Fuc(1)NeuAc(1)); C7(Carbamidomethyl); K13(TMT6plex)	Itga7	-0.0799137	-0.536207	-0.759922	-1.3154	-1.08906	-1.86043	-1.59435	-0.950729	-2.01963	-1.87815	-2.72488	-2.57773	-3.37871	-3.15146	NaN	NaN	NaN	NaN	NaN	NaN	NaN	1									10720	HCD	294.568		1
G3V8V4;Q3T1K1	Isoform of Q3T1K1, Longevity assurance homolog 2 (S. cerevisiae) OS=Rattus norvegicus GN=Cers2 PE=1 SV=1;LAG1 homolog, ceramide synthase 2 OS=Rattus norvegicus GN=Cers2 PE=1 SV=1	LWLPVNLTWADLEDKDGR_N-Term(TMT6plex); N6(HexNAc(2)Hex(8)); K15(TMT6plex)	Cers2	-0.153294	-0.679169	-0.788004	-1.14807	-0.890687	-1.11012	-1.58259	0.0872234	0.169131	0.0228677	-0.113247	0.116926	0.0879603	-0.306613	NaN	NaN	NaN	NaN	NaN	NaN	NaN	1									34311	HCD	910.653
F1LMA7;Q4TU93	Isoform of Q4TU93, C-type mannose receptor 2 OS=Rattus norvegicus GN=Mrc2 PE=4 SV=2;C-type mannose receptor 2 OS=Rattus norvegicus GN=Mrc2 PE=1 SV=1	KKPNATAEPIQPDR_N-Term(TMT6plex); K1(TMT6plex); K2(TMT6plex); N4(HexNAc(2)Hex(8))	Mrc2	-0.439955	-0.791031	-0.976191	-1.2455	-0.934165	-1.77133	-1.56953	0.127401	0.454991	0.483807	0.733353	0.912825	0.428806	0.718706	NaN	NaN	NaN	NaN	NaN	NaN	NaN	1									9596	HCD	598.09
A0A0G2KAJ7	Isoform of P70560, Collagen alpha-1(XII) chain OS=Rattus norvegicus GN=Col12a1 PE=1 SV=1	MLEAYNLTEK_N-Term(TMT6plex); N6(HexNAc(2)Hex(9)); K10(TMT6plex)	Col12a1	-0.222447	-0.565738	-0.940128	-1.02735	-1.00859	-1.37709	-1.56754	0.166445	0.309816	0.144676	0.253505	0.186188	0.00612533	-0.105968	0.0632605	0.0515711	0.113188	0.0454122	0.141089	0.044512	0.108118	0.00251273	+				+		+		20913	HCD	836.893
B4F7C9;A0A0G2JWH5	Isoform of Q91ZN7, Protein Stt3a OS=Rattus norvegicus GN=Stt3a PE=1 SV=1;Isoform of Q91ZN7, Protein Stt3a OS=Rattus norvegicus GN=Stt3a PE=1 SV=1	TILVDNNTWNNTHISR_N-Term(TMT6plex); N10(HexNAc(4)Hex(6)Fuc(1))	Stt3a	-0.451236	-0.455383	-0.837867	-0.791823	-1.36817	-1.32611	-1.5668	-0.274152	0.0928917	-0.260265	0.0450703	-0.515513	-0.330327	-0.469114	0.151786	0.196809	0.0910905	0.123716	0.250781	0.321882	0.361878	0.662465									16787	EThcD	424.082	1
F1LMA7;Q4TU93	Isoform of Q4TU93, C-type mannose receptor 2 OS=Rattus norvegicus GN=Mrc2 PE=4 SV=2;C-type mannose receptor 2 OS=Rattus norvegicus GN=Mrc2 PE=1 SV=1	GTDPSLSPSPAAALPAPGTELSYLNR_N-Term(TMT6plex); N25(HexNAc(2)Hex(7))	Mrc2	-0.549855	-0.700723	-1.0692	-1.00667	-0.995738	-1.57684	-1.56573	0.0175012	0.545299	0.390801	0.972183	0.851252	0.623303	0.722505	NaN	NaN	NaN	NaN	NaN	NaN	NaN	1									25960	HCD	689.99
G3V7A5;P35952	Isoform of P35952, Low density lipoprotein receptor, isoform CRA_a OS=Rattus norvegicus GN=Ldlr PE=1 SV=1;Low-density lipoprotein receptor OS=Rattus norvegicus GN=Ldlr PE=1 SV=1	NLMSPEDIVLFHNVTQPR_N-Term(TMT6plex); N13(HexNAc(4)Hex(6)Fuc(1)NeuAc(1))	Ldlr	-0.613047	-1.04762	-1.20837	-0.877039	-1.0757	-1.00889	-1.55269	-0.315833	-0.289029	-0.45136	0.506023	0.00547362	0.315716	-0.183429	NaN	NaN	NaN	NaN	NaN	NaN	NaN	1									27495	HCD	457.585		1
M0R979;A0A0G2JV24	Isoform of A0A0G2JV24, Protein Thbs1 OS=Rattus norvegicus GN=Thbs1 PE=1 SV=2;Protein Thbs1 OS=Rattus norvegicus GN=Thbs1 PE=1 SV=1	VVNSTTGPGEHLR_N-Term(TMT6plex); N3(HexNAc(5)Hex(6)NeuGc(3))	Thbs1	-0.687276	-1.03419	-1.00953	-1.39528	-1.76328	-1.9852	-1.52953	0.172535	0.196455	0.0866216	0.119512	-0.274443	-0.265031	0.233235	NaN	NaN	NaN	NaN	NaN	NaN	NaN	1									8607	HCD	422.396
P01830	Thy-1 membrane glycoprotein OS=Rattus norvegicus GN=Thy1 PE=1 SV=1	HENNTNLPIQHEFSLTR_N-Term(TMT6plex); N3(HexNAc(3)Hex(6))	Thy1	-0.468534	-1.21674	-1.2434	-1.37147	-1.19919	-1.42158	-1.51348	0.263559	0.0968298	0.296741	0.393446	0.242787	0.285326	0.191459	NaN	NaN	NaN	NaN	NaN	NaN	NaN	1									14883	HCD	622.808
Q8R490	Cadherin 13 OS=Rattus norvegicus GN=Cdh13 PE=1 SV=1	ANYNLPIMVTDSGKPPMTNITDLR_N-Term(TMT6plex); K14(TMT6plex); M17(Oxidation); N19(HexNAc(2)Hex(6))	Cdh13	0.105605	-0.207063	-0.722312	-1.09254	-0.898233	-1.01127	-1.51024	-7.59792e-06	0.513336	-0.0935887	-0.149959	-0.0661987	0.0414675	-0.233466	NaN	NaN	NaN	NaN	NaN	NaN	NaN	1									27464	EThcD	570.112
A0A0G2KAJ7	Isoform of P70560, Collagen alpha-1(XII) chain OS=Rattus norvegicus GN=Col12a1 PE=1 SV=1	MLEAYNLTEK_N-Term(TMT6plex); N6(HexNAc(2)Hex(8)); K10(TMT6plex)	Col12a1	-0.895135	-1.05627	-1.08847	-1.32964	-1.29046	-1.35106	-1.50874	-0.506244	-0.180713	-0.00366119	-0.0487837	-0.0956823	0.0321566	-0.0471736	0.395258	0.341823	0.347919	0.500643	0.313698	0.469699	0.603539	0.999539									21230	HCD	859.31
G3V824	Insulin-like growth factor 2 receptor, isoform CRA_b OS=Rattus norvegicus GN=Igf2r PE=1 SV=1	AACAVRPQEVNMVNGTLTNPVTGK_N-Term(TMT6plex); C3(Carbamidomethyl); N14(HexNAc(4)Hex(7)Fuc(2)); K24(TMT6plex)	Igf2r	-0.340688	-0.642261	-1.11537	-1.26829	-0.98579	-1.21917	-1.50195	-0.244748	0.13443	-0.214937	0.0135389	0.254992	0.2048	0.0701118	0.146122	0.167792	0.361044	0.365477	0.374883	0.428005	0.579493	0.967647									21192	HCD	834.79
Q5PQV5	Trophoblast glycoprotein OS=Rattus norvegicus GN=Tpbg PE=1 SV=1	QPPLADLAVLNLSGNHLK_N-Term(TMT6plex); N11(HexNAc(4)Hex(5)Fuc(1)); K18(TMT6plex)	Tpbg	-0.581992	-1.12675	-0.593367	-0.922198	-1.06114	-1.31594	-1.49997	0.0791554	-0.225851	0.163028	0.36653	0.0370327	0.22525	0.098869	NaN	NaN	NaN	NaN	NaN	NaN	NaN	1									26211	EThcD	318.868
D3ZQ57	Plexin B2 OS=Rattus norvegicus GN=Plxnb2 PE=1 SV=1	EAGSLEPVTVMGTEYVFYNDTK_N-Term(TMT6plex); N19(HexNAc(4)Hex(6)NeuGc(1)); K22(TMT6plex)	Plxnb2	-0.303885	-0.65751	-0.697371	-0.804121	-0.870511	-0.862206	-1.49708	-0.019184	-0.103701	-0.198764	-0.131402	-0.345905	-0.272697	-1.00094	NaN	NaN	NaN	NaN	NaN	NaN	NaN	1									27635	HCD	511.214
G3V928	Protein Lrp1 OS=Rattus norvegicus GN=Lrp1 PE=1 SV=1	NSTTLVMHMK_N-Term(TMT6plex); N1(HexNAc(2)Hex(7)); K10(TMT6plex)	Lrp1	-0.394478	-0.666306	-1.3647	-1.38122	-0.993965	-1.38811	-1.49458	0.0165352	0.188452	-0.508928	-0.221352	0.0581252	-0.119601	-0.198512	NaN	NaN	NaN	NaN	NaN	NaN	NaN	1									14659	HCD	626.217
G3V928	Protein Lrp1 OS=Rattus norvegicus GN=Lrp1 PE=1 SV=1	VNRFNSTEYQVVTR_N-Term(TMT6plex); N5(HexNAc(2)Hex(5))	Lrp1	-0.484582	-0.417939	-1.23246	-1.30619	-1.17887	-1.3702	-1.48872	-0.0735693	0.436819	-0.376692	-0.146326	-0.12678	-0.101692	-0.19265	0.120472	0.0407591	0.00566871	0.00612078	0.0845452	0.111154	0.0922155	0.00166567	+			+	+				13414	HCD	499.045
O35777;A0A0G2K5G6;G3V9X8	Magnesium transporter protein 1 OS=Rattus norvegicus GN=Magt1 PE=2 SV=2;Isoform of O35777, Magnesium transporter protein 1 OS=Rattus norvegicus GN=Magt1 PE=1 SV=1;Isoform of O35777, Magnesium transporter protein 1 OS=Rattus norvegicus GN=Magt1 PE=1 SV=2	APPRNYSVIVMFTALQLHR_N-Term(TMT6plex); N5(HexNAc(4)Hex(6)Fuc(1))	Magt1	0.00980826	-0.232216	-0.308385	-0.52188	-0.682627	-0.778099	-1.48254	0.0700654	0.172167	0.144623	0.0846993	-0.0304593	-0.0103988	-0.583451	0.00195209	0.181368	0.159094	0.351906	0.324301	0.485918	0.506367	0.804647									24668	EThcD	521.372	1
F1LV44	Protein Tenm3 OS=Rattus norvegicus GN=Tenm3 PE=4 SV=3	LTNVTFPTGVVTNLHGDMDK_N-Term(TMT6plex); N3(HexNAc(4)Hex(7)Fuc(1)); K20(TMT6plex)	Tenm3	-0.711923	-1.39911	-1.08182	-1.39989	-1.28687	-1.35023	-1.47196	-0.104334	-0.317186	0.234092	0.258733	0.262463	0.603657	0.569412	NaN	NaN	NaN	NaN	NaN	NaN	NaN	1									23688	HCD	983.72	1
G3V824	Insulin-like growth factor 2 receptor, isoform CRA_b OS=Rattus norvegicus GN=Igf2r PE=1 SV=1	AACAVRPQEVNMVNGTLTNPVTGK_N-Term(TMT6plex); C3(Carbamidomethyl); N14(HexNAc(4)Hex(7)Fuc(1)); K24(TMT6plex)	Igf2r	-0.8109	-0.925213	-1.13329	-1.39591	-1.0944	-1.3409	-1.45841	-0.714959	-0.148523	-0.232859	-0.114081	0.14638	0.0830738	0.113653	0.0227525	0.0891008	0.125782	0.0988248	0.0756217	0.0882009	0.15135	0.262761		+							19249	HCD	597.34	1
G3V824	Insulin-like growth factor 2 receptor, isoform CRA_b OS=Rattus norvegicus GN=Igf2r PE=1 SV=1	AACAVRPQEVNMVNGTLTNPVTGK_N-Term(TMT6plex); C3(Carbamidomethyl); N14(HexNAc(5)Hex(4)Fuc(2)NeuGc(1)); K24(TMT6plex)	Igf2r	-0.647301	-1.14867	-1.05203	-1.2394	-1.16847	-1.46366	-1.45819	-0.55136	-0.371976	-0.151604	0.0424266	0.0723094	-0.0396896	0.113874	NaN	NaN	NaN	NaN	NaN	NaN	NaN	1									21214	EThcD	455.903
G3V824	Insulin-like growth factor 2 receptor, isoform CRA_b OS=Rattus norvegicus GN=Igf2r PE=1 SV=1	AACAVRPQEVNMVNGTLTNPVTGK_N-Term(TMT6plex); C3(Carbamidomethyl); N14(HexNAc(5)Hex(4)NeuAc(1)NeuGc(1)); K24(TMT6plex)	Igf2r	-0.647301	-1.14867	-1.05203	-1.2394	-1.16847	-1.46366	-1.45819	-0.55136	-0.371976	-0.151604	0.0424266	0.0723094	-0.0396896	0.113874	NaN	NaN	NaN	NaN	NaN	NaN	NaN	1									21212	HCD	589.082		1
G3V928	Protein Lrp1 OS=Rattus norvegicus GN=Lrp1 PE=1 SV=1	MHLNGSNVQVLHR_N-Term(TMT6plex); N4(HexNAc(4)Hex(6)Fuc(1))	Lrp1	-0.423829	-1.21665	-0.967137	-1.36685	-1.35497	-1.31787	-1.45593	-0.0128167	-0.361891	-0.111367	-0.206984	-0.302878	-0.0493623	-0.159866	NaN	NaN	NaN	NaN	NaN	NaN	NaN	1									11468	EThcD	687.839	1
F1LMA7;Q4TU93	Isoform of Q4TU93, C-type mannose receptor 2 OS=Rattus norvegicus GN=Mrc2 PE=4 SV=2;C-type mannose receptor 2 OS=Rattus norvegicus GN=Mrc2 PE=1 SV=1	WNDSPCNQSLPSICK_N-Term(TMT6plex); C6(Carbamidomethyl); N7(HexNAc(4)Hex(5)Fuc(2)NeuGc(1)); C14(Carbamidomethyl); K15(TMT6plex)	Mrc2	-0.183689	-0.762092	-0.880055	-0.859923	-1.33808	-1.25592	-1.45282	0.383667	0.483931	0.579943	1.11893	0.508911	0.944221	0.835419	NaN	NaN	NaN	NaN	NaN	NaN	NaN	1									21435	EThcD	269.586
F1LMA7;Q4TU93	Isoform of Q4TU93, C-type mannose receptor 2 OS=Rattus norvegicus GN=Mrc2 PE=4 SV=2;C-type mannose receptor 2 OS=Rattus norvegicus GN=Mrc2 PE=1 SV=1	WNDSPCNQSLPSICK_N-Term(TMT6plex); C6(Carbamidomethyl); N7(HexNAc(4)Hex(6)Fuc(3)); C14(Carbamidomethyl); K15(TMT6plex)	Mrc2	-0.183689	-0.762092	-0.880055	-0.859923	-1.33808	-1.25592	-1.45282	0.383667	0.483931	0.579943	1.11893	0.508911	0.944221	0.835419	NaN	NaN	NaN	NaN	NaN	NaN	NaN	1									21433	HCD	490.373
Q5BJK8;D3ZM57	Golgi integral membrane protein 4 OS=Rattus norvegicus GN=Golim4 PE=1 SV=2;Isoform of Q5BJK8, Golgi integral membrane protein 4 OS=Rattus norvegicus GN=Golim4 PE=1 SV=3	NPDPAEQQNVTFTHGTHPPQGYNVR_N-Term(TMT6plex); N9(HexNAc(4)Hex(4)Fuc(2)NeuGc(1))	Golim4	-0.48998	-0.47274	-1.12105	-1.21506	-1.38945	-1.42687	-1.43647	-0.0895735	0.394923	-0.0722016	-0.0869071	-0.27028	-0.12788	-0.0644957	NaN	NaN	NaN	NaN	NaN	NaN	NaN	1									13192	HCD	45.1427
F1M8K0	Protein Dag1 OS=Rattus norvegicus GN=Dag1 PE=1 SV=1	GSIVVEWTNNTLPLEPCPK_N-Term(TMT6plex); N9(HexNAc(5)Hex(3)); C17(Carbamidomethyl); K19(TMT6plex)	Dag1	-0.451527	-0.558089	-0.975996	-1.16197	-1.08805	-1.34463	-1.42447	-0.385049	-0.260231	-0.611567	-0.783863	-0.739848	-0.870829	-0.888736	0.0311819	0.0150418	0.0785894	0.0306128	0.0714371	0.0476077	0.0412471	0.000233916	+		+		+		+	+	28353	HCD	305.923
G3V8G5;Q62638	Isoform of Q62638, Golgi apparatus protein 1 OS=Rattus norvegicus GN=Glg1 PE=1 SV=1;Golgi apparatus protein 1 OS=Rattus norvegicus GN=Glg1 PE=1 SV=1	KVDVVICLSTTVRNDTLQEAK_N-Term(TMT6plex); K1(TMT6plex); C7(Carbamidomethyl); N14(HexNAc(4)Hex(5)Fuc(1)NeuAc(1)NeuGc(1)); K21(TMT6plex)	Glg1	-0.123413	-0.534072	-1.04004	-1.37396	-1.38892	-1.38975	-1.41177	0.171009	0.323958	0.0676999	0.0477851	0.0502368	0.231092	0.429908	NaN	NaN	NaN	NaN	NaN	NaN	NaN	1									25395	HCD	540.159		1
Q5I0E7	Transmembrane emp24 domain-containing protein 9 OS=Rattus norvegicus GN=Tmed9 PE=1 SV=1	FTFTSHTPGEHQICLHSNSTK_N-Term(TMT6plex); C14(Carbamidomethyl); N18(HexNAc(4)Hex(4)NeuAc(1)); K21(TMT6plex)	Tmed9	-0.214241	0.14134	-0.284449	-0.281231	-0.767372	-0.66281	-1.40931	-0.409267	0.00244408	-0.264733	-0.11117	-0.652425	-0.400765	-1.12399	0.118234	0.093822	0.0977483	0.143432	0.478673	0.445961	0.794809	0.826076									15971	HCD	349.484		1
G3V824	Insulin-like growth factor 2 receptor, isoform CRA_b OS=Rattus norvegicus GN=Igf2r PE=1 SV=1	KITTNITFVCKPGDLESAPVLR_N-Term(TMT6plex); K1(TMT6plex); N5(HexNAc(2)Hex(7)); C10(Carbamidomethyl); K11(TMT6plex)	Igf2r	-0.371514	-0.758609	-1.41598	-1.22082	-1.18744	-1.53195	-1.40668	-0.275573	0.0180815	-0.515552	0.0610085	0.0533462	-0.107973	0.165381	NaN	NaN	NaN	NaN	NaN	NaN	NaN	1									23721	HCD	204.642
M0R979;A0A0G2JV24	Isoform of A0A0G2JV24, Protein Thbs1 OS=Rattus norvegicus GN=Thbs1 PE=1 SV=2;Protein Thbs1 OS=Rattus norvegicus GN=Thbs1 PE=1 SV=1	VVNSTTGPGEHLR_N-Term(TMT6plex); N3(HexNAc(4)Hex(5)Fuc(1)NeuGc(1))	Thbs1	-0.441858	-0.531187	-0.794827	-1.36038	-0.835441	-1.29497	-1.38774	0.417953	0.699462	0.301325	0.154417	0.653398	0.425199	0.375022	NaN	NaN	NaN	NaN	NaN	NaN	NaN	1									10409	HCD	327.387
G3V928	Protein Lrp1 OS=Rattus norvegicus GN=Lrp1 PE=1 SV=1	WTGHNVTVVQR_N-Term(TMT6plex); N5(HexNAc(3)Hex(6)Fuc(1))	Lrp1	-0.66451	-0.910911	-1.32783	-1.2594	-1.38379	-1.54017	-1.3785	-0.253498	-0.0561527	-0.472056	-0.0995341	-0.331703	-0.271662	-0.0824295	0.131864	0.121721	0.2027	0.19373	0.145248	0.289334	0.0883222	0.573123									10699	HCD	730.783
D3ZQM3;D3ZCG9	Integrin alpha 3 variant B OS=Rattus norvegicus GN=Itga3 PE=2 SV=1;Isoform of D3ZQM3, Integrin alpha 3 variant A OS=Rattus norvegicus GN=Itga3 PE=2 SV=1	LRPIVITMNYSLPLR_N-Term(TMT6plex); M8(Oxidation); N9(HexNAc(6)Hex(11)Fuc(1))	Itga3	-0.490813	-0.204169	-0.925347	-1.1267	-0.514867	-0.810481	-1.35641	-1.25404	-1.0002	-2.37691	-3.02678	-2.53929	-3.22778	-4.00053	NaN	NaN	NaN	NaN	NaN	NaN	NaN	1									27667	HCD	252.289
P47853	Biglycan OS=Rattus norvegicus GN=Bgn PE=2 SV=1	LLQVVYLHSNNITK_N-Term(TMT6plex); N11(HexNAc(4)Hex(6)Fuc(1)); K14(TMT6plex)	Bgn	-0.219341	-0.521958	-0.479343	-0.576132	-0.671943	-0.596034	-1.35273	-0.0791338	-0.372842	-0.414141	-0.512957	-0.494062	-0.337204	-1.00384	NaN	NaN	NaN	NaN	NaN	NaN	NaN	1									21570	EThcD	408.734	1
O35777;A0A0G2K5G6;G3V9X8	Magnesium transporter protein 1 OS=Rattus norvegicus GN=Magt1 PE=2 SV=2;Isoform of O35777, Magnesium transporter protein 1 OS=Rattus norvegicus GN=Magt1 PE=1 SV=1;Isoform of O35777, Magnesium transporter protein 1 OS=Rattus norvegicus GN=Magt1 PE=1 SV=2	NYSVIVMFTALQLHR_N-Term(TMT6plex); N1(HexNAc(2)Hex(8))	Magt1	-0.748545	-0.819984	-1.20706	-1.15088	-1.17125	-1.49085	-1.34494	-0.688288	-0.415602	-0.754047	-0.544303	-0.519081	-0.723154	-0.445847	NaN	NaN	NaN	NaN	NaN	NaN	NaN	1									31002	HCD	516.338
A0A0G2JSK5	Isoform of P49134, Integrin beta 1 (Fibronectin receptor beta) OS=Rattus norvegicus GN=Itgb1 PE=1 SV=1	LRNPCTSEQNCTSPFSYK_N-Term(TMT6plex); C5(Carbamidomethyl); N10(HexNAc(2)Hex(10)); C11(Carbamidomethyl); K18(TMT6plex)	Itgb1	-0.409301	-0.608772	-0.631031	-1.00435	-0.923078	-1.48518	-1.34447	-0.494328	-0.408029	-0.46905	-0.506385	-0.406723	-0.783691	-0.586358	0.0708894	0.0141307	0.00977558	0.0132468	0.0915592	0.104364	0.0741422	0.00105477	+		+	+	+				15291	HCD	743.279
D3ZQM3;D3ZCG9	Integrin alpha 3 variant B OS=Rattus norvegicus GN=Itga3 PE=2 SV=1;Isoform of D3ZQM3, Integrin alpha 3 variant A OS=Rattus norvegicus GN=Itga3 PE=2 SV=1	LFLSINVTNSPSR_N-Term(TMT6plex); N6(HexNAc(2)Hex(6))	Itga3	-0.150445	-0.598746	-0.856205	-1.16794	-1.02398	-1.24024	-1.34035	-0.91367	-1.39478	-2.30777	-3.06803	-3.0484	-3.65754	-3.98447	0.0782175	0.033045	0.188039	0.23612	0.230123	0.315636	0.367135	0.603504									24900	HCD	913.576
G3V928	Protein Lrp1 OS=Rattus norvegicus GN=Lrp1 PE=1 SV=1	MHLNGSNVQVLHR_N-Term(TMT6plex); N4(HexNAc(4)Hex(4)Fuc(2)NeuGc(1))	Lrp1	-0.375865	-0.707354	-0.44418	-1.22453	-0.912698	-1.23784	-1.3253	0.0351476	0.147405	0.411591	-0.0646693	0.139393	0.0306683	-0.029238	NaN	NaN	NaN	NaN	NaN	NaN	NaN	1									12884	EThcD	769.082
G3V928	Protein Lrp1 OS=Rattus norvegicus GN=Lrp1 PE=1 SV=1	MHLNGSNVQVLHR_N-Term(TMT6plex); N4(HexNAc(4)Hex(5)Fuc(1)NeuAc(1))	Lrp1	-0.375865	-0.707354	-0.44418	-1.22453	-0.912698	-1.23784	-1.3253	0.0351476	0.147405	0.411591	-0.0646693	0.139393	0.0306683	-0.029238	NaN	NaN	NaN	NaN	NaN	NaN	NaN	1									12882	HCD	627.182		1
G3V8G5;Q62638	Isoform of Q62638, Golgi apparatus protein 1 OS=Rattus norvegicus GN=Glg1 PE=1 SV=1;Golgi apparatus protein 1 OS=Rattus norvegicus GN=Glg1 PE=1 SV=1	LNLTTDPK_N-Term(TMT6plex); N2(HexNAc(4)Hex(5)Fuc(2)NeuGc(1)); K8(TMT6plex)	Glg1	-0.356593	-0.761086	-1.07666	-1.04971	-0.922212	-1.20264	-1.32193	-0.0621713	0.0969444	0.0310752	0.372035	0.516944	0.418198	0.51975	NaN	NaN	NaN	NaN	NaN	NaN	NaN	1									18558	HCD	547.603
P14562	Lysosome-associated membrane glycoprotein 1 OS=Rattus norvegicus GN=Lamp1 PE=1 SV=1	VSNMTLPASAEVLK_N-Term(TMT6plex); N3(HexNAc(4)Hex(5)NeuAc(2)); K14(TMT6plex)	Lamp1	-0.426274	-0.633327	-0.900533	-0.982547	-0.92547	-1.0247	-1.32045	-0.718721	-1.16775	-1.42481	-1.39183	-1.27872	-1.19384	-1.42608	0.0834764	0.14691	0.168769	0.238611	0.213366	0.318492	0.292458	0.568098				+					22955	HCD	663.956		1
A0A0H2UHD9;Q5XIA1	Isoform of Q5XIA1, Nicalin OS=Rattus norvegicus GN=Ncln PE=1 SV=1;Nicalin OS=Rattus norvegicus GN=Ncln PE=2 SV=1	VIYNLTEK_N-Term(TMT6plex); N4(HexNAc(6)Hex(4)); K8(TMT6plex)	Ncln	0.091871	-0.113997	-0.579088	-0.881428	-0.831756	-1.02742	-1.30568	0.103217	0.0302081	-0.272049	-0.440807	-0.423897	-0.474029	-0.657358	NaN	NaN	NaN	NaN	NaN	NaN	NaN	1									18535	HCD	696.397
G3V824	Insulin-like growth factor 2 receptor, isoform CRA_b OS=Rattus norvegicus GN=Igf2r PE=1 SV=1	AACAVRPQEVNMVNGTLTNPVTGK_N-Term(TMT6plex); C3(Carbamidomethyl); N14(HexNAc(5)Hex(4)Fuc(2)NeuAc(1)); K24(TMT6plex)	Igf2r	-0.0486086	-0.376834	-0.824536	-1.03365	-0.787588	-1.17302	-1.30374	0.0473322	0.399857	0.0758943	0.248184	0.453193	0.25095	0.268328	NaN	NaN	NaN	NaN	NaN	NaN	NaN	1									20809	EThcD	396.605		1
I2FHN3	Isoform of P07154, Cathepsin L OS=Rattus norvegicus GN=CatL PE=1 SV=1	YRAEYAVANDTGFVDIPQQEK_N-Term(TMT6plex); N9(HexNAc(4)Hex(5)NeuGc(1)); K21(TMT6plex)	CatL	-0.675086	-0.634614	-0.73473	-0.588485	-0.837694	-0.979227	-1.27907	NaN	NaN	NaN	NaN	NaN	NaN	NaN	NaN	NaN	NaN	NaN	NaN	NaN	NaN	1									23213	EThcD	300.482
P04218	OX-2 membrane glycoprotein OS=Rattus norvegicus GN=Cd200 PE=2 SV=1	GTGSGIENSTESHSHSNGTTSVTSILRVKDPK_N-Term(TMT6plex); N8(HexNAc(7)Hex(4)Fuc(2)); N17(HexNAc(3)Hex(3)Fuc(2)); K29(TMT6plex); K32(TMT6plex)	Cd200	-0.158269	-0.860933	-0.634391	-1.23101	-1.1462	-1.25839	-1.27686	-0.284837	-0.431311	-0.10641	-0.572522	-0.375034	-0.384786	-0.363343	NaN	NaN	NaN	NaN	NaN	NaN	NaN	1									10972	EThcD	152.948
F1LMA7;Q4TU93	Isoform of Q4TU93, C-type mannose receptor 2 OS=Rattus norvegicus GN=Mrc2 PE=4 SV=2;C-type mannose receptor 2 OS=Rattus norvegicus GN=Mrc2 PE=1 SV=1	KKPNATAEPIQPDR_N-Term(TMT6plex); K1(TMT6plex); K2(TMT6plex); N4(HexNAc(2)Hex(12))	Mrc2	0.213288	-0.678677	-0.335197	-0.669378	-0.710973	-0.890353	-1.26938	0.780644	0.567346	1.1248	1.30947	1.13602	1.30978	1.01885	NaN	NaN	NaN	NaN	NaN	NaN	NaN	1									11888	HCD	448.43
F1LMA7;Q4TU93	Isoform of Q4TU93, C-type mannose receptor 2 OS=Rattus norvegicus GN=Mrc2 PE=4 SV=2;C-type mannose receptor 2 OS=Rattus norvegicus GN=Mrc2 PE=1 SV=1	KKPNATAEPIQPDR_N-Term(TMT6plex); K1(TMT6plex); K2(TMT6plex); N4(HexNAc(4)Hex(5)Fuc(1)NeuAc(2))	Mrc2	0.213288	-0.678677	-0.335197	-0.669378	-0.710973	-0.890353	-1.26938	0.780644	0.567346	1.1248	1.30947	1.13602	1.30978	1.01885	NaN	NaN	NaN	NaN	NaN	NaN	NaN	1									11890	EThcD	200.372		1
G3V824	Insulin-like growth factor 2 receptor, isoform CRA_b OS=Rattus norvegicus GN=Igf2r PE=1 SV=1	HGNLYDLKPLALNDTIISAGEYTYYFR_N-Term(TMT6plex); K8(TMT6plex); N13(HexNAc(8)Hex(5))	Igf2r	-0.345255	-1.22655	-1.22735	-0.915072	-1.12085	-0.94942	-1.24784	-0.249314	-0.449857	-0.326923	0.366758	0.119928	0.474553	0.324229	NaN	NaN	NaN	NaN	NaN	NaN	NaN	1									29155	HCD	217.489
Q6AY20	Cation-dependent mannose-6-phosphate receptor OS=Rattus norvegicus GN=M6pr PE=1 SV=1	EAGNHSSGAGLVQINK_N-Term(TMT6plex); N4(HexNAc(6)Hex(5)Fuc(1)NeuAc(1)); K16(TMT6plex)	M6pr	-0.501993	-0.468005	-0.928704	-1.41059	-1.23358	-1.44322	-1.2475	-0.487879	-0.0683733	-0.581109	-0.788063	-0.681929	-0.674967	-0.438885	NaN	NaN	NaN	NaN	NaN	NaN	NaN	1									13560	EThcD	331.867		1
Q6AY20	Cation-dependent mannose-6-phosphate receptor OS=Rattus norvegicus GN=M6pr PE=1 SV=1	LRPLFNK_N-Term(TMT6plex); N6(HexNAc(4)Hex(7)Fuc(1)); K7(TMT6plex)	M6pr	-0.220469	-0.441689	-0.658492	-1.02718	-1.04701	-0.940393	-1.23196	-0.206355	-0.042057	-0.310897	-0.404653	-0.495352	-0.172137	-0.42335	NaN	NaN	NaN	NaN	NaN	NaN	NaN	1									16684	HCD	364.005	1
D3ZHG3	Protein Ptk7 OS=Rattus norvegicus GN=Ptk7 PE=1 SV=3	RQDVNITVATVPTWLR_N-Term(TMT6plex); N5(HexNAc(4)Hex(5)Fuc(2)NeuGc(1))	Ptk7	-0.255557	-0.622311	-0.747418	-1.12089	-1.19773	-1.1364	-1.22893	0.104053	0.524819	0.516513	0.484032	0.417987	0.729046	0.672585	NaN	NaN	NaN	NaN	NaN	NaN	NaN	1									24802	EThcD	53.6262
D3ZHG3	Protein Ptk7 OS=Rattus norvegicus GN=Ptk7 PE=1 SV=3	RQDVNITVATVPTWLR_N-Term(TMT6plex); N5(HexNAc(4)Hex(6)Fuc(3))	Ptk7	-0.255557	-0.622311	-0.747418	-1.12089	-1.19773	-1.1364	-1.22893	0.104053	0.524819	0.516513	0.484032	0.417987	0.729046	0.672585	NaN	NaN	NaN	NaN	NaN	NaN	NaN	1									24800	HCD	522.894
P10716	C-type lectin domain family 4 member F OS=Rattus norvegicus GN=Clec4f PE=1 SV=1	AGLHGGNYSGSDNCSQFVR_N-Term(TMT6plex); N7(HexNAc(2)Hex(4)); N13(HexNAc(6)Hex(7)NeuGc(1)); C14(Carbamidomethyl)	Clec4f	-0.668797	-0.308803	-0.57661	-0.0146769	-1.44706	-1.07747	-1.2289	NaN	NaN	NaN	NaN	NaN	NaN	NaN	NaN	NaN	NaN	NaN	NaN	NaN	NaN	1									27635	EThcD	194.083
G3V824	Insulin-like growth factor 2 receptor, isoform CRA_b OS=Rattus norvegicus GN=Igf2r PE=1 SV=1	AACAVRPQEVNMVNGTLTNPVTGK_N-Term(TMT6plex); C3(Carbamidomethyl); N14(HexNAc(4)Hex(5)NeuGc(1)); K24(TMT6plex)	Igf2r	-0.576988	-0.858417	-1.05771	-1.02445	-0.78433	-0.761044	-1.22776	-0.481047	-0.0817264	-0.157282	0.257378	0.456452	0.662929	0.344306	NaN	NaN	NaN	NaN	NaN	NaN	NaN	1									19524	HCD	808.964
G3V824	Insulin-like growth factor 2 receptor, isoform CRA_b OS=Rattus norvegicus GN=Igf2r PE=1 SV=1	KITTNITFVCKPGDLESAPVLR_N-Term(TMT6plex); K1(TMT6plex); N5(HexNAc(2)Hex(8)); C10(Carbamidomethyl); K11(TMT6plex)	Igf2r	-0.00334021	-0.870588	-0.736449	-1.45611	-1.65671	-1.63139	-1.22485	0.0926006	-0.093897	0.163981	-0.17428	-0.415924	-0.207421	0.347221	NaN	NaN	NaN	NaN	NaN	NaN	NaN	1									23829	HCD	893.481
G3V928	Protein Lrp1 OS=Rattus norvegicus GN=Lrp1 PE=1 SV=1	LNGSFR_N-Term(TMT6plex); N2(HexNAc(2)Hex(8))	Lrp1	-0.771888	-0.268783	-1.01826	-0.838797	-0.570279	-0.753406	-1.2235	-0.360875	0.585976	-0.162493	0.321068	0.481811	0.515099	0.0725633	NaN	NaN	NaN	NaN	NaN	NaN	NaN	1									7010	HCD	280.602
Q75NI5	Cadherin 15 OS=Rattus norvegicus GN=Cdh15 PE=2 SV=1	VYLNATLDREK_N-Term(TMT6plex); N4(HexNAc(2)Hex(12)); K11(TMT6plex)	Cdh15	-0.438106	-0.306632	-0.300734	-0.39592	-0.571905	-0.541118	-1.2174	-0.46029	0.123235	0.129555	0.361484	0.230233	0.590893	0.0860647	NaN	NaN	NaN	NaN	NaN	NaN	NaN	1									20638	HCD	270.302
D3ZHG3	Protein Ptk7 OS=Rattus norvegicus GN=Ptk7 PE=1 SV=3	MHIFQNGSLVIHDVAPEDSGSYTCIAGNSCNIR_N-Term(TMT6plex); N6(HexNAc(4)Hex(3)Fuc(1)); C24(Carbamidomethyl); C30(Carbamidomethyl)	Ptk7	-0.479553	-0.589114	-0.47045	-0.702498	-0.923172	-0.820807	-1.21246	-0.119943	0.558016	0.793481	0.902423	0.69254	1.04464	0.689049	NaN	NaN	NaN	NaN	NaN	NaN	NaN	1									21656	EThcD	495.179
P04218	OX-2 membrane glycoprotein OS=Rattus norvegicus GN=Cd200 PE=2 SV=1	GTGSGIENSTESHSHSNGTTSVTSILRVK_N-Term(TMT6plex); N8(HexNAc(6)Hex(3)Fuc(3)); N17(HexNAc(6)Hex(4)Fuc(1)); K29(TMT6plex)	Cd200	-0.160052	-1.21245	-0.76446	-1.32688	-0.649801	-0.837103	-1.21134	-0.28662	-0.782828	-0.236478	-0.6684	0.121366	0.0365031	-0.29782	NaN	NaN	NaN	NaN	NaN	NaN	NaN	1									11197	EThcD	231.985
P01830	Thy-1 membrane glycoprotein OS=Rattus norvegicus GN=Thy1 PE=1 SV=1	LDCRHENNTNLPIQHEFSLTR_N-Term(TMT6plex); C3(Carbamidomethyl); N7(HexNAc(4)Hex(4)Fuc(1))	Thy1	-0.464921	-1.23371	-1.02533	-1.21884	-1.27809	-1.24088	-1.20348	0.267172	0.0798633	0.514806	0.546073	0.163887	0.466027	0.501462	0.125782	0.134023	0.235573	0.229517	0.252078	0.170989	0.165172	0.27247			+		+		+	+	15614	HCD	523.167
P14562	Lysosome-associated membrane glycoprotein 1 OS=Rattus norvegicus GN=Lamp1 PE=1 SV=1	NASEPTLAITFGEGYLLK_N-Term(TMT6plex); N1(HexNAc(8)Hex(3)); K18(TMT6plex)	Lamp1	-0.140322	-0.578593	-0.501501	-0.571866	-0.769012	-0.656889	-1.20128	-0.432769	-1.11302	-1.02578	-0.981145	-1.12226	-0.82603	-1.30691	NaN	NaN	NaN	NaN	NaN	NaN	NaN	1									31008	HCD	150.403
P04218	OX-2 membrane glycoprotein OS=Rattus norvegicus GN=Cd200 PE=2 SV=1	GTGSGIENSTESHSHSNGTTSVTSILRVKDPK_N-Term(TMT6plex); N8(HexNAc(5)Hex(4)Fuc(1)NeuAc(1)); N17(HexNAc(6)Hex(3)Fuc(1)); K29(TMT6plex); K32(TMT6plex)	Cd200	-0.273178	-1.07015	-0.752853	-0.378737	-0.928734	-0.367133	-1.196	-0.399746	-0.640527	-0.224871	0.279747	-0.157568	0.506473	-0.282477	NaN	NaN	NaN	NaN	NaN	NaN	NaN	1									10920	EThcD	197.071		1
Q08469	Sodium-dependent neutral amino acid transporter B(0)AT2 OS=Rattus norvegicus GN=Slc6a15 PE=1 SV=1	SLLLNGSIDGIR_N-Term(TMT6plex); N5(HexNAc(5)Hex(6)Fuc(3)NeuAc(1))	Slc6a15	-0.053585	-0.948101	-0.934572	-1.22941	-1.37209	-0.734564	-1.19332	NaN	NaN	NaN	NaN	NaN	NaN	NaN	NaN	NaN	NaN	NaN	NaN	NaN	NaN	1									14967	EThcD	264.409		1
F1LST1;A0A096P6L8	Isoform of P04937, Fibronectin OS=Rattus norvegicus GN=Fn1 PE=1 SV=3;Isoform of P04937, Fibronectin OS=Rattus norvegicus GN=Fn1 PE=1 SV=2	IVYSPSVEGSSTELNLPETANSVTLSDLQPGVQYNITIYAVEENQESTPVFIQQETTGVPR_N-Term(TMT6plex); N35(HexNAc(7)Hex(3))	Fn1	-0.0962072	-0.291492	-0.205349	-0.0613088	-0.47747	-0.151304	-1.18892	-0.193244	-0.57389	-0.553583	-0.208674	-0.755032	-0.204394	-1.19719	NaN	NaN	NaN	NaN	NaN	NaN	NaN	1									34852	HCD	141.303
R9PXU6	Isoform of P85972, Vinculin OS=Rattus norvegicus GN=Vcl PE=1 SV=1	LGATAEKAAAVGAANK_N-Term(TMT6plex); K7(TMT6plex); N15(HexNAc(7)Hex(3)); K16(TMT6plex)	Vcl	-0.215398	-0.522036	-0.562751	-0.996883	-0.869594	-1.01971	-1.17826	-0.317733	-0.570244	-0.850307	-1.19398	-1.09426	-1.19298	-1.39878	NaN	NaN	NaN	NaN	NaN	NaN	NaN	1									12682	EThcD	21.1349
G3V824	Insulin-like growth factor 2 receptor, isoform CRA_b OS=Rattus norvegicus GN=Igf2r PE=1 SV=1	HQNQTLR_N-Term(TMT6plex); N3(HexNAc(2)Hex(6))	Igf2r	-0.995837	0.0560032	-1.16827	-1.19307	-1.31645	-1.42239	-1.17629	-0.899896	0.832694	-0.267838	0.088758	-0.0756692	0.0015817	0.395772	NaN	NaN	NaN	NaN	NaN	NaN	NaN	1									4602	HCD	384.48
P28648;A0A0G2K0T2	CD63 antigen OS=Rattus norvegicus GN=Cd63 PE=1 SV=2;Isoform of P28648, Tetraspanin OS=Rattus norvegicus GN=Cd63 PE=1 SV=1	QMQNYLTDNK_N-Term(TMT6plex); N9(HexNAc(5)Hex(6)Fuc(2)NeuGc(1)); K10(TMT6plex)	Cd63	-0.527499	-0.507039	-0.553579	-0.960674	-0.882242	-1.14886	-1.16855	-0.444316	-0.605491	-0.357869	-0.687184	-0.727501	-1.03887	-1.21837	NaN	NaN	NaN	NaN	NaN	NaN	NaN	1									14834	EThcD	174.085
D4A670	Protein Lefty2 OS=Rattus norvegicus GN=Lefty1 PE=3 SV=1	VTIEWLRFREDGSNR_N-Term(TMT6plex); N14(HexNAc(6)Hex(7)NeuGc(1))	Lefty1	-0.253578	-0.584082	-0.883319	-0.761426	-0.669101	-0.691123	-1.16365	NaN	NaN	NaN	NaN	NaN	NaN	NaN	NaN	NaN	NaN	NaN	NaN	NaN	NaN	1									17304	EThcD	261.064
B2RYD7	Protein Stt3b OS=Rattus norvegicus GN=Stt3b PE=1 SV=1	AMSSNETAAYK_N-Term(TMT6plex); N5(HexNAc(2)Hex(8)); K11(TMT6plex)	Stt3b	-0.351857	-0.31547	-0.749174	-0.890323	-0.896109	-0.981039	-1.15852	-0.199658	0.217373	-0.112302	-0.0905704	-0.123385	0.0300958	-0.0576516	9.30977e-05	0.0121818	0.0723205	0.0528745	0.0316814	0.0412699	0.147936	0.00403648	+	+	+			+	+		11139	HCD	887.832
F1LST1;A0A096P6L8	Isoform of P04937, Fibronectin OS=Rattus norvegicus GN=Fn1 PE=1 SV=3;Isoform of P04937, Fibronectin OS=Rattus norvegicus GN=Fn1 PE=1 SV=2	HEEGHMLNCTCFGQGR_N-Term(TMT6plex); N8(HexNAc(2)Hex(7)); C9(Carbamidomethyl); C11(Carbamidomethyl)	Fn1	-0.988106	-1.5341	-1.71157	-1.85829	-1.43065	-1.39212	-1.15617	-1.08514	-1.8165	-2.0598	-2.00565	-1.70821	-1.44521	-1.16445	NaN	NaN	NaN	NaN	NaN	NaN	NaN	1									9338	HCD	674.163
F1LST1;A0A096P6L8	Isoform of P04937, Fibronectin OS=Rattus norvegicus GN=Fn1 PE=1 SV=3;Isoform of P04937, Fibronectin OS=Rattus norvegicus GN=Fn1 PE=1 SV=2	HEEGHMLNCTCFGQGR_N-Term(TMT6plex); N8(HexNAc(2)Hex(10)); C9(Carbamidomethyl); C11(Carbamidomethyl)	Fn1	0.0433114	0.0248203	-0.368378	-0.823941	-0.338377	-0.109954	-1.15147	-0.0537255	-0.257578	-0.716612	-0.971306	-0.615939	-0.163044	-1.15975	NaN	NaN	NaN	NaN	NaN	NaN	NaN	1									7508	HCD	91.225
Q5U334	Poliovirus receptor OS=Rattus norvegicus GN=PVR PE=1 SV=1	DNVTITQLTWMK_N-Term(TMT6plex); N2(HexNAc(4)Hex(5)Fuc(2)NeuGc(1)); K12(TMT6plex)	PVR	-0.171957	-0.416731	-0.680033	-0.918987	-0.739565	-0.808863	-1.14927	-0.617272	-1.51194	-0.994007	-1.26028	-1.08051	-1.09077	-1.38121	NaN	NaN	NaN	NaN	NaN	NaN	NaN	1									27947	HCD	501.587
Q5U334	Poliovirus receptor OS=Rattus norvegicus GN=PVR PE=1 SV=1	DNVTITQLTWMK_N-Term(TMT6plex); N2(HexNAc(4)Hex(6)Fuc(1)NeuAc(1)); K12(TMT6plex)	PVR	-0.171957	-0.416731	-0.680033	-0.918987	-0.739565	-0.808863	-1.14927	-0.617272	-1.51194	-0.994007	-1.26028	-1.08051	-1.09077	-1.38121	NaN	NaN	NaN	NaN	NaN	NaN	NaN	1									27949	EThcD	267.852		1
Q6P7Q2	Isoform of P35053, Glypican-1 OS=Rattus norvegicus GN=Gpc1 PE=2 SV=1	LLNDSER_N-Term(TMT6plex); N3(HexNAc(4)Hex(5)NeuAc(1)NeuGc(1))	Gpc1	-0.763718	-1.54487	-1.43918	-1.41181	-1.03015	-1.28746	-1.14848	-0.58073	-0.861085	-0.787517	-0.579352	-0.325533	-0.586653	-0.460747	NaN	NaN	NaN	NaN	NaN	NaN	NaN	1									10245	HCD	339.537		1
A0A0G2JSK5	Isoform of P49134, Integrin beta 1 (Fibronectin receptor beta) OS=Rattus norvegicus GN=Itgb1 PE=1 SV=1	DTCAQECSHFNLTK_N-Term(TMT6plex); C3(Carbamidomethyl); C7(Carbamidomethyl); N11(HexNAc(4)Hex(5)Fuc(2)NeuGc(1)); K14(TMT6plex)	Itgb1	-0.0151785	-0.461638	-0.84564	-0.893653	-0.811741	-1.07423	-1.14304	-0.100206	-0.260895	-0.683658	-0.395686	-0.295386	-0.372739	-0.38493	0.125582	0.167082	0.26591	0.301016	0.474704	0.369951	0.402785	0.907384									14998	HCD	511.31
G3V824	Insulin-like growth factor 2 receptor, isoform CRA_b OS=Rattus norvegicus GN=Igf2r PE=1 SV=1	AACAVRPQEVNMVNGTLTNPVTGK_N-Term(TMT6plex); C3(Carbamidomethyl); N14(HexNAc(4)Hex(5)Fuc(1)NeuAc(1)NeuGc(1)); K24(TMT6plex)	Igf2r	-0.414798	-0.670338	-0.892979	-1.06042	-1.53995	-1.21147	-1.13638	-0.318857	0.106353	0.00745152	0.221405	-0.299166	0.212505	0.435691	NaN	NaN	NaN	NaN	NaN	NaN	NaN	1									22445	HCD	324.119		1
F1LV44	Protein Tenm3 OS=Rattus norvegicus GN=Tenm3 PE=4 SV=3	FNISLQK_N-Term(TMT6plex); N2(HexNAc(4)Hex(7)); K7(TMT6plex)	Tenm3	-0.520728	-0.571841	-0.840886	-1.00471	-0.959163	-0.810915	-1.13233	0.086861	0.510088	0.475025	0.653906	0.590171	1.14297	0.909046	NaN	NaN	NaN	NaN	NaN	NaN	NaN	1									20384	HCD	526.824	1
F1LV44	Protein Tenm3 OS=Rattus norvegicus GN=Tenm3 PE=4 SV=3	IGPFANTTK_N-Term(TMT6plex); N6(HexNAc(4)Hex(7)Fuc(1)); K9(TMT6plex)	Tenm3	-0.532889	-0.822283	-0.992063	-1.10719	-0.948619	-1.05975	-1.13063	0.0747	0.259646	0.323848	0.551432	0.600715	0.894142	0.910739	0.104987	0.104355	0.138837	0.142292	0.0735121	0.157112	0.178032	0.352245			+	+	+	+	+	+	16740	HCD	487.364	1
D3ZSA9	Protein Nomo1 OS=Rattus norvegicus GN=Nomo1 PE=1 SV=1	TKADGSFRLENITTGTYTIHAQK_N-Term(TMT6plex); K2(TMT6plex); N11(HexNAc(2)Hex(6)); K23(TMT6plex)	Nomo1	0.123981	-1.08965	-0.104609	-0.275433	-0.666455	-0.509689	-1.12746	0.155463	-0.775207	0.192437	0.218183	-0.164615	0.118906	-0.410474	0.0461067	0.117122	0.0751464	0.092173	0.0106211	0.0209048	0.00348575	0.000121674	+					+	+	+	17435	HCD	282.901
A0A0G2JSK5	Isoform of P49134, Integrin beta 1 (Fibronectin receptor beta) OS=Rattus norvegicus GN=Itgb1 PE=1 SV=1	KDTCAQECSHFNLTK_N-Term(TMT6plex); K1(TMT6plex); C4(Carbamidomethyl); C8(Carbamidomethyl); N12(HexNAc(5)Hex(6)Fuc(1)NeuGc(2)); K15(TMT6plex)	Itgb1	-0.669277	-0.585728	-0.759247	-0.892047	-1.33093	-1.14792	-1.1235	-0.754304	-0.384986	-0.597266	-0.394079	-0.814574	-0.446432	-0.365385	NaN	NaN	NaN	NaN	NaN	NaN	NaN	1									13400	HCD	248.027
P01830	Thy-1 membrane glycoprotein OS=Rattus norvegicus GN=Thy1 PE=1 SV=1	HENNTNLPIQHEFSLTR_N-Term(TMT6plex); N3(HexNAc(2)Hex(7))	Thy1	-0.463987	-0.371579	-0.861638	-0.870851	-0.688328	-1.03319	-1.11819	0.268106	0.941992	0.678502	0.894064	0.753645	0.673722	0.586751	NaN	NaN	NaN	NaN	NaN	NaN	NaN	1									14828	HCD	765.435
P01830	Thy-1 membrane glycoprotein OS=Rattus norvegicus GN=Thy1 PE=1 SV=1	LDCRHENNTNLPIQHEFSLTR_N-Term(TMT6plex); C3(Carbamidomethyl); N7(HexNAc(2)Hex(7))	Thy1	-0.345439	-0.426922	-1.03558	-0.949069	-0.890245	-0.920043	-1.10942	0.386654	0.886649	0.504558	0.815846	0.551727	0.786865	0.59552	NaN	NaN	NaN	NaN	NaN	NaN	NaN	1									15731	HCD	1017
P47853	Biglycan OS=Rattus norvegicus GN=Bgn PE=2 SV=1	LLQVVYLHSNNITK_N-Term(TMT6plex); N11(HexNAc(6)Hex(3)Fuc(2)NeuAc(1)); K14(TMT6plex)	Bgn	-0.330158	-0.402698	-0.514714	-0.650203	-0.847933	-0.970086	-1.10481	-0.189951	-0.253582	-0.449513	-0.587027	-0.670052	-0.711256	-0.755922	NaN	NaN	NaN	NaN	NaN	NaN	NaN	1									23827	EThcD	232.778		1
A0A0G2JSK5;P49134	Isoform of P49134, Integrin beta 1 (Fibronectin receptor beta) OS=Rattus norvegicus GN=Itgb1 PE=1 SV=1;Integrin beta-1 OS=Rattus norvegicus GN=Itgb1 PE=2 SV=1	LRNPCTSEQNCTSPFSYK_N-Term(TMT6plex); C5(Carbamidomethyl); N10(HexNAc(8)Hex(3)Fuc(1)); C11(Carbamidomethyl); K18(TMT6plex)	Itgb1	-0.362955	-0.663221	-0.707695	-0.872392	-0.683236	-0.646066	-1.09863	-0.447982	-0.462479	-0.545714	-0.374424	-0.166882	0.0554219	-0.340519	NaN	NaN	NaN	NaN	NaN	NaN	NaN	1									14508	EThcD	156.415
G3V824	Insulin-like growth factor 2 receptor, isoform CRA_b OS=Rattus norvegicus GN=Igf2r PE=1 SV=1	HGNLYDLKPLALNDTIISAGEYTYYFR_N-Term(TMT6plex); K8(TMT6plex); N13(HexNAc(4)Hex(5)Fuc(1)NeuAc(1)NeuGc(1))	Igf2r	-0.242915	-0.496722	-0.606984	-0.658956	-0.371018	-0.658509	-1.09064	-0.146974	0.279968	0.293447	0.622873	0.869764	0.765464	0.481426	0.0599903	0.0108876	0.180965	0.0686249	0.0363011	0.0180086	0.153834	0.113532			+				+		34783	EThcD	543.483		1
F1LUU1	Protein Itga11 OS=Rattus norvegicus GN=Itga11 PE=3 SV=3	FVFNGTLK_N-Term(TMT6plex); N4(HexNAc(2)Hex(7)); K8(TMT6plex)	Itga11	-0.496423	-0.832599	-0.706688	-0.96347	-0.97242	-0.824755	-1.0906	0.230206	0.392647	0.651852	0.802873	0.623848	1.15343	0.840184	0.177613	0.263982	0.362609	0.333842	0.303326	0.298891	0.432946	0.998981									22821	HCD	673
D3ZUJ8	Protein Tmtc3 OS=Rattus norvegicus GN=Tmtc3 PE=1 SV=1	ANESRLEEADQLYR_N-Term(TMT6plex); N2(HexNAc(2)Hex(6))	Tmtc3	-0.471449	-0.294259	-0.437322	-0.464433	-0.820287	-1.06284	-1.08978	-0.392889	0.233889	0.0491923	0.251814	-0.0752129	-0.210999	-0.156473	NaN	NaN	NaN	NaN	NaN	NaN	NaN	1									12787	HCD	696.732
G3V824	Insulin-like growth factor 2 receptor, isoform CRA_b OS=Rattus norvegicus GN=Igf2r PE=1 SV=1	MSVINFECNK_N-Term(TMT6plex); C8(Carbamidomethyl); N9(HexNAc(4)Hex(5)Fuc(3)NeuAc(1)); K10(TMT6plex)	Igf2r	-0.160572	-0.563119	-0.766236	-0.752623	-0.820512	-1.25779	-1.08792	-0.064631	0.213571	0.134194	0.529206	0.42027	0.166182	0.48415	0.16886	0.11973	0.0921477	0.097688	0.106261	0.00829335	0.00417309	0.03975	+						+	+	25339	HCD	673.535		1
G3V928	Protein Lrp1 OS=Rattus norvegicus GN=Lrp1 PE=1 SV=1	GPCSHLCLINYNR_N-Term(TMT6plex); C3(Carbamidomethyl); C7(Carbamidomethyl); N12(HexNAc(2)Hex(6))	Lrp1	-0.405109	-0.389943	-0.698619	-0.862363	-0.692404	-1.03264	-1.08685	0.00590411	0.464816	0.157151	0.297501	0.359687	0.23586	0.209219	0.054948	0.0373118	0.0379403	0.0208404	0.0885083	0.0671145	0.0121275	0.00684232	+				+			+	14105	HCD	648.574
Q6AY20	Cation-dependent mannose-6-phosphate receptor OS=Rattus norvegicus GN=M6pr PE=1 SV=1	EAGNHSSGAGLVQINK_N-Term(TMT6plex); N4(HexNAc(2)Hex(1)Fuc(1)); N15(HexNAc(4)Hex(4)NeuAc(1)); K16(TMT6plex)	M6pr	-0.150287	-0.505538	-0.969727	-1.36386	-0.881114	-1.20076	-1.08571	-0.136173	-0.105906	-0.622132	-0.741327	-0.329459	-0.432509	-0.277096	NaN	NaN	NaN	NaN	NaN	NaN	NaN	1									13360	EThcD	152.462		1
Q66HA8	Heat shock protein 105 kDa OS=Rattus norvegicus GN=Hsph1 PE=1 SV=1	EKENLSYDLVPMK_N-Term(TMT6plex); K2(TMT6plex); N4(HexNAc(5)Hex(6)Fuc(1)NeuAc(1)NeuGc(1)); M12(Oxidation); K13(TMT6plex)	Hsph1	-0.234974	-0.896905	-1.10535	-1.09734	-0.934144	-0.948541	-1.08342	-0.752831	-1.82349	-1.61528	-1.68552	-1.42608	-1.58075	-1.64557	NaN	NaN	NaN	NaN	NaN	NaN	NaN	1									12280	HCD	181.321		1
G3V824	Insulin-like growth factor 2 receptor, isoform CRA_b OS=Rattus norvegicus GN=Igf2r PE=1 SV=1	NGTLYNNEK_N-Term(TMT6plex); N1(HexNAc(3)Hex(6)); K9(TMT6plex)	Igf2r	-0.241844	-0.640447	-0.559864	-0.985446	-0.976014	-1.04894	-1.08331	-0.145903	0.136243	0.340566	0.296383	0.264768	0.375033	0.488754	NaN	NaN	NaN	NaN	NaN	NaN	NaN	1									9765	HCD	265.225
A0A0G2JSK5;P49134	Isoform of P49134, Integrin beta 1 (Fibronectin receptor beta) OS=Rattus norvegicus GN=Itgb1 PE=1 SV=1;Integrin beta-1 OS=Rattus norvegicus GN=Itgb1 PE=2 SV=1	LRNPCTSEQNCTSPFSYK_N-Term(TMT6plex); C5(Carbamidomethyl); N10(HexNAc(6)Hex(3)Fuc(1)NeuAc(2)); C11(Carbamidomethyl); K18(TMT6plex)	Itgb1	-0.0698182	-0.738804	-0.478287	-0.734054	-0.750609	-0.852098	-1.07963	-0.154845	-0.538062	-0.316306	-0.236087	-0.234255	-0.15061	-0.32152	NaN	NaN	NaN	NaN	NaN	NaN	NaN	1									15549	EThcD	138.053		1
G3V824	Insulin-like growth factor 2 receptor, isoform CRA_b OS=Rattus norvegicus GN=Igf2r PE=1 SV=1	HGNLYDLKPLALNDTIISAGEYTYYFR_N-Term(TMT6plex); K8(TMT6plex); N13(HexNAc(4)Hex(5)NeuGc(1))	Igf2r	-0.302539	-1.02918	-1.11952	-1.22172	-0.907643	-1.22449	-1.07432	-0.206598	-0.252491	-0.219095	0.0601046	0.333139	0.199481	0.49775	NaN	NaN	NaN	NaN	NaN	NaN	NaN	1									31092	HCD	566.407
P17046	Lysosome-associated membrane glycoprotein 2 OS=Rattus norvegicus GN=Lamp2 PE=1 SV=2	VNETVTITVPDK_N-Term(TMT6plex); N2(HexNAc(6)Hex(7)); K12(TMT6plex)	Lamp2	0.0900397	-0.0379096	-0.325897	-0.448662	-0.29529	-0.6143	-1.06967	0.0549117	0.196988	-0.272387	-0.216155	-0.161216	-0.229577	-0.660924	NaN	NaN	NaN	NaN	NaN	NaN	NaN	1									24450	EThcD	299.65
G3V928	Protein Lrp1 OS=Rattus norvegicus GN=Lrp1 PE=1 SV=1	RAFINGTGVETVVSADLPNAHGLAVDWVSR_N-Term(TMT6plex); N5(HexNAc(2)Hex(7))	Lrp1	-0.517832	-0.882627	-0.565283	-0.909378	-1.10938	-1.20531	-1.06772	-0.106819	-0.0278683	0.290487	0.250486	-0.0572884	0.0631967	0.228349	NaN	NaN	NaN	NaN	NaN	NaN	NaN	1									27488	HCD	1023.41
P84100	60S ribosomal protein L19 OS=Rattus norvegicus GN=Rpl19 PE=1 SV=1	VWLDPNETNEIANANSR_N-Term(TMT6plex); N6(HexNAc(6)Hex(5)Fuc(1))	Rpl19	-0.451978	-0.712902	-0.963082	-0.844592	-1.05281	-0.78855	-1.06656	-0.14026	0.084911	-0.146984	0.042232	-0.194366	0.138237	-0.197608	NaN	NaN	NaN	NaN	NaN	NaN	NaN	1									23263	HCD	651.692
P25235;A0A0G2K757	Dolichyl-diphosphooligosaccharide--protein glycosyltransferase subunit 2 OS=Rattus norvegicus GN=Rpn2 PE=2 SV=2;Isoform of P25235, Dolichyl-diphosphooligosaccharide--protein glycosyltransferase subunit 2 OS=Rattus norvegicus GN=Rpn2 PE=1 SV=1	SNLDPSNVDSLFYAAQSSQVLSGCEISVSNETR_N-Term(TMT6plex); C24(Carbamidomethyl); N30(HexNAc(4)Hex(5))	Rpn2	-0.702062	-0.978216	-0.818096	-1.02247	-1.08935	-1.20457	-1.06331	-0.513601	-0.652943	-0.280866	-0.388547	-0.434955	-0.401654	-0.159228	NaN	NaN	NaN	NaN	NaN	NaN	NaN	1									29431	HCD	318.711
G3V824	Insulin-like growth factor 2 receptor, isoform CRA_b OS=Rattus norvegicus GN=Igf2r PE=1 SV=1	AACAVRPQEVNMVNGTLTNPVTGK_N-Term(TMT6plex); C3(Carbamidomethyl); N14(HexNAc(2)Hex(9)); K24(TMT6plex)	Igf2r	-0.0755204	-0.5171	-0.684805	-0.570926	-1.05153	-0.991709	-1.06331	0.0204205	0.259591	0.215625	0.710903	0.189251	0.432264	0.508759	NaN	NaN	NaN	NaN	NaN	NaN	NaN	1									19640	HCD	834.642
P27615	Lysosome membrane protein 2 OS=Rattus norvegicus GN=Scarb2 PE=1 SV=2	NMVLQNGTK_N-Term(TMT6plex); N6(HexNAc(4)Hex(4)Fuc(2)NeuGc(1)); K9(TMT6plex)	Scarb2	-0.555126	-0.958174	-1.19276	-1.11255	-1.14399	-1.25351	-1.05977	-0.462364	-1.46992	-1.2332	-1.12082	-1.34052	-1.29203	-1.23179	NaN	NaN	NaN	NaN	NaN	NaN	NaN	1									13999	HCD	411.1
P04218	OX-2 membrane glycoprotein OS=Rattus norvegicus GN=Cd200 PE=2 SV=1	GTGSGIENSTESHSHSNGTTSVTSILRVKDPK_N-Term(TMT6plex); N8(HexNAc(2)Hex(2)); N17(HexNAc(6)Hex(7)NeuAc(4)); K29(TMT6plex); K32(TMT6plex)	Cd200	0.182015	-1.74053	-0.685465	-0.366472	-0.241668	-0.118944	-1.05308	0.055447	-1.31091	-0.157484	0.292012	0.529498	0.754662	-0.139558	NaN	NaN	NaN	NaN	NaN	NaN	NaN	1									11725	EThcD	147.769		1
Q9WTN5;A0A0G2K2X9;A0A0G2K997	Two pore calcium channel protein 1 OS=Rattus norvegicus GN=Tpcn1 PE=1 SV=2;Isoform of Q9WTN5, Two pore calcium channel protein 1 OS=Rattus norvegicus GN=Tpcn1 PE=1 SV=1;Isoform of Q9WTN5, Two pore calcium channel protein 1 OS=Rattus norvegicus GN=Tpcn1 PE=1 SV=1	FINHTVGNKTK_N-Term(TMT6plex); N8(HexNAc(2)Hex(8)); K9(TMT6plex); K11(TMT6plex)	Tpcn1	-0.63586	-1.2406	-0.671411	-0.387371	-1.14604	-0.779753	-1.05187	-0.69466	-1.46586	-0.982462	-0.767025	-1.49348	-0.981567	-1.11518	NaN	NaN	NaN	NaN	NaN	NaN	NaN	1									15864	HCD	245.589
F1LUU1	Protein Itga11 OS=Rattus norvegicus GN=Itga11 PE=3 SV=3	HFFNVTDEAALK_N-Term(TMT6plex); N4(HexNAc(6)Hex(5)Fuc(1)NeuGc(3)); K12(TMT6plex)	Itga11	-0.37585	-0.66714	-0.753292	-1.10395	-0.779228	-1.02608	-1.05112	0.350779	0.558105	0.605248	0.66239	0.81704	0.952099	0.879666	NaN	NaN	NaN	NaN	NaN	NaN	NaN	1									19577	HCD	837.799
G3V8G5;Q62638	Isoform of Q62638, Golgi apparatus protein 1 OS=Rattus norvegicus GN=Glg1 PE=1 SV=1;Golgi apparatus protein 1 OS=Rattus norvegicus GN=Glg1 PE=1 SV=1	LNLTTDPK_N-Term(TMT6plex); N2(HexNAc(3)Hex(6)NeuAc(1)); K8(TMT6plex)	Glg1	-0.0478085	-0.325633	-0.570247	-0.611341	-0.667614	-0.787709	-1.04499	0.246614	0.532398	0.537491	0.810406	0.771541	0.833133	0.796685	NaN	NaN	NaN	NaN	NaN	NaN	NaN	1									19031	HCD	595.692		1
Q6AYP2	Microfibrillar-associated protein 3-like OS=Rattus norvegicus GN=Mfap3l PE=1 SV=1	SVTNSTLNGTDVVLGSVPVIIARTDHIIVK_N-Term(TMT6plex); N4(HexNAc(2)Fuc(1)); N8(HexNAc(5)Hex(6)); K30(TMT6plex)	Mfap3l	-0.608539	-0.813271	-0.882766	-1.19454	-1.06203	-1.08464	-1.04258	-0.642894	-0.414746	-1.1378	-1.56597	-1.78356	-1.83082	-1.82468	NaN	NaN	NaN	NaN	NaN	NaN	NaN	1									18814	EThcD	54.0115
G3V928	Protein Lrp1 OS=Rattus norvegicus GN=Lrp1 PE=1 SV=1	FGTCSQLCNNTKGGHLCSCAR_N-Term(TMT6plex); C4(Carbamidomethyl); C8(Carbamidomethyl); N9(HexNAc(5)Hex(8)); K12(TMT6plex); C17(Carbamidomethyl); C19(Carbamidomethyl)	Lrp1	-0.323954	-0.635174	-0.818449	-1.30436	-0.992565	-1.12349	-1.03826	0.0870584	0.219584	0.0373217	-0.144495	0.0595249	0.145019	0.257802	NaN	NaN	NaN	NaN	NaN	NaN	NaN	1									13565	HCD	176.125
B4F7C9;A0A0G2JWH5	Isoform of Q91ZN7, Protein Stt3a OS=Rattus norvegicus GN=Stt3a PE=1 SV=1;Isoform of Q91ZN7, Protein Stt3a OS=Rattus norvegicus GN=Stt3a PE=1 SV=1	VMSWWDYGYQITAMANR_N-Term(TMT6plex); N16(HexNAc(2)Hex(8))	Stt3a	-0.208612	-0.200039	-0.650682	-0.630392	-0.919852	-0.858195	-1.03697	-0.0315287	0.348236	-0.0730799	0.206502	-0.0671926	0.137588	0.0607098	0.0315631	0.0164658	0.0529405	0.0772231	0.0938686	0.0747944	0.0243377	0.0076758	+							+	33374	HCD	788.715
Q5I0K7;A0A096MJ08	UDP-N-acetylglucosamine transferase subunit ALG13 homolog OS=Rattus norvegicus GN=Alg13 PE=1 SV=1;Isoform of Q5I0K7, UDP-N-acetylglucosamine transferase subunit ALG13 homolog OS=Rattus norvegicus GN=Alg13 PE=1 SV=1	VVANDTVQILK_N-Term(TMT6plex); N4(HexNAc(2)Hex(7)); K11(TMT6plex)	Alg13	-0.87024	-1.6193	-1.68879	-1.24801	-2.05713	-2.02859	-1.02989	-0.880399	-1.50829	-1.8605	-1.41467	-2.27735	-2.30358	-1.33367	0.0376265	0.251892	0.589757	0	0.428894	0.0809855	0	0.629869		+					+		17856	HCD	318.058
B2RYD7	Protein Stt3b OS=Rattus norvegicus GN=Stt3b PE=1 SV=1	VMSWWDYGYQIAGMANR_N-Term(TMT6plex); N16(HexNAc(2)Hex(8))	Stt3b	-0.0695564	-0.379535	-0.633901	-0.789253	-0.971228	-0.863847	-1.02811	0.0826431	0.153309	0.00297082	0.010499	-0.198503	0.147288	0.0727585	NaN	NaN	NaN	NaN	NaN	NaN	NaN	1									33030	HCD	845.649
F1LST1;A0A096P6L8	Isoform of P04937, Fibronectin OS=Rattus norvegicus GN=Fn1 PE=1 SV=3;Isoform of P04937, Fibronectin OS=Rattus norvegicus GN=Fn1 PE=1 SV=2	GGNSNGALCHFPFLYNNRNYTDCTSEGRR_N-Term(TMT6plex); C9(Carbamidomethyl); N19(HexNAc(6)Hex(3)Fuc(2)); C23(Carbamidomethyl)	Fn1	-0.592288	-0.796737	-0.693351	-0.621129	-0.646422	-0.886031	-1.02597	-0.689325	-1.07914	-1.04159	-0.768494	-0.923984	-0.93912	-1.03424	NaN	NaN	NaN	NaN	NaN	NaN	NaN	1									16481	EThcD	416.599
P01830	Thy-1 membrane glycoprotein OS=Rattus norvegicus GN=Thy1 PE=1 SV=1	VLTLANFTTK_N-Term(TMT6plex); N6(HexNAc(2)Hex(12)); K10(TMT6plex)	Thy1	-0.452704	-0.48405	-0.759013	-0.611655	-0.690921	-0.737346	-1.02568	0.27939	0.829521	0.781128	1.15326	0.751052	0.969562	0.679263	0.0846223	0.0814159	0.243718	0.264796	0.21367	0.334041	0.333411	0.995703									31788	EThcD	258.38
F1LMA7;Q4TU93	Isoform of Q4TU93, C-type mannose receptor 2 OS=Rattus norvegicus GN=Mrc2 PE=4 SV=2;C-type mannose receptor 2 OS=Rattus norvegicus GN=Mrc2 PE=1 SV=1	KKPNATAEPIQPDR_N-Term(TMT6plex); K1(TMT6plex); K2(TMT6plex); N4(HexNAc(9)Hex(3))	Mrc2	-0.554732	-0.513932	-0.742248	-0.85855	-1.0055	-1.16293	-1.0225	0.0126241	0.732091	0.717751	1.1203	0.841492	1.0372	1.26574	0.0824028	0.321724	0.0886683	0.152739	0.252521	0.153737	0.116753	0.746726									9558	HCD	462.145
P01830	Thy-1 membrane glycoprotein OS=Rattus norvegicus GN=Thy1 PE=1 SV=1	HENNTNLPIQHEFSLTR_N-Term(TMT6plex); N3(HexNAc(2)Hex(6))	Thy1	-0.480634	-0.66673	-0.991945	-1.02068	-0.958233	-1.1395	-1.01486	0.251459	0.646841	0.548195	0.744236	0.483739	0.567404	0.690081	0.0942421	0.14575	0.186334	0.105356	0.143359	0.111049	0.182063	0.39073				+	+	+	+	+	14999	HCD	1212.76
D3ZSA9	Protein Nomo1 OS=Rattus norvegicus GN=Nomo1 PE=1 SV=1	CALSHAITLEFHQDGNGPENVGIYNLSRGVNR_N-Term(TMT6plex); C1(Carbamidomethyl); N25(HexNAc(2)Hex(3)Fuc(2))	Nomo1	0.193434	-0.212265	-0.352067	-0.123585	-0.35122	-0.371121	-1.01347	0.224917	0.102183	-0.0550217	0.370031	0.15062	0.257475	-0.296482	0.0480104	0.0087181	0.0926248	0.0128837	0.0668019	0.067704	0.0895616	0.00779453	+		+						22575	EThcD	456.328
P04218	OX-2 membrane glycoprotein OS=Rattus norvegicus GN=Cd200 PE=2 SV=1	GTGSGIENSTESHSHSNGTTSVTSILRVKDPK_N-Term(TMT6plex); N8(HexNAc(3)Hex(5)); N17(HexNAc(5)Hex(6)); K29(TMT6plex); K32(TMT6plex)	Cd200	-0.386221	-0.471375	0.0291421	-0.0293328	-1.07388	0.156819	-1.01093	-0.512789	-0.0417533	0.557124	0.629151	-0.302713	1.03043	-0.0974054	NaN	NaN	NaN	NaN	NaN	NaN	NaN	1									10380	EThcD	163.302
P04218	OX-2 membrane glycoprotein OS=Rattus norvegicus GN=Cd200 PE=2 SV=1	GTGSGIENSTESHSHSNGTTSVTSILRVKDPK_N-Term(TMT6plex); N8(HexNAc(2)Hex(4)); N17(HexNAc(5)Hex(6)NeuAc(1)NeuGc(2)); K29(TMT6plex); K32(TMT6plex)	Cd200	-0.250391	-1.01072	-0.576848	-1.52868	-0.380259	-0.497405	-1.0101	-0.376959	-0.581101	-0.0488661	-0.8702	0.390907	0.376201	-0.0965761	NaN	NaN	NaN	NaN	NaN	NaN	NaN	1									10762	EThcD	155.374		1
Q5EAJ6-2	Isoform of Q5EAJ6, Isoform 2 of Inhibitor of nuclear factor kappa-B kinase-interacting protein OS=Rattus norvegicus GN=Ikbip	ISNLTIVQAAIK_N-Term(TMT6plex); N3(HexNAc(7)Hex(8)Fuc(1)NeuGc(2)); K12(TMT6plex)	Ikbip	-0.180363	0.0849253	-0.501472	-0.509211	-0.498293	-0.77913	-1.00263	-0.0446048	-0.0721722	0.206962	0.292496	0.457504	0.429992	0.360059	NaN	NaN	NaN	NaN	NaN	NaN	NaN	1									25942	HCD	742.198
F1LMA7;Q4TU93	Isoform of Q4TU93, C-type mannose receptor 2 OS=Rattus norvegicus GN=Mrc2 PE=4 SV=2;C-type mannose receptor 2 OS=Rattus norvegicus GN=Mrc2 PE=1 SV=1	KKPNATAEPIQPDRWANVK_N-Term(TMT6plex); K1(TMT6plex); K2(TMT6plex); N4(HexNAc(4)Hex(6)Fuc(1)); K19(TMT6plex)	Mrc2	-0.420399	-0.498014	-0.593871	-1.02258	-0.766944	-0.935869	-1.00155	0.146958	0.748009	0.866127	0.956268	1.08005	1.26427	1.28669	NaN	NaN	NaN	NaN	NaN	NaN	NaN	1									15298	EThcD	64.4533	1
F1LMA7;Q4TU93	Isoform of Q4TU93, C-type mannose receptor 2 OS=Rattus norvegicus GN=Mrc2 PE=4 SV=2;C-type mannose receptor 2 OS=Rattus norvegicus GN=Mrc2 PE=1 SV=1	RSNSSGETRPHDLPPSTLGGCPSGWNQFLNK_N-Term(TMT6plex); N3(HexNAc(4)Hex(5)NeuAc(2)); C21(Carbamidomethyl); K31(TMT6plex)	Mrc2	-0.508148	-0.557583	-0.926946	-1.02192	-0.874018	-1.119	-0.990747	0.0592084	0.68844	0.533053	0.95693	0.972973	1.08114	1.29749	NaN	NaN	NaN	NaN	NaN	NaN	NaN	1									19914	EThcD	321.434		1
Q80Z70;F1LQ92;G3V9D3	Protein sel-1 homolog 1 OS=Rattus norvegicus GN=Sel1l PE=2 SV=2;Isoform of Q80Z70, Protein sel-1 homolog 1 OS=Rattus norvegicus GN=Sel1l PE=1 SV=1;Isoform of Q80Z70, Protein sel-1 homolog 1 OS=Rattus norvegicus GN=Sel1l PE=1 SV=1	EATIVGENETYPR_N-Term(TMT6plex); N8(HexNAc(2)Hex(8))	Sel1l	0.0281163	-0.00842865	-0.303442	-0.625082	-0.706969	-0.720893	-0.988061	-0.00378647	0.334166	0.0911931	-0.00548566	-0.157364	0.0312359	-0.187988	NaN	NaN	NaN	NaN	NaN	NaN	NaN	1									12563	HCD	862.357
Q4KM57	LEM domain containing 2 OS=Rattus norvegicus GN=Lemd2 PE=1 SV=1	CIPVLEAQEYIANVTSSSSSR_N-Term(TMT6plex); C1(Carbamidomethyl); N13(HexNAc(6)Hex(3))	Lemd2	-0.10397	-0.689524	-0.639709	-0.816799	-0.659893	-0.670347	-0.985854	-0.258861	-0.874418	-0.921709	-1.28682	-1.21696	-1.31466	-1.68032	NaN	NaN	NaN	NaN	NaN	NaN	NaN	1									29943	HCD	292.076
D3ZIK0	Protein Glce OS=Rattus norvegicus GN=Glce PE=1 SV=1	NLTEKPPHIEVYETAEDRDR_N-Term(TMT6plex); N1(HexNAc(3)Hex(5)NeuGc(1)); K5(TMT6plex)	Glce	-0.266581	-0.401361	-0.627208	-0.875301	-0.810042	-0.915596	-0.975634	0.151155	0.281692	0.163301	0.238211	0.167295	0.272642	0.168094	NaN	NaN	NaN	NaN	NaN	NaN	NaN	1									14549	EThcD	403.723
A0A0G2JUW8;P97629;A0A0G2JYN3	Isoform of P97629, Protein LOC100912445 OS=Rattus norvegicus GN=Lnpep PE=1 SV=1;Leucyl-cystinyl aminopeptidase OS=Rattus norvegicus GN=Lnpep PE=1 SV=1;Isoform of P97629, Protein LOC100912445 OS=Rattus norvegicus GN=LOC100912445 PE=1 SV=1	KSDVINLTEQVQWVK_N-Term(TMT6plex); K1(TMT6plex); N6(HexNAc(4)Hex(5)Fuc(2)NeuAc(1)); K15(TMT6plex)	LOC100912445	-0.66967	-0.399986	-0.595159	-0.820471	-1.05297	-1.11508	-0.975412	NaN	NaN	NaN	NaN	NaN	NaN	NaN	NaN	NaN	NaN	NaN	NaN	NaN	NaN	1									24106	HCD	199.903		1
Q6AY20	Cation-dependent mannose-6-phosphate receptor OS=Rattus norvegicus GN=M6pr PE=1 SV=1	EAGNHSSGAGLVQINK_N-Term(TMT6plex); N4(HexNAc(6)Hex(3)Fuc(2)NeuGc(1)); K16(TMT6plex)	M6pr	-0.352604	-0.442101	-0.798304	-1.04913	-1.17686	-0.584286	-0.966626	-0.33849	-0.0424685	-0.450709	-0.426597	-0.625204	0.183969	-0.158015	NaN	NaN	NaN	NaN	NaN	NaN	NaN	1									13438	EThcD	434.403
D3ZSA9	Protein Nomo1 OS=Rattus norvegicus GN=Nomo1 PE=1 SV=1	TKADGSFRLENITTGTYTIHAQK_N-Term(TMT6plex); K2(TMT6plex); N11(HexNAc(4)Hex(4)Fuc(2)); K23(TMT6plex)	Nomo1	0.10774	0.455689	-0.479215	-0.507757	-0.54201	-0.724642	-0.966462	0.139223	0.770136	-0.182169	-0.0141413	-0.04017	-0.0960457	-0.249473	NaN	NaN	NaN	NaN	NaN	NaN	NaN	1									19080	HCD	328.404
Q6AY20	Cation-dependent mannose-6-phosphate receptor OS=Rattus norvegicus GN=M6pr PE=1 SV=1	EAGNHSSGAGLVQINK_N-Term(TMT6plex); N4(HexNAc(7)Hex(4)Fuc(2)); K16(TMT6plex)	M6pr	-0.248272	-0.351899	-0.551825	-0.520956	-0.35073	-0.772553	-0.963216	-0.234158	0.0477332	-0.20423	0.101575	0.200926	-0.00429735	-0.154604	NaN	NaN	NaN	NaN	NaN	NaN	NaN	1									12399	EThcD	509.715
A0A0G2JSK5;P49134	Isoform of P49134, Integrin beta 1 (Fibronectin receptor beta) OS=Rattus norvegicus GN=Itgb1 PE=1 SV=1;Integrin beta-1 OS=Rattus norvegicus GN=Itgb1 PE=2 SV=1	KDTCAQECSHFNLTKVESR_N-Term(TMT6plex); K1(TMT6plex); C4(Carbamidomethyl); C8(Carbamidomethyl); N12(HexNAc(4)Hex(5)); K15(TMT6plex)	Itgb1	-0.0540839	-1.24778	-0.188212	-0.722653	-0.773785	-0.9087	-0.958445	-0.139111	-1.04704	-0.0262308	-0.224686	-0.257431	-0.207211	-0.200335	NaN	NaN	NaN	NaN	NaN	NaN	NaN	1									12135	EThcD	440.475
G3V667	Integrin, alpha 6, isoform CRA_a OS=Rattus norvegicus GN=Itga6 PE=1 SV=1	ANHSGAVVLLK_N-Term(TMT6plex); N2(HexNAc(2)Hex(5)); K11(TMT6plex)	Itga6	0.229341	-0.0524653	-0.0970035	-0.23485	-0.408536	-0.556616	-0.95694	0.0149029	0.066644	0.114456	0.192305	0.298131	0.396996	0.21511	0.115762	0.297777	0.101197	0.0559197	0.0469957	0.0386307	0.145713	0.0958503									14141	HCD	784.25
G3V928	Protein Lrp1 OS=Rattus norvegicus GN=Lrp1 PE=1 SV=1	LNLDGSNYTLLK_N-Term(TMT6plex); N7(HexNAc(5)Hex(6)Fuc(1)NeuAc(2)NeuGc(1)); K12(TMT6plex)	Lrp1	-0.562984	-0.745974	-0.625571	-0.497393	-0.512478	-0.932311	-0.951146	-0.151971	0.108784	0.2302	0.662472	0.539612	0.336194	0.344921	NaN	NaN	NaN	NaN	NaN	NaN	NaN	1									31597	EThcD	89.0715		1
G3V928	Protein Lrp1 OS=Rattus norvegicus GN=Lrp1 PE=1 SV=1	RMHLNGSNVQVLHR_N-Term(TMT6plex); N5(HexNAc(4)Hex(5)Fuc(3))	Lrp1	-0.429781	-0.641143	-0.686417	-0.905779	-0.692725	-0.0416973	-0.951012	-0.0187682	0.213616	0.169353	0.254086	0.359365	1.22681	0.345055	NaN	NaN	NaN	NaN	NaN	NaN	NaN	1									10483	EThcD	544.852
P04218	OX-2 membrane glycoprotein OS=Rattus norvegicus GN=Cd200 PE=2 SV=1	GTGSGIENSTESHSHSNGTTSVTSILRVK_N-Term(TMT6plex); N8(HexNAc(1)Fuc(1)); N17(HexNAc(6)Hex(7)Fuc(1)NeuAc(3)NeuGc(1)); K29(TMT6plex)	Cd200	-0.288444	-1.20292	-0.671485	-0.673445	-1.07303	-0.861503	-0.950634	-0.415012	-0.773293	-0.143503	-0.0149608	-0.301868	0.0121032	-0.0371128	NaN	NaN	NaN	NaN	NaN	NaN	NaN	1									9605	EThcD	186.845		1
P04218	OX-2 membrane glycoprotein OS=Rattus norvegicus GN=Cd200 PE=2 SV=1	GTGSGIENSTESHSHSNGTTSVTSILRVKDPK_N-Term(TMT6plex); N8(HexNAc(5)Hex(6)Fuc(1)); N17(HexNAc(4)Hex(5)NeuAc(1)NeuGc(1)); K29(TMT6plex); K32(TMT6plex)	Cd200	-0.207203	-0.722644	-1.24256	-1.09306	-0.19588	-0.319431	-0.950623	-0.333771	-0.293022	-0.714579	-0.434574	0.575286	0.554175	-0.0371013	NaN	NaN	NaN	NaN	NaN	NaN	NaN	1									12000	EThcD	126.216		1
F7EYW4;A0A0G2JUT1	Protein Cadm1 OS=Rattus norvegicus GN=Cadm1 PE=1 SV=1;Isoform of F7EYW4, Protein Cadm1 OS=Rattus norvegicus GN=Cadm1 PE=1 SV=1	VDDEMPQHAVLSGPNLFINNLNK_N-Term(TMT6plex); N22(HexNAc(4)Hex(5)Fuc(1)NeuAc(1)NeuGc(1)); K23(TMT6plex)	Cadm1	-0.120741	-0.55863	-0.435922	-0.678237	-0.557078	-0.872722	-0.950451	0.197128	0.295059	0.694996	0.673824	0.895172	0.779197	0.981192	NaN	NaN	NaN	NaN	NaN	NaN	NaN	1									30717	HCD	518.137		1
M0RB22	Protein Ptprd OS=Rattus norvegicus GN=Ptprd PE=1 SV=2	KVEVEAVNATAVK_N-Term(TMT6plex); K1(TMT6plex); N8(HexNAc(10)Hex(7)); K13(TMT6plex)	Ptprd	-0.165627	-0.623735	-0.512714	-0.719433	-0.900768	-1.10078	-0.94783	0.256576	0.280287	0.368011	0.117991	-0.0842515	-0.0899624	0.164062	NaN	NaN	NaN	NaN	NaN	NaN	NaN	1									15956	HCD	364.404
F1LSY2;O35764	Isoform of O35764, Neuronal pentraxin receptor OS=Rattus norvegicus GN=Nptxr PE=4 SV=1;Neuronal pentraxin receptor OS=Rattus norvegicus GN=Nptxr PE=1 SV=1	GNLSSSAPAPAVPTALHSK_N-Term(TMT6plex); N2(HexNAc(2)Hex(9)); K19(TMT6plex)	Nptxr	-0.28345	-0.290037	-0.688635	-0.934243	-0.558029	-0.743469	-0.939796	0.0528454	0.844499	-0.66834	0.19294	-0.192614	0.502574	0.36848	NaN	NaN	NaN	NaN	NaN	NaN	NaN	1									15908	HCD	599.751
F1LMA7;Q4TU93	Isoform of Q4TU93, C-type mannose receptor 2 OS=Rattus norvegicus GN=Mrc2 PE=4 SV=2;C-type mannose receptor 2 OS=Rattus norvegicus GN=Mrc2 PE=1 SV=1	GTDPSLSPSPAAALPAPGTELSYLNR_N-Term(TMT6plex); N25(HexNAc(7)Hex(7)Fuc(1))	Mrc2	0.00851693	-0.1693	-0.299171	-0.290639	-0.647264	-0.52709	-0.93446	0.575873	1.07672	1.16083	1.68821	1.19973	1.67305	1.35378	NaN	NaN	NaN	NaN	NaN	NaN	NaN	1									24235	EThcD	119.36
F1LR87;Q6AXR4	Isoform of Q6AXR4, Beta-hexosaminidase OS=Rattus norvegicus GN=Hexb PE=1 SV=3;Beta-hexosaminidase subunit beta OS=Rattus norvegicus GN=Hexb PE=2 SV=1	LLYISPENFQIDNSPNSTAGPSCSLLLEAFRR_N-Term(TMT6plex); N16(HexNAc(2)Hex(5)Fuc(1)); C23(Carbamidomethyl)	Hexb	-0.340146	-0.413482	-0.806152	-0.383736	-0.507116	-0.680751	-0.933476	-0.211867	-0.452819	-1	-0.495381	-0.636688	-0.808999	-1.11282	NaN	NaN	NaN	NaN	NaN	NaN	NaN	1									35423	HCD	231.353
G3V824	Insulin-like growth factor 2 receptor, isoform CRA_b OS=Rattus norvegicus GN=Igf2r PE=1 SV=1	MSVINFECNK_N-Term(TMT6plex); C8(Carbamidomethyl); N9(HexNAc(4)Hex(5)Fuc(1)NeuAc(2)); K10(TMT6plex)	Igf2r	-0.158884	-0.476676	-0.611118	-0.670615	-0.636634	-1.00571	-0.93294	-0.0629428	0.300014	0.289312	0.611214	0.604148	0.418268	0.639126	0.137881	0.120576	0.147315	0.104142	0.173402	0.205939	0.126583	0.175974					+			+	23285	HCD	386.911		1
Q5EAJ6-2	Isoform of Q5EAJ6, Isoform 2 of Inhibitor of nuclear factor kappa-B kinase-interacting protein OS=Rattus norvegicus GN=Ikbip	ILNNTLTSLSEDIIK_N-Term(TMT6plex); N3(HexNAc(2)Hex(7)); K15(TMT6plex)	Ikbip	-0.306847	-0.44555	-0.739405	-0.778626	-0.764115	-0.883915	-0.931434	-0.171088	-0.602647	-0.030971	0.02308	0.191681	0.325208	0.431256	0.0838233	0.105915	0.0844615	0.0436981	0.0309319	0.17066	0.136495	0.242941						+			32211	HCD	801.24
G3V928	Protein Lrp1 OS=Rattus norvegicus GN=Lrp1 PE=1 SV=1	GVTHLNISGLK_N-Term(TMT6plex); N6(HexNAc(5)Hex(5)Fuc(1)); K11(TMT6plex)	Lrp1	-0.19175	-0.320047	-0.43501	-0.719624	-0.531049	-0.929996	-0.930763	0.219262	0.534712	0.42076	0.44024	0.521042	0.338509	0.365304	NaN	NaN	NaN	NaN	NaN	NaN	NaN	1									17517	HCD	417.894
P01830	Thy-1 membrane glycoprotein OS=Rattus norvegicus GN=Thy1 PE=1 SV=1	HENNTNLPIQHEFSLTR_N-Term(TMT6plex); N3(HexNAc(2)Hex(10))	Thy1	-0.86601	-1.22625	-1.21132	-1.19282	-1.0262	-1.07479	-0.929701	-0.133917	0.0873257	0.328818	0.572093	0.415777	0.632118	0.775238	NaN	NaN	NaN	NaN	NaN	NaN	NaN	1									13940	HCD	692.309
A0A0G2JY48;F1MAJ0	Receptor protein-tyrosine kinase OS=Rattus norvegicus GN=Ephb2 PE=1 SV=1;Isoform of A0A0G2JY48, Receptor protein-tyrosine kinase OS=Rattus norvegicus GN=Ephb2 PE=1 SV=3	AGFEAVENGTVCR_N-Term(TMT6plex); N8(HexNAc(4)Hex(5)Fuc(1)NeuAc(2)); C12(Carbamidomethyl)	Ephb2	-0.107907	-0.509177	-0.53339	-0.496802	-0.578992	-0.935126	-0.929229	0.0283	0.0733831	0.0358152	0.235283	0.219951	-0.0734425	0.0470767	NaN	NaN	NaN	NaN	NaN	NaN	NaN	1									18229	EThcD	138.266		1
D3ZHG3	Protein Ptk7 OS=Rattus norvegicus GN=Ptk7 PE=1 SV=3	MHIFQNGSLVIHDVAPEDSGSYTCIAGNSCNIR_N-Term(TMT6plex); N6(HexNAc(2)Hex(6)); C24(Carbamidomethyl); C30(Carbamidomethyl)	Ptk7	0.0115907	-0.0591502	-0.813027	-0.730053	-0.685727	-0.671253	-0.92459	0.3712	1.08798	0.450904	0.874868	0.929985	1.19419	0.976921	0.153111	0.121655	0.0307609	0.0993206	0.0623745	0.165156	0.0917268	0.0533143				+					23183	HCD	816.365
D4A416	Protein Clptm1l OS=Rattus norvegicus GN=Clptm1l PE=1 SV=1	TVNVSVPK_N-Term(TMT6plex); N3(HexNAc(2)Hex(6)); K8(TMT6plex)	Clptm1l	-0.342604	-0.517618	-0.454339	-0.690957	-0.458483	-0.848634	-0.923469	-0.117783	0.174184	0.149243	0.0943031	0.2752	0.0877567	0.0943893	NaN	NaN	NaN	NaN	NaN	NaN	NaN	1									15767	HCD	652.614
Q5EAJ6-2	Isoform of Q5EAJ6, Isoform 2 of Inhibitor of nuclear factor kappa-B kinase-interacting protein OS=Rattus norvegicus GN=Ikbip	ILNNTLTSLSEDIIK_N-Term(TMT6plex); N3(HexNAc(6)Hex(6)NeuAc(1)NeuGc(1)); K15(TMT6plex)	Ikbip	-0.213391	-0.524132	-0.789679	-0.740984	-0.695782	-0.87168	-0.921834	-0.0776326	-0.681229	-0.0812454	0.0607218	0.260014	0.337442	0.440855	NaN	NaN	NaN	NaN	NaN	NaN	NaN	1									32452	HCD	707.966		1
G3V928	Protein Lrp1 OS=Rattus norvegicus GN=Lrp1 PE=1 SV=1	FGTCSQLCNNTK_N-Term(TMT6plex); C4(Carbamidomethyl); C8(Carbamidomethyl); N9(HexNAc(3)Hex(6)); K12(TMT6plex)	Lrp1	-0.185957	-0.512493	-0.742976	-0.643462	-0.76527	-0.793	-0.919975	0.225056	0.342265	0.112795	0.516403	0.28682	0.475505	0.376092	0.0295564	0.000696458	0.0103203	0.0534569	0.0594244	0.013776	0.0916797	0.0133754	+		+	+			+		13702	HCD	480.667
D3ZNG0;O88923;A0A0G2KB62;O88923-1;D3ZBE9;F1M7T0;O88923-6;O88923-5;D3ZU32;O88923-3;O88923-4;O88923-2	Isoform of O88923, Adhesion G protein-coupled receptor L2 OS=Rattus norvegicus GN=Adgrl2 PE=1 SV=3;Adhesion G protein-coupled receptor L2 OS=Rattus norvegicus GN=Adgrl2 PE=1 SV=2;Isoform of O88923, Adhesion G protein-coupled receptor L2 OS=Rattus norvegicus GN=Adgrl2 PE=1 SV=1;Isoform of O88923, Isoform 2 of Adhesion G protein-coupled receptor L2 OS=Rattus norvegicus GN=Adgrl2;Isoform of O88923, …	NGLAKVVFIIYRSLGPFLSTENATVK_N-Term(TMT6plex); K5(TMT6plex); N22(HexNAc(7)Hex(8)Fuc(1)NeuAc(1)NeuGc(2)); K26(TMT6plex)	Adgrl2	-0.290522	-0.0361268	-0.433708	-0.641757	-0.780648	-0.636804	-0.914359	0.101476	1.03384	0.797025	0.744147	0.579524	0.862323	0.693919	NaN	NaN	NaN	NaN	NaN	NaN	NaN	1									25795	EThcD	88.7966		1
Q63768;Q63768-2	Adapter molecule crk OS=Rattus norvegicus GN=Crk PE=1 SV=1;Isoform of Q63768, Isoform Crk-I of Adapter molecule crk OS=Rattus norvegicus GN=Crk	VSHYIINSSGPRPPVPPSPAQPPPGVSPSR_N-Term(TMT6plex); N7(HexNAc(5)Hex(3)Fuc(1))	Crk	-0.160881	-0.727825	-0.573146	-0.457784	-0.599135	-0.702726	-0.911714	-0.289026	-1.24283	-1.08647	-1.184	-1.33511	-1.66949	-1.87175	NaN	NaN	NaN	NaN	NaN	NaN	NaN	1									18433	HCD	751.927
P28648;A0A0G2K0T2	CD63 antigen OS=Rattus norvegicus GN=Cd63 PE=1 SV=2;Isoform of P28648, Tetraspanin OS=Rattus norvegicus GN=Cd63 PE=1 SV=1	QMQNYLTDNK_N-Term(TMT6plex); N9(HexNAc(6)Hex(5)Fuc(1)NeuAc(1)NeuGc(1)); K10(TMT6plex)	Cd63	-0.721095	-0.515689	-0.237078	-0.674995	-0.42513	-0.603977	-0.910956	-0.637912	-0.614141	-0.0413683	-0.401505	-0.270389	-0.49399	-0.960779	NaN	NaN	NaN	NaN	NaN	NaN	NaN	1									14981	EThcD	104.825		1
Q6IN22;P00787	Isoform of P00787, Cathepsin B OS=Rattus norvegicus GN=Ctsb PE=1 SV=1;Cathepsin B OS=Rattus norvegicus GN=Ctsb PE=1 SV=2	GLVSGGVYNSHIGCLPYTIPPCEHHVNGSR_N-Term(TMT6plex); C14(Carbamidomethyl); C22(Carbamidomethyl); N27(HexNAc(4)Hex(3)Fuc(1))	Ctsb	-0.0392983	-0.555619	-0.537452	-0.766833	-0.635476	-0.950201	-0.910777	-0.3961	-1.89193	-1.5759	-2.02069	-1.96587	-2.12524	-2.06182	NaN	NaN	NaN	NaN	NaN	NaN	NaN	1									18854	EThcD	91.3643
P04218	OX-2 membrane glycoprotein OS=Rattus norvegicus GN=Cd200 PE=2 SV=1	GTGSGIENSTESHSHSNGTTSVTSILRVKDPK_N-Term(TMT6plex); N8(HexNAc(2)Fuc(1)); N17(HexNAc(7)Hex(8)Fuc(1)NeuAc(1)NeuGc(2)); K29(TMT6plex); K32(TMT6plex)	Cd200	-0.128386	-0.656567	-0.317976	-0.273951	-0.126973	-0.37575	-0.908814	-0.254954	-0.226945	0.210006	0.384533	0.644193	0.497856	0.00470735	NaN	NaN	NaN	NaN	NaN	NaN	NaN	1									10214	EThcD	141.696		1
F1LV44	Protein Tenm3 OS=Rattus norvegicus GN=Tenm3 PE=4 SV=3	LGGFTHENNTIDSGELDIGRR_N-Term(TMT6plex); N8(HexNAc(2)Hex(8))	Tenm3	-0.292878	-0.703537	-0.407721	-0.607706	-0.628232	-0.522143	-0.908424	0.314711	0.378392	0.90819	1.05091	0.921103	1.43174	1.13295	NaN	NaN	NaN	NaN	NaN	NaN	NaN	1									17545	HCD	890.145
A0A0G2JSK5	Isoform of P49134, Integrin beta 1 (Fibronectin receptor beta) OS=Rattus norvegicus GN=Itgb1 PE=1 SV=1	KDTCAQECSHFNLTK_N-Term(TMT6plex); K1(TMT6plex); C4(Carbamidomethyl); C8(Carbamidomethyl); N12(HexNAc(4)Hex(6)Fuc(1)NeuAc(1)); K15(TMT6plex)	Itgb1	-0.31437	-0.291717	-0.899754	-0.822723	-0.518588	-0.753822	-0.905675	-0.399397	-0.0909743	-0.737773	-0.324755	-0.00223369	-0.0523334	-0.147565	NaN	NaN	NaN	NaN	NaN	NaN	NaN	1									13961	HCD	608.85		1
Q9QZA6	CD151 antigen OS=Rattus norvegicus GN=Cd151 PE=1 SV=2	LQQEFHCCGSNNSR_N-Term(TMT6plex); C7(Carbamidomethyl); C8(Carbamidomethyl); N11(HexNAc(6)Hex(3)Fuc(2)NeuGc(1))	Cd151	0.0367025	-1.07541	-0.772907	-1.15979	-1.23373	-0.769965	-0.901612	-0.377819	-1.53436	-1.12882	-1.27182	-1.46379	-0.957978	-1.20116	NaN	NaN	NaN	NaN	NaN	NaN	NaN	1									10555	EThcD	455.068
G3V824	Insulin-like growth factor 2 receptor, isoform CRA_b OS=Rattus norvegicus GN=Igf2r PE=1 SV=1	HGNLYDLKPLALNDTIISAGEYTYYFR_N-Term(TMT6plex); K8(TMT6plex); N13(HexNAc(8)Hex(5)Fuc(1))	Igf2r	0.396746	-0.477236	-0.319708	-0.43059	-0.649486	-0.810152	-0.899113	0.492687	0.299454	0.580722	0.851239	0.591295	0.613821	0.672953	0.215404	0.483188	0.314801	0.484855	0.346815	0.33648	0.458371	0.745384									33675	EThcD	397.17
P20611;Q642D2	Lysosomal acid phosphatase OS=Rattus norvegicus GN=Acp2 PE=1 SV=1;Isoform of P20611, Acid phosphatase 2, lysosomal OS=Rattus norvegicus GN=Acp2 PE=1 SV=1	NLTLMATTSQFPK_N-Term(TMT6plex); N1(HexNAc(2)Hex(8)); K13(TMT6plex)	Acp2	-0.0892042	-0.0854716	-0.47462	-0.537048	-0.440433	-0.611761	-0.887181	-0.0469374	0.278735	-0.194764	-0.105876	-0.0684618	-0.132339	-0.348509	0.0559926	0.014664	0.0193844	0.0941401	0.0237656	0.0225294	0.00412528	0.000320099	+			+			+	+	23924	HCD	772.186
Q6P752	Torsin-1A-interacting protein 2 OS=Rattus norvegicus GN=Tor1aip2 PE=2 SV=1	HLNASNPSEPATVIFTAAR_N-Term(TMT6plex); N3(HexNAc(4)Hex(6)Fuc(1))	Tor1aip2	0.176335	-0.785552	-0.24015	-0.176483	-0.468053	-0.218368	-0.885529	0.109942	-0.871136	0.0272566	0.104632	-0.305651	0.1392	-0.38413	NaN	NaN	NaN	NaN	NaN	NaN	NaN	1									17734	EThcD	407.114	1
A0A0G2JUW8;P97629;A0A0G2JYN3	Isoform of P97629, Protein LOC100912445 OS=Rattus norvegicus GN=Lnpep PE=1 SV=1;Leucyl-cystinyl aminopeptidase OS=Rattus norvegicus GN=Lnpep PE=1 SV=1;Isoform of P97629, Protein LOC100912445 OS=Rattus norvegicus GN=LOC100912445 PE=1 SV=1	TNQSAELIQPIATNGK_N-Term(TMT6plex); N2(HexNAc(7)Hex(7)Fuc(1)NeuAc(3)); K16(TMT6plex)	LOC100912445	-0.158165	-0.434241	-0.74206	-0.699917	-0.555816	-0.93009	-0.884292	NaN	NaN	NaN	NaN	NaN	NaN	NaN	NaN	NaN	NaN	NaN	NaN	NaN	NaN	1									17252	HCD	104.162		1
Q80Z70;F1LQ92;G3V9D3	Protein sel-1 homolog 1 OS=Rattus norvegicus GN=Sel1l PE=2 SV=2;Isoform of Q80Z70, Protein sel-1 homolog 1 OS=Rattus norvegicus GN=Sel1l PE=1 SV=1;Isoform of Q80Z70, Protein sel-1 homolog 1 OS=Rattus norvegicus GN=Sel1l PE=1 SV=1	EATIVGENETYPR_N-Term(TMT6plex); N8(HexNAc(4)Hex(6)NeuGc(1))	Sel1l	0.245343	-0.406045	0.142933	-0.179814	-0.260893	-0.37753	-0.879946	0.213441	-0.0634504	0.537568	0.439782	0.288712	0.374599	-0.079874	NaN	NaN	NaN	NaN	NaN	NaN	NaN	1									13348	HCD	358.331
F1LMA7;Q4TU93	Isoform of Q4TU93, C-type mannose receptor 2 OS=Rattus norvegicus GN=Mrc2 PE=4 SV=2;C-type mannose receptor 2 OS=Rattus norvegicus GN=Mrc2 PE=1 SV=1	RSNSSGETRPHDLPPSTLGGCPSGWNQFLNK_N-Term(TMT6plex); N3(HexNAc(4)Hex(6)Fuc(3)); C21(Carbamidomethyl); K31(TMT6plex)	Mrc2	-0.399507	-0.742526	-0.59618	-1.22587	-0.784552	-0.781574	-0.875937	0.16785	0.503497	0.863819	0.752979	1.06244	1.41856	1.4123	NaN	NaN	NaN	NaN	NaN	NaN	NaN	1									21361	EThcD	287.941
P28648;A0A0G2K0T2	CD63 antigen OS=Rattus norvegicus GN=Cd63 PE=1 SV=2;Isoform of P28648, Tetraspanin OS=Rattus norvegicus GN=Cd63 PE=1 SV=1	QMQNYLTDNK_N-Term(TMT6plex); N9(HexNAc(6)Hex(5)Fuc(1)NeuGc(3)); K10(TMT6plex)	Cd63	-0.365431	0.104629	-0.460885	-0.530227	-0.5856	-0.434324	-0.871542	-0.282248	0.00617729	-0.265175	-0.256738	-0.430859	-0.324337	-0.921365	NaN	NaN	NaN	NaN	NaN	NaN	NaN	1									18788	HCD	161.117
G3V7A5;P35952	Isoform of P35952, Low density lipoprotein receptor, isoform CRA_a OS=Rattus norvegicus GN=Ldlr PE=1 SV=1;Low-density lipoprotein receptor OS=Rattus norvegicus GN=Ldlr PE=1 SV=1	NLMSPEDIVLFHNVTQPR_N-Term(TMT6plex); N13(HexNAc(4)Hex(7)Fuc(1))	Ldlr	-0.140926	-0.432915	-0.422801	-0.913002	-0.402702	-0.526559	-0.87139	0.156288	0.325674	0.334209	0.47006	0.678473	0.798045	0.497873	NaN	NaN	NaN	NaN	NaN	NaN	NaN	1									25200	HCD	147.589	1
G3V824	Insulin-like growth factor 2 receptor, isoform CRA_b OS=Rattus norvegicus GN=Igf2r PE=1 SV=1	MNYSGGDTCHK_N-Term(TMT6plex); M1(Oxidation); N2(HexNAc(5)Hex(6)Fuc(3)); C9(Carbamidomethyl); K11(TMT6plex)	Igf2r	-0.183638	-0.106566	-0.498412	-1.30708	-0.588137	-1.64983	-0.869882	-0.087697	0.670125	0.402018	-0.0252513	0.652645	-0.225854	0.702184	NaN	NaN	NaN	NaN	NaN	NaN	NaN	1									6175	EThcD	33.5038
Q5M843	2-oxoglutarate and iron-dependent oxygenase domain-containing protein 3 OS=Rattus norvegicus GN=Ogfod3 PE=2 SV=1	FVFMEEGSNK_N-Term(TMT6plex); N9(HexNAc(2)Hex(8)); K10(TMT6plex)	Ogfod3	-0.398683	-0.517828	-0.584316	-0.544532	-0.684249	-0.812675	-0.868455	-0.388577	-0.535553	-0.326697	-0.26122	-0.464506	-0.46045	-0.503717	0.137647	0.110264	0.0790726	0.048026	0.199842	0.250126	0.15744	0.940778									22062	HCD	837.664
Q7TPB4	CD276 antigen OS=Rattus norvegicus GN=Cd276 PE=2 SV=1	TALFPDLLVQGNASLR_N-Term(TMT6plex); N12(HexNAc(4)Hex(5)Fuc(1)NeuGc(1))	Cd276	-0.174499	-0.480601	-0.634855	-0.474593	-0.661527	-0.746472	-0.864844	-0.114097	0.289698	-0.221404	0.319412	0.113932	0.343173	0.290978	NaN	NaN	NaN	NaN	NaN	NaN	NaN	1									31588	HCD	526.391
G3V928	Protein Lrp1 OS=Rattus norvegicus GN=Lrp1 PE=1 SV=1	QTTAMDFSYANETVCWVHVGDSAAQTQLK_N-Term(TMT6plex); M5(Oxidation); N11(HexNAc(2)Hex(6)); C15(Carbamidomethyl); K29(TMT6plex)	Lrp1	-0.441752	-0.516073	-0.48297	-0.485646	-0.306953	-0.870267	-0.856837	-0.0307391	0.338686	0.372801	0.674219	0.745138	0.398238	0.43923	NaN	NaN	NaN	NaN	NaN	NaN	NaN	1									27037	HCD	414.449
F1LUU1	Protein Itga11 OS=Rattus norvegicus GN=Itga11 PE=3 SV=3	YNATMDERR_N-Term(TMT6plex); N2(HexNAc(2)Hex(7)); M5(Oxidation)	Itga11	-0.0774178	0.12393	-0.933813	-0.880857	-0.964644	-1.2351	-0.853396	0.649212	1.34918	0.424727	0.885485	0.631625	0.743083	1.07739	NaN	NaN	NaN	NaN	NaN	NaN	NaN	1									5444	HCD	277.562
P30994;G3V8A0	5-hydroxytryptamine receptor 2B OS=Rattus norvegicus GN=Htr2b PE=2 SV=1;Isoform of P30994, 5-hydroxytryptamine (Serotonin) receptor 2B OS=Rattus norvegicus GN=Htr2b PE=3 SV=1	GIEADVVNAHNITCELTK_N-Term(TMT6plex); N11(HexNAc(4)Hex(7)Fuc(2)); C14(Carbamidomethyl); K18(TMT6plex)	Htr2b	-0.204226	-0.263213	-0.500359	-0.306416	-0.598557	-0.529835	-0.853326	NaN	NaN	NaN	NaN	NaN	NaN	NaN	NaN	NaN	NaN	NaN	NaN	NaN	NaN	1									13720	HCD	179.465
F1LST1;A0A096P6L8	Isoform of P04937, Fibronectin OS=Rattus norvegicus GN=Fn1 PE=1 SV=3;Isoform of P04937, Fibronectin OS=Rattus norvegicus GN=Fn1 PE=1 SV=2	RHEEGHMLNCTCFGQGR_N-Term(TMT6plex); M7(Oxidation); N9(HexNAc(4)Hex(7)); C10(Carbamidomethyl); C12(Carbamidomethyl)	Fn1	-0.519881	-0.783668	-0.881484	-1.04658	-0.695183	-1.38238	-0.852949	-0.616918	-1.06607	-1.22972	-1.19395	-0.972745	-1.43547	-0.861221	NaN	NaN	NaN	NaN	NaN	NaN	NaN	1									8419	HCD	56.6626	1
D4A051	Isoform of Q63258, Integrin alpha-7 OS=Rattus norvegicus GN=Itga7 PE=3 SV=2	PQSWLLVGAPQALALPGQQANR_N-Term(TMT6plex); N21(HexNAc(4)Hex(5)Fuc(2)NeuGc(1))	Itga7	-0.00207013	-0.289797	-0.573952	-0.501833	-0.286441	-0.436236	-0.843369	-0.872885	-1.77322	-1.69218	-1.91131	-1.77511	-1.95452	-2.40048	NaN	NaN	NaN	NaN	NaN	NaN	NaN	1									33255	HCD	130.41
Q80Z70;F1LQ92;G3V9D3	Protein sel-1 homolog 1 OS=Rattus norvegicus GN=Sel1l PE=2 SV=2;Isoform of Q80Z70, Protein sel-1 homolog 1 OS=Rattus norvegicus GN=Sel1l PE=1 SV=1;Isoform of Q80Z70, Protein sel-1 homolog 1 OS=Rattus norvegicus GN=Sel1l PE=1 SV=1	EATIVGENETYPR_N-Term(TMT6plex); N8(HexNAc(2)Hex(9))	Sel1l	-0.137418	-0.280618	-0.790885	-0.64321	-0.554876	-0.701967	-0.842884	-0.169321	0.0619768	-0.39625	-0.0236138	-0.00527102	0.0501618	-0.0428112	0.100366	0.118563	0.291725	0.0267665	0.136045	0.0680571	0.143605	0.520194					+				13032	HCD	929.331
G3V928	Protein Lrp1 OS=Rattus norvegicus GN=Lrp1 PE=1 SV=1	FGTCSQLCNNTK_N-Term(TMT6plex); C4(Carbamidomethyl); C8(Carbamidomethyl); N9(HexNAc(2)Hex(7)); K12(TMT6plex)	Lrp1	-0.20244	-0.555018	-0.575568	-0.695741	-0.560808	-0.808223	-0.840427	0.208573	0.299741	0.280202	0.464124	0.491282	0.460282	0.45564	NaN	NaN	NaN	NaN	NaN	NaN	NaN	1									10539	EThcD	67.8222
P04218	OX-2 membrane glycoprotein OS=Rattus norvegicus GN=Cd200 PE=2 SV=1	GTGSGIENSTESHSHSNGTTSVTSILRVK_N-Term(TMT6plex); N8(HexNAc(6)Hex(3)Fuc(2)); N17(HexNAc(6)Hex(3)Fuc(2)NeuAc(1)); K29(TMT6plex)	Cd200	-0.180752	-0.943978	-2.62668	-2.70301	-1.86841	-1.16973	-0.836484	-0.307319	-0.514356	-2.0987	-2.04453	-1.09724	-0.296119	0.0770369	NaN	NaN	NaN	NaN	NaN	NaN	NaN	1									11771	EThcD	195.29		1
A0A0G2JSK5	Isoform of P49134, Integrin beta 1 (Fibronectin receptor beta) OS=Rattus norvegicus GN=Itgb1 PE=1 SV=1	LRNPCTSEQNCTSPFSYK_N-Term(TMT6plex); C5(Carbamidomethyl); N10(HexNAc(2)Hex(9)); C11(Carbamidomethyl); K18(TMT6plex)	Itgb1	-0.146359	-0.360319	-0.353229	-0.865795	-0.568737	-0.841938	-0.835888	-0.231386	-0.159576	-0.191248	-0.367827	-0.0523826	-0.14045	-0.0777776	NaN	NaN	NaN	NaN	NaN	NaN	NaN	1									15745	HCD	614.437
P04218	OX-2 membrane glycoprotein OS=Rattus norvegicus GN=Cd200 PE=2 SV=1	GTGSGIENSTESHSHSNGTTSVTSILRVK_N-Term(TMT6plex); N17(HexNAc(4)Hex(5)Fuc(2)NeuAc(1)); K29(TMT6plex)	Cd200	-0.267841	-1.00474	-0.961496	-1.23126	-0.786604	-0.55827	-0.833703	-0.394409	-0.575115	-0.433514	-0.57278	-0.0154377	0.315336	0.079818	NaN	NaN	NaN	NaN	NaN	NaN	NaN	1									12446	EThcD	107.992		1
G3V667	Integrin, alpha 6, isoform CRA_a OS=Rattus norvegicus GN=Itga6 PE=1 SV=1	ANHSGAVVLLK_N-Term(TMT6plex); N2(HexNAc(6)Hex(7)NeuAc(2)); K11(TMT6plex)	Itga6	-0.143755	-0.418599	-0.24806	-0.449957	-0.939918	-0.53068	-0.832791	-0.358193	-0.29949	-0.0366003	-0.022802	-0.233252	0.422932	0.339259	NaN	NaN	NaN	NaN	NaN	NaN	NaN	1									14016	HCD	199.001		1
G3V824	Insulin-like growth factor 2 receptor, isoform CRA_b OS=Rattus norvegicus GN=Igf2r PE=1 SV=1	YMNYTSLIAFHCR_N-Term(TMT6plex); N3(HexNAc(4)Hex(5)Fuc(1)NeuGc(1)); C12(Carbamidomethyl)	Igf2r	-0.251457	-0.41432	-0.661052	-0.710268	-0.761791	-0.665758	-0.830374	-0.155516	0.362371	0.239378	0.571561	0.478991	0.758215	0.741692	0.0563198	0.101887	0.0585621	0.0506044	0.0788169	0.0358536	0.123256	0.208414									24782	HCD	550.265
Q80Z70;F1LQ92;G3V9D3	Protein sel-1 homolog 1 OS=Rattus norvegicus GN=Sel1l PE=2 SV=2;Isoform of Q80Z70, Protein sel-1 homolog 1 OS=Rattus norvegicus GN=Sel1l PE=1 SV=1;Isoform of Q80Z70, Protein sel-1 homolog 1 OS=Rattus norvegicus GN=Sel1l PE=1 SV=1	EATIVGENETYPR_N-Term(TMT6plex); N8(HexNAc(4)Hex(5)Fuc(3)NeuAc(2))	Sel1l	0.0982528	-0.36966	-0.711118	-0.8668	-0.951444	-0.745168	-0.830373	0.06635	-0.027066	-0.316483	-0.247204	-0.401839	0.00696085	-0.0303003	NaN	NaN	NaN	NaN	NaN	NaN	NaN	1									12932	EThcD	530.032		1
Q80Z70;F1LQ92;G3V9D3	Protein sel-1 homolog 1 OS=Rattus norvegicus GN=Sel1l PE=2 SV=2;Isoform of Q80Z70, Protein sel-1 homolog 1 OS=Rattus norvegicus GN=Sel1l PE=1 SV=1;Isoform of Q80Z70, Protein sel-1 homolog 1 OS=Rattus norvegicus GN=Sel1l PE=1 SV=1	EATIVGENETYPR_N-Term(TMT6plex); N8(HexNAc(6)Hex(7)NeuAc(1))	Sel1l	0.0982528	-0.36966	-0.711118	-0.8668	-0.951444	-0.745168	-0.830373	0.06635	-0.027066	-0.316483	-0.247204	-0.401839	0.00696085	-0.0303003	NaN	NaN	NaN	NaN	NaN	NaN	NaN	1									12930	HCD	563.17		1
F1M790;Q62786	Isoform of Q62786, Prostaglandin F2 receptor negative regulator OS=Rattus norvegicus GN=Ptgfrn PE=1 SV=3;Prostaglandin F2 receptor negative regulator OS=Rattus norvegicus GN=Ptgfrn PE=1 SV=1	VAEAMSAPSGVSVTWLEPEYQVYLNASK_N-Term(TMT6plex); M5(Oxidation); N25(HexNAc(4)Hex(7)Fuc(2)); K28(TMT6plex)	Ptgfrn	-0.451184	-0.450609	-0.992894	-1.61223	-0.804263	-1.3172	-0.828012	0.376285	1.07874	0.745933	0.540315	1.19423	1.05778	1.63791	NaN	NaN	NaN	NaN	NaN	NaN	NaN	1									35081	HCD	290.884
P04218	OX-2 membrane glycoprotein OS=Rattus norvegicus GN=Cd200 PE=2 SV=1	GTGSGIENSTESHSHSNGTTSVTSILRVK_N-Term(TMT6plex); N8(HexNAc(6)Hex(4)Fuc(2)); N17(HexNAc(7)Hex(4)); K29(TMT6plex)	Cd200	-0.105082	-0.189939	-0.514535	-0.420602	-0.591929	-0.594902	-0.82696	-0.23165	0.239683	0.0134464	0.237882	0.179237	0.278704	0.0865614	NaN	NaN	NaN	NaN	NaN	NaN	NaN	1									10999	EThcD	140.583
G3V667	Integrin, alpha 6, isoform CRA_a OS=Rattus norvegicus GN=Itga6 PE=1 SV=1	ANHSGAVVLLK_N-Term(TMT6plex); N2(HexNAc(3)Hex(5)NeuAc(1)); K11(TMT6plex)	Itga6	0.534123	0.97628	0.681167	0.549528	0.321507	-0.145435	-0.826919	0.319684	1.09539	0.892627	0.976683	1.02817	0.808178	0.345131	NaN	NaN	NaN	NaN	NaN	NaN	NaN	1									15466	HCD	706.343		1
Q5PQV5	Trophoblast glycoprotein OS=Rattus norvegicus GN=Tpbg PE=1 SV=1	QPPLADLAVLNLSGNHLK_N-Term(TMT6plex); N11(HexNAc(2)Hex(7)); K18(TMT6plex)	Tpbg	0.0329527	-0.10125	-0.451544	-0.450425	-0.377635	-0.452518	-0.826096	0.6941	0.799647	0.304852	0.838304	0.720538	1.08867	0.772745	NaN	NaN	NaN	NaN	NaN	NaN	NaN	1									27341	HCD	205.75
G3V824	Insulin-like growth factor 2 receptor, isoform CRA_b OS=Rattus norvegicus GN=Igf2r PE=1 SV=1	SLLEFNTTTGCQPSEHR_N-Term(TMT6plex); N6(HexNAc(3)Hex(5)Fuc(1)); C11(Carbamidomethyl)	Igf2r	-0.36411	-0.278646	-0.73044	-0.719991	-0.639525	-0.895562	-0.822299	-0.268169	0.498044	0.16999	0.561838	0.601257	0.528411	0.749767	NaN	NaN	NaN	NaN	NaN	NaN	NaN	1									16432	HCD	259.581
P20611;Q642D2	Lysosomal acid phosphatase OS=Rattus norvegicus GN=Acp2 PE=1 SV=1;Isoform of P20611, Acid phosphatase 2, lysosomal OS=Rattus norvegicus GN=Acp2 PE=1 SV=1	NLTLMATTSQFPK_N-Term(TMT6plex); N1(HexNAc(2)Hex(6)); K13(TMT6plex)	Acp2	-0.224613	-0.337373	-0.549876	-0.521602	-0.6396	-0.891093	-0.82043	-0.182346	0.0268335	-0.27002	-0.0904301	-0.267629	-0.41167	-0.281758	NaN	NaN	NaN	NaN	NaN	NaN	NaN	1									23923	HCD	704.543
Q6AY20	Cation-dependent mannose-6-phosphate receptor OS=Rattus norvegicus GN=M6pr PE=1 SV=1	LRPLFNK_N-Term(TMT6plex); N6(HexNAc(2)Hex(5)); K7(TMT6plex)	M6pr	-0.137048	-0.459065	-0.541406	-0.589591	-0.789762	-1.08015	-0.819923	-0.122934	-0.0594335	-0.193811	0.0329403	-0.238106	-0.311891	-0.0113117	0.0356929	0.0316456	0.0834874	0.000976761	0.103233	0.129522	0.0176743	0.137398					+			+	17344	HCD	440.726
G3V824	Insulin-like growth factor 2 receptor, isoform CRA_b OS=Rattus norvegicus GN=Igf2r PE=1 SV=1	MSVINFECNK_N-Term(TMT6plex); C8(Carbamidomethyl); N9(HexNAc(4)Hex(7)); K10(TMT6plex)	Igf2r	-0.272162	-0.575093	-0.502716	-0.672222	-0.496191	-0.63405	-0.81572	-0.176222	0.201597	0.397714	0.609608	0.744591	0.789923	0.756346	0.0348923	0.016966	0.0824297	0.00146373	0.0679421	0.0856104	0.136106	0.383094			+		+				20434	HCD	495.665	1
P28648;A0A0G2K0T2	CD63 antigen OS=Rattus norvegicus GN=Cd63 PE=1 SV=2;Isoform of P28648, Tetraspanin OS=Rattus norvegicus GN=Cd63 PE=1 SV=1	QMQNYLTDNK_N-Term(TMT6plex); N9(HexNAc(5)Hex(5)Fuc(1)NeuAc(1)NeuGc(1)); K10(TMT6plex)	Cd63	-0.588273	-0.391015	-0.176282	-0.92185	-0.679945	-0.824775	-0.814896	-0.50509	-0.489466	0.0194271	-0.64836	-0.525204	-0.714788	-0.864719	NaN	NaN	NaN	NaN	NaN	NaN	NaN	1									14459	EThcD	170.043		1
P28648;A0A0G2K0T2	CD63 antigen OS=Rattus norvegicus GN=Cd63 PE=1 SV=2;Isoform of P28648, Tetraspanin OS=Rattus norvegicus GN=Cd63 PE=1 SV=1	QMQNYLTDNK_N-Term(TMT6plex); N9(HexNAc(5)Hex(6)NeuAc(2)); K10(TMT6plex)	Cd63	-0.588273	-0.391015	-0.176282	-0.92185	-0.679945	-0.824775	-0.814896	-0.50509	-0.489466	0.0194271	-0.64836	-0.525204	-0.714788	-0.864719	NaN	NaN	NaN	NaN	NaN	NaN	NaN	1									14457	HCD	447.567		1
P04218	OX-2 membrane glycoprotein OS=Rattus norvegicus GN=Cd200 PE=2 SV=1	GTGSGIENSTESHSHSNGTTSVTSILRVKDPK_N-Term(TMT6plex); N8(HexNAc(5)Hex(5)NeuAc(1)); N17(HexNAc(4)Hex(5)NeuGc(2)); K29(TMT6plex); K32(TMT6plex)	Cd200	0.130178	-0.804671	-0.179253	-0.00562707	-0.401732	-0.44519	-0.813081	0.0036097	-0.375049	0.348729	0.652857	0.369434	0.428416	0.10044	NaN	NaN	NaN	NaN	NaN	NaN	NaN	1									11790	EThcD	210.302		1
P04218	OX-2 membrane glycoprotein OS=Rattus norvegicus GN=Cd200 PE=2 SV=1	GTGSGIENSTESHSHSNGTTSVTSILRVKDPK_N-Term(TMT6plex); N8(HexNAc(2)Hex(4)); N17(HexNAc(5)Hex(6)Fuc(1)NeuGc(3)); K29(TMT6plex); K32(TMT6plex)	Cd200	-0.516437	-1.07495	-0.318532	-0.513405	-0.237778	-0.291971	-0.811651	-0.643005	-0.645324	0.20945	0.145079	0.533388	0.581636	0.10187	NaN	NaN	NaN	NaN	NaN	NaN	NaN	1									11256	EThcD	142.847
F1LUU1	Protein Itga11 OS=Rattus norvegicus GN=Itga11 PE=3 SV=3	STPTEEDLSHAPQRNHSNSDVVSIICNVR_N-Term(TMT6plex); N15(HexNAc(2)Hex(8)); C26(Carbamidomethyl)	Itga11	-0.276931	-0.234987	-0.516253	0.0689315	-0.178741	-0.619982	-0.810803	0.449699	0.990259	0.842287	1.83527	1.41753	1.3582	1.11998	NaN	NaN	NaN	NaN	NaN	NaN	NaN	1									16392	HCD	328.681
P18614	Integrin alpha-1 OS=Rattus norvegicus GN=Itga1 PE=1 SV=1	ANQMVIPHNTTFQTEPAK_N-Term(TMT6plex); M4(Oxidation); N9(HexNAc(2)Hex(8)); K18(TMT6plex)	Itga1	-0.64839	-0.314897	-0.356766	-0.690346	-0.869248	-0.838878	-0.810711	-0.197649	0.665902	0.950817	0.901228	0.760306	0.937251	1.02416	NaN	NaN	NaN	NaN	NaN	NaN	NaN	1									11709	HCD	81.6515
G3V824	Insulin-like growth factor 2 receptor, isoform CRA_b OS=Rattus norvegicus GN=Igf2r PE=1 SV=1	HGNLYDLKPLALNDTIISAGEYTYYFR_N-Term(TMT6plex); K8(TMT6plex); N13(HexNAc(4)Hex(5)Fuc(1)NeuAc(2))	Igf2r	-0.15425	-0.492307	-0.534757	-0.494416	-0.560014	-0.588568	-0.810454	-0.0583095	0.284384	0.365673	0.787414	0.680768	0.835405	0.761612	NaN	NaN	NaN	NaN	NaN	NaN	NaN	1									34827	HCD	753.523		1
F1LMA7;Q4TU93	Isoform of Q4TU93, C-type mannose receptor 2 OS=Rattus norvegicus GN=Mrc2 PE=4 SV=2;C-type mannose receptor 2 OS=Rattus norvegicus GN=Mrc2 PE=1 SV=1	SNSSGETRPHDLPPSTLGGCPSGWNQFLNK_N-Term(TMT6plex); N2(HexNAc(7)Hex(8)); C20(Carbamidomethyl); K30(TMT6plex)	Mrc2	-0.202431	-0.963385	-0.582788	-0.475875	-0.599254	-0.807239	-0.809939	0.364925	0.282638	0.87721	1.50297	1.24774	1.3929	1.4783	NaN	NaN	NaN	NaN	NaN	NaN	NaN	1									19544	HCD	143.906
A0A0G2JSK5	Isoform of P49134, Integrin beta 1 (Fibronectin receptor beta) OS=Rattus norvegicus GN=Itgb1 PE=1 SV=1	LRNPCTSEQNCTSPFSYK_N-Term(TMT6plex); C5(Carbamidomethyl); N10(HexNAc(4)Hex(6)Fuc(2)); C11(Carbamidomethyl); K18(TMT6plex)	Itgb1	0.0260039	0.0248556	-0.20634	-0.336169	-0.690874	-0.452825	-0.809278	-0.0590231	0.225598	-0.0443591	0.161799	-0.174519	0.248663	-0.0511677	NaN	NaN	NaN	NaN	NaN	NaN	NaN	1									17164	HCD	629.935
D3ZQM3;D3ZCG9	Integrin alpha 3 variant B OS=Rattus norvegicus GN=Itga3 PE=2 SV=1;Isoform of D3ZQM3, Integrin alpha 3 variant A OS=Rattus norvegicus GN=Itga3 PE=2 SV=1	SLDAYPVLNQAQAMENHTEVHFQK_N-Term(TMT6plex); N16(HexNAc(4)Hex(6)Fuc(1)); K24(TMT6plex)	Itga3	-0.846526	-1.28268	-1.63297	-1.58434	-2.19837	-1.00628	-0.808853	-1.60975	-2.07872	-3.08453	-3.48442	-4.22279	-3.42359	-3.45297	0.322135	0.262586	0.617861	0.365604	0.576705	0	0	0.800588									22278	HCD	777.087	1
D3ZQM3;D3ZCG9	Integrin alpha 3 variant B OS=Rattus norvegicus GN=Itga3 PE=2 SV=1;Isoform of D3ZQM3, Integrin alpha 3 variant A OS=Rattus norvegicus GN=Itga3 PE=2 SV=1	SLDAYPVLNQAQAMENHTEVHFQK_N-Term(TMT6plex); N16(HexNAc(4)Hex(5)NeuGc(1)); K24(TMT6plex)	Itga3	-0.288572	-0.827872	-0.562802	-0.951093	-1.19949	-1.00628	-0.808853	-1.0518	-1.62391	-2.01437	-2.85118	-3.22391	-3.42359	-3.45297	NaN	NaN	NaN	NaN	NaN	NaN	NaN	1									22605	HCD	869.467
G3V928	Protein Lrp1 OS=Rattus norvegicus GN=Lrp1 PE=1 SV=1	TCVSNCTASQFVCK_N-Term(TMT6plex); C2(Carbamidomethyl); N5(HexNAc(2)Hex(6)); C6(Carbamidomethyl); C13(Carbamidomethyl); K14(TMT6plex)	Lrp1	-0.14548	-0.355958	-0.624243	-0.656652	-0.537744	-0.74693	-0.808766	0.265532	0.498801	0.231528	0.503212	0.514347	0.521575	0.487301	0.0410745	0.0665655	0.0852533	0.04413	0.0441412	0.0690728	0.0448886	0.0263742	+								15190	HCD	793.635
Q99PS2;Q9JJ76	Casein kinase1 epsilon-2 OS=Rattus norvegicus GN=Csnk1e PE=1 SV=1;Isoform of Q99PS2, Casein kinase 1 epsilon OS=Rattus norvegicus GN=Csnk1e PE=1 SV=1	IQQAGNTSPRAISRADR_N-Term(TMT6plex); N6(HexNAc(5)Hex(7)Fuc(1)NeuAc(1))	Csnk1e	0.0859989	-0.0898168	-0.246459	-0.597273	-0.753819	-0.759796	-0.80812	NaN	NaN	NaN	NaN	NaN	NaN	NaN	NaN	NaN	NaN	NaN	NaN	NaN	NaN	1									10380	EThcD	123.857		1
A0A0G2JSK5	Isoform of P49134, Integrin beta 1 (Fibronectin receptor beta) OS=Rattus norvegicus GN=Itgb1 PE=1 SV=1	KDTCAQECSHFNLTK_N-Term(TMT6plex); K1(TMT6plex); C4(Carbamidomethyl); C8(Carbamidomethyl); N12(HexNAc(5)Hex(4)NeuAc(2)); K15(TMT6plex)	Itgb1	-0.271471	-0.615671	-0.690947	-0.825199	-0.84759	-0.577049	-0.806486	-0.356498	-0.414928	-0.528966	-0.327231	-0.331236	0.124439	-0.0483756	NaN	NaN	NaN	NaN	NaN	NaN	NaN	1									13589	HCD	424.187		1
P14562	Lysosome-associated membrane glycoprotein 1 OS=Rattus norvegicus GN=Lamp1 PE=1 SV=1	VSNMTLPASAEVLK_N-Term(TMT6plex); N3(HexNAc(4)Hex(5)NeuAc(1)NeuGc(1)); K14(TMT6plex)	Lamp1	-0.366765	-0.638182	-0.440776	-0.55806	-0.408275	-0.887333	-0.80297	-0.659212	-1.17261	-0.965057	-0.96734	-0.761525	-1.05647	-0.9086	NaN	NaN	NaN	NaN	NaN	NaN	NaN	1									25731	HCD	545.392		1
Q5BJK8;D3ZM57	Golgi integral membrane protein 4 OS=Rattus norvegicus GN=Golim4 PE=1 SV=2;Isoform of Q5BJK8, Golgi integral membrane protein 4 OS=Rattus norvegicus GN=Golim4 PE=1 SV=3	NPDPAEQQNVTFTHGTHPPQGYNVREK_N-Term(TMT6plex); N9(HexNAc(5)Hex(6)Fuc(1)NeuAc(2)NeuGc(1)); K27(TMT6plex)	Golim4	-0.298935	-0.637257	-0.221659	-0.432408	-0.391307	-0.75053	-0.80248	0.101471	0.230406	0.827186	0.695747	0.727861	0.548461	0.569491	NaN	NaN	NaN	NaN	NaN	NaN	NaN	1									13603	HCD	33.9188		1
B0BNG3	Lman2 protein OS=Rattus norvegicus GN=Lman2 PE=1 SV=1	VFPYISVMVNNGSLSYDHSK_N-Term(TMT6plex); N11(HexNAc(6)Hex(3)Fuc(3)); K20(TMT6plex)	Lman2	-0.2788	0.0190759	-0.679867	-0.8266	-0.490643	-0.57603	-0.802121	-0.19704	0.270382	-0.212331	-0.113404	0.137817	0.287502	0.193175	NaN	NaN	NaN	NaN	NaN	NaN	NaN	1									26645	HCD	359.661
D3ZSA9	Protein Nomo1 OS=Rattus norvegicus GN=Nomo1 PE=1 SV=1	ADGSFRLENITTGTYTIHAQK_N-Term(TMT6plex); N9(HexNAc(4)Hex(4)Fuc(1)); K21(TMT6plex)	Nomo1	0.296153	-0.0880742	-0.107569	-0.0259365	-0.347255	-0.328539	-0.800542	0.327635	0.226373	0.189477	0.467679	0.154585	0.300057	-0.0835534	NaN	NaN	NaN	NaN	NaN	NaN	NaN	1									18611	EThcD	551.891
P04218	OX-2 membrane glycoprotein OS=Rattus norvegicus GN=Cd200 PE=2 SV=1	GTGSGIENSTESHSHSNGTTSVTSILRVKDPK_N-Term(TMT6plex); N8(HexNAc(6)Hex(3)Fuc(1)); N17(HexNAc(4)Hex(3)Fuc(1)); K29(TMT6plex); K32(TMT6plex)	Cd200	0.000428319	-0.785278	-0.269394	-0.816714	-0.605632	-0.617439	-0.797697	-0.12614	-0.355656	0.258587	-0.15823	0.165534	0.256167	0.115825	NaN	NaN	NaN	NaN	NaN	NaN	NaN	1									10303	EThcD	178.413
B4F7C9;A0A0G2JWH5	Isoform of Q91ZN7, Protein Stt3a OS=Rattus norvegicus GN=Stt3a PE=1 SV=1;Isoform of Q91ZN7, Protein Stt3a OS=Rattus norvegicus GN=Stt3a PE=1 SV=1	VMSWWDYGYQITAMANR_N-Term(TMT6plex); N16(HexNAc(4)Hex(7)Fuc(1))	Stt3a	-0.0215557	-0.813859	-0.448749	-0.604029	-0.683897	-0.844671	-0.796764	0.155528	-0.265584	0.128853	0.232865	0.168762	0.151112	0.300921	NaN	NaN	NaN	NaN	NaN	NaN	NaN	1									30731	HCD	410.41	1
D3ZSA9	Protein Nomo1 OS=Rattus norvegicus GN=Nomo1 PE=1 SV=1	CALSHAITLEFHQDGNGPENVGIYNLSR_N-Term(TMT6plex); C1(Carbamidomethyl); N25(HexNAc(2)Hex(9))	Nomo1	-0.0976049	-0.110207	-0.475149	-0.508828	-0.676148	-0.563682	-0.796407	-0.0661222	0.20424	-0.178104	-0.0152122	-0.174308	0.0649139	-0.0794184	NaN	NaN	NaN	NaN	NaN	NaN	NaN	1									23854	HCD	815.093
Q91XV7	Transmembrane protein 158 OS=Rattus norvegicus GN=Tmem158 PE=1 SV=1	AGPEEAPAAPCNISVQR_N-Term(TMT6plex); C11(Carbamidomethyl); N12(HexNAc(4)Hex(4)Fuc(2)NeuAc(1))	Tmem158	0.00654621	-0.164774	-0.345564	-0.959785	-0.444687	-0.424533	-0.794967	-0.525857	-0.118379	-0.556419	-1.15493	-0.746924	-0.715266	-0.94215	NaN	NaN	NaN	NaN	NaN	NaN	NaN	1									13119	HCD	302.202		1
A0A0G2JUW8;P97629;A0A0G2JYN3	Isoform of P97629, Protein LOC100912445 OS=Rattus norvegicus GN=Lnpep PE=1 SV=1;Leucyl-cystinyl aminopeptidase OS=Rattus norvegicus GN=Lnpep PE=1 SV=1;Isoform of P97629, Protein LOC100912445 OS=Rattus norvegicus GN=LOC100912445 PE=1 SV=1	SYLSEDVFQHAIILYLHNHSYAAIQSDDLWDSFNEVTGKTLDVK_N-Term(TMT6plex); N18(HexNAc(4)Hex(4)Fuc(2)); K39(TMT6plex); K44(TMT6plex)	LOC100912445	0.0338513	-0.450719	-0.408782	-0.479766	-0.575884	-0.635737	-0.793347	NaN	NaN	NaN	NaN	NaN	NaN	NaN	NaN	NaN	NaN	NaN	NaN	NaN	NaN	1									35449	HCD	85.8311
D3ZQM3;D3ZCG9	Integrin alpha 3 variant B OS=Rattus norvegicus GN=Itga3 PE=2 SV=1;Isoform of D3ZQM3, Integrin alpha 3 variant A OS=Rattus norvegicus GN=Itga3 PE=2 SV=1	LRPIVITMNYSLPLR_N-Term(TMT6plex); N9(HexNAc(2)Hex(9))	Itga3	-0.243933	-0.256613	-0.782566	-0.734999	-1.0145	-1.177	-0.791196	-1.00716	-1.05265	-2.23413	-2.63508	-3.03892	-3.59431	-3.43531	NaN	NaN	NaN	NaN	NaN	NaN	NaN	1									27364	HCD	575.581
Q5I0E7	Transmembrane emp24 domain-containing protein 9 OS=Rattus norvegicus GN=Tmed9 PE=1 SV=1	FTFTSHTPGEHQICLHSNSTK_N-Term(TMT6plex); C14(Carbamidomethyl); N18(HexNAc(8)Hex(6)); K21(TMT6plex)	Tmed9	-0.0179877	-0.286432	-0.608842	-0.861477	-1.06913	-1.17293	-0.790503	-0.213014	-0.425328	-0.589126	-0.691416	-0.954182	-0.910889	-0.505186	NaN	NaN	NaN	NaN	NaN	NaN	NaN	1									14904	EThcD	146.526
P01830	Thy-1 membrane glycoprotein OS=Rattus norvegicus GN=Thy1 PE=1 SV=1	LDCRHENNTNLPIQHEFSLTR_N-Term(TMT6plex); C3(Carbamidomethyl); N7(HexNAc(2)Hex(6))	Thy1	-0.317281	-0.254744	-0.355281	-0.566281	-0.761388	-0.831342	-0.789572	0.414812	1.05883	1.18486	1.19863	0.680585	0.875566	0.915367	0.156774	0.0160252	0.287327	0.454511	0.39101	0.590063	0.481896	0.998193									15789	HCD	1015.1
Q5M843	2-oxoglutarate and iron-dependent oxygenase domain-containing protein 3 OS=Rattus norvegicus GN=Ogfod3 PE=2 SV=1	INSTEAQTAHDEYWHAHVDK_N-Term(TMT6plex); N2(HexNAc(6)Hex(3)); K20(TMT6plex)	Ogfod3	0.0160278	1.25985	-0.249627	0.00175496	-0.226428	-0.747444	-0.785186	0.026134	1.24212	0.0079925	0.285067	-0.00668542	-0.39522	-0.420448	NaN	NaN	NaN	NaN	NaN	NaN	NaN	1									13429	HCD	1164.03
P04218	OX-2 membrane glycoprotein OS=Rattus norvegicus GN=Cd200 PE=2 SV=1	GTGSGIENSTESHSHSNGTTSVTSILRVK_N-Term(TMT6plex); N8(HexNAc(6)Hex(4)Fuc(2)); N17(HexNAc(6)Hex(3)Fuc(2)); K29(TMT6plex)	Cd200	-0.211126	-0.818309	-0.553955	-0.80931	-0.488437	-0.739349	-0.784496	-0.337694	-0.388688	-0.0259732	-0.150826	0.282729	0.134257	0.129025	NaN	NaN	NaN	NaN	NaN	NaN	NaN	1									10943	EThcD	222.055
G3V824	Insulin-like growth factor 2 receptor, isoform CRA_b OS=Rattus norvegicus GN=Igf2r PE=1 SV=1	HGNLYDLKPLALNDTIISAGEYTYYFRVCGK_N-Term(TMT6plex); K8(TMT6plex); N13(HexNAc(6)Hex(4)Fuc(1)); C29(Carbamidomethyl); K31(TMT6plex)	Igf2r	0.236099	-0.738805	-0.656938	-0.738964	-0.830808	-1.06743	-0.783549	0.33204	0.0378852	0.243492	0.542865	0.409974	0.356541	0.788517	NaN	NaN	NaN	NaN	NaN	NaN	NaN	1									30175	EThcD	277.322
B5DEQ0	Translocon-associated protein subunit beta OS=Rattus norvegicus GN=Ssr2 PE=1 SV=1	IAPASNVSHTVVLRPLK_N-Term(TMT6plex); N6(HexNAc(4)Hex(5)Fuc(1)); K17(TMT6plex)	Ssr2	-0.292458	-0.798296	-0.625232	-0.664165	-0.657288	-0.56495	-0.783283	-0.0500544	-0.379198	-0.0973007	-0.27446	-0.36514	-0.12886	-0.212487	NaN	NaN	NaN	NaN	NaN	NaN	NaN	1									15946	EThcD	340.853
G3V928	Protein Lrp1 OS=Rattus norvegicus GN=Lrp1 PE=1 SV=1	MHLNGSNVQVLHR_N-Term(TMT6plex); N4(HexNAc(5)Hex(4)Fuc(1))	Lrp1	0.329486	-0.743119	-0.447071	-0.498539	-0.728829	-0.470113	-0.781406	0.740499	0.11164	0.4087	0.661326	0.323262	0.798392	0.514661	NaN	NaN	NaN	NaN	NaN	NaN	NaN	1									11938	HCD	95.5313
F1LST1;A0A096P6L8	Isoform of P04937, Fibronectin OS=Rattus norvegicus GN=Fn1 PE=1 SV=3;Isoform of P04937, Fibronectin OS=Rattus norvegicus GN=Fn1 PE=1 SV=2	RHEEGHMLNCTCFGQGR_N-Term(TMT6plex); M7(Oxidation); N9(HexNAc(4)Hex(5)); C10(Carbamidomethyl); C12(Carbamidomethyl)	Fn1	-0.403243	-1.02787	-0.640759	-0.966158	-0.791168	-0.452912	-0.777606	-0.50028	-1.31026	-0.988992	-1.11352	-1.06873	-0.506001	-0.785878	0.0495567	0.244963	0.14396	0.0895562	0.0319074	0.113851	0.138198	0.45431						+			6193	EThcD	469.899
G3V824	Insulin-like growth factor 2 receptor, isoform CRA_b OS=Rattus norvegicus GN=Igf2r PE=1 SV=1	MNYSGGDTCHK_N-Term(TMT6plex); N2(HexNAc(4)Hex(6)Fuc(1)); C9(Carbamidomethyl); K11(TMT6plex)	Igf2r	-0.354311	-0.719203	-0.39804	-0.605479	-1.00988	-0.62179	-0.77629	-0.25837	0.0574877	0.50239	0.67635	0.230903	0.802183	0.795776	NaN	NaN	NaN	NaN	NaN	NaN	NaN	1									7780	HCD	231.604	1
F1LMA7;Q4TU93	Isoform of Q4TU93, C-type mannose receptor 2 OS=Rattus norvegicus GN=Mrc2 PE=4 SV=2;C-type mannose receptor 2 OS=Rattus norvegicus GN=Mrc2 PE=1 SV=1	GTDPSLSPSPAAALPAPGTELSYLNR_N-Term(TMT6plex); N25(HexNAc(2)Hex(8))	Mrc2	-0.201742	-0.399792	-0.661489	-0.791615	-0.585919	-0.735157	-0.775663	0.365615	0.84623	0.79851	1.18723	1.26107	1.46498	1.51258	0.144599	0.0509981	0.227807	0.36933	0.223256	0.29302	0.279785	0.980197									25245	EThcD	873.915
F7EYW4;A0A0G2JUT1	Protein Cadm1 OS=Rattus norvegicus GN=Cadm1 PE=1 SV=1;Isoform of F7EYW4, Protein Cadm1 OS=Rattus norvegicus GN=Cadm1 PE=1 SV=1	FQLLNFSSSELK_N-Term(TMT6plex); N5(HexNAc(4)Hex(4)Fuc(2)NeuAc(1)); K12(TMT6plex)	Cadm1	-0.0758166	-0.513513	-0.409047	-0.569379	-0.581725	-0.591249	-0.775331	0.242052	0.340176	0.721871	0.782682	0.870526	1.06067	1.15631	NaN	NaN	NaN	NaN	NaN	NaN	NaN	1									29266	HCD	716.898		1
G3V928	Protein Lrp1 OS=Rattus norvegicus GN=Lrp1 PE=1 SV=1	DNATDSVPLR_N-Term(TMT6plex); N2(HexNAc(4)Hex(5)Fuc(3)NeuAc(1))	Lrp1	-0.090055	-0.609654	-0.739245	-0.548658	-0.840465	-0.685614	-0.774814	0.320958	0.245105	0.116526	0.611207	0.211626	0.582891	0.521253	NaN	NaN	NaN	NaN	NaN	NaN	NaN	1									14362	HCD	446.515		1
D3ZUD8	Protein Tm9sf3 OS=Rattus norvegicus GN=Tm9sf3 PE=1 SV=2	IVDVNLTSEGK_N-Term(TMT6plex); N5(HexNAc(4)Hex(4)Fuc(1)NeuGc(1)); K11(TMT6plex)	Tm9sf3	-0.252967	-0.406721	-0.707215	-0.873444	-0.576953	-0.835192	-0.773086	-0.156385	-0.146896	-0.156918	-0.103848	0.237451	0.0870413	0.248406	NaN	NaN	NaN	NaN	NaN	NaN	NaN	1									20600	HCD	391.574
G3V824	Insulin-like growth factor 2 receptor, isoform CRA_b OS=Rattus norvegicus GN=Igf2r PE=1 SV=1	GHIQLSYSDGDDCGNDKKITTNITFVCKPGDLESAPVLR_N-Term(TMT6plex); C13(Carbamidomethyl); K17(TMT6plex); K18(TMT6plex); N22(HexNAc(7)Hex(7)); C27(Carbamidomethyl); K28(TMT6plex)	Igf2r	-0.267873	-0.0784913	-0.38863	-0.598843	-0.708798	-0.537898	-0.771199	-0.171932	0.698199	0.5118	0.682986	0.531983	0.886075	0.800867	NaN	NaN	NaN	NaN	NaN	NaN	NaN	1									23541	HCD	98.8523
P02454	Collagen alpha-1(I) chain OS=Rattus norvegicus GN=Col1a1 PE=1 SV=5	LMSTEASQNITYHCK_N-Term(TMT6plex); N9(HexNAc(6)Hex(5)Fuc(1)); C14(Carbamidomethyl); K15(TMT6plex)	Col1a1	-0.561578	-0.508089	-0.920448	-0.935799	-0.909157	-0.837553	-0.769289	0.0769974	0.971045	0.493725	1.01069	0.60429	1.18032	1.36568	NaN	NaN	NaN	NaN	NaN	NaN	NaN	1									17976	EThcD	317.575
Q5I0E7	Transmembrane emp24 domain-containing protein 9 OS=Rattus norvegicus GN=Tmed9 PE=1 SV=1	FTFTSHTPGEHQICLHSNSTK_N-Term(TMT6plex); C14(Carbamidomethyl); N18(HexNAc(2)Hex(11)); K21(TMT6plex)	Tmed9	-0.344903	0.0414331	-0.392719	-0.263627	-0.632101	-0.518201	-0.757319	-0.539929	-0.0974626	-0.373004	-0.0935659	-0.517154	-0.256156	-0.472002	NaN	NaN	NaN	NaN	NaN	NaN	NaN	1									14576	HCD	356.235
B2RYI9	Isoform of D4AA91, Lass5 protein OS=Rattus norvegicus GN=Cers5 PE=2 SV=1	FWLPQNVSWADLEGPGDGYGYPR_N-Term(TMT6plex); N6(HexNAc(4)Hex(3)Fuc(1))	Cers5	0.0839042	-0.485035	-0.636386	-0.761392	-0.681239	-0.364488	-0.756811	0.269529	0.132241	0.10273	0.34069	0.520954	1.05168	0.756487	NaN	NaN	NaN	NaN	NaN	NaN	NaN	1									31594	HCD	178.355
F7FL00	Carbonic anhydrase 9 (Predicted), isoform CRA_a OS=Rattus norvegicus GN=Car9 PE=4 SV=1	YEGSLTTPPCSQGVIWTVFNETVK_N-Term(TMT6plex); C10(Carbamidomethyl); N20(HexNAc(2)Hex(8)); K24(TMT6plex)	Car9	0.0225977	-0.320655	-0.236478	-0.00323429	-0.315476	-0.290192	-0.754001	0.658587	0.692453	0.555564	1.04928	0.538729	1.02835	0.672609	NaN	NaN	NaN	NaN	NaN	NaN	NaN	1									32635	HCD	274.346
Q1PBJ1	Isoform of P70490, Lactadherin OS=Rattus norvegicus GN=Mfge8 PE=1 SV=1	NNTIPDSQITASSSYK_N-Term(TMT6plex); N1(HexNAc(4)Hex(6)Fuc(1)); K16(TMT6plex)	Mfge8	-0.416235	-1.03466	-0.652494	-1.04927	-0.776716	-0.818224	-0.750286	-0.27558	-1.05071	-0.346034	-0.875301	-0.528883	-0.753636	-0.887683	NaN	NaN	NaN	NaN	NaN	NaN	NaN	1									15157	HCD	199.549	1
P17046	Lysosome-associated membrane glycoprotein 2 OS=Rattus norvegicus GN=Lamp2 PE=1 SV=2	CSSVLTFNLSPVVQHYWGIHLQAFVQNGTVSKHEQVCK_N-Term(TMT6plex); C1(Carbamidomethyl); N27(HexNAc(3)Hex(4)Fuc(2)); K32(TMT6plex); C37(Carbamidomethyl); K38(TMT6plex)	Lamp2	-0.0819934	-0.385936	-0.279279	-0.571278	-0.3361	-0.812376	-0.747801	-0.117121	-0.151038	-0.225769	-0.338771	-0.202027	-0.427653	-0.339056	NaN	NaN	NaN	NaN	NaN	NaN	NaN	1									33459	HCD	296.602
G3V928	Protein Lrp1 OS=Rattus norvegicus GN=Lrp1 PE=1 SV=1	LNLDGSNYTLLK_N-Term(TMT6plex); N7(HexNAc(6)Hex(6)Fuc(1)); K12(TMT6plex)	Lrp1	-0.474481	-0.252141	-0.392115	-0.805605	-0.468325	-0.445478	-0.745337	-0.063468	0.602618	0.463655	0.35426	0.583766	0.823027	0.55073	NaN	NaN	NaN	NaN	NaN	NaN	NaN	1									26849	HCD	383.693
F1LMA7;Q4TU93	Isoform of Q4TU93, C-type mannose receptor 2 OS=Rattus norvegicus GN=Mrc2 PE=4 SV=2;C-type mannose receptor 2 OS=Rattus norvegicus GN=Mrc2 PE=1 SV=1	RSNSSGETRPHDLPPSTLGGCPSGWNQFLNK_N-Term(TMT6plex); N3(HexNAc(4)Hex(5)Fuc(1)NeuAc(2)); C21(Carbamidomethyl); K31(TMT6plex)	Mrc2	-0.0839808	-0.109456	-0.713975	-0.838739	-0.681352	-0.866827	-0.743528	0.483376	1.13657	0.746023	1.14011	1.16564	1.33331	1.54471	0.0109468	0.0535525	0.033571	0.103434	0.0348661	0.0457689	0.0251891	0.000113069	+							+	22689	EThcD	365.346		1
F1LMA7;Q4TU93	Isoform of Q4TU93, C-type mannose receptor 2 OS=Rattus norvegicus GN=Mrc2 PE=4 SV=2;C-type mannose receptor 2 OS=Rattus norvegicus GN=Mrc2 PE=1 SV=1	RSNSSGETRPHDLPPSTLGGCPSGWNQFLNK_N-Term(TMT6plex); N3(HexNAc(4)Hex(5)Fuc(3)NeuAc(1)); C21(Carbamidomethyl); K31(TMT6plex)	Mrc2	-0.0839808	-0.109456	-0.713975	-0.838739	-0.681352	-0.866827	-0.743528	0.483376	1.13657	0.746023	1.14011	1.16564	1.33331	1.54471	0.0109468	0.0535525	0.033571	0.103434	0.0348661	0.0457689	0.0251891	0.000113069	+							+	22353	HCD	151.651		1
Q6AY20	Cation-dependent mannose-6-phosphate receptor OS=Rattus norvegicus GN=M6pr PE=1 SV=1	EAGNHSSGAGLVQINK_N-Term(TMT6plex); N4(HexNAc(2)Hex(1)Fuc(1)); N15(HexNAc(5)Hex(5)Fuc(1)NeuAc(1)); K16(TMT6plex)	M6pr	-0.284883	-0.449826	-0.546244	-0.449338	-0.586609	-0.551438	-0.743072	-0.270769	-0.0501944	-0.198649	0.173193	-0.0349537	0.216817	0.0655395	NaN	NaN	NaN	NaN	NaN	NaN	NaN	1									13505	EThcD	115.814		1
G3V824	Insulin-like growth factor 2 receptor, isoform CRA_b OS=Rattus norvegicus GN=Igf2r PE=1 SV=1	HQNQTLR_N-Term(TMT6plex); N3(HexNAc(2)Hex(5))	Igf2r	-0.164108	-0.0614788	-0.20858	-1.17206	-1.19578	-0.574632	-0.742716	-0.0681668	0.715212	0.69185	0.109769	0.0450011	0.849341	0.82935	0	0.123467	0.131819	0.028765	0.244931	0.0602442	0.0742609	0.0525924					+				4671	HCD	495.881
B2RYD7	Protein Stt3b OS=Rattus norvegicus GN=Stt3b PE=1 SV=1	TTLVDNNTWNNSHIALVGK_N-Term(TMT6plex); N10(HexNAc(4)Hex(6)Fuc(1)); K19(TMT6plex)	Stt3b	-0.0862785	-0.525352	-0.693254	-0.752696	-0.511401	-0.529253	-0.741584	0.0659209	0.00749109	-0.0563817	0.0470559	0.261323	0.481883	0.359287	NaN	NaN	NaN	NaN	NaN	NaN	NaN	1									19878	HCD	592.548	1
Q7TQ74;B2RYD7	Isoform of B2RYD7, Ac1573 OS=Rattus norvegicus GN=Stt3b PE=1 SV=1;Protein Stt3b OS=Rattus norvegicus GN=Stt3b PE=1 SV=1	TTLVDNNTWNNSHIALVGK_N-Term(TMT6plex); N6(HexNAc(2)Hex(1)); N10(HexNAc(2)Hex(5)Fuc(1)); K19(TMT6plex)	Stt3b	-0.0862785	-0.525352	-0.693254	-0.752696	-0.511401	-0.529253	-0.741584	0.0659209	0.00749109	-0.0563817	0.0470559	0.261323	0.481883	0.359287	NaN	NaN	NaN	NaN	NaN	NaN	NaN	1									19880	EThcD	285.646
D3ZUD8	Protein Tm9sf3 OS=Rattus norvegicus GN=Tm9sf3 PE=1 SV=2	IVDVNLTSEGK_N-Term(TMT6plex); N5(HexNAc(4)Hex(6)Fuc(2)); K11(TMT6plex)	Tm9sf3	-0.441342	-0.233333	-0.503392	-0.67634	-0.723267	-0.630634	-0.740486	-0.34476	0.0264928	0.0469046	0.0932563	0.091137	0.2916	0.281005	NaN	NaN	NaN	NaN	NaN	NaN	NaN	1									22323	HCD	655.096
G3V824	Insulin-like growth factor 2 receptor, isoform CRA_b OS=Rattus norvegicus GN=Igf2r PE=1 SV=1	NGSSIIDLSPLIHR_N-Term(TMT6plex); N1(HexNAc(3)Hex(5)Fuc(1))	Igf2r	0.100435	-0.344911	-0.409148	-0.707608	-0.42567	-0.606241	-0.740178	0.196376	0.43178	0.491282	0.574222	0.815112	0.817732	0.831888	NaN	NaN	NaN	NaN	NaN	NaN	NaN	1									23436	HCD	368.53
P04218	OX-2 membrane glycoprotein OS=Rattus norvegicus GN=Cd200 PE=2 SV=1	GTGSGIENSTESHSHSNGTTSVTSILRVK_N-Term(TMT6plex); N8(HexNAc(2)Hex(2)); N17(HexNAc(7)Hex(8)Fuc(1)NeuAc(1)NeuGc(2)); K29(TMT6plex)	Cd200	0.290259	-0.885853	-0.633901	-0.878062	-0.769269	-0.577543	-0.738195	0.163691	-0.456231	-0.10592	-0.219578	0.00189755	0.296063	0.175326	NaN	NaN	NaN	NaN	NaN	NaN	NaN	1									10213	EThcD	167.85		1
F1LTP8	Protein Cers6 OS=Rattus norvegicus GN=Cers6 PE=1 SV=3	FWLPHNVTWADLK_N-Term(TMT6plex); N6(HexNAc(2)Hex(7)); K13(TMT6plex)	Cers6	-0.113702	-0.284558	-0.466599	-0.392387	-0.521252	-0.590649	-0.73564	NaN	NaN	NaN	NaN	NaN	NaN	NaN	NaN	NaN	NaN	NaN	NaN	NaN	NaN	1									28624	HCD	825.01
P04218	OX-2 membrane glycoprotein OS=Rattus norvegicus GN=Cd200 PE=2 SV=1	GTGSGIENSTESHSHSNGTTSVTSILRVKDPK_N-Term(TMT6plex); N8(HexNAc(5)Hex(6)Fuc(1)NeuGc(3)); N17(HexNAc(2)Hex(3)); K29(TMT6plex); K32(TMT6plex)	Cd200	0.166583	-1.23945	-0.254063	-0.651566	-0.329635	-0.467425	-0.734785	0.0400151	-0.809831	0.273919	0.00691846	0.441531	0.406181	0.178737	NaN	NaN	NaN	NaN	NaN	NaN	NaN	1									11196	EThcD	209.555
A0A0G2JSK5	Isoform of P49134, Integrin beta 1 (Fibronectin receptor beta) OS=Rattus norvegicus GN=Itgb1 PE=1 SV=1	DTCAQECSHFNLTK_N-Term(TMT6plex); C3(Carbamidomethyl); C7(Carbamidomethyl); N11(HexNAc(2)Hex(6)); K14(TMT6plex)	Itgb1	-0.444783	0.0435064	-0.28862	-0.799412	-0.427813	-0.905825	-0.732846	-0.52981	0.244249	-0.126639	-0.301445	0.0885415	-0.204337	0.0252649	NaN	NaN	NaN	NaN	NaN	NaN	NaN	1									13419	HCD	674.91
G3V824	Insulin-like growth factor 2 receptor, isoform CRA_b OS=Rattus norvegicus GN=Igf2r PE=1 SV=1	TGPVVEESGSLLLEYVNGSACTTSDGR_N-Term(TMT6plex); N17(HexNAc(2)Hex(5)); C21(Carbamidomethyl)	Igf2r	0.0180642	-0.177745	-0.283402	-0.316865	-0.344953	-0.502452	-0.732452	0.114005	0.598946	0.617028	0.964965	0.895829	0.921521	0.839614	NaN	NaN	NaN	NaN	NaN	NaN	NaN	1									29027	HCD	716.576
P17046	Lysosome-associated membrane glycoprotein 2 OS=Rattus norvegicus GN=Lamp2 PE=1 SV=2	VPFIFNINPATTNFTGSCQPQTAQLR_N-Term(TMT6plex); N13(HexNAc(5)Hex(3)Fuc(1)NeuAc(1)); C18(Carbamidomethyl)	Lamp2	-0.190518	-0.510779	0.0331515	-0.826716	-0.402607	-0.10894	-0.731936	-0.225646	-0.275881	0.0866619	-0.594208	-0.268534	0.275783	-0.323192	NaN	NaN	NaN	NaN	NaN	NaN	NaN	1									34912	HCD	18.09		1
F1LUV9	Isoform of P13596, Neural cell adhesion molecule 1 OS=Rattus norvegicus GN=Ncam1 PE=1 SV=3	DGQLLPSSNYSNIK_N-Term(TMT6plex); N9(HexNAc(2)Hex(12)); K14(TMT6plex)	Ncam1	-0.40981	-0.315267	-0.459696	-0.377854	-0.537249	-0.56731	-0.731158	-0.224761	0.61222	0.540408	0.960886	0.738768	0.914903	0.829387	0.42335	0.338528	0.357591	0.379734	0.339458	0.374466	0.369349	0.999943									20897	EThcD	351.766
P24062	Insulin-like growth factor 1 receptor OS=Rattus norvegicus GN=Igf1r PE=2 SV=2	IQATSLSGNGSWTDPVFFYVPAK_N-Term(TMT6plex); N9(HexNAc(4)Hex(4)Fuc(1)NeuAc(1)); K23(TMT6plex)	Igf1r	-0.25733	-0.510332	-0.851607	-0.755215	-0.858037	-0.622507	-0.730705	-0.0294444	0.029731	-0.204786	0.243318	-0.00373886	0.528869	0.377334	NaN	NaN	NaN	NaN	NaN	NaN	NaN	1									33037	EThcD	625.188		1
D4A0E0	Isoform of E9PTZ9, Protein LOC100364500 OS=Rattus norvegicus GN=RT1-CE4 PE=1 SV=3	YYNQSEGGSHTYQRMHGCELGSDGSLLR_N-Term(TMT6plex); N3(HexNAc(6)Hex(3)Fuc(1)NeuGc(1)); C18(Carbamidomethyl)	RT1-CE4	0.327968	0.136799	0.107208	-0.2153	0.0555175	-0.594507	-0.729852	NaN	NaN	NaN	NaN	NaN	NaN	NaN	NaN	NaN	NaN	NaN	NaN	NaN	NaN	1									20306	EThcD	151.127
Q66HD0-2;Q66HD0;A0A0G2K4I4;A0A0A0MY09	Isoform of Q66HD0, Isoform 2 of Endoplasmin OS=Rattus norvegicus GN=Hsp90b1;Endoplasmin OS=Rattus norvegicus GN=Hsp90b1 PE=1 SV=2;Isoform of Q66HD0, Endoplasmin OS=Rattus norvegicus GN=Hsp90b1 PE=1 SV=1;Isoform of Q66HD0, Endoplasmin OS=Rattus norvegicus GN=Hsp90b1 PE=1 SV=1	HNNDTQHIWESDSNEFSVIADPR_N-Term(TMT6plex); N3(HexNAc(4)Hex(4)Fuc(1))	Hsp90b1	-0.290046	-0.975105	-0.505192	-0.744876	-0.637238	-0.715444	-0.729409	-0.365173	-0.528092	0.14371	-0.00206423	0.0533624	-0.0146737	0.114127	0.171163	0.583345	0.209174	0.294392	0.304497	0.29598	0.298619	0.994472									17550	EThcD	406.914
F1LMA7;Q4TU93	Isoform of Q4TU93, C-type mannose receptor 2 OS=Rattus norvegicus GN=Mrc2 PE=4 SV=2;C-type mannose receptor 2 OS=Rattus norvegicus GN=Mrc2 PE=1 SV=1	GTDPSLSPSPAAALPAPGTELSYLNR_N-Term(TMT6plex); N25(HexNAc(4)Hex(6)Fuc(1))	Mrc2	-0.0251689	-0.641373	-0.589897	-0.53161	-0.601354	-0.33903	-0.729189	0.542187	0.60465	0.870102	1.44724	1.24564	1.86111	1.55905	NaN	NaN	NaN	NaN	NaN	NaN	NaN	1									24441	HCD	367.698	1
D3ZQM3;D3ZCG9	Integrin alpha 3 variant B OS=Rattus norvegicus GN=Itga3 PE=2 SV=1;Isoform of D3ZQM3, Integrin alpha 3 variant A OS=Rattus norvegicus GN=Itga3 PE=2 SV=1	SLDAYPVLNQAQAMENHTEVHFQK_N-Term(TMT6plex); M14(Oxidation); N16(HexNAc(2)Hex(7)); K24(TMT6plex)	Itga3	-0.4959	-0.389914	-0.750363	-0.889422	-0.89829	-0.625235	-0.727244	-1.25912	-1.18595	-2.20193	-2.78951	-2.92271	-3.04254	-3.37136	NaN	NaN	NaN	NaN	NaN	NaN	NaN	1									19789	HCD	507.251
F1LST1;A0A096P6L8	Isoform of P04937, Fibronectin OS=Rattus norvegicus GN=Fn1 PE=1 SV=3;Isoform of P04937, Fibronectin OS=Rattus norvegicus GN=Fn1 PE=1 SV=2	RHEEGHMLNCTCFGQGR_N-Term(TMT6plex); N9(HexNAc(4)Hex(5)Fuc(1)NeuAc(1)); C10(Carbamidomethyl); C12(Carbamidomethyl)	Fn1	-0.57269	-0.262271	-0.549838	-0.685327	-0.293788	-0.892944	-0.726057	-0.669727	-0.54467	-0.898072	-0.832692	-0.571349	-0.946033	-0.734329	NaN	NaN	NaN	NaN	NaN	NaN	NaN	1									8635	HCD	472.896		1
A0A0G2JSK5	Isoform of P49134, Integrin beta 1 (Fibronectin receptor beta) OS=Rattus norvegicus GN=Itgb1 PE=1 SV=1	DTCAQECSHFNLTK_N-Term(TMT6plex); C3(Carbamidomethyl); C7(Carbamidomethyl); N11(HexNAc(2)Hex(9)); K14(TMT6plex)	Itgb1	-0.483092	-0.596157	-0.749939	-0.882739	-0.84193	-0.814564	-0.72495	-0.568119	-0.395414	-0.587958	-0.384772	-0.325576	-0.113076	0.0331607	NaN	NaN	NaN	NaN	NaN	NaN	NaN	1									12974	HCD	395.012
G3V824	Insulin-like growth factor 2 receptor, isoform CRA_b OS=Rattus norvegicus GN=Igf2r PE=1 SV=1	HGNLYDLKPLALNDTIISAGEYTYYFR_N-Term(TMT6plex); K8(TMT6plex); N13(HexNAc(5)Hex(4)NeuAc(2))	Igf2r	-0.101448	-0.28174	-0.26867	0.0116964	-0.264735	-0.57701	-0.724775	-0.00550724	0.494951	0.63176	1.29353	0.976046	0.846963	0.847291	NaN	NaN	NaN	NaN	NaN	NaN	NaN	1									32619	EThcD	335.548		1
G3V928	Protein Lrp1 OS=Rattus norvegicus GN=Lrp1 PE=1 SV=1	FNSTEYQVVTRVDK_N-Term(TMT6plex); N2(HexNAc(2)Hex(5)); K14(TMT6plex)	Lrp1	0.0525056	-0.169844	-0.195666	-0.767812	-0.566774	-0.687441	-0.723836	0.463518	0.684914	0.660104	0.392053	0.485316	0.581064	0.572231	NaN	NaN	NaN	NaN	NaN	NaN	NaN	1									18777	HCD	211.354
P14562	Lysosome-associated membrane glycoprotein 1 OS=Rattus norvegicus GN=Lamp1 PE=1 SV=1	VSNMTLPASAEVLK_N-Term(TMT6plex); N3(HexNAc(4)Hex(5)Fuc(2)NeuGc(1)); K14(TMT6plex)	Lamp1	-0.302846	-0.504787	-0.341831	-0.666924	-0.599106	-0.872049	-0.723321	-0.595293	-1.03921	-0.866112	-1.0762	-0.952357	-1.04119	-0.82895	0.036904	0.0770161	0.057126	0.0628524	0.110177	0.00882416	0.0459855	0.0451929	+						+		25148	EThcD	313.149
D3ZHG3	Protein Ptk7 OS=Rattus norvegicus GN=Ptk7 PE=1 SV=3	RQDVNITVATVPTWLR_N-Term(TMT6plex); N5(HexNAc(6)Hex(7))	Ptk7	-0.0257907	0.0727773	-0.255266	-0.3225	-0.0875303	-0.102613	-0.723219	0.333819	1.21991	1.00866	1.28242	1.52818	1.76283	1.17829	NaN	NaN	NaN	NaN	NaN	NaN	NaN	1									28022	HCD	225.648
R9PXZ5	Isoform of O54861, Sortilin OS=Rattus norvegicus GN=Sort1 PE=1 SV=2	DITNLINNTFIR_N-Term(TMT6plex); N7(HexNAc(4)Hex(5)Fuc(2)NeuGc(1))	Sort1	-0.167118	-0.195329	-0.136906	-0.441018	-0.341397	-0.312011	-0.723123	-0.0830356	1.07022	0.927468	1.02085	0.642164	1.01665	0.755057	NaN	NaN	NaN	NaN	NaN	NaN	NaN	1									29621	HCD	337.256
P14562	Lysosome-associated membrane glycoprotein 1 OS=Rattus norvegicus GN=Lamp1 PE=1 SV=1	VSNMTLPASAEVLK_N-Term(TMT6plex); N3(HexNAc(4)Hex(6)Fuc(1)); K14(TMT6plex)	Lamp1	-0.156932	-0.242523	-0.51019	-0.614949	-0.684629	-0.80308	-0.722656	-0.449379	-0.776947	-1.03447	-1.02423	-1.03788	-0.972221	-0.828285	NaN	NaN	NaN	NaN	NaN	NaN	NaN	1									22988	HCD	783.661	1
Q9QZA6	CD151 antigen OS=Rattus norvegicus GN=Cd151 PE=1 SV=2	LQQEFHCCGSNNSR_N-Term(TMT6plex); C7(Carbamidomethyl); C8(Carbamidomethyl); N11(HexNAc(4)Hex(3)Fuc(2))	Cd151	0.024275	-0.0798283	0.120496	-0.602975	0.0446221	-0.391658	-0.721897	-0.390246	-0.538784	-0.23542	-0.715011	-0.185438	-0.579671	-1.02145	NaN	NaN	NaN	NaN	NaN	NaN	NaN	1									9183	HCD	510.355
D3ZRF9	Mucolipin 1 (Predicted), isoform CRA_a OS=Rattus norvegicus GN=Mcoln1 PE=1 SV=1	GHVDPANDTFDIDPR_N-Term(TMT6plex); N7(HexNAc(6)Hex(3))	Mcoln1	-0.157996	-0.376944	-0.843497	-0.609808	-0.608556	-0.735452	-0.721859	-0.254803	-0.491194	-0.862455	-0.559517	-0.616304	-0.65373	-0.578596	NaN	NaN	NaN	NaN	NaN	NaN	NaN	1									14488	HCD	248.017
D3ZQM3;D3ZCG9	Integrin alpha 3 variant B OS=Rattus norvegicus GN=Itga3 PE=2 SV=1;Isoform of D3ZQM3, Integrin alpha 3 variant A OS=Rattus norvegicus GN=Itga3 PE=2 SV=1	LRPIVITMNYSLPLRMPDRLK_N-Term(TMT6plex); N9(HexNAc(2)Hex(9)); K21(TMT6plex)	Itga3	0.651077	0.284311	-0.545074	-0.693509	-0.753691	-0.56185	-0.720875	-0.112147	-0.511725	-1.99664	-2.59359	-2.77811	-2.97915	-3.36499	0.420865	0.320129	0.129752	0.168835	0.189626	0.124685	0.142224	0.060574									28506	EThcD	821.095
G3V824	Insulin-like growth factor 2 receptor, isoform CRA_b OS=Rattus norvegicus GN=Igf2r PE=1 SV=1	ITTNITFVCK_N-Term(TMT6plex); N4(HexNAc(4)Hex(5)NeuAc(1)NeuGc(1)); C9(Carbamidomethyl); K10(TMT6plex)	Igf2r	0.154499	-0.177468	-0.113385	-0.375695	-0.47019	-0.579573	-0.718989	0.25044	0.599223	0.787045	0.906135	0.770591	0.8444	0.853077	NaN	NaN	NaN	NaN	NaN	NaN	NaN	1									19073	HCD	128.563		1
P02454	Collagen alpha-1(I) chain OS=Rattus norvegicus GN=Col1a1 PE=1 SV=5	LMSTEASQNITYHCK_N-Term(TMT6plex); N9(HexNAc(2)Hex(8)); C14(Carbamidomethyl); K15(TMT6plex)	Col1a1	-0.414306	0.125107	-0.638985	-0.395225	-1.10144	-0.934394	-0.718225	0.22427	1.60424	0.775188	1.55126	0.412011	1.08348	1.41674	NaN	NaN	NaN	NaN	NaN	NaN	NaN	1									14498	HCD	334.701
G3V928	Protein Lrp1 OS=Rattus norvegicus GN=Lrp1 PE=1 SV=1	DNATDSVPLR_N-Term(TMT6plex); N2(HexNAc(4)Hex(4)Fuc(2)NeuGc(1))	Lrp1	-0.00993349	-0.654456	-0.500573	-0.721033	-0.542363	-0.787448	-0.716321	0.401079	0.200302	0.355198	0.438831	0.509728	0.481057	0.579746	NaN	NaN	NaN	NaN	NaN	NaN	NaN	1									11950	HCD	350.02
F1LUU1	Protein Itga11 OS=Rattus norvegicus GN=Itga11 PE=3 SV=3	YNATMDERR_N-Term(TMT6plex); N2(HexNAc(7)Hex(7))	Itga11	0.203816	-0.421036	-0.147404	-0.441183	-0.426767	-0.525443	-0.715384	0.930445	0.804209	1.21114	1.32516	1.1695	1.45274	1.2154	NaN	NaN	NaN	NaN	NaN	NaN	NaN	1									7882	EThcD	80.7765
D3ZQM3;D3ZCG9	Integrin alpha 3 variant B OS=Rattus norvegicus GN=Itga3 PE=2 SV=1;Isoform of D3ZQM3, Integrin alpha 3 variant A OS=Rattus norvegicus GN=Itga3 PE=2 SV=1	TSIPTINMENK_N-Term(TMT6plex); N10(HexNAc(4)Hex(7)); K11(TMT6plex)	Itga3	-0.277028	-0.70919	-0.637912	-0.832929	-0.68168	-0.744241	-0.714559	-1.04025	-1.50523	-2.08948	-2.73301	-2.7061	-3.16154	-3.35867	0.0665523	0.0381023	0.0547097	0.0798943	0.0324816	0.0199121	0.0860719	0.142197							+		18596	HCD	422.961	1
Q7TQ74;B2RYD7	Isoform of B2RYD7, Ac1573 OS=Rattus norvegicus GN=Stt3b PE=1 SV=1;Protein Stt3b OS=Rattus norvegicus GN=Stt3b PE=1 SV=1	VMSWWDYGYQIAGMANR_N-Term(TMT6plex); M14(Oxidation); N16(HexNAc(2)Hex(9))	Stt3b	-0.392273	-0.326482	-0.288484	-0.40093	-0.811214	-0.867278	-0.714445	-0.240074	0.206361	0.348388	0.398822	-0.0384901	0.143857	0.386427	0.171334	0.199091	0.130887	0.116179	0.332936	0.310064	0.30485	0.694634									32944	EThcD	355.839
B2RYD7	Protein Stt3b OS=Rattus norvegicus GN=Stt3b PE=1 SV=1	VMSWWDYGYQIAGMANR_N-Term(TMT6plex); M14(Oxidation); N16(HexNAc(6)Hex(4))	Stt3b	-0.392273	-0.326482	-0.288484	-0.40093	-0.811214	-0.867278	-0.714445	-0.240074	0.206361	0.348388	0.398822	-0.0384901	0.143857	0.386427	0.171334	0.199091	0.130887	0.116179	0.332936	0.310064	0.30485	0.694634									32943	HCD	459.751
P07153;Q6P7A7	Dolichyl-diphosphooligosaccharide--protein glycosyltransferase subunit 1 OS=Rattus norvegicus GN=Rpn1 PE=2 SV=1;Isoform of P07153, Dolichyl-diphosphooligosaccharide--protein glycosyltransferase subunit 1 OS=Rattus norvegicus GN=Rpn1 PE=1 SV=1	TILPAAAQDVYYRDEIGNVSTSHLLILDDSVEMEIR_N-Term(TMT6plex); N18(HexNAc(4)Hex(5)Fuc(3)NeuAc(1))	Rpn1	0.0769326	-0.547338	-0.251742	-0.449393	-0.481219	-0.661458	-0.714344	0.182356	-0.290219	0.187946	0.152524	0.082208	0.0845441	0.108699	NaN	NaN	NaN	NaN	NaN	NaN	NaN	1									28960	EThcD	265.353		1
A0A0G2JYA3;D3ZNG3	Isoform of D3ZNG3, Protein Sppl2a OS=Rattus norvegicus GN=Sppl2a PE=1 SV=1;Protein Sppl2a OS=Rattus norvegicus GN=Sppl2a PE=1 SV=2	IAQEGGAAALLIANNSVLIPSSRNK_N-Term(TMT6plex); N14(HexNAc(5)Hex(3)Fuc(1)NeuAc(1)); N24(HexNAc(4)Hex(3)Fuc(1)); K25(TMT6plex)	Sppl2a	-0.084965	-0.714336	-0.438116	-0.363743	-0.337802	-0.690105	-0.712996	-0.024798	-0.503029	-0.357995	-0.211348	-0.212968	-0.52852	-0.516836	NaN	NaN	NaN	NaN	NaN	NaN	NaN	1									28753	HCD	221.895		1
F1LUV9	Isoform of P13596, Neural cell adhesion molecule 1 OS=Rattus norvegicus GN=Ncam1 PE=1 SV=3	DGQLLPSSNYSNIK_N-Term(TMT6plex); N9(HexNAc(7)Hex(8)NeuGc(1)); K14(TMT6plex)	Ncam1	-0.259389	-0.753882	-0.526021	-0.929077	-0.73823	-0.820612	-0.71267	-0.0743404	0.173605	0.474082	0.409663	0.537787	0.661602	0.847874	NaN	NaN	NaN	NaN	NaN	NaN	NaN	1									25127	HCD	247.043
G3V824	Insulin-like growth factor 2 receptor, isoform CRA_b OS=Rattus norvegicus GN=Igf2r PE=1 SV=1	MSVINFECNK_N-Term(TMT6plex); C8(Carbamidomethyl); N9(HexNAc(4)Hex(5)Fuc(2)NeuGc(1)); K10(TMT6plex)	Igf2r	-0.423372	-0.672525	-0.564043	-0.679758	-0.808401	-1.05498	-0.712445	-0.327431	0.104166	0.336387	0.602072	0.432381	0.368989	0.859621	NaN	NaN	NaN	NaN	NaN	NaN	NaN	1									22417	EThcD	134.738
G3V824	Insulin-like growth factor 2 receptor, isoform CRA_b OS=Rattus norvegicus GN=Igf2r PE=1 SV=1	MSVINFECNK_N-Term(TMT6plex); C8(Carbamidomethyl); N9(HexNAc(4)Hex(6)Fuc(1)NeuAc(1)); K10(TMT6plex)	Igf2r	-0.423372	-0.672525	-0.564043	-0.679758	-0.808401	-1.05498	-0.712445	-0.327431	0.104166	0.336387	0.602072	0.432381	0.368989	0.859621	NaN	NaN	NaN	NaN	NaN	NaN	NaN	1									22415	HCD	277.617		1
A0A0G2KAJ7	Isoform of P70560, Collagen alpha-1(XII) chain OS=Rattus norvegicus GN=Col12a1 PE=1 SV=1	NLQVYNATSNSLTVK_N-Term(TMT6plex); N6(HexNAc(4)Hex(6)Fuc(1)); K15(TMT6plex)	Col12a1	-0.122875	-0.997605	-0.462208	-0.873591	-0.810092	-0.868237	-0.709884	0.266016	-0.122052	0.622596	0.407262	0.384684	0.514975	0.751684	NaN	NaN	NaN	NaN	NaN	NaN	NaN	1									18088	HCD	410.332	1
G3V8G5;Q62638	Isoform of Q62638, Golgi apparatus protein 1 OS=Rattus norvegicus GN=Glg1 PE=1 SV=1;Golgi apparatus protein 1 OS=Rattus norvegicus GN=Glg1 PE=1 SV=1	LNLTTDPK_N-Term(TMT6plex); N2(HexNAc(4)Hex(5)Fuc(1)NeuGc(1)); K8(TMT6plex)	Glg1	-0.00713335	-0.172112	-0.295258	-0.215658	-0.446274	-0.415446	-0.709196	0.287289	0.685918	0.812481	1.20609	0.992882	1.2054	1.13248	NaN	NaN	NaN	NaN	NaN	NaN	NaN	1									18717	HCD	156.411
B2RYD7	Protein Stt3b OS=Rattus norvegicus GN=Stt3b PE=1 SV=1	TTLVDNNTWNNSHIALVGK_N-Term(TMT6plex); N6(HexNAc(2)Hex(4)Fuc(1)); N10(HexNAc(2)Hex(4)); K19(TMT6plex)	Stt3b	-0.254165	-0.587258	-0.594863	-0.725137	-0.605512	-0.702482	-0.708816	-0.101965	-0.054415	0.0420097	0.0746153	0.167212	0.308653	0.392055	NaN	NaN	NaN	NaN	NaN	NaN	NaN	1									20035	HCD	321.174
F1LMA7;Q4TU93	Isoform of Q4TU93, C-type mannose receptor 2 OS=Rattus norvegicus GN=Mrc2 PE=4 SV=2;C-type mannose receptor 2 OS=Rattus norvegicus GN=Mrc2 PE=1 SV=1	NASLAHVPDPYTQAFLTQAAR_N-Term(TMT6plex); N1(HexNAc(8)Hex(3)Fuc(1))	Mrc2	-0.164456	-0.790552	-0.747937	-0.43367	-0.510302	-0.563822	-0.705787	0.402901	0.455471	0.712062	1.54518	1.33669	1.63632	1.58245	NaN	NaN	NaN	NaN	NaN	NaN	NaN	1									19817	HCD	215.41
P04218	OX-2 membrane glycoprotein OS=Rattus norvegicus GN=Cd200 PE=2 SV=1	GTGSGIENSTESHSHSNGTTSVTSILRVKDPK_N-Term(TMT6plex); N8(HexNAc(9)Hex(4)); N17(HexNAc(3)Hex(3)Fuc(1)); K29(TMT6plex); K32(TMT6plex)	Cd200	0.309091	-0.880773	-0.722618	-0.824468	-1.1089	-0.626727	-0.704942	0.182523	-0.451152	-0.194637	-0.165984	-0.33773	0.24688	0.20858	NaN	NaN	NaN	NaN	NaN	NaN	NaN	1									12129	EThcD	42.0075
G3V824	Insulin-like growth factor 2 receptor, isoform CRA_b OS=Rattus norvegicus GN=Igf2r PE=1 SV=1	MSVINFECNK_N-Term(TMT6plex); C8(Carbamidomethyl); N9(HexNAc(4)Hex(4)Fuc(1)NeuAc(1)); K10(TMT6plex)	Igf2r	0.500745	0.0348539	-0.243158	-0.334251	-0.337612	-0.581871	-0.703469	0.596686	0.811545	0.657272	0.947579	0.903169	0.842102	0.868597	0.170362	0.191581	0.217651	0.135406	0.172982	0.179319	0.114084	0.0311217	+							+	22878	HCD	751.917		1
A0A0G2JY48;F1MAJ0	Receptor protein-tyrosine kinase OS=Rattus norvegicus GN=Ephb2 PE=1 SV=1;Isoform of A0A0G2JY48, Receptor protein-tyrosine kinase OS=Rattus norvegicus GN=Ephb2 PE=1 SV=3	AGFEAVENGTVCRGCPSGTFK_N-Term(TMT6plex); N8(HexNAc(4)Hex(3)); C12(Carbamidomethyl); C15(Carbamidomethyl); K21(TMT6plex)	Ephb2	-0.29529	-0.289571	-0.643599	-0.763055	-0.67368	-0.831178	-0.703435	-0.159083	0.292989	-0.0743933	-0.0309701	0.125263	0.0305049	0.27287	NaN	NaN	NaN	NaN	NaN	NaN	NaN	1									18209	EThcD	70.104
Q75NI5	Cadherin 15 OS=Rattus norvegicus GN=Cdh15 PE=2 SV=1	VYLNATLDREK_N-Term(TMT6plex); N4(HexNAc(4)Hex(5)Fuc(2)NeuGc(1)); K11(TMT6plex)	Cdh15	-0.29529	-0.289571	-0.643599	-0.763055	-0.67368	-0.831178	-0.703435	-0.317474	0.140295	-0.21331	-0.0056512	0.128458	0.300833	0.600034	NaN	NaN	NaN	NaN	NaN	NaN	NaN	1									18208	HCD	233.56
P14562	Lysosome-associated membrane glycoprotein 1 OS=Rattus norvegicus GN=Lamp1 PE=1 SV=1	NASEPTLAITFGEGYLLK_N-Term(TMT6plex); N1(HexNAc(4)Hex(6)NeuGc(1)); K18(TMT6plex)	Lamp1	-0.130895	-0.799206	-0.418096	-0.381081	-0.246328	-0.374178	-0.703423	-0.423342	-1.33363	-0.942376	-0.790361	-0.599578	-0.543319	-0.809052	NaN	NaN	NaN	NaN	NaN	NaN	NaN	1									30990	HCD	163.691
F1LST1;A0A096P6L8	Isoform of P04937, Fibronectin OS=Rattus norvegicus GN=Fn1 PE=1 SV=3;Isoform of P04937, Fibronectin OS=Rattus norvegicus GN=Fn1 PE=1 SV=2	DQCIVDDITYNVNDTFHK_N-Term(TMT6plex); C3(Carbamidomethyl); N13(HexNAc(6)Hex(3)Fuc(1)NeuGc(2)); K18(TMT6plex)	Fn1	-0.100853	-0.497874	-0.220927	-0.703058	-0.870197	-0.729546	-0.699867	-0.197889	-0.780272	-0.56916	-0.850422	-1.14776	-0.782635	-0.708139	NaN	NaN	NaN	NaN	NaN	NaN	NaN	1									24590	HCD	149.396
Q5I0E7	Transmembrane emp24 domain-containing protein 9 OS=Rattus norvegicus GN=Tmed9 PE=1 SV=1	FTFTSHTPGEHQICLHSNSTK_N-Term(TMT6plex); C14(Carbamidomethyl); N18(HexNAc(5)Hex(3)Fuc(1)); K21(TMT6plex)	Tmed9	-0.384005	1.49018	-0.207484	-0.204665	-0.450318	-0.34104	-0.698214	-0.579031	1.35129	-0.187769	-0.0346035	-0.335371	-0.0789947	-0.412897	0.132775	0.535854	0.0136655	0.288425	0.0473409	0.000439161	0.0926303	0.1214							+		14117	HCD	1040.06
G3V667	Integrin, alpha 6, isoform CRA_a OS=Rattus norvegicus GN=Itga6 PE=1 SV=1	SRLWNSTFLEEYSK_N-Term(TMT6plex); N5(HexNAc(2)Hex(9)); K14(TMT6plex)	Itga6	0.291182	0.662673	0.211745	0.0104043	-0.340355	-0.428582	-0.697203	0.0767436	0.781782	0.423205	0.43756	0.366312	0.52503	0.474847	NaN	NaN	NaN	NaN	NaN	NaN	NaN	1									22533	HCD	571.294
G3V928	Protein Lrp1 OS=Rattus norvegicus GN=Lrp1 PE=1 SV=1	GVTHLNISGLK_N-Term(TMT6plex); N6(HexNAc(3)Hex(6)); K11(TMT6plex)	Lrp1	-0.0587917	-0.0613148	-0.431446	-0.606307	-0.603171	-0.69639	-0.696254	0.352221	0.793444	0.424325	0.553558	0.448919	0.572115	0.599813	0.0106268	0.0497153	0.0139776	0.068019	0.0309861	0.068175	0.0524554	0.000966499	+			+					17796	HCD	661.049
G3V824	Insulin-like growth factor 2 receptor, isoform CRA_b OS=Rattus norvegicus GN=Igf2r PE=1 SV=1	MSVINFECNK_N-Term(TMT6plex); C8(Carbamidomethyl); N9(HexNAc(4)Hex(5)Fuc(1)); K10(TMT6plex)	Igf2r	0.252075	-0.303486	-0.331449	-0.405148	-0.450171	-0.479868	-0.695156	0.348016	0.473205	0.568982	0.876682	0.79061	0.944105	0.87691	NaN	NaN	NaN	NaN	NaN	NaN	NaN	1									20016	HCD	586.484
G3V824	Insulin-like growth factor 2 receptor, isoform CRA_b OS=Rattus norvegicus GN=Igf2r PE=1 SV=1	MSVINFECNK_N-Term(TMT6plex); C8(Carbamidomethyl); N9(HexNAc(4)Hex(5)Fuc(1)NeuGc(1)); K10(TMT6plex)	Igf2r	-0.158407	-0.357356	-0.486288	-0.435657	-0.302252	-0.609149	-0.694353	-0.0624657	0.419335	0.414142	0.846173	0.93853	0.814824	0.877713	NaN	NaN	NaN	NaN	NaN	NaN	NaN	1									22707	EThcD	317.413
G3V824	Insulin-like growth factor 2 receptor, isoform CRA_b OS=Rattus norvegicus GN=Igf2r PE=1 SV=1	MSVINFECNK_N-Term(TMT6plex); C8(Carbamidomethyl); N9(HexNAc(4)Hex(6)NeuAc(1)); K10(TMT6plex)	Igf2r	-0.158407	-0.357356	-0.486288	-0.435657	-0.302252	-0.609149	-0.694353	-0.0624657	0.419335	0.414142	0.846173	0.93853	0.814824	0.877713	NaN	NaN	NaN	NaN	NaN	NaN	NaN	1									22705	HCD	528.346		1
G3V824	Insulin-like growth factor 2 receptor, isoform CRA_b OS=Rattus norvegicus GN=Igf2r PE=1 SV=1	PLALNDTIISAGEYTYYFR_N-Term(TMT6plex); N5(HexNAc(4)Hex(5)NeuAc(1)NeuGc(1))	Igf2r	-0.376782	-0.025262	-0.530793	-0.680916	-0.872704	-0.694928	-0.692869	-0.280842	0.751429	0.369637	0.600914	0.368078	0.729045	0.879197	NaN	NaN	NaN	NaN	NaN	NaN	NaN	1									34156	HCD	171.006		1
G3V824	Insulin-like growth factor 2 receptor, isoform CRA_b OS=Rattus norvegicus GN=Igf2r PE=1 SV=1	PLALNDTIISAGEYTYYFR_N-Term(TMT6plex); N5(HexNAc(4)Hex(6)Fuc(3))	Igf2r	-0.376782	-0.025262	-0.530793	-0.680916	-0.872704	-0.694928	-0.692869	-0.280842	0.751429	0.369637	0.600914	0.368078	0.729045	0.879197	NaN	NaN	NaN	NaN	NaN	NaN	NaN	1									34158	EThcD	133.96
B5DEQ0	Translocon-associated protein subunit beta OS=Rattus norvegicus GN=Ssr2 PE=1 SV=1	IAPASNVSHTVVLRPLK_N-Term(TMT6plex); N6(HexNAc(4)Hex(5)Fuc(2)NeuAc(1)); K17(TMT6plex)	Ssr2	-0.0168496	-0.246264	-0.424319	-0.567055	-0.288291	-0.268123	-0.69275	0.225554	0.172833	0.103612	-0.17735	0.00385699	0.167967	-0.121954	NaN	NaN	NaN	NaN	NaN	NaN	NaN	1									16305	HCD	440.122		1
D3ZUD8	Protein Tm9sf3 OS=Rattus norvegicus GN=Tm9sf3 PE=1 SV=2	IVDVNLTSEGK_N-Term(TMT6plex); N5(HexNAc(2)Hex(9)); K11(TMT6plex)	Tm9sf3	-0.0181561	-0.430545	-0.331003	-0.696065	-0.474997	-0.642714	-0.692372	0.0784257	-0.17072	0.219294	0.0735309	0.339407	0.27952	0.329119	NaN	NaN	NaN	NaN	NaN	NaN	NaN	1									20145	HCD	311.269
A0A0G2JWB6	Protein Pxdn OS=Rattus norvegicus GN=Pxdn PE=1 SV=1	VNNCSDMCFHQK_N-Term(TMT6plex); N3(HexNAc(2)Hex(9)); C4(Carbamidomethyl); C8(Carbamidomethyl); K12(TMT6plex)	Pxdn	-0.0315734	-1.06623	-0.623407	-0.974264	-0.704253	-1.10842	-0.691699	0.582562	-0.0734729	0.578776	0.397535	0.701054	0.451991	0.949548	NaN	NaN	NaN	NaN	NaN	NaN	NaN	1									11013	HCD	166.268
Q5I0E7	Transmembrane emp24 domain-containing protein 9 OS=Rattus norvegicus GN=Tmed9 PE=1 SV=1	FTFTSHTPGEHQICLHSNSTK_N-Term(TMT6plex); C14(Carbamidomethyl); N18(HexNAc(4)Hex(3)Fuc(1)); K21(TMT6plex)	Tmed9	-0.42921	-0.38076	-0.421231	-0.296814	-0.631174	-0.265783	-0.690155	-0.624237	-0.519656	-0.401516	-0.126753	-0.516227	-0.0037384	-0.404838	NaN	NaN	NaN	NaN	NaN	NaN	NaN	1									13013	HCD	267.2
P04218	OX-2 membrane glycoprotein OS=Rattus norvegicus GN=Cd200 PE=2 SV=1	GTGSGIENSTESHSHSNGTTSVTSILRVKDPK_N-Term(TMT6plex); N8(HexNAc(7)Hex(3)Fuc(1)); N17(HexNAc(3)Hex(4)Fuc(1)NeuAc(1)); K29(TMT6plex); K32(TMT6plex)	Cd200	-0.103381	-0.899239	-0.630052	-0.949133	-0.741471	-1.18232	-0.689543	-0.229949	-0.469617	-0.102071	-0.290649	0.0296954	-0.308711	0.223978	NaN	NaN	NaN	NaN	NaN	NaN	NaN	1									10806	EThcD	195.921		1
G3V8G5;Q62638	Isoform of Q62638, Golgi apparatus protein 1 OS=Rattus norvegicus GN=Glg1 PE=1 SV=1;Golgi apparatus protein 1 OS=Rattus norvegicus GN=Glg1 PE=1 SV=1	LNLTTDPK_N-Term(TMT6plex); N2(HexNAc(3)Hex(6)Fuc(1)); K8(TMT6plex)	Glg1	-0.227424	-0.531844	-0.559002	-0.561635	-0.620989	-0.505398	-0.689248	0.0669983	0.326186	0.548736	0.860112	0.818167	1.11545	1.15243	NaN	NaN	NaN	NaN	NaN	NaN	NaN	1									18845	HCD	390.091
D3ZSA9	Protein Nomo1 OS=Rattus norvegicus GN=Nomo1 PE=1 SV=1	VTNSNANAAGPLIVAGYNVSGSVR_N-Term(TMT6plex); N18(HexNAc(2)Hex(8))	Nomo1	-0.166597	-0.282196	-0.446963	-0.537925	-0.526271	-0.728668	-0.688474	-0.135114	0.0322511	-0.149918	-0.04431	-0.0244305	-0.100072	0.0285146	NaN	NaN	NaN	NaN	NaN	NaN	NaN	1									22035	HCD	561.153
D3ZNA5;M0R866	Uncharacterized protein (Fragment) OS=Rattus norvegicus GN=LOC686860 PE=3 SV=3;Isoform of D3ZNA5, Uncharacterized protein (Fragment) OS=Rattus norvegicus GN=LOC686860 PE=3 SV=2	EQNYTCHVEHEGLPEPLTLR_N-Term(TMT6plex); N3(HexNAc(5)Hex(4)); C6(Carbamidomethyl)	LOC686860	-0.0811196	-0.0312811	-0.263574	-0.245366	-0.242822	-0.576746	-0.687544	NaN	NaN	NaN	NaN	NaN	NaN	NaN	NaN	NaN	NaN	NaN	NaN	NaN	NaN	1									25013	HCD	244.82
Q8CGU6	Nicastrin OS=Rattus norvegicus GN=Ncstn PE=1 SV=1	ARNISGVVLADHSGSFHNR_N-Term(TMT6plex); N3(HexNAc(4)Hex(5)Fuc(1))	Ncstn	-0.0712013	-0.370014	-0.481261	-0.574093	-0.678842	-0.607087	-0.687456	-0.101016	-0.178458	-0.42347	-0.457514	-0.584477	-0.46852	-0.49891	NaN	NaN	NaN	NaN	NaN	NaN	NaN	1									11549	EThcD	175.359
B0BNG3	Lman2 protein OS=Rattus norvegicus GN=Lman2 PE=1 SV=1	VFPYISVMVNNGSLSYDHSK_N-Term(TMT6plex); N11(HexNAc(4)Hex(6)Fuc(1)); K20(TMT6plex)	Lman2	-0.2239	0.151807	-0.458472	-0.912113	-0.286959	-0.55595	-0.685956	-0.14214	0.403113	0.00906353	-0.198917	0.341502	0.307582	0.309339	NaN	NaN	NaN	NaN	NaN	NaN	NaN	1									26183	HCD	417.285	1
G3V824	Insulin-like growth factor 2 receptor, isoform CRA_b OS=Rattus norvegicus GN=Igf2r PE=1 SV=1	MSVINFECNK_N-Term(TMT6plex); C8(Carbamidomethyl); N9(HexNAc(4)Hex(6)Fuc(2)); K10(TMT6plex)	Igf2r	-0.0667461	-0.380004	-0.386343	-0.35862	-0.528629	-0.554664	-0.684168	0.0291947	0.396687	0.514087	0.923209	0.712153	0.869309	0.887898	NaN	NaN	NaN	NaN	NaN	NaN	NaN	1									23110	HCD	431.72
B2RYD7	Protein Stt3b OS=Rattus norvegicus GN=Stt3b PE=1 SV=1	VMSWWDYGYQIAGMANR_N-Term(TMT6plex); N16(HexNAc(2)Hex(9))	Stt3b	-0.0585639	0.0311028	-0.387775	-0.399779	-0.474032	-0.64956	-0.679382	0.0936355	0.563946	0.249097	0.399973	0.298692	0.361575	0.42149	0.0199031	0.0330012	0.00992023	0.0169873	0.0627343	0.0477802	0.0503621	5.72911e-09	+			+	+	+	+	+	33312	HCD	909.068
D3ZQM3;D3ZCG9	Integrin alpha 3 variant B OS=Rattus norvegicus GN=Itga3 PE=2 SV=1;Isoform of D3ZQM3, Integrin alpha 3 variant A OS=Rattus norvegicus GN=Itga3 PE=2 SV=1	SLDAYPVLNQAQAMENHTEVHFQK_N-Term(TMT6plex); M14(Oxidation); N16(HexNAc(6)Hex(3)); K24(TMT6plex)	Itga3	-0.141046	-0.0541861	-0.527843	-0.773909	-0.573277	-0.755424	-0.678841	-0.904271	-0.850222	-1.97941	-2.67399	-2.5977	-3.17273	-3.32296	NaN	NaN	NaN	NaN	NaN	NaN	NaN	1									23850	HCD	770.094
F1LMA7;Q4TU93	Isoform of Q4TU93, C-type mannose receptor 2 OS=Rattus norvegicus GN=Mrc2 PE=4 SV=2;C-type mannose receptor 2 OS=Rattus norvegicus GN=Mrc2 PE=1 SV=1	NASLAHVPDPYTQAFLTQAAR_N-Term(TMT6plex); N1(HexNAc(5)Hex(5)Fuc(2))	Mrc2	-0.273711	-0.693105	-0.436882	-0.71425	-0.75076	-0.723404	-0.676938	0.293645	0.552918	1.02312	1.2646	1.09623	1.47673	1.6113	NaN	NaN	NaN	NaN	NaN	NaN	NaN	1									20505	EThcD	361.034
F7EYW4;A0A0G2JUT1	Protein Cadm1 OS=Rattus norvegicus GN=Cadm1 PE=1 SV=1;Isoform of F7EYW4, Protein Cadm1 OS=Rattus norvegicus GN=Cadm1 PE=1 SV=1	FQLLNFSSSELK_N-Term(TMT6plex); N5(HexNAc(5)Hex(6)Fuc(3)NeuGc(1)); K12(TMT6plex)	Cadm1	0.240803	-0.0278718	-0.160013	-0.188027	-0.349434	-0.349877	-0.676775	0.558672	0.825817	0.970905	1.16403	1.10282	1.30204	1.25487	0.197114	0.23068	0.12067	0.13314	0.140159	0.202638	0.298745	0.78989									34318	HCD	352.98
Q5BJT4	Thioredoxin domain-containing protein 15 OS=Rattus norvegicus GN=Txndc15 PE=2 SV=1	FNHTDRTLETLK_N-Term(TMT6plex); N2(HexNAc(2)Hex(8)); K12(TMT6plex)	Txndc15	-0.0588562	-0.929497	-0.840061	-0.706177	-0.523161	-0.774629	-0.676153	-0.124773	-0.706294	-0.650663	-0.374369	-0.190942	-0.307497	-0.0659456	NaN	NaN	NaN	NaN	NaN	NaN	NaN	1									13792	HCD	496.837
P07153;Q6P7A7	Dolichyl-diphosphooligosaccharide--protein glycosyltransferase subunit 1 OS=Rattus norvegicus GN=Rpn1 PE=2 SV=1;Isoform of P07153, Dolichyl-diphosphooligosaccharide--protein glycosyltransferase subunit 1 OS=Rattus norvegicus GN=Rpn1 PE=1 SV=1	TILPAAAQDVYYRDEIGNVSTSHLLILDDSVEMEIRPR_N-Term(TMT6plex); N18(HexNAc(4)Hex(6)Fuc(1))	Rpn1	-0.12901	-0.588214	-0.448666	-0.150371	-0.339854	-0.373414	-0.67565	-0.0235861	-0.331095	-0.00897819	0.451546	0.223573	0.372588	0.147392	0.0516773	0.157444	0.0954606	0.0828194	0.0582227	0.0223768	0.0959522	0.215717									28888	EThcD	987.343	1
Q765A7	GPI inositol-deacylase OS=Rattus norvegicus GN=Pgap1 PE=1 SV=1	LHVAQPENDSHVALLK_N-Term(TMT6plex); N8(HexNAc(2)Hex(9)); K16(TMT6plex)	Pgap1	0.0788847	0.0542566	-0.289423	-0.589866	-0.592636	-0.402309	-0.674872	0.304366	0.677915	0.285751	0.137131	0.0598316	0.411537	0.166899	NaN	NaN	NaN	NaN	NaN	NaN	NaN	1									15611	HCD	1100.65
A0A0G2KAJ7	Isoform of P70560, Collagen alpha-1(XII) chain OS=Rattus norvegicus GN=Col12a1 PE=1 SV=1	EAGNITTDGYEILGK_N-Term(TMT6plex); N4(HexNAc(8)Hex(3)Fuc(1)); K15(TMT6plex)	Col12a1	-0.229508	-0.345019	-0.616778	-0.704273	-0.507723	-0.296107	-0.673865	0.159384	0.530535	0.468026	0.576579	0.687053	1.0871	0.787703	NaN	NaN	NaN	NaN	NaN	NaN	NaN	1									12048	EThcD	269.457
G3V824	Insulin-like growth factor 2 receptor, isoform CRA_b OS=Rattus norvegicus GN=Igf2r PE=1 SV=1	MNYSGGDTCHK_N-Term(TMT6plex); N2(HexNAc(2)Hex(10)); C9(Carbamidomethyl); K11(TMT6plex)	Igf2r	0.0645892	-0.870031	-0.214319	-0.63262	-0.625971	-0.65146	-0.672405	0.16053	-0.0933402	0.686111	0.649209	0.61481	0.772513	0.899661	NaN	NaN	NaN	NaN	NaN	NaN	NaN	1									6881	HCD	432.88
O35569-5;O35569-3;O35569-7;F1LM11;O35569-2;O35569-6;O35569-4;D4A078;O35569	Isoform of O35569, Isoform 5 of Pro-neuregulin-2, membrane-bound isoform OS=Rattus norvegicus GN=Nrg2;Isoform of O35569, Isoform 3 of Pro-neuregulin-2, membrane-bound isoform OS=Rattus norvegicus GN=Nrg2;Isoform of O35569, Isoform 7 of Pro-neuregulin-2, membrane-bound isoform OS=Rattus norvegicus GN=Nrg2;Isoform of O35569, Pro-neuregulin-2, membrane-bound isoform OS=Rattus norvegicus GN=Nrg2 PE=4…	WFKDGKELNR_N-Term(TMT6plex); K3(TMT6plex); K6(TMT6plex); N9(HexNAc(2)Hex(10))	Nrg2	0.0749926	-0.309006	-0.0732485	-0.168036	-0.664041	-0.612629	-0.668919	NaN	NaN	NaN	NaN	NaN	NaN	NaN	NaN	NaN	NaN	NaN	NaN	NaN	NaN	1									20322	HCD	308.039
P04218	OX-2 membrane glycoprotein OS=Rattus norvegicus GN=Cd200 PE=2 SV=1	GTGSGIENSTESHSHSNGTTSVTSILRVKDPK_N-Term(TMT6plex); N8(HexNAc(2)); N17(HexNAc(11)Hex(11)NeuGc(1)); K29(TMT6plex); K32(TMT6plex)	Cd200	0.0758867	-0.554114	-0.240681	0.177352	-0.226718	-0.164268	-0.667789	-0.0506813	-0.124492	0.287301	0.835836	0.544448	0.709338	0.245733	NaN	NaN	NaN	NaN	NaN	NaN	NaN	1									10795	EThcD	139.462
D3ZGQ1;Q5PQX1-3	Isoform of Q5PQX1, Torsin A interacting protein 1, isoform CRA_b OS=Rattus norvegicus GN=Tor1aip1 PE=1 SV=2;Isoform of Q5PQX1, Isoform 3 of Torsin-1A-interacting protein 1 OS=Rattus norvegicus GN=Tor1aip1	HLNSSLPRPQPAILLLTAAQDAAEVLK_N-Term(TMT6plex); N3(HexNAc(5)Hex(5)Fuc(1)); K27(TMT6plex)	Tor1aip1	-0.424431	-0.958487	-1.21537	0.141781	-0.515918	-0.886191	-0.665198	-0.343932	-0.824152	-1.08434	0.316058	-0.428236	-0.687147	-0.471769	NaN	NaN	NaN	NaN	NaN	NaN	NaN	1									35741	EThcD	53.4554
F1LMA7;Q4TU93	Isoform of Q4TU93, C-type mannose receptor 2 OS=Rattus norvegicus GN=Mrc2 PE=4 SV=2;C-type mannose receptor 2 OS=Rattus norvegicus GN=Mrc2 PE=1 SV=1	KKPNATAEPIQPDRWANVK_N-Term(TMT6plex); K1(TMT6plex); K2(TMT6plex); N4(HexNAc(4)Hex(4)Fuc(2)NeuGc(1)); K19(TMT6plex)	Mrc2	-0.183948	-0.202118	-0.723103	-0.768513	-0.42677	-0.269636	-0.663317	0.383408	1.0439	0.736895	1.21034	1.42022	1.9305	1.62492	NaN	NaN	NaN	NaN	NaN	NaN	NaN	1									16223	HCD	508.614
D4A051	Isoform of Q63258, Integrin alpha-7 OS=Rattus norvegicus GN=Itga7 PE=3 SV=2	PQSWLLVGAPQALALPGQQANR_N-Term(TMT6plex); N21(HexNAc(4)Hex(6)Fuc(2))	Itga7	0.324729	-0.0750659	-0.222351	-0.469257	-0.194877	-0.498703	-0.660596	-0.546086	-1.55849	-1.34058	-1.87874	-1.68355	-2.01699	-2.21771	NaN	NaN	NaN	NaN	NaN	NaN	NaN	1									33317	HCD	416.276
P14562	Lysosome-associated membrane glycoprotein 1 OS=Rattus norvegicus GN=Lamp1 PE=1 SV=1	VSNMTLPASAEVLKNSSSCGEKNASEPTLAITFGEGYLLK_N-Term(TMT6plex); N3(HexNAc(3)Hex(4)NeuAc(1)); K14(TMT6plex); N15(HexNAc(2)Hex(4)); C19(Carbamidomethyl); K22(TMT6plex); K40(TMT6plex)	Lamp1	-0.0303814	-0.218096	-0.506436	-0.392557	-0.705863	-0.618553	-0.659678	-0.322828	-0.752521	-1.03072	-0.801837	-1.05911	-0.787693	-0.765308	NaN	NaN	NaN	NaN	NaN	NaN	NaN	1									23257	HCD	49.3474		1
G3V667	Integrin, alpha 6, isoform CRA_a OS=Rattus norvegicus GN=Itga6 PE=1 SV=1	ANHSGAVVLLK_N-Term(TMT6plex); N2(HexNAc(5)Hex(6)Fuc(2)); K11(TMT6plex)	Itga6	0.247035	0.127142	-0.399607	-0.37034	-0.465175	-0.544486	-0.657805	0.0325965	0.246251	-0.188147	0.0568153	0.241492	0.409126	0.514246	NaN	NaN	NaN	NaN	NaN	NaN	NaN	1									15645	HCD	479.14
Q99ML5	Prenylcysteine oxidase OS=Rattus norvegicus GN=Pcyox1 PE=1 SV=1	LLNQTLRENLK_N-Term(TMT6plex); N3(HexNAc(2)Hex(7)); K11(TMT6plex)	Pcyox1	-0.223067	-0.0773616	-0.787124	-0.740254	-0.724331	-0.661122	-0.657714	-0.295968	-0.516176	-0.74291	-0.736852	-0.767179	-0.652771	-0.685575	NaN	NaN	NaN	NaN	NaN	NaN	NaN	1									17417	HCD	455.895
G3V928	Protein Lrp1 OS=Rattus norvegicus GN=Lrp1 PE=1 SV=1	LHNDNTTCYEFKK_N-Term(TMT6plex); N5(HexNAc(3)Hex(6)NeuAc(1)); C8(Carbamidomethyl); K12(TMT6plex); K13(TMT6plex)	Lrp1	-0.280078	-0.362331	-0.667841	-0.840742	-0.604255	-0.778564	-0.657131	0.130935	0.492427	0.18793	0.319122	0.447835	0.489941	0.638936	0.0319812	0.0431788	0.0910642	0.0804991	0.0237189	0.0330292	0.0863321	0.00154869	+	+	+	+	+	+	+	+	14614	HCD	605.708		1
P04218	OX-2 membrane glycoprotein OS=Rattus norvegicus GN=Cd200 PE=2 SV=1	GTGSGIENSTESHSHSNGTTSVTSILRVKDPK_N-Term(TMT6plex); N8(HexNAc(2)); N17(HexNAc(10)Hex(7)); K29(TMT6plex); K32(TMT6plex)	Cd200	0.0344187	-0.79489	-0.233091	-0.686559	-0.633814	-0.625763	-0.65554	-0.0921493	-0.365268	0.294891	-0.0280747	0.137352	0.247843	0.257981	NaN	NaN	NaN	NaN	NaN	NaN	NaN	1									9994	EThcD	54.9253
A0A0G2JWB6	Protein Pxdn OS=Rattus norvegicus GN=Pxdn PE=1 SV=1	VNNCSDMCFHQK_N-Term(TMT6plex); N3(HexNAc(2)Hex(8)); C4(Carbamidomethyl); C8(Carbamidomethyl); K12(TMT6plex)	Pxdn	-0.0271364	-0.331683	-0.317098	-0.494103	-0.820586	-0.844899	-0.655287	0.586999	0.661078	0.885086	0.877696	0.584721	0.715515	0.98596	0.0698946	0.139801	0.0507409	0.0459707	0.0542854	0.00539623	0.036124	0.0121961	+						+		11057	HCD	450.018
F1LLX8	Isoform of P17046, Lysosome-associated membrane glycoprotein 2 OS=Rattus norvegicus GN=Lamp2 PE=1 SV=1	VPFIFNINPAITNFTGSCQPQTAQLRLNNSQIK_N-Term(TMT6plex); N13(HexNAc(7)Hex(3)); C18(Carbamidomethyl); K33(TMT6plex)	Lamp2	-0.0446562	-0.0662338	-0.111508	0.0483893	-0.274762	0.0695211	-0.654189	-0.0797841	0.168664	-0.0579977	0.280896	-0.140688	0.454244	-0.245444	NaN	NaN	NaN	NaN	NaN	NaN	NaN	1									34959	HCD	109.295
D3ZQM3;D3ZCG9	Integrin alpha 3 variant B OS=Rattus norvegicus GN=Itga3 PE=2 SV=1;Isoform of D3ZQM3, Integrin alpha 3 variant A OS=Rattus norvegicus GN=Itga3 PE=2 SV=1	SLDAYPVLNQAQAMENHTEVHFQK_N-Term(TMT6plex); M14(Oxidation); N16(HexNAc(2)Hex(8)); K24(TMT6plex)	Itga3	-0.225065	-0.15714	-0.610103	-0.7801	-0.742955	-0.763605	-0.652331	-0.988289	-0.953176	-2.06167	-2.68018	-2.76738	-3.18091	-3.29645	0.0485082	0.0594403	0.0474933	0.00357409	0.0979633	0.00472339	0.0153054	0.00378603	+				+		+	+	20359	HCD	896.479
B5DEQ0	Translocon-associated protein subunit beta OS=Rattus norvegicus GN=Ssr2 PE=1 SV=1	IAPASNVSHTVVLRPLK_N-Term(TMT6plex); N6(HexNAc(4)Hex(7)Fuc(1)); K17(TMT6plex)	Ssr2	-0.224699	-0.515351	-0.533762	-0.337305	-0.535819	-0.438775	-0.652097	0.0177047	-0.0962537	-0.00583089	0.0524	-0.243671	-0.00268467	-0.0813012	0.187441	0.18125	0.191626	0.251152	0.374276	0.255334	0.388362	0.992014									15499	HCD	950.55	1
P17046	Lysosome-associated membrane glycoprotein 2 OS=Rattus norvegicus GN=Lamp2 PE=1 SV=2	VNETVTITVPDK_N-Term(TMT6plex); N2(HexNAc(4)Hex(4)Fuc(2)NeuGc(1)); K12(TMT6plex)	Lamp2	-0.33263	-0.20906	-0.330924	-0.058724	-0.39799	-0.429653	-0.650163	-0.367758	0.0258385	-0.277413	0.173783	-0.263916	-0.0449303	-0.241418	NaN	NaN	NaN	NaN	NaN	NaN	NaN	1									22196	HCD	692.604
G3V928	Protein Lrp1 OS=Rattus norvegicus GN=Lrp1 PE=1 SV=1	GPCSHLCLINYNR_N-Term(TMT6plex); C3(Carbamidomethyl); C7(Carbamidomethyl); N12(HexNAc(2)Hex(7))	Lrp1	-0.0803522	-0.0679964	-0.42246	-0.473368	-0.386963	-0.629742	-0.649909	0.330661	0.786762	0.433311	0.686496	0.665127	0.638763	0.646158	0.0757382	0.0551175	0.103192	0.0789819	0.117692	0.0971579	0.1245	0.00468723	+				+		+		14554	HCD	611.939
Q5I0E7	Transmembrane emp24 domain-containing protein 9 OS=Rattus norvegicus GN=Tmed9 PE=1 SV=1	FTFTSHTPGEHQICLHSNSTK_N-Term(TMT6plex); C14(Carbamidomethyl); N18(HexNAc(5)Hex(4)); K21(TMT6plex)	Tmed9	-0.0550118	-0.516897	-0.299024	-0.39578	-0.488212	-0.520585	-0.649253	-0.250038	-0.655792	-0.279308	-0.225719	-0.373264	-0.25854	-0.363936	0.00671679	0.100875	0.0247212	0.0524912	0.00637224	0.0617514	0.160202	0.233095						+			13521	HCD	307.405
G3V824	Insulin-like growth factor 2 receptor, isoform CRA_b OS=Rattus norvegicus GN=Igf2r PE=1 SV=1	YMNYTSLIAFHCR_N-Term(TMT6plex); N3(HexNAc(4)Hex(5)Fuc(2)NeuAc(1)); C12(Carbamidomethyl)	Igf2r	0.17702	-0.0187991	-0.344559	-0.455002	-0.445524	-0.540669	-0.64827	0.272961	0.757891	0.555871	0.826828	0.795258	0.883304	0.923796	0.12759	0.14056	0.154585	0.224029	0.129019	0.16184	0.122561	0.133907								+	27737	HCD	570.19		1
P30994;G3V8A0	5-hydroxytryptamine receptor 2B OS=Rattus norvegicus GN=Htr2b PE=2 SV=1;Isoform of P30994, 5-hydroxytryptamine (Serotonin) receptor 2B OS=Rattus norvegicus GN=Htr2b PE=3 SV=1	GIEADVVNAHNITCELTK_N-Term(TMT6plex); N11(HexNAc(2)Hex(6)); C14(Carbamidomethyl); K18(TMT6plex)	Htr2b	-0.115561	-0.654653	-0.459275	-0.195312	-0.337706	-0.453073	-0.647312	NaN	NaN	NaN	NaN	NaN	NaN	NaN	NaN	NaN	NaN	NaN	NaN	NaN	NaN	1									14053	HCD	150.208
F1LV44	Protein Tenm3 OS=Rattus norvegicus GN=Tenm3 PE=4 SV=3	LTNVTFPTGVVTNLHGDMDK_N-Term(TMT6plex); N3(HexNAc(2)Hex(8)); K20(TMT6plex)	Tenm3	-0.219897	-0.204413	-0.247564	-0.414578	-0.169251	-0.767852	-0.644225	0.387692	0.877516	1.06835	1.24404	1.38008	1.18604	1.39715	NaN	NaN	NaN	NaN	NaN	NaN	NaN	1									25843	HCD	541.687
P04937-3;P04937-2;P04937;P04937-4	Isoform of P04937, Isoform 3 of Fibronectin OS=Rattus norvegicus GN=Fn1;Isoform of P04937, Isoform 2 of Fibronectin OS=Rattus norvegicus GN=Fn1;Fibronectin OS=Rattus norvegicus GN=Fn1 PE=1 SV=2;Isoform of P04937, Isoform 4 of Fibronectin OS=Rattus norvegicus GN=Fn1	ITTTPTNGQQGTALEEVVHADQSSCTFENRNPGLEYNVSVYTVK_N-Term(TMT6plex); C25(Carbamidomethyl); N37(HexNAc(3)Hex(6)NeuGc(1)); K44(TMT6plex)	Fn1	-0.524048	-0.744306	-0.395301	-0.725729	-0.582323	-0.794843	-0.643799	-0.621085	-1.0267	-0.743535	-0.873094	-0.859884	-0.847932	-0.65207	NaN	NaN	NaN	NaN	NaN	NaN	NaN	1									30798	HCD	197.147
F1LST1;A0A096P6L8	Isoform of P04937, Fibronectin OS=Rattus norvegicus GN=Fn1 PE=1 SV=3;Isoform of P04937, Fibronectin OS=Rattus norvegicus GN=Fn1 PE=1 SV=2	ITTTPTNGQQGTALEEVVHADQSSCTFENLNPGLEYNVSVYTVK_N-Term(TMT6plex); C25(Carbamidomethyl); N37(HexNAc(4)Hex(6)Fuc(1)); K44(TMT6plex)	Fn1	-0.524048	-0.744306	-0.395301	-0.725729	-0.582323	-0.794843	-0.643799	-0.621085	-1.0267	-0.743535	-0.873094	-0.859884	-0.847932	-0.65207	NaN	NaN	NaN	NaN	NaN	NaN	NaN	1									30800	EThcD	184.185	1
P14562	Lysosome-associated membrane glycoprotein 1 OS=Rattus norvegicus GN=Lamp1 PE=1 SV=1	VSNMTLPASAEVLK_N-Term(TMT6plex); N3(HexNAc(4)Hex(6)Fuc(3)); K14(TMT6plex)	Lamp1	-0.238926	-0.371391	-0.242886	-0.775787	-0.789938	-0.856765	-0.643672	-0.531373	-0.905816	-0.767167	-1.18507	-1.14319	-1.02591	-0.749301	NaN	NaN	NaN	NaN	NaN	NaN	NaN	1									25146	HCD	695.837
D4A051	Isoform of Q63258, Integrin alpha-7 OS=Rattus norvegicus GN=Itga7 PE=3 SV=2	QLQPRPQSWLLVGAPQALALPGQQANR_N-Term(TMT6plex); N26(HexNAc(4)Hex(6)Fuc(1))	Itga7	-0.0818729	-0.460282	-0.114972	-0.528096	-0.436367	-0.706821	-0.641885	-0.952688	-1.94371	-1.2332	-1.93758	-1.92504	-2.2251	-2.199	NaN	NaN	NaN	NaN	NaN	NaN	NaN	1									27711	HCD	539.605	1
F1LUV9	Isoform of P13596, Neural cell adhesion molecule 1 OS=Rattus norvegicus GN=Ncam1 PE=1 SV=3	DGQLLPSSNYSNIK_N-Term(TMT6plex); N9(HexNAc(8)Hex(5)Fuc(1)); K14(TMT6plex)	Ncam1	0.193242	-0.501088	-0.0850407	-0.179273	-0.318306	-0.634523	-0.641192	0.37829	0.426398	0.915063	1.15947	0.957711	0.847691	0.919352	NaN	NaN	NaN	NaN	NaN	NaN	NaN	1									21515	HCD	275.238
P24062	Insulin-like growth factor 1 receptor OS=Rattus norvegicus GN=Igf1r PE=2 SV=2	IQATSLSGNGSWTDPVFFYVPAK_N-Term(TMT6plex); N9(HexNAc(2)Hex(9)); K23(TMT6plex)	Igf1r	-0.35232	-0.46281	-0.50369	-0.890917	-0.589945	-0.805036	-0.640402	-0.124435	0.0772533	0.14313	0.107616	0.264353	0.34634	0.467638	NaN	NaN	NaN	NaN	NaN	NaN	NaN	1									32589	HCD	670.567
Q99J86-2	Isoform of Q99J86, Isoform 2 of Attractin OS=Rattus norvegicus GN=Atrn	VFHIHNESWVLLTPK_N-Term(TMT6plex); N6(HexNAc(2)Hex(9)); K15(TMT6plex)	Atrn	-0.575219	-0.569162	-0.754044	-0.72652	-0.617538	-0.700226	-0.639197	-0.579349	-0.174444	-0.429396	-0.228382	-0.182179	-0.167144	-0.0936668	0.117819	0.0435433	0.0603869	0.118802	0.100004	0.12377	0.158251	0.986308			+	+	+	+	+		22543	HCD	796.375
P04218	OX-2 membrane glycoprotein OS=Rattus norvegicus GN=Cd200 PE=2 SV=1	GTGSGIENSTESHSHSNGTTSVTSILRVKDPK_N-Term(TMT6plex); N8(HexNAc(2)Hex(1)Fuc(1)); N17(HexNAc(7)Hex(8)Fuc(1)NeuAc(1)NeuGc(1)); K29(TMT6plex); K32(TMT6plex)	Cd200	-0.0416571	-1.22409	-0.351281	-0.525459	-0.488372	-0.802977	-0.638699	-0.168225	-0.794468	0.176701	0.133025	0.282794	0.0706288	0.274823	NaN	NaN	NaN	NaN	NaN	NaN	NaN	1									10912	EThcD	164.69		1
G3V824	Insulin-like growth factor 2 receptor, isoform CRA_b OS=Rattus norvegicus GN=Igf2r PE=1 SV=1	KITTNITFVCK_N-Term(TMT6plex); K1(TMT6plex); N5(HexNAc(5)Hex(6)NeuGc(2)); C10(Carbamidomethyl); K11(TMT6plex)	Igf2r	-0.512067	-0.277793	-0.581982	-0.826557	-0.433313	-1.03041	-0.634514	-0.416126	0.498897	0.318449	0.455273	0.807469	0.393563	0.937552	NaN	NaN	NaN	NaN	NaN	NaN	NaN	1									19761	HCD	48.706
G3V928	Protein Lrp1 OS=Rattus norvegicus GN=Lrp1 PE=1 SV=1	LHNDNTTCYEFKK_N-Term(TMT6plex); N5(HexNAc(4)Hex(5)Fuc(2)NeuGc(1)); C8(Carbamidomethyl); K12(TMT6plex); K13(TMT6plex)	Lrp1	-0.293127	-0.275859	-0.36445	-0.625766	-0.40995	-0.645824	-0.634305	0.117885	0.5789	0.491321	0.534098	0.64214	0.622681	0.661762	NaN	NaN	NaN	NaN	NaN	NaN	NaN	1									14487	HCD	347.414
G3V928	Protein Lrp1 OS=Rattus norvegicus GN=Lrp1 PE=1 SV=1	LHNDNTTCYEFKK_N-Term(TMT6plex); N5(HexNAc(4)Hex(5)NeuAc(1)NeuGc(1)); C8(Carbamidomethyl); K12(TMT6plex); K13(TMT6plex)	Lrp1	-0.293127	-0.275859	-0.36445	-0.625766	-0.40995	-0.645824	-0.634305	0.117885	0.5789	0.491321	0.534098	0.64214	0.622681	0.661762	NaN	NaN	NaN	NaN	NaN	NaN	NaN	1									14489	EThcD	311.075		1
B5DEQ0	Translocon-associated protein subunit beta OS=Rattus norvegicus GN=Ssr2 PE=1 SV=1	IAPASNVSHTVVLRPLK_N-Term(TMT6plex); N6(HexNAc(7)Hex(4)Fuc(1)); K17(TMT6plex)	Ssr2	-0.446588	-0.99933	-0.741628	-0.749437	-0.678688	-0.614041	-0.634026	-0.204185	-0.580233	-0.213697	-0.359732	-0.38654	-0.177951	-0.0632302	NaN	NaN	NaN	NaN	NaN	NaN	NaN	1									15878	HCD	209.473
G3V8G5;Q62638	Isoform of Q62638, Golgi apparatus protein 1 OS=Rattus norvegicus GN=Glg1 PE=1 SV=1;Golgi apparatus protein 1 OS=Rattus norvegicus GN=Glg1 PE=1 SV=1	KVDVVICLSTTVRNDTLQEAK_N-Term(TMT6plex); K1(TMT6plex); C7(Carbamidomethyl); N14(HexNAc(2)Hex(12)); K21(TMT6plex)	Glg1	-0.0858149	-0.54851	-0.245144	-0.486288	-0.493825	-0.541414	-0.63164	0.208607	0.309521	0.862594	0.935459	0.945331	1.07943	1.21004	NaN	NaN	NaN	NaN	NaN	NaN	NaN	1									28004	HCD	467.152
P14562	Lysosome-associated membrane glycoprotein 1 OS=Rattus norvegicus GN=Lamp1 PE=1 SV=1	NTTRYSVQHMYFTYNLSDTQFFPNASSK_N-Term(TMT6plex); N15(HexNAc(2)Hex(1)); K28(TMT6plex)	Lamp1	-0.132608	-0.168056	-0.362781	-0.0616996	-0.25785	0.0497647	-0.631356	-0.425054	-0.70248	-0.887062	-0.470979	-0.611101	-0.119376	-0.736985	NaN	NaN	NaN	NaN	NaN	NaN	NaN	1									28077	HCD	40.9021
D3ZQM3;D3ZCG9	Integrin alpha 3 variant B OS=Rattus norvegicus GN=Itga3 PE=2 SV=1;Isoform of D3ZQM3, Integrin alpha 3 variant A OS=Rattus norvegicus GN=Itga3 PE=2 SV=1	TSIPTINMENK_N-Term(TMT6plex); M8(Oxidation); N10(HexNAc(3)Hex(6)Fuc(1)); K11(TMT6plex)	Itga3	-0.281668	-0.535136	-0.406467	-0.682315	-0.449694	-0.550954	-0.629653	-1.04489	-1.33117	-1.85803	-2.5824	-2.47412	-2.96826	-3.27377	NaN	NaN	NaN	NaN	NaN	NaN	NaN	1									19051	HCD	189.445
P01830	Thy-1 membrane glycoprotein OS=Rattus norvegicus GN=Thy1 PE=1 SV=1	VLTLANFTTK_N-Term(TMT6plex); N6(HexNAc(5)Hex(6)Fuc(1)); K10(TMT6plex)	Thy1	-0.26837	-0.205396	-0.284716	-0.358051	-0.503919	-0.428921	-0.629133	0.463723	1.10818	1.25542	1.40686	0.938054	1.27799	1.07581	0.0832243	0.101777	0.140121	0.157272	0.106406	0.265795	0.157354	0.977379									25421	HCD	765.585
P30994;G3V8A0	5-hydroxytryptamine receptor 2B OS=Rattus norvegicus GN=Htr2b PE=2 SV=1;Isoform of P30994, 5-hydroxytryptamine (Serotonin) receptor 2B OS=Rattus norvegicus GN=Htr2b PE=3 SV=1	GIEADVVNAHNITCELTK_N-Term(TMT6plex); N11(HexNAc(2)Hex(8)); C14(Carbamidomethyl); K18(TMT6plex)	Htr2b	-0.453048	-0.411526	-0.565982	-0.49459	-0.734011	-0.953642	-0.628523	NaN	NaN	NaN	NaN	NaN	NaN	NaN	NaN	NaN	NaN	NaN	NaN	NaN	NaN	1									13793	HCD	190.562
G3V928	Protein Lrp1 OS=Rattus norvegicus GN=Lrp1 PE=1 SV=1	ADGSGSVVLRNSTTLVMHMK_N-Term(TMT6plex); N11(HexNAc(2)Hex(6)); K20(TMT6plex)	Lrp1	-0.185932	-0.334734	-0.357733	-0.526944	-0.518432	-0.605233	-0.628445	0.225081	0.520025	0.498037	0.63292	0.533658	0.663272	0.667622	0.126162	0.123001	0.246031	0.299233	0.308992	0.289289	0.32557	0.992762									19508	EThcD	704.033
G3V928	Protein Lrp1 OS=Rattus norvegicus GN=Lrp1 PE=1 SV=1	MHLNGSNVQVLHR_N-Term(TMT6plex); N4(HexNAc(6)Hex(3)Fuc(2)NeuAc(1))	Lrp1	-0.197121	-0.659347	-0.550976	-0.638485	-0.839826	-0.54306	-0.627849	0.213891	0.195411	0.304795	0.521379	0.212265	0.725445	0.668218	0.0536822	0.143299	0.16418	0.188022	0.153444	0.135763	0.16756	0.816735									12796	EThcD	438.297		1
Q641X3	Beta-hexosaminidase subunit alpha OS=Rattus norvegicus GN=Hexa PE=2 SV=1	SAEGTFFINK_N-Term(TMT6plex); N9(HexNAc(2)Hex(9)); K10(TMT6plex)	Hexa	-0.257565	-0.210542	-0.403288	-0.569892	-0.387005	-0.379703	-0.627528	-0.580575	-1.24412	-1.24136	-1.426	-1.21773	-1.07815	-1.39418	NaN	NaN	NaN	NaN	NaN	NaN	NaN	1									18806	EThcD	161.665
G3V8G5;Q62638	Isoform of Q62638, Golgi apparatus protein 1 OS=Rattus norvegicus GN=Glg1 PE=1 SV=1;Golgi apparatus protein 1 OS=Rattus norvegicus GN=Glg1 PE=1 SV=1	LNLTTDPK_N-Term(TMT6plex); N2(HexNAc(4)Hex(6)Fuc(2)); K8(TMT6plex)	Glg1	-0.257565	-0.210542	-0.403288	-0.569892	-0.387005	-0.379703	-0.627528	0.0368572	0.647488	0.70445	0.851855	1.05215	1.24114	1.21415	NaN	NaN	NaN	NaN	NaN	NaN	NaN	1									18804	HCD	254.322
A0A0G2K5M0;P07522;A0A0G2K7A3;A0A0G2K4M4;A0A0G2KAF5	Uncharacterized protein OS=Rattus norvegicus PE=4 SV=1;Pro-epidermal growth factor OS=Rattus norvegicus GN=Egf PE=1 SV=2;Isoform of A0A0G2KAF5, Pro-epidermal growth factor OS=Rattus norvegicus GN=LOC100910178 PE=4 SV=1;Isoform of A0A0G2KAF5, Pro-epidermal growth factor OS=Rattus norvegicus GN=LOC100910178 PE=4 SV=1;Pro-epidermal growth factor OS=Rattus norvegicus GN=LOC100910178 PE=4 SV=1	CHELVACPGNR_N-Term(TMT6plex); C1(Carbamidomethyl); C7(Carbamidomethyl); N10(HexNAc(5)Hex(4)NeuGc(1))	LOC100910178	-1.29499	-0.594054	-0.620387	-0.921131	-0.495617	-0.899117	-0.627043	NaN	NaN	NaN	NaN	NaN	NaN	NaN	NaN	NaN	NaN	NaN	NaN	NaN	NaN	1									4974	EThcD	91.2107
F1LMA7;Q4TU93	Isoform of Q4TU93, C-type mannose receptor 2 OS=Rattus norvegicus GN=Mrc2 PE=4 SV=2;C-type mannose receptor 2 OS=Rattus norvegicus GN=Mrc2 PE=1 SV=1	WNDSPCNQSLPSICK_N-Term(TMT6plex); C6(Carbamidomethyl); N7(HexNAc(4)Hex(7)NeuAc(1)); C14(Carbamidomethyl); K15(TMT6plex)	Mrc2	-0.688998	-0.375376	-0.482578	-0.5849	-0.690947	-0.488649	-0.626242	-0.121642	0.870647	0.97742	1.39395	1.15604	1.71149	1.662	NaN	NaN	NaN	NaN	NaN	NaN	NaN	1									21918	EThcD	109.298		1
G3V928	Protein Lrp1 OS=Rattus norvegicus GN=Lrp1 PE=1 SV=1	LHNDNTTCYEFKK_N-Term(TMT6plex); N5(HexNAc(4)Hex(5)Fuc(1)); C8(Carbamidomethyl); K12(TMT6plex); K13(TMT6plex)	Lrp1	-0.128914	-0.668664	-0.256558	-0.557497	-0.506195	-0.620865	-0.625374	0.282098	0.186094	0.599213	0.602368	0.545895	0.64764	0.670693	0.015498	0.0675793	0.039782	0.0605198	0.0717386	0.0219098	0.0143804	0.0128834	+						+	+	13437	EThcD	347.948
P17046	Lysosome-associated membrane glycoprotein 2 OS=Rattus norvegicus GN=Lamp2 PE=1 SV=2	CSSVLTFNLSPVVQHYWGIHLQAFVQNGTVSK_N-Term(TMT6plex); C1(Carbamidomethyl); N8(HexNAc(8)Hex(5)); K32(TMT6plex)	Lamp2	-0.423674	-0.655321	-0.373784	-0.277753	-0.675849	-0.758596	-0.625066	-0.458801	-0.420423	-0.320273	-0.0452457	-0.541775	-0.373873	-0.216322	NaN	NaN	NaN	NaN	NaN	NaN	NaN	1									32260	HCD	59.5365
G3V909	Cyclic AMP-dependent transcription factor ATF-6 alpha OS=Rattus norvegicus GN=Atf6 PE=2 SV=1	RDHLLLPATTHNK_N-Term(TMT6plex); N12(HexNAc(2)Hex(10)); K13(TMT6plex)	Atf6	-0.331289	-0.648131	-0.501015	-0.571258	-0.308994	-0.658426	-0.623753	-0.537598	-0.0400412	0.179632	0.261829	0.456519	0.330703	0.454261	NaN	NaN	NaN	NaN	NaN	NaN	NaN	1									9995	HCD	541.38
A0A0G2JSK5	Isoform of P49134, Integrin beta 1 (Fibronectin receptor beta) OS=Rattus norvegicus GN=Itgb1 PE=1 SV=1	TVMPYISTTPAKLRNPCTSEQNCTSPFSYK_N-Term(TMT6plex); K12(TMT6plex); C17(Carbamidomethyl); N22(HexNAc(1)Fuc(1)); C23(Carbamidomethyl); K30(TMT6plex)	Itgb1	-0.144045	-0.216644	-0.433027	-0.614491	-0.497044	-0.449051	-0.62269	-0.229072	-0.0159017	-0.271046	-0.116523	0.0193098	0.252437	0.135421	NaN	NaN	NaN	NaN	NaN	NaN	NaN	1									15901	HCD	124.231
F1LLX8	Isoform of P17046, Lysosome-associated membrane glycoprotein 2 OS=Rattus norvegicus GN=Lamp2 PE=1 SV=1	VPFIFNINPAITNFTGSCQPQTAQLRLNNSQIK_N-Term(TMT6plex); N13(HexNAc(4)Hex(5)Fuc(2)NeuAc(1)); C18(Carbamidomethyl); K33(TMT6plex)	Lamp2	-0.00468754	-0.283821	-0.118905	-0.405455	-0.403304	-0.656707	-0.621716	-0.0398155	-0.048923	-0.0653943	-0.172948	-0.26923	-0.271984	-0.212971	NaN	NaN	NaN	NaN	NaN	NaN	NaN	1									34857	HCD	51.5113		1
A0A0G2K5C8;P84903	Isoform of P84903, Stromal interaction molecule 1 OS=Rattus norvegicus GN=Stim1 PE=1 SV=1;Stromal interaction molecule 1 OS=Rattus norvegicus GN=Stim1 PE=1 SV=1	LAVTNTTMTGTVLK_N-Term(TMT6plex); N5(HexNAc(4)Hex(5)Fuc(1)NeuGc(1)); K14(TMT6plex)	Stim1	-0.196551	-0.808	-1.1752	-0.754235	-0.634877	-0.605771	-0.621404	-0.274933	-1.19819	-1.60057	-1.41944	-1.47044	-1.31452	-1.33267	NaN	NaN	NaN	NaN	NaN	NaN	NaN	1									16244	HCD	30.5443
F1LZX9;A0A0G2JVZ6	Isoform of A0A0G2JVZ6, Protein Itgav OS=Rattus norvegicus GN=Itgav PE=1 SV=3;Protein Itgav OS=Rattus norvegicus GN=Itgav PE=1 SV=1	ANTTQPGIIEGGQVLK_N-Term(TMT6plex); N2(HexNAc(4)Hex(5)Fuc(1)NeuAc(1)); K16(TMT6plex)	Itgav	0.0791781	-0.14179	-0.512085	-0.503884	-0.456756	-0.45266	-0.621159	0.456092	0.335143	0.0355292	0.0401965	0.0032604	0.0588767	-0.0935463	NaN	NaN	NaN	NaN	NaN	NaN	NaN	1									18910	HCD	279.546		1
Q99PR0;A0A0G2K523	Protein O-mannosyl-transferase 1 OS=Rattus norvegicus GN=Pomt1 PE=2 SV=1;Isoform of Q99PR0, Protein O-mannosyl-transferase 1 OS=Rattus norvegicus GN=Pomt1 PE=1 SV=1	FVHVNTSAILK_N-Term(TMT6plex); N5(HexNAc(2)Hex(8)); K11(TMT6plex)	Pomt1	-0.0442595	-0.222685	-0.181647	-0.346042	-0.495235	-0.355673	-0.619861	0.0302796	0.261194	0.409454	0.460766	0.352343	0.670267	0.494665	0.0566122	0.0927902	0.207729	0.363482	0.497925	0.44378	0.581672	0.999405									20346	HCD	857.414
G3V928	Protein Lrp1 OS=Rattus norvegicus GN=Lrp1 PE=1 SV=1	RMHLNGSNVQVLHR_N-Term(TMT6plex); N5(HexNAc(5)Hex(6)Fuc(3))	Lrp1	0.404036	-0.811744	0.146445	-0.292163	0.328619	-0.0281689	-0.619307	0.815049	0.0430148	1.00222	0.867701	1.38071	1.24034	0.67676	NaN	NaN	NaN	NaN	NaN	NaN	NaN	1									9002	HCD	149.184
A0A0G2JSK5;P49134	Isoform of P49134, Integrin beta 1 (Fibronectin receptor beta) OS=Rattus norvegicus GN=Itgb1 PE=1 SV=1;Integrin beta-1 OS=Rattus norvegicus GN=Itgb1 PE=2 SV=1	LRNPCTSEQNCTSPFSYK_N-Term(TMT6plex); C5(Carbamidomethyl); N10(HexNAc(4)Hex(6)NeuGc(1)); C11(Carbamidomethyl); K18(TMT6plex)	Itgb1	-0.00182305	-0.508241	-0.00685492	-0.46612	-0.544761	-0.457456	-0.618558	-0.08685	-0.307499	0.155126	0.0318476	-0.0284067	0.244032	0.139552	NaN	NaN	NaN	NaN	NaN	NaN	NaN	1									14860	EThcD	298.901
Q6AY20	Cation-dependent mannose-6-phosphate receptor OS=Rattus norvegicus GN=M6pr PE=1 SV=1	EAGNHSSGAGLVQINK_N-Term(TMT6plex); N4(HexNAc(3)Hex(6)Fuc(1)); K16(TMT6plex)	M6pr	-0.348784	-0.439801	-0.720174	-0.92773	-0.538031	-0.755293	-0.61794	-0.33467	-0.0401691	-0.372579	-0.305199	0.0136245	0.012962	0.190671	NaN	NaN	NaN	NaN	NaN	NaN	NaN	1									13450	EThcD	55.674
A0A0G2JUW8;P97629;A0A0G2JYN3	Isoform of P97629, Protein LOC100912445 OS=Rattus norvegicus GN=Lnpep PE=1 SV=1;Leucyl-cystinyl aminopeptidase OS=Rattus norvegicus GN=Lnpep PE=1 SV=1;Isoform of P97629, Protein LOC100912445 OS=Rattus norvegicus GN=LOC100912445 PE=1 SV=1	QVEILEYPYHEQIAVVAPESLLTGHNYTLK_N-Term(TMT6plex); N26(HexNAc(6)Hex(4)Fuc(2)); K30(TMT6plex)	LOC100912445	-0.126847	0.231957	-0.656741	-0.684648	-0.42089	-0.800504	-0.617071	NaN	NaN	NaN	NaN	NaN	NaN	NaN	NaN	NaN	NaN	NaN	NaN	NaN	NaN	1									28273	HCD	374.713
P27615	Lysosome membrane protein 2 OS=Rattus norvegicus GN=Scarb2 PE=1 SV=2	TMVFPVMYLNESVLIDKETASQLK_N-Term(TMT6plex); N10(HexNAc(4)Hex(5)Fuc(1)NeuAc(1)NeuGc(1)); K17(TMT6plex); K24(TMT6plex)	Scarb2	0.00909	-0.0696903	-0.616079	-0.225869	-0.464463	0.0286014	-0.61655	0.101852	-0.581437	-0.65652	-0.234137	-0.660998	-0.00991755	-0.788569	NaN	NaN	NaN	NaN	NaN	NaN	NaN	1									36132	HCD	142.578		1
D3ZQM3;D3ZCG9	Integrin alpha 3 variant B OS=Rattus norvegicus GN=Itga3 PE=2 SV=1;Isoform of D3ZQM3, Integrin alpha 3 variant A OS=Rattus norvegicus GN=Itga3 PE=2 SV=1	SLDAYPVLNQAQAMENHTEVHFQK_N-Term(TMT6plex); N16(HexNAc(2)Hex(7)); K24(TMT6plex)	Itga3	-0.236716	-0.0458267	-0.377914	-0.28261	-0.466584	-0.313693	-0.616531	-0.99994	-0.841863	-1.82948	-2.18269	-2.49101	-2.731	-3.26065	NaN	NaN	NaN	NaN	NaN	NaN	NaN	1									23611	HCD	1087.56
G3V824	Insulin-like growth factor 2 receptor, isoform CRA_b OS=Rattus norvegicus GN=Igf2r PE=1 SV=1	MNYSGGDTCHK_N-Term(TMT6plex); N2(HexNAc(5)Hex(4)Fuc(1)NeuAc(2)); C9(Carbamidomethyl); K11(TMT6plex)	Igf2r	-0.185705	0.0855804	-0.448823	-0.199817	-0.44266	-0.688801	-0.615522	-0.0897638	0.862271	0.451607	1.08201	0.798122	0.735172	0.956544	NaN	NaN	NaN	NaN	NaN	NaN	NaN	1									8154	HCD	190.564		1
G3V8G5;Q62638	Isoform of Q62638, Golgi apparatus protein 1 OS=Rattus norvegicus GN=Glg1 PE=1 SV=1;Golgi apparatus protein 1 OS=Rattus norvegicus GN=Glg1 PE=1 SV=1	KVDVVICLSTTVRNDTLQEAK_N-Term(TMT6plex); K1(TMT6plex); C7(Carbamidomethyl); N14(HexNAc(5)Hex(6)NeuGc(2)); K21(TMT6plex)	Glg1	-0.0602516	-0.553021	-0.634903	-0.548436	-0.846313	-0.872498	-0.612779	0.234171	0.305009	0.472835	0.873311	0.592843	0.748345	1.2289	NaN	NaN	NaN	NaN	NaN	NaN	NaN	1									25475	HCD	266.417
P27615	Lysosome membrane protein 2 OS=Rattus norvegicus GN=Scarb2 PE=1 SV=2	NMVLQNGTK_N-Term(TMT6plex); N6(HexNAc(5)Hex(7)); K9(TMT6plex)	Scarb2	-0.308192	-0.463381	-0.426839	-0.880306	-0.703733	-0.971514	-0.612751	-0.215431	-0.975128	-0.467279	-0.888575	-0.900268	-1.01003	-0.784771	NaN	NaN	NaN	NaN	NaN	NaN	NaN	1									11918	HCD	429.6
B0BNG3	Lman2 protein OS=Rattus norvegicus GN=Lman2 PE=1 SV=1	VFPYISVMVNNGSLSYDHSK_N-Term(TMT6plex); N11(HexNAc(4)Hex(3)Fuc(1)); K20(TMT6plex)	Lman2	-0.179666	0.191144	-0.573725	-0.563178	-0.353939	-0.54525	-0.612329	-0.0979059	0.44245	-0.106189	0.150018	0.274521	0.318282	0.382966	0.143579	0.0176533	0.00457547	0.00905227	0.160186	0.0489724	0.117185	0.0594535				+	+				28214	HCD	919.286
G3V824	Insulin-like growth factor 2 receptor, isoform CRA_b OS=Rattus norvegicus GN=Igf2r PE=1 SV=1	NGSSIIDLSPLIHR_N-Term(TMT6plex); N1(HexNAc(2)Hex(6))	Igf2r	0.0239171	0.243199	-0.233572	-0.0913322	-0.182505	-0.326482	-0.61184	0.119858	1.01989	0.666858	1.1905	1.05828	1.09749	0.960226	0.274574	0.0489633	0.00597659	0.0435993	0.119569	0.000697381	0.04848	0.153732				+			+		23608	HCD	737.994
G3V928	Protein Lrp1 OS=Rattus norvegicus GN=Lrp1 PE=1 SV=1	LHNDNTTCYEFKK_N-Term(TMT6plex); N5(HexNAc(4)Hex(6)Fuc(1)); C8(Carbamidomethyl); K12(TMT6plex); K13(TMT6plex)	Lrp1	-0.414291	-0.500593	-0.823973	-0.340628	-0.497616	-0.725794	-0.611134	-0.00327782	0.354166	0.031798	0.819236	0.554474	0.542711	0.684933	NaN	NaN	NaN	NaN	NaN	NaN	NaN	1									12831	HCD	322.595	1
Q99ML5	Prenylcysteine oxidase OS=Rattus norvegicus GN=Pcyox1 PE=1 SV=1	LLNQTLRENLKK_N-Term(TMT6plex); N3(HexNAc(2)Hex(7)); K11(TMT6plex); K12(TMT6plex)	Pcyox1	-0.120528	-0.287296	-0.299219	-0.582575	-0.667694	-0.748682	-0.610333	-0.193428	-0.726111	-0.255005	-0.579173	-0.710542	-0.740331	-0.638194	NaN	NaN	NaN	NaN	NaN	NaN	NaN	1									17132	HCD	417.52
G3V8G5;Q62638	Isoform of Q62638, Golgi apparatus protein 1 OS=Rattus norvegicus GN=Glg1 PE=1 SV=1;Golgi apparatus protein 1 OS=Rattus norvegicus GN=Glg1 PE=1 SV=1	LCHTHGWNETSELMPPGAVFSCLYR_N-Term(TMT6plex); C2(Carbamidomethyl); N8(HexNAc(6)Hex(7)Fuc(1)); C22(Carbamidomethyl)	Glg1	-0.137886	0.17702	-0.172375	0.354151	0.0609232	-0.104321	-0.608468	0.156536	1.03505	0.935363	1.7759	1.50008	1.51652	1.23321	NaN	NaN	NaN	NaN	NaN	NaN	NaN	1									29597	HCD	314.173
F1LMA7;Q4TU93	Isoform of Q4TU93, C-type mannose receptor 2 OS=Rattus norvegicus GN=Mrc2 PE=4 SV=2;C-type mannose receptor 2 OS=Rattus norvegicus GN=Mrc2 PE=1 SV=1	GTDPSLSPSPAAALPAPGTELSYLNR_N-Term(TMT6plex); N25(HexNAc(2)Hex(6))	Mrc2	-0.00679544	-0.411738	-0.206354	-0.296555	-0.298289	-0.324011	-0.606673	0.560561	0.834285	1.25364	1.68229	1.5487	1.87613	1.68156	0.0396189	0.0333603	0.122888	0.0424025	0.0547074	0.00615513	0.0736582	0.0768012							+		26098	HCD	210.42
P17046	Lysosome-associated membrane glycoprotein 2 OS=Rattus norvegicus GN=Lamp2 PE=1 SV=2	CSSVLTFNLSPVVQHYWGIHLQAFVQNGTVSK_N-Term(TMT6plex); C1(Carbamidomethyl); N8(HexNAc(7)Hex(3)Fuc(1)); K32(TMT6plex)	Lamp2	0.138181	0.0585864	-0.280669	-0.0508991	-0.116668	-0.220753	-0.60667	0.103053	0.293484	-0.227159	0.181608	0.0174059	0.163971	-0.197926	NaN	NaN	NaN	NaN	NaN	NaN	NaN	1									33575	HCD	120.571
P04218	OX-2 membrane glycoprotein OS=Rattus norvegicus GN=Cd200 PE=2 SV=1	GTGSGIENSTESHSHSNGTTSVTSILRVK_N-Term(TMT6plex); N8(HexNAc(4)Hex(3)Fuc(3)); N17(HexNAc(8)Hex(3)Fuc(1)); K29(TMT6plex)	Cd200	-0.314252	-0.671163	-0.422183	-0.416844	-0.384654	-0.616684	-0.605237	-0.44082	-0.241541	0.105799	0.24164	0.386512	0.256922	0.308285	NaN	NaN	NaN	NaN	NaN	NaN	NaN	1									10350	EThcD	139.043
G3V6N2;A0A0G2K8M5	Protein Tmed4 OS=Rattus norvegicus GN=Tmed4 PE=1 SV=3;Isoform of G3V6N2, Protein Tmed4 OS=Rattus norvegicus GN=Tmed4 PE=1 SV=1	FTFTSHTPGDHQICLHSNSTR_N-Term(TMT6plex); C14(Carbamidomethyl); N18(HexNAc(5)Hex(3)Fuc(1))	Tmed4	0.218369	0.436654	-0.0525394	-0.124074	-0.378919	-0.317794	-0.604979	0.0845465	0.376564	0.0377462	0.03101	-0.300491	-0.137618	-0.355062	NaN	NaN	NaN	NaN	NaN	NaN	NaN	1									13172	HCD	360.729
D3ZF12	Isoform of Q568Z4, Signal peptidase complex subunit 3 OS=Rattus norvegicus GN=Spcs3 PE=1 SV=1	GNRNVTLTLSWNVVPNAGILPLVTGSGHISVPFPDTYEITK_N-Term(TMT6plex); N4(HexNAc(4)Hex(6)Fuc(1)); K41(TMT6plex)	Spcs3	-0.22912	0.703532	-0.519765	-0.877397	-0.447902	-1.12854	-0.603769	-0.118961	1.19283	0.0547937	-0.189807	0.318683	-0.318161	0.310614	NaN	NaN	NaN	NaN	NaN	NaN	NaN	1									35660	EThcD	309.585	1
Q5I0E7	Transmembrane emp24 domain-containing protein 9 OS=Rattus norvegicus GN=Tmed9 PE=1 SV=1	FTFTSHTPGEHQICLHSNSTK_N-Term(TMT6plex); C14(Carbamidomethyl); N18(HexNAc(3)Hex(5)NeuGc(1)); K21(TMT6plex)	Tmed9	-0.0906727	0.447679	-0.539937	-0.43229	-0.00721444	-0.506496	-0.602986	-0.285699	0.308784	-0.520221	-0.262228	0.107733	-0.244451	-0.317669	NaN	NaN	NaN	NaN	NaN	NaN	NaN	1									14736	EThcD	144.641
Q5I0E7	Transmembrane emp24 domain-containing protein 9 OS=Rattus norvegicus GN=Tmed9 PE=1 SV=1	FTFTSHTPGEHQICLHSNSTK_N-Term(TMT6plex); C14(Carbamidomethyl); N18(HexNAc(3)Hex(6)Fuc(1)); K21(TMT6plex)	Tmed9	-0.0906727	0.447679	-0.539937	-0.43229	-0.00721444	-0.506496	-0.602986	-0.285699	0.308784	-0.520221	-0.262228	0.107733	-0.244451	-0.317669	NaN	NaN	NaN	NaN	NaN	NaN	NaN	1									14734	HCD	671.25
G3V667	Integrin, alpha 6, isoform CRA_a OS=Rattus norvegicus GN=Itga6 PE=1 SV=1	ANHSGAVVLLK_N-Term(TMT6plex); N2(HexNAc(2)Hex(8)); K11(TMT6plex)	Itga6	-0.243383	-0.3941	-0.244252	-0.624002	-0.476257	-0.376672	-0.602391	-0.457821	-0.274991	-0.0327922	-0.196847	0.230409	0.57694	0.569659	NaN	NaN	NaN	NaN	NaN	NaN	NaN	1									13899	HCD	237.699
D3ZQM3;D3ZCG9	Integrin alpha 3 variant B OS=Rattus norvegicus GN=Itga3 PE=2 SV=1;Isoform of D3ZQM3, Integrin alpha 3 variant A OS=Rattus norvegicus GN=Itga3 PE=2 SV=1	TSIPTINMENK_N-Term(TMT6plex); N10(HexNAc(4)Hex(6)Fuc(2)); K11(TMT6plex)	Itga3	-0.216294	-0.50873	-0.296159	-0.749492	-0.367738	-0.746026	-0.601925	-0.979519	-1.30477	-1.74772	-2.64958	-2.39216	-3.16333	-3.24604	NaN	NaN	NaN	NaN	NaN	NaN	NaN	1									20475	HCD	356.59
A0A0G2JSK5	Isoform of P49134, Integrin beta 1 (Fibronectin receptor beta) OS=Rattus norvegicus GN=Itgb1 PE=1 SV=1	LRNPCTSEQNCTSPFSYK_N-Term(TMT6plex); C5(Carbamidomethyl); N10(HexNAc(4)Hex(4)Fuc(2)NeuAc(1)); C11(Carbamidomethyl); K18(TMT6plex)	Itgb1	-0.164341	-0.135738	-0.39262	-0.597629	-0.165141	-0.669096	-0.601908	-0.249368	0.0650047	-0.230639	-0.0996615	0.351213	0.0323921	0.156202	NaN	NaN	NaN	NaN	NaN	NaN	NaN	1									15925	HCD	581.404		1
F1LST1;A0A096P6L8	Isoform of P04937, Fibronectin OS=Rattus norvegicus GN=Fn1 PE=1 SV=3;Isoform of P04937, Fibronectin OS=Rattus norvegicus GN=Fn1 PE=1 SV=2	RHEEGHMLNCTCFGQGRGR_N-Term(TMT6plex); M7(Oxidation); N9(HexNAc(5)Hex(4)); C10(Carbamidomethyl); C12(Carbamidomethyl)	Fn1	-0.354657	-0.733484	-0.213646	-0.347699	-0.374123	-0.224641	-0.601652	-0.451694	-1.01588	-0.56188	-0.495064	-0.651685	-0.277731	-0.609924	NaN	NaN	NaN	NaN	NaN	NaN	NaN	1									7843	EThcD	101.469
P04218	OX-2 membrane glycoprotein OS=Rattus norvegicus GN=Cd200 PE=2 SV=1	GTGSGIENSTESHSHSNGTTSVTSILR_N-Term(TMT6plex); N8(HexNAc(9)Hex(4)Fuc(1)); N17(HexNAc(5)Hex(5)Fuc(2))	Cd200	0.358987	-0.831269	-0.0380651	-0.277978	-0.335646	-0.360698	-0.599222	0.232419	-0.401647	0.489917	0.380506	0.43552	0.512908	0.314299	0.164686	0.0395507	0.0747922	0.0296097	0.00987009	0.00949539	0.0434346	0.00299994	+					+	+		11202	EThcD	463.222
G3V824	Insulin-like growth factor 2 receptor, isoform CRA_b OS=Rattus norvegicus GN=Igf2r PE=1 SV=1	AACAVRPQEVNMVNGTLTNPVTGK_N-Term(TMT6plex); C3(Carbamidomethyl); N14(HexNAc(4)Hex(3)); K24(TMT6plex)	Igf2r	0.01686	-0.452371	-0.442178	-0.627445	-0.459169	-0.325979	-0.597154	0.112801	0.324319	0.458252	0.654384	0.781612	1.09799	0.974912	NaN	NaN	NaN	NaN	NaN	NaN	NaN	1									20494	EThcD	40.1046
F1LMA7;Q4TU93	Isoform of Q4TU93, C-type mannose receptor 2 OS=Rattus norvegicus GN=Mrc2 PE=4 SV=2;C-type mannose receptor 2 OS=Rattus norvegicus GN=Mrc2 PE=1 SV=1	KKPNATAEPIQPDRWANVK_N-Term(TMT6plex); K1(TMT6plex); K2(TMT6plex); N4(HexNAc(4)Hex(6)Fuc(3)); K19(TMT6plex)	Mrc2	-0.0408361	-0.347739	-0.619317	-0.489948	-0.379838	-0.775951	-0.597128	0.52652	0.898284	0.840682	1.4889	1.46715	1.42419	1.69111	NaN	NaN	NaN	NaN	NaN	NaN	NaN	1									16031	HCD	262.969
G3V824	Insulin-like growth factor 2 receptor, isoform CRA_b OS=Rattus norvegicus GN=Igf2r PE=1 SV=1	HGNLYDLKPLALNDTIISAGEYTYYFR_N-Term(TMT6plex); K8(TMT6plex); N13(HexNAc(4)Hex(6)Fuc(3))	Igf2r	-0.0945113	-0.453893	-0.248437	-0.286069	-0.362071	-0.446559	-0.596819	0.00142959	0.322797	0.651993	0.99576	0.878711	0.977414	0.975247	0.0520416	0.0191352	0.0795218	0.0195538	0.13952	0.0547496	0.0965674	0.526804			+						32544	HCD	236.119
Q5EAJ6	Inhibitor of nuclear factor kappa-B kinase-interacting protein OS=Rattus norvegicus GN=Ikbip PE=2 SV=1	FQNITDLWK_N-Term(TMT6plex); N3(HexNAc(2)Hex(7)); K9(TMT6plex)	Ikbip	-0.20233	-0.439879	-0.450152	-0.588519	-0.582856	-0.612253	-0.595633	-0.0665717	-0.596977	0.258282	0.213187	0.37294	0.59687	0.767057	0.0786094	0.0608633	0.0900741	0.129927	0.0579991	0.182344	0.0553959	0.879148									27559	HCD	550.15
Q5PQV5	Trophoblast glycoprotein OS=Rattus norvegicus GN=Tpbg PE=1 SV=1	VLHNSTLAEWQGLAHVR_N-Term(TMT6plex); N4(HexNAc(6)Hex(5)Fuc(2))	Tpbg	-0.312481	-0.295737	-0.422276	-0.566086	-0.189038	-0.617216	-0.594793	0.348667	0.605161	0.33412	0.722642	0.909135	0.92397	1.00405	NaN	NaN	NaN	NaN	NaN	NaN	NaN	1									17398	EThcD	561.525
D3ZQM3;D3ZCG9	Integrin alpha 3 variant B OS=Rattus norvegicus GN=Itga3 PE=2 SV=1;Isoform of D3ZQM3, Integrin alpha 3 variant A OS=Rattus norvegicus GN=Itga3 PE=2 SV=1	SLDAYPVLNQAQAMENHTEVHFQK_N-Term(TMT6plex); N16(HexNAc(2)Hex(8)); K24(TMT6plex)	Itga3	-0.291742	-0.300242	-0.586834	-0.583928	-0.560027	-0.613736	-0.594573	-1.05497	-1.09628	-2.0384	-2.48401	-2.58445	-3.03104	-3.23869	0.0566371	0.05545	0.0776362	0.146341	0.0694767	0.0916049	0.0909806	0.281946			+	+		+	+	+	24055	HCD	1186.26
G3V824	Insulin-like growth factor 2 receptor, isoform CRA_b OS=Rattus norvegicus GN=Igf2r PE=1 SV=1	MNYSGGDTCHK_N-Term(TMT6plex); N2(HexNAc(2)Hex(9)); C9(Carbamidomethyl); K11(TMT6plex)	Igf2r	0.141286	0.282545	0.106273	-0.289059	-0.45125	-0.562699	-0.593732	0.237227	1.05924	1.0067	0.99277	0.789532	0.861274	0.978334	0.0626137	0.248543	0.049092	0.123996	0.0694407	0.0469772	0.183213	0.00352858	+					+	+		6765	HCD	681.349
D3Z9E1	Elastin microfibril interfacer 1 (Predicted), isoform CRA_b OS=Rattus norvegicus GN=Emilin1 PE=1 SV=1	ESNSTSLTQAALLEK_N-Term(TMT6plex); N3(HexNAc(4)Hex(6)Fuc(1)); K15(TMT6plex)	Emilin1	-0.186922	-0.105455	-0.438974	-0.323648	-0.364068	-0.312595	-0.593334	-0.315085	-0.517229	-0.916303	-0.686917	-0.80886	-0.672519	-0.976201	NaN	NaN	NaN	NaN	NaN	NaN	NaN	1									19468	HCD	354.737	1
Q6AY20	Cation-dependent mannose-6-phosphate receptor OS=Rattus norvegicus GN=M6pr PE=1 SV=1	EAGNHSSGAGLVQINKSNEK_N-Term(TMT6plex); N4(HexNAc(2)Hex(5)Fuc(1)); N15(HexNAc(2)Hex(3)Fuc(2)); K16(TMT6plex); K20(TMT6plex)	M6pr	-0.0588562	-0.439692	0.00313438	-0.758918	0.120454	-0.597359	-0.593334	-0.0447423	-0.0400603	0.350729	-0.136387	0.67211	0.170897	0.215278	NaN	NaN	NaN	NaN	NaN	NaN	NaN	1									15227	EThcD	55.1917
P04218	OX-2 membrane glycoprotein OS=Rattus norvegicus GN=Cd200 PE=2 SV=1	GTGSGIENSTESHSHSNGTTSVTSILRVKDPK_N-Term(TMT6plex); N8(HexNAc(5)Hex(6)Fuc(1)); N17(HexNAc(4)Hex(6)NeuGc(1)); K29(TMT6plex); K32(TMT6plex)	Cd200	0.0159613	-0.995379	-0.306032	-0.495934	-0.352235	0.0345153	-0.589321	-0.110607	-0.565757	0.221949	0.16255	0.418931	0.908121	0.3242	NaN	NaN	NaN	NaN	NaN	NaN	NaN	1									11349	EThcD	147.576
G3V824	Insulin-like growth factor 2 receptor, isoform CRA_b OS=Rattus norvegicus GN=Igf2r PE=1 SV=1	AACAVRPQEVNMVNGTLTNPVTGK_N-Term(TMT6plex); C3(Carbamidomethyl); N14(HexNAc(4)Hex(5)Fuc(2)NeuGc(1)); K24(TMT6plex)	Igf2r	-0.0726379	-0.32913	-0.320773	-0.589266	-0.292014	-0.877812	-0.589166	0.0233029	0.447561	0.579657	0.692564	0.948768	0.546161	0.9829	NaN	NaN	NaN	NaN	NaN	NaN	NaN	1									19783	HCD	206.573
G3V824	Insulin-like growth factor 2 receptor, isoform CRA_b OS=Rattus norvegicus GN=Igf2r PE=1 SV=1	YMNYTSLIAFHCR_N-Term(TMT6plex); N3(HexNAc(6)Hex(3)Fuc(1)NeuAc(2)); C12(Carbamidomethyl)	Igf2r	0.4514	-0.122582	0.122856	-0.357292	-0.322601	-0.446073	-0.588404	0.547341	0.654108	1.02329	0.924537	0.918181	0.9779	0.983662	NaN	NaN	NaN	NaN	NaN	NaN	NaN	1									25388	EThcD	442.621		1
A2VD12	Pre-B-cell leukemia transcription factor-interacting protein 1 OS=Rattus norvegicus GN=Pbxip1 PE=1 SV=1	SSNDSEAWHQK_N-Term(TMT6plex); N3(HexNAc(5)Hex(5)Fuc(1)NeuAc(1)NeuGc(1)); K11(TMT6plex)	Pbxip1	-0.769521	-0.29616	-0.256061	-0.553497	-0.405639	-0.0327224	-0.587833	-1.826	-1.56783	-1.52412	-1.98638	-1.9655	-1.69411	-2.24286	NaN	NaN	NaN	NaN	NaN	NaN	NaN	1									8065	HCD	209.596		1
P10536	Ras-related protein Rab-1B OS=Rattus norvegicus GN=Rab1b PE=1 SV=1	LLVGNK_N-Term(TMT6plex); N5(HexNAc(6)Hex(7)NeuAc(2)NeuGc(1)); K6(TMT6plex)	Rab1b	-0.641421	-1.72898	-0.517156	-0.904058	-0.474896	-1.00708	-0.586886	NaN	NaN	NaN	NaN	NaN	NaN	NaN	NaN	NaN	NaN	NaN	NaN	NaN	NaN	1									9913	HCD	24.8898		1
D4A051	Isoform of Q63258, Integrin alpha-7 OS=Rattus norvegicus GN=Itga7 PE=3 SV=2	PQSWLLVGAPQALALPGQQANR_N-Term(TMT6plex); N21(HexNAc(2)Hex(10))	Itga7	-0.180772	-0.243557	-0.106507	-0.454432	-0.142973	-0.348588	-0.586886	-1.05159	-1.72699	-1.22473	-1.86391	-1.63164	-1.86687	-2.144	NaN	NaN	NaN	NaN	NaN	NaN	NaN	1									30666	HCD	503.676
F1LZX9;A0A0G2JVZ6	Isoform of A0A0G2JVZ6, Protein Itgav OS=Rattus norvegicus GN=Itgav PE=1 SV=3;Protein Itgav OS=Rattus norvegicus GN=Itgav PE=1 SV=1	ANTTQPGIIEGGQVLK_N-Term(TMT6plex); N2(HexNAc(2)Hex(8)); K16(TMT6plex)	Itgav	-0.437221	-0.49746	-0.751212	-0.704749	-0.880251	-0.807771	-0.586886	-0.0603079	-0.0205275	-0.203597	-0.160668	-0.420235	-0.296234	-0.0592735	NaN	NaN	NaN	NaN	NaN	NaN	NaN	1									18026	HCD	579.566
A2VD12	Pre-B-cell leukemia transcription factor-interacting protein 1 OS=Rattus norvegicus GN=Pbxip1 PE=1 SV=1	SSNDSEAWHQK_N-Term(TMT6plex); N3(HexNAc(2)Hex(4)); K11(TMT6plex)	Pbxip1	-0.052162	-0.519829	-0.038292	-0.462699	-0.667154	-0.422188	-0.586402	-1.10864	-1.7915	-1.30635	-1.89558	-2.22702	-2.08357	-2.24143	0.082783	0.0937132	0.0318169	0.0606444	0.0314369	0.16296	0.289699	0.463748									6738	HCD	269.49
G3V824	Insulin-like growth factor 2 receptor, isoform CRA_b OS=Rattus norvegicus GN=Igf2r PE=1 SV=1	HQNQTLR_N-Term(TMT6plex); N3(HexNAc(2)Hex(8))	Igf2r	0.218835	-0.729769	-0.426206	-1.58597	-0.485909	-0.663672	-0.585815	0.314776	0.0469216	0.474224	-0.30414	0.754872	0.760301	0.986251	0	0.296636	0.349599	0	0	0.0819949	0.178556	0.960814									4567	HCD	477.176
P04218	OX-2 membrane glycoprotein OS=Rattus norvegicus GN=Cd200 PE=2 SV=1	GTGSGIENSTESHSHSNGTTSVTSILRVK_N-Term(TMT6plex); N8(HexNAc(6)Hex(4)Fuc(1)); N17(HexNAc(9)Hex(6)); K29(TMT6plex)	Cd200	-0.221295	-1.08806	0.0146415	-0.247127	-0.130578	-0.38896	-0.585556	-0.347863	-0.658438	0.542623	0.411357	0.640588	0.484646	0.327965	NaN	NaN	NaN	NaN	NaN	NaN	NaN	1									11556	EThcD	211.876
F1LV44	Protein Tenm3 OS=Rattus norvegicus GN=Tenm3 PE=4 SV=3	ALENGINVTVSQSTTVVNGR_N-Term(TMT6plex); N7(HexNAc(6)Hex(6)Fuc(1)NeuAc(1))	Tenm3	0.0989493	-0.436326	-0.459712	-0.762933	-0.527138	-0.931308	-0.584709	0.706539	0.645603	0.856199	0.895686	1.0222	1.02258	1.45666	NaN	NaN	NaN	NaN	NaN	NaN	NaN	1									19926	EThcD	207.214		1
Q02353	Bifunctional heparan sulfate N-deacetylase/N-sulfotransferase 1 OS=Rattus norvegicus GN=Ndst1 PE=1 SV=1	GVLPGEDWTVFQSNHSTYEPVLLAK_N-Term(TMT6plex); N14(HexNAc(6)Hex(4)NeuAc(1)); K25(TMT6plex)	Ndst1	-0.066313	-0.338257	-0.0649047	-0.362385	-0.379502	-0.333835	-0.5844	0.360386	0.428859	1.06089	0.903343	0.906645	1.09198	0.862744	NaN	NaN	NaN	NaN	NaN	NaN	NaN	1									30449	HCD	232.49		1
G3V824	Insulin-like growth factor 2 receptor, isoform CRA_b OS=Rattus norvegicus GN=Igf2r PE=1 SV=1	DPNSGFVFNLSPLNYSQGHMVLGIGK_N-Term(TMT6plex); N14(HexNAc(4)Hex(5)Fuc(1)); K26(TMT6plex)	Igf2r	-0.185789	-0.624561	-0.283996	-0.389469	-0.244987	-0.46118	-0.5844	-0.0898481	0.15213	0.616434	0.89236	0.995795	0.962793	0.987666	NaN	NaN	NaN	NaN	NaN	NaN	NaN	1									30037	HCD	529.738
G3V824	Insulin-like growth factor 2 receptor, isoform CRA_b OS=Rattus norvegicus GN=Igf2r PE=1 SV=1	DPNSGFVFNLSPLNYSQGHMVLGIGK_N-Term(TMT6plex); N9(HexNAc(2)); N14(HexNAc(2)Hex(5)Fuc(1)); K26(TMT6plex)	Igf2r	-0.185789	-0.624561	-0.283996	-0.389469	-0.244987	-0.46118	-0.5844	-0.0898481	0.15213	0.616434	0.89236	0.995795	0.962793	0.987666	NaN	NaN	NaN	NaN	NaN	NaN	NaN	1									30039	EThcD	235.655
F1MAH6	Protein Cdh11 OS=Rattus norvegicus GN=Cdh11 PE=1 SV=1	FIFSLPPEIIHNPNFTVR_N-Term(TMT6plex); N14(HexNAc(2)Hex(7))	Cdh11	-0.323685	-0.408392	-0.3682	-0.523718	-0.453781	-0.592676	-0.58399	0.26744	0.824761	0.665004	0.848479	0.684396	0.873813	0.849903	0.156786	0.119578	0.106462	0.121101	0.163107	0.144122	0.0607277	0.907148								+	32464	HCD	807.291
Q8R490	Cadherin 13 OS=Rattus norvegicus GN=Cdh13 PE=1 SV=1	INNTHALVSLLQNLNK_N-Term(TMT6plex); N2(HexNAc(5)Hex(8)); K16(TMT6plex)	Cdh13	-0.457751	-0.413482	-0.751003	-0.769434	-1.05819	-0.720453	-0.583826	-0.563364	0.306917	-0.12228	0.17315	-0.226155	0.332286	0.692951	NaN	NaN	NaN	NaN	NaN	NaN	NaN	1									16006	EThcD	26.5514
A0A0G2JSK5;P49134	Isoform of P49134, Integrin beta 1 (Fibronectin receptor beta) OS=Rattus norvegicus GN=Itgb1 PE=1 SV=1;Integrin beta-1 OS=Rattus norvegicus GN=Itgb1 PE=2 SV=1	CHEGNGTFECGACR_N-Term(TMT6plex); C1(Carbamidomethyl); N5(HexNAc(6)Hex(3)Fuc(2)NeuGc(1)); C10(Carbamidomethyl); C13(Carbamidomethyl)	Itgb1	0.0514524	-0.35248	0.153598	-0.390131	-0.718107	-0.659242	-0.583512	-0.0335746	-0.151738	0.31558	0.107837	-0.201752	0.0422467	0.174599	NaN	NaN	NaN	NaN	NaN	NaN	NaN	1									6956	EThcD	490.886
Q6AY20	Cation-dependent mannose-6-phosphate receptor OS=Rattus norvegicus GN=M6pr PE=1 SV=1	VCREAGNHSSGAGLVQINK_N-Term(TMT6plex); C2(Carbamidomethyl); N7(HexNAc(7)Hex(3)); K19(TMT6plex)	M6pr	-0.300247	-0.502096	-0.551736	-0.554999	-0.568397	-0.821149	-0.583219	-0.286133	-0.102464	-0.204141	0.0675323	-0.0167411	-0.0528937	0.225392	NaN	NaN	NaN	NaN	NaN	NaN	NaN	1									12056	EThcD	161.509
P04218	OX-2 membrane glycoprotein OS=Rattus norvegicus GN=Cd200 PE=2 SV=1	GTGSGIENSTESHSHSNGTTSVTSILRVK_N-Term(TMT6plex); N8(HexNAc(9)Hex(3)Fuc(1)); N17(HexNAc(7)Hex(3)Fuc(1)); K29(TMT6plex)	Cd200	0.246775	-1.10122	-0.175238	-0.444688	-0.783909	-0.23725	-0.582941	0.120207	-0.671598	0.352744	0.213796	-0.0127425	0.636356	0.330581	NaN	NaN	NaN	NaN	NaN	NaN	NaN	1									11459	EThcD	168.109
Q6AY20	Cation-dependent mannose-6-phosphate receptor OS=Rattus norvegicus GN=M6pr PE=1 SV=1	EAGNHSSGAGLVQINK_N-Term(TMT6plex); N4(dHexNAc(2)Hex(3)); N15(HexNAc(4)Hex(3)Fuc(2)); K16(TMT6plex)	M6pr	0.0242936	-0.0730885	-0.332562	-0.567566	-0.477167	-0.440553	-0.582554	0.0384075	0.326543	0.0150331	0.0549657	0.0744882	0.327703	0.226057	0.144962	0.0158493	0.0111187	0.234103	0.139956	0.0862192	0.120774	0.604078				+					13480	EThcD	198.673
G3V824	Insulin-like growth factor 2 receptor, isoform CRA_b OS=Rattus norvegicus GN=Igf2r PE=1 SV=1	ITTNITFVCKPGDLESAPVLR_N-Term(TMT6plex); N4(HexNAc(2)Hex(8)); C9(Carbamidomethyl); K10(TMT6plex)	Igf2r	0.0226799	-0.376564	-0.45455	-0.404228	-0.589423	-0.658978	-0.582069	0.118621	0.400127	0.44588	0.877602	0.651358	0.764995	0.989997	NaN	NaN	NaN	NaN	NaN	NaN	NaN	1									25672	EThcD	954.662
F1LLX8	Isoform of P17046, Lysosome-associated membrane glycoprotein 2 OS=Rattus norvegicus GN=Lamp2 PE=1 SV=1	VPFIFNINPAITNFTGSCQPQTAQLR_N-Term(TMT6plex); N13(HexNAc(3)Hex(4)Fuc(1)NeuAc(1)); C18(Carbamidomethyl)	Lamp2	-0.144445	0.186074	0.328052	0.160929	0.332449	0.0728015	-0.581838	-0.179573	0.420972	0.381562	0.393436	0.466523	0.457525	-0.173093	NaN	NaN	NaN	NaN	NaN	NaN	NaN	1									35242	HCD	294.841		1
F1LUU1	Protein Itga11 OS=Rattus norvegicus GN=Itga11 PE=3 SV=3	VILFSIHTNR_N-Term(TMT6plex); N9(HexNAc(2)Hex(7))	Itga11	-0.843738	0.551908	-0.460001	-0.590621	-0.42739	-0.633933	-0.580853	-0.117108	1.77715	0.898539	1.17572	1.16888	1.34425	1.34993	NaN	NaN	NaN	NaN	NaN	NaN	NaN	1									19601	HCD	734.979
P31422;A0A0G2JV93	Metabotropic glutamate receptor 3 OS=Rattus norvegicus GN=Grm3 PE=1 SV=1;Isoform of P31422, Metabotropic glutamate receptor 3 OS=Rattus norvegicus GN=Grm3 PE=4 SV=1	TLCPNTTKLCDAMK_N-Term(TMT6plex); C3(Carbamidomethyl); N5(HexNAc(2)Hex(9)); K8(TMT6plex); C10(Carbamidomethyl); M13(Oxidation); K14(TMT6plex)	Grm3	-0.121103	-0.196479	-0.408098	-0.382379	-0.457642	-0.486089	-0.580008	NaN	NaN	NaN	NaN	NaN	NaN	NaN	0.0285942	0.0642062	0.0850404	0.00677139	0.0519852	0.0436528	0.0941479	0.103552					+				17253	HCD	304.358
P26453	Basigin OS=Rattus norvegicus GN=Bsg PE=1 SV=2	TQLTCFLNSSGIDIVGHR_N-Term(TMT6plex); C5(Carbamidomethyl); N8(HexNAc(4)Hex(5)NeuAc(2))	Bsg	-0.168481	-0.18432	-0.268921	-0.445852	-0.0623587	-0.314666	-0.579327	-0.649468	-1.23856	-0.809811	-1.11706	-0.713775	-0.889545	-1.01649	NaN	NaN	NaN	NaN	NaN	NaN	NaN	1									25752	HCD	290.691		1
G3V824	Insulin-like growth factor 2 receptor, isoform CRA_b OS=Rattus norvegicus GN=Igf2r PE=1 SV=1	AACAVRPQEVNMVNGTLTNPVTGK_N-Term(TMT6plex); C3(Carbamidomethyl); N14(HexNAc(4)Hex(6)Fuc(1)); K24(TMT6plex)	Igf2r	-0.467833	-0.871472	-0.30433	-0.600144	-0.76483	-0.511006	-0.576918	-0.371892	-0.0947811	0.5961	0.681685	0.475951	0.912967	0.995148	NaN	NaN	NaN	NaN	NaN	NaN	NaN	1									18929	EThcD	624.721	1
Q6AY20	Cation-dependent mannose-6-phosphate receptor OS=Rattus norvegicus GN=M6pr PE=1 SV=1	EAGNHSSGAGLVQINK_N-Term(TMT6plex); N4(HexNAc(2)Hex(4)Fuc(1)); N15(HexNAc(2)Hex(5)Fuc(1)); K16(TMT6plex)	M6pr	0.000644907	0.0913535	-0.414718	-0.425725	-0.375159	-0.885285	-0.575856	0.0147588	0.490986	-0.0671231	0.196806	0.176496	-0.117029	0.232756	NaN	NaN	NaN	NaN	NaN	NaN	NaN	1									13761	HCD	126.554
D3ZHG3	Protein Ptk7 OS=Rattus norvegicus GN=Ptk7 PE=1 SV=3	LGPRMHIFQNGSLVIHDVAPEDSGSYTCIAGNSCNIR_N-Term(TMT6plex); N10(HexNAc(2)Hex(3)Fuc(2)); C28(Carbamidomethyl); C34(Carbamidomethyl)	Ptk7	-0.487882	-0.363584	-0.670779	-0.188139	-0.555389	-0.516385	-0.57442	-0.128273	0.783546	0.593152	1.41678	1.06032	1.34906	1.32709	NaN	NaN	NaN	NaN	NaN	NaN	NaN	1									21486	HCD	140.399
P04218	OX-2 membrane glycoprotein OS=Rattus norvegicus GN=Cd200 PE=2 SV=1	GTGSGIENSTESHSHSNGTTSVTSILRVK_N-Term(TMT6plex); N8(HexNAc(2)Fuc(1)); N17(HexNAc(8)Hex(9)); K29(TMT6plex)	Cd200	-0.279156	-0.895037	-0.455312	-2.08867	-0.623589	-0.966476	-0.574371	-0.405724	-0.465415	0.0726701	-1.43018	0.147577	-0.0928699	0.33915	NaN	NaN	NaN	NaN	NaN	NaN	NaN	1									10516	EThcD	113.35
D3ZNG0;O88923;A0A0G2KB62;O88923-1;D3ZBE9;F1M7T0;O88923-6;O88923-5;D3ZU32;O88923-3;O88923-4;O88923-2	Isoform of O88923, Adhesion G protein-coupled receptor L2 OS=Rattus norvegicus GN=Adgrl2 PE=1 SV=3;Adhesion G protein-coupled receptor L2 OS=Rattus norvegicus GN=Adgrl2 PE=1 SV=2;Isoform of O88923, Adhesion G protein-coupled receptor L2 OS=Rattus norvegicus GN=Adgrl2 PE=1 SV=1;Isoform of O88923, Isoform 2 of Adhesion G protein-coupled receptor L2 OS=Rattus norvegicus GN=Adgrl2;Isoform of O88923, …	SLGPFLSTENATVK_N-Term(TMT6plex); N10(HexNAc(2)Hex(6)); K14(TMT6plex)	Adgrl2	-0.180481	-0.385205	-0.358565	-0.598092	-0.615856	-0.632233	-0.572913	0.211517	0.684764	0.872168	0.787812	0.744316	0.866895	1.03537	NaN	NaN	NaN	NaN	NaN	NaN	NaN	1									22964	HCD	612.65
G3V824	Insulin-like growth factor 2 receptor, isoform CRA_b OS=Rattus norvegicus GN=Igf2r PE=1 SV=1	ITTNITFVCKPGDLESAPVLR_N-Term(TMT6plex); N4(HexNAc(4)Hex(4)Fuc(2)); C9(Carbamidomethyl); K10(TMT6plex)	Igf2r	0.161201	-0.0841167	-0.154903	-0.194048	-0.49714	-0.349516	-0.572623	0.257142	0.692574	0.745527	1.08778	0.743642	1.07446	0.999443	NaN	NaN	NaN	NaN	NaN	NaN	NaN	1									26926	HCD	417.771
G3V824	Insulin-like growth factor 2 receptor, isoform CRA_b OS=Rattus norvegicus GN=Igf2r PE=1 SV=1	ITTNITFVCKPGDLESAPVLR_N-Term(TMT6plex); N4(HexNAc(4)Hex(4)NeuAc(1)); C9(Carbamidomethyl); K10(TMT6plex)	Igf2r	0.161201	-0.0841167	-0.154903	-0.194048	-0.49714	-0.349516	-0.572623	0.257142	0.692574	0.745527	1.08778	0.743642	1.07446	0.999443	NaN	NaN	NaN	NaN	NaN	NaN	NaN	1									26928	EThcD	293.318		1
F1LUU1	Protein Itga11 OS=Rattus norvegicus GN=Itga11 PE=3 SV=3	YNATMDERR_N-Term(TMT6plex); N2(HexNAc(2)Hex(8))	Itga11	-0.216383	-0.55201	-0.360877	-0.559786	-0.500515	-0.664043	-0.572103	0.510246	0.673236	0.997663	1.20656	1.09575	1.31414	1.35868	NaN	NaN	NaN	NaN	NaN	NaN	NaN	1									6858	HCD	432.994
P28648;A0A0G2K0T2	CD63 antigen OS=Rattus norvegicus GN=Cd63 PE=1 SV=2;Isoform of P28648, Tetraspanin OS=Rattus norvegicus GN=Cd63 PE=1 SV=1	QMQNYLTDNK_N-Term(TMT6plex); N9(HexNAc(4)Hex(3)Fuc(1)); K10(TMT6plex)	Cd63	-0.0286972	-0.639317	-0.373049	-0.751826	-0.64082	-0.582004	-0.569205	0.0544856	-0.737769	-0.17734	-0.478336	-0.486079	-0.472018	-0.619028	0.0326744	0.0464216	0.170686	0.138698	0.126347	0.161005	0.184886	0.600441									15314	HCD	359.723
G3V824	Insulin-like growth factor 2 receptor, isoform CRA_b OS=Rattus norvegicus GN=Igf2r PE=1 SV=1	AACAVRPQEVNMVNGTLTNPVTGK_N-Term(TMT6plex); C3(Carbamidomethyl); N14(HexNAc(2)Hex(8)); K24(TMT6plex)	Igf2r	0.162192	-0.109293	-0.373059	-0.282438	-0.498829	-0.5839	-0.568392	0.258133	0.667398	0.527371	0.999391	0.741953	0.840073	1.00367	0.0710398	0.00877314	0.0774594	0.0356009	0.0277042	0.0757523	0.0889438	0.030308	+								19451	HCD	808.659
P01830	Thy-1 membrane glycoprotein OS=Rattus norvegicus GN=Thy1 PE=1 SV=1	HENNTNLPIQHEFSLTR_N-Term(TMT6plex); N3(HexNAc(4)Hex(7))	Thy1	-0.366832	-0.309145	-0.664521	-0.386922	-0.368528	-0.345803	-0.567777	0.365261	1.00443	0.87562	1.37799	1.07345	1.3611	1.13716	NaN	NaN	NaN	NaN	NaN	NaN	NaN	1									14392	HCD	961.65	1
G3V824	Insulin-like growth factor 2 receptor, isoform CRA_b OS=Rattus norvegicus GN=Igf2r PE=1 SV=1	NGSSIIDLSPLIHR_N-Term(TMT6plex); N1(HexNAc(4)Hex(5)Fuc(3)NeuAc(1))	Igf2r	0.187514	-0.247007	-0.0444575	-0.230812	-0.647311	-0.416265	-0.564966	0.283455	0.529684	0.855973	1.05102	0.593471	1.00771	1.0071	NaN	NaN	NaN	NaN	NaN	NaN	NaN	1									28457	HCD	227.441		1
Q5M843	2-oxoglutarate and iron-dependent oxygenase domain-containing protein 3 OS=Rattus norvegicus GN=Ogfod3 PE=2 SV=1	FVFMEEGSNK_N-Term(TMT6plex); N9(HexNAc(6)Hex(3)); K10(TMT6plex)	Ogfod3	-0.334203	-0.871405	-0.747649	-0.628336	-0.452931	-0.757447	-0.56492	-0.324097	-0.889131	-0.490029	-0.345024	-0.233189	-0.405222	-0.200183	NaN	NaN	NaN	NaN	NaN	NaN	NaN	1									18063	HCD	430.643
P01830	Thy-1 membrane glycoprotein OS=Rattus norvegicus GN=Thy1 PE=1 SV=1	VLTLANFTTK_N-Term(TMT6plex); N6(HexNAc(4)Hex(6)Fuc(1)NeuAc(1)); K10(TMT6plex)	Thy1	-0.124977	-0.675952	-0.750763	-0.430917	-0.656547	-0.381936	-0.561698	0.607117	0.637619	0.789378	1.334	0.785426	1.32497	1.14324	NaN	NaN	NaN	NaN	NaN	NaN	NaN	1									27899	EThcD	133.807		1
D4A383;A0A0G2K0W3	Isoform of A0A0G2K0W3, Protein tweety homolog OS=Rattus norvegicus GN=Ttyh3 PE=1 SV=1;Protein tweety homolog OS=Rattus norvegicus GN=Ttyh3 PE=1 SV=1	VWDTAAALNRTAEPNLQSLEK_N-Term(TMT6plex); N9(HexNAc(3)Hex(5)); K21(TMT6plex)	Ttyh3	-0.250152	-0.509404	-0.22993	-0.534296	-0.346962	-0.45495	-0.558153	0.4176	0.676431	0.890638	0.888258	0.916496	1.0452	0.939342	NaN	NaN	NaN	NaN	NaN	NaN	NaN	1									17851	EThcD	221.472
G3V6N2;A0A0G2K8M5	Protein Tmed4 OS=Rattus norvegicus GN=Tmed4 PE=1 SV=3;Isoform of G3V6N2, Protein Tmed4 OS=Rattus norvegicus GN=Tmed4 PE=1 SV=1	FTFTSHTPGDHQICLHSNSTR_N-Term(TMT6plex); C14(Carbamidomethyl); N18(HexNAc(4)Hex(3)Fuc(1))	Tmed4	-0.430955	-0.231209	-0.180833	-0.591935	-0.393494	-0.698971	-0.557921	-0.564778	-0.291299	-0.0905476	-0.436851	-0.315066	-0.518794	-0.308004	NaN	NaN	NaN	NaN	NaN	NaN	NaN	1									13782	EThcD	387.74
A0A0G2K7E5;D3ZKP9	Isoform of P54290, Voltage-dependent calcium channel subunit alpha-2/delta-1 OS=Rattus norvegicus GN=Cacna2d1 PE=1 SV=1;Isoform of P54290, Voltage-dependent calcium channel subunit alpha-2/delta-1 OS=Rattus norvegicus GN=Cacna2d1 PE=1 SV=3	DAVNNITAK_N-Term(TMT6plex); N5(HexNAc(2)Hex(8)); K9(TMT6plex)	Cacna2d1	-0.212944	-1.19299	-0.156969	-0.586433	-0.389837	-0.526654	-0.557852	-1.01253	-1.64274	-0.704635	-1.05695	-1.16862	-1.37586	-1.43626	NaN	NaN	NaN	NaN	NaN	NaN	NaN	1									12105	HCD	127.185
P04218	OX-2 membrane glycoprotein OS=Rattus norvegicus GN=Cd200 PE=2 SV=1	GTGSGIENSTESHSHSNGTTSVTSILRVK_N-Term(TMT6plex); N8(HexNAc(4)Hex(6)); N17(HexNAc(5)Hex(9)Fuc(1)); K29(TMT6plex)	Cd200	-0.509415	-0.574763	-0.673276	-0.846052	-0.69813	-0.700856	-0.557592	-0.635982	-0.145141	-0.145294	-0.187568	0.0730365	0.17275	0.35593	NaN	NaN	NaN	NaN	NaN	NaN	NaN	1									10242	EThcD	164.895
A0A0G2JSK5	Isoform of P49134, Integrin beta 1 (Fibronectin receptor beta) OS=Rattus norvegicus GN=Itgb1 PE=1 SV=1	DTCAQECSHFNLTK_N-Term(TMT6plex); C3(Carbamidomethyl); C7(Carbamidomethyl); N11(HexNAc(2)Hex(7)); K14(TMT6plex)	Itgb1	-0.590732	-0.487821	-0.403598	-0.729193	-0.326629	-0.657801	-0.557456	-0.675759	-0.287079	-0.241617	-0.231226	0.189726	0.0436875	0.200654	NaN	NaN	NaN	NaN	NaN	NaN	NaN	1									13320	HCD	724.661
A0A0G2JUW8;P97629;A0A0G2JYN3	Isoform of P97629, Protein LOC100912445 OS=Rattus norvegicus GN=Lnpep PE=1 SV=1;Leucyl-cystinyl aminopeptidase OS=Rattus norvegicus GN=Lnpep PE=1 SV=1;Isoform of P97629, Protein LOC100912445 OS=Rattus norvegicus GN=LOC100912445 PE=1 SV=1	FFPSMQPEIQDSDTSHLWHIPISYVTDGRNYSEYR_N-Term(TMT6plex); N30(HexNAc(4)Hex(6)Fuc(1))	LOC100912445	-0.158615	-0.337772	-0.461988	-0.385841	-0.184054	-0.36965	-0.557342	NaN	NaN	NaN	NaN	NaN	NaN	NaN	NaN	NaN	NaN	NaN	NaN	NaN	NaN	1									30075	HCD	73.8154	1
B4F795	Choline transporter-like protein 2 OS=Rattus norvegicus GN=Slc44a2 PE=2 SV=1	GVLMVGNETTYEDGHGTRK_N-Term(TMT6plex); N7(HexNAc(8)Hex(3)Fuc(1)); K19(TMT6plex)	Slc44a2	-0.0212731	-0.202794	-0.395557	-0.896678	-0.539836	-0.354498	-0.557165	-0.119707	0.0315102	-0.16605	-0.485769	-0.176629	0.0553476	-0.206979	NaN	NaN	NaN	NaN	NaN	NaN	NaN	1									13046	EThcD	284.105
G3V824	Insulin-like growth factor 2 receptor, isoform CRA_b OS=Rattus norvegicus GN=Igf2r PE=1 SV=1	NGSSIIDLSPLIHR_N-Term(TMT6plex); N1(HexNAc(4)Hex(5)Fuc(1)NeuGc(1))	Igf2r	-0.12575	-0.639371	-0.459971	-0.787044	-0.545383	-0.706288	-0.556407	-0.0298089	0.13732	0.440459	0.494786	0.695399	0.717685	1.01566	NaN	NaN	NaN	NaN	NaN	NaN	NaN	1									25422	HCD	155.533
F1LST1;A0A096P6L8	Isoform of P04937, Fibronectin OS=Rattus norvegicus GN=Fn1 PE=1 SV=3;Isoform of P04937, Fibronectin OS=Rattus norvegicus GN=Fn1 PE=1 SV=2	LDAPTNLQFVNETDR_N-Term(TMT6plex); N11(HexNAc(4)Hex(5)NeuAc(2))	Fn1	-0.322705	-0.711841	-0.680921	-0.700969	-0.70425	-0.645019	-0.556055	-0.419742	-0.994239	-1.02915	-0.848334	-0.981811	-0.698109	-0.564326	NaN	NaN	NaN	NaN	NaN	NaN	NaN	1									20627	HCD	478.122		1
G3V928	Protein Lrp1 OS=Rattus norvegicus GN=Lrp1 PE=1 SV=1	FGTCSQLCNNTK_N-Term(TMT6plex); C4(Carbamidomethyl); C8(Carbamidomethyl); N9(HexNAc(2)Hex(5)); K12(TMT6plex)	Lrp1	-0.242832	-0.331272	-0.324617	-0.408331	-0.510236	-0.605165	-0.554872	0.168181	0.523487	0.531154	0.751533	0.541854	0.66334	0.741195	0.0687463	0.0571808	0.0799111	0.150928	0.168549	0.208154	0.156647	0.940108									13816	HCD	497.427
P01830	Thy-1 membrane glycoprotein OS=Rattus norvegicus GN=Thy1 PE=1 SV=1	HENNTNLPIQHEFSLTR_N-Term(TMT6plex); N3(HexNAc(4)Hex(5)Fuc(1))	Thy1	-0.225557	-0.92435	-0.498177	-0.80737	-0.58661	-0.650797	-0.554117	0.506536	0.389221	1.04196	0.957545	0.855363	1.05611	1.15082	0.11203	0.0973661	0.0995152	0.253312	0.11197	0.213198	0.0758658	0.729139									13973	HCD	955.666
F1LV44	Protein Tenm3 OS=Rattus norvegicus GN=Tenm3 PE=4 SV=3	ISFLIGSDSTHVLPGESPFNK_N-Term(TMT6plex); N20(HexNAc(6)Hex(5)Fuc(1)NeuGc(3)); K21(TMT6plex)	Tenm3	-0.124385	-0.299021	-0.50307	-0.480984	-0.524584	-0.573367	-0.554008	0.483205	0.782908	0.812841	1.17763	1.02475	1.38052	1.48736	NaN	NaN	NaN	NaN	NaN	NaN	NaN	1									27542	HCD	194.928
G3V824	Insulin-like growth factor 2 receptor, isoform CRA_b OS=Rattus norvegicus GN=Igf2r PE=1 SV=1	MNYSGGDTCHK_N-Term(TMT6plex); N2(HexNAc(2)Hex(7)); C9(Carbamidomethyl); K11(TMT6plex)	Igf2r	-0.178855	-0.945559	-0.511465	-0.381637	-0.975907	-0.803546	-0.553549	-0.0829141	-0.168868	0.388965	0.900193	0.264875	0.620427	1.01852	NaN	NaN	NaN	NaN	NaN	NaN	NaN	1									6841	HCD	500.165
F1LST1;A0A096P6L8	Isoform of P04937, Fibronectin OS=Rattus norvegicus GN=Fn1 PE=1 SV=3;Isoform of P04937, Fibronectin OS=Rattus norvegicus GN=Fn1 PE=1 SV=2	LDAPTNLQFVNETDR_N-Term(TMT6plex); N11(HexNAc(4)Hex(6)Fuc(3))	Fn1	-0.109993	0.0700122	0.0903261	-0.30303	-0.174485	-0.177971	-0.55154	-0.20703	-0.212386	-0.257907	-0.450395	-0.452046	-0.23106	-0.559811	NaN	NaN	NaN	NaN	NaN	NaN	NaN	1									22471	HCD	393.179
Q63258-2	Isoform of Q63258, Isoform Alpha-7X1A of Integrin alpha-7 OS=Rattus norvegicus GN=Itga7	QLQPRPQSWLLVGAPQALALPGQQANR_N-Term(TMT6plex); N26(HexNAc(4)Hex(7)Fuc(1))	Itga7	0.283168	-0.406496	-0.0660347	-0.0414367	-0.491545	-0.582219	-0.55092	-0.587647	-1.88992	-1.18426	-1.45092	-1.98022	-2.1005	-2.10804	NaN	NaN	NaN	NaN	NaN	NaN	NaN	1									29606	EThcD	390.2	1
B4F7C9;A0A0G2JWH5	Isoform of Q91ZN7, Protein Stt3a OS=Rattus norvegicus GN=Stt3a PE=1 SV=1;Isoform of Q91ZN7, Protein Stt3a OS=Rattus norvegicus GN=Stt3a PE=1 SV=1	VMSWWDYGYQITAMANR_N-Term(TMT6plex); M14(Oxidation); N16(HexNAc(2)Hex(8))	Stt3a	-0.191321	-0.142129	-0.416587	-0.62204	-0.563982	-0.609494	-0.5509	-0.0142377	0.406145	0.161014	0.214853	0.288677	0.386289	0.546785	0.0891292	0.035071	0.128709	0.115696	0.21584	0.227398	0.30488	0.906326									33082	HCD	477.372
F1LST1;A0A096P6L8	Isoform of P04937, Fibronectin OS=Rattus norvegicus GN=Fn1 PE=1 SV=3;Isoform of P04937, Fibronectin OS=Rattus norvegicus GN=Fn1 PE=1 SV=2	RHEEGHMLNCTCFGQGR_N-Term(TMT6plex); M7(Oxidation); N9(HexNAc(2)Hex(10)); C10(Carbamidomethyl); C12(Carbamidomethyl)	Fn1	-0.477861	-0.39544	-0.581019	-0.527322	-0.351334	-0.388002	-0.549186	-0.574898	-0.677838	-0.929253	-0.674687	-0.628895	-0.441091	-0.557457	0.124178	0.0671766	0.0116069	0.0566103	0.0538972	0.135	0.00403851	0.661904				+				+	7825	EThcD	211.548
G3V667	Integrin, alpha 6, isoform CRA_a OS=Rattus norvegicus GN=Itga6 PE=1 SV=1	LWNSTFLEEYSK_N-Term(TMT6plex); N3(HexNAc(4)Hex(7)Fuc(1)); K12(TMT6plex)	Itga6	0.346627	-0.174693	0.118026	-0.012343	-0.390112	-0.243889	-0.54777	0.132189	-0.0555842	0.329486	0.414812	0.316554	0.709724	0.62428	NaN	NaN	NaN	NaN	NaN	NaN	NaN	1									26112	HCD	224.404	1
Q99068	Alpha-2-macroglobulin receptor-associated protein OS=Rattus norvegicus GN=Lrpap1 PE=1 SV=2	VIDLWDLAQSANFTEK_N-Term(TMT6plex); N12(HexNAc(4)Hex(3)Fuc(1)); K16(TMT6plex)	Lrpap1	0.0324926	-0.180547	0.287957	-0.260201	-0.206407	-0.254172	-0.546244	-0.201345	0.0693119	0.33699	0.141678	0.231068	0.333604	0.115689	NaN	NaN	NaN	NaN	NaN	NaN	NaN	1									34701	EThcD	926.803
F1LUV9	Isoform of P13596, Neural cell adhesion molecule 1 OS=Rattus norvegicus GN=Ncam1 PE=1 SV=3	DGQLLPSSNYSNIK_N-Term(TMT6plex); N9(HexNAc(7)Hex(8)NeuAc(1)); K14(TMT6plex)	Ncam1	0.214048	-0.474077	-0.208533	-0.664542	-0.302209	-0.99204	-0.546106	0.399097	0.45341	0.79157	0.674198	0.973808	0.490174	1.01444	NaN	NaN	NaN	NaN	NaN	NaN	NaN	1									25345	HCD	401.324		1
A0A0G2KA82;Q66H18	Protein Sypl1 OS=Rattus norvegicus GN=Sypl1 PE=1 SV=1;Isoform of A0A0G2KA82, Protein Sypl1 OS=Rattus norvegicus GN=Sypl1 PE=1 SV=1	TEIQVNCLSAPGENK_N-Term(TMT6plex); C7(Carbamidomethyl); N14(HexNAc(5)Hex(6)Fuc(3)NeuAc(1)); K15(TMT6plex)	Sypl1	-0.224253	-0.28704	-0.00721908	0.0460469	-0.0668862	-0.137278	-0.545567	-0.350722	-1.98352	-0.450256	-0.686366	-0.94208	-0.889461	-1.36745	NaN	NaN	NaN	NaN	NaN	NaN	NaN	1									19066	HCD	117.116		1
F1LMA7;Q4TU93	Isoform of Q4TU93, C-type mannose receptor 2 OS=Rattus norvegicus GN=Mrc2 PE=4 SV=2;C-type mannose receptor 2 OS=Rattus norvegicus GN=Mrc2 PE=1 SV=1	RSNSSGETRPHDLPPSTLGGCPSGWNQFLNK_N-Term(TMT6plex); N3(HexNAc(8)Hex(5)Fuc(1)); C21(Carbamidomethyl); K31(TMT6plex)	Mrc2	-0.0901059	-0.592652	-0.195148	-0.351112	-0.417399	-0.279995	-0.543234	0.47725	0.65337	1.26485	1.62774	1.42959	1.92014	1.745	0.0437566	0.00442501	0.00113952	0.0564181	0.0641377	0.0564815	0.0653754	0.0327552	+		+	+					21256	EThcD	108.603
F1LMA7;Q4TU93	Isoform of Q4TU93, C-type mannose receptor 2 OS=Rattus norvegicus GN=Mrc2 PE=4 SV=2;C-type mannose receptor 2 OS=Rattus norvegicus GN=Mrc2 PE=1 SV=1	KKPNATAEPIQPDR_N-Term(TMT6plex); K1(TMT6plex); K2(TMT6plex); N4(HexNAc(4)Hex(6)Fuc(1))	Mrc2	-0.423215	-0.886413	-1.41711	-1.01539	-0.524986	-0.803288	-0.543148	0.144142	0.35961	0.0428843	0.963455	1.322	1.39685	1.74509	NaN	NaN	NaN	NaN	NaN	NaN	NaN	1									9391	HCD	190.239	1
F1MAN8	Laminin, alpha 5, isoform CRA_a OS=Rattus norvegicus GN=Lama5 PE=1 SV=2	QELSQDNATLK_N-Term(TMT6plex); N7(HexNAc(9)Hex(4)Fuc(1)); K11(TMT6plex)	Lama5	-0.84836	-0.623455	-0.795639	-0.755885	-0.851519	-0.771352	-0.540251	-1.21616	-0.864218	-1.11105	-1.02536	-1.22981	-1.19441	-1.03317	NaN	NaN	NaN	NaN	NaN	NaN	NaN	1									12057	HCD	298.372
G3V8G5;Q62638	Isoform of Q62638, Golgi apparatus protein 1 OS=Rattus norvegicus GN=Glg1 PE=1 SV=1;Golgi apparatus protein 1 OS=Rattus norvegicus GN=Glg1 PE=1 SV=1	KVDVVICLSTTVRNDTLQEAK_N-Term(TMT6plex); K1(TMT6plex); C7(Carbamidomethyl); N14(HexNAc(4)Hex(6)Fuc(3)); K21(TMT6plex)	Glg1	-0.0178566	-0.57006	-0.480174	-0.48181	-0.559381	-0.280746	-0.539045	0.276565	0.287971	0.627564	0.939937	0.879775	1.3401	1.30263	NaN	NaN	NaN	NaN	NaN	NaN	NaN	1									25777	HCD	397.734
D4A5F1	Protein Pkd2 OS=Rattus norvegicus GN=Pkd2 PE=1 SV=1	NGTAWIYTSEK_N-Term(TMT6plex); N1(HexNAc(6)Hex(5)Fuc(1)NeuAc(2)NeuGc(1)); K11(TMT6plex)	Pkd2	-0.520943	-0.324853	-0.520335	-0.507603	-0.495337	-0.798839	-0.538317	-0.138497	0.365818	0.0971249	0.389555	0.275393	0.081375	0.357503	NaN	NaN	NaN	NaN	NaN	NaN	NaN	1									17704	HCD	316.531		1
D3ZQ57	Plexin B2 OS=Rattus norvegicus GN=Plxnb2 PE=1 SV=1	AMSNISVR_N-Term(TMT6plex); N4(HexNAc(6)Hex(5)Fuc(1)NeuGc(3))	Plxnb2	-0.375865	-0.548155	-0.216034	-0.639571	-0.426198	-0.454935	-0.538034	-0.0911646	0.00565424	0.282573	0.0331475	0.0984081	0.134574	-0.0418976	NaN	NaN	NaN	NaN	NaN	NaN	NaN	1									10249	EThcD	287.507
P01830	Thy-1 membrane glycoprotein OS=Rattus norvegicus GN=Thy1 PE=1 SV=1	VLTLANFTTK_N-Term(TMT6plex); N6(HexNAc(4)Hex(6)NeuGc(1)); K10(TMT6plex)	Thy1	-0.568358	-0.740247	-0.633982	-0.714484	-0.584687	-0.666289	-0.537532	0.163735	0.573324	0.906159	1.05043	0.857285	1.04062	1.16741	NaN	NaN	NaN	NaN	NaN	NaN	NaN	1									20719	HCD	394.5
F7EYW4;A0A0G2JUT1	Protein Cadm1 OS=Rattus norvegicus GN=Cadm1 PE=1 SV=1;Isoform of F7EYW4, Protein Cadm1 OS=Rattus norvegicus GN=Cadm1 PE=1 SV=1	DVTVIEGEVATISCQVNK_N-Term(TMT6plex); C14(Carbamidomethyl); N17(HexNAc(4)Hex(5)Fuc(1)NeuAc(2)); K18(TMT6plex)	Cadm1	0.311347	0.187741	-0.498755	-0.225222	0.154548	-0.28486	-0.537532	0.629216	1.04143	0.632163	1.12684	1.6068	1.36706	1.39411	NaN	NaN	NaN	NaN	NaN	NaN	NaN	1									31112	HCD	130.648		1
G3V928	Protein Lrp1 OS=Rattus norvegicus GN=Lrp1 PE=1 SV=1	FGTCSQLCNNTK_N-Term(TMT6plex); C4(Carbamidomethyl); C8(Carbamidomethyl); N9(HexNAc(3)Hex(6)NeuAc(1)); K12(TMT6plex)	Lrp1	0.0205532	-0.277429	-1.05241	-0.616582	-0.536417	-0.3941	-0.536834	0.431566	0.57733	-0.196643	0.543283	0.515674	0.874405	0.759233	NaN	NaN	NaN	NaN	NaN	NaN	NaN	1									15423	EThcD	281.117		1
G3V824	Insulin-like growth factor 2 receptor, isoform CRA_b OS=Rattus norvegicus GN=Igf2r PE=1 SV=1	YMNYTSLIAFHCR_N-Term(TMT6plex); N3(HexNAc(2)Hex(9)); C12(Carbamidomethyl)	Igf2r	-0.189899	-0.103584	-0.410116	-0.508091	-0.458355	-0.511511	-0.53641	-0.0939577	0.673107	0.490315	0.773739	0.782427	0.912462	1.03566	0.0745008	0.0222264	0.0591289	0.0299594	0.0672165	0.02788	0.0725238	0.000892793	+			+	+	+	+	+	22986	HCD	776.247
Q6AY20	Cation-dependent mannose-6-phosphate receptor OS=Rattus norvegicus GN=M6pr PE=1 SV=1	EAGNHSSGAGLVQINK_N-Term(TMT6plex); N4(HexNAc(3)Hex(4)Fuc(1)); N15(dHexNAc(2)Hex(3)); K16(TMT6plex)	M6pr	0.0360624	-0.710464	-0.374226	-0.622503	-0.3373	-0.237919	-0.536337	0.0501764	-0.310832	-0.0266311	2.81386e-05	0.214355	0.530336	0.272274	NaN	NaN	NaN	NaN	NaN	NaN	NaN	1									13053	EThcD	129.224
G3V824	Insulin-like growth factor 2 receptor, isoform CRA_b OS=Rattus norvegicus GN=Igf2r PE=1 SV=1	SLLEFNTTTGCQPSEHR_N-Term(TMT6plex); N6(HexNAc(6)Hex(6)); C11(Carbamidomethyl)	Igf2r	-0.32623	-0.189401	-0.651031	-0.54775	-0.316243	-0.41503	-0.53577	-0.230289	0.587289	0.249399	0.73408	0.924538	1.00894	1.0363	NaN	NaN	NaN	NaN	NaN	NaN	NaN	1									16310	HCD	290.709
G3V824	Insulin-like growth factor 2 receptor, isoform CRA_b OS=Rattus norvegicus GN=Igf2r PE=1 SV=1	DPNSGFVFNLSPLNYSQGHMVLGIGK_N-Term(TMT6plex); N14(HexNAc(2)Hex(6)); M20(Oxidation); K26(TMT6plex)	Igf2r	-0.190828	-0.10235	-0.709709	-0.630162	-0.395611	-0.798065	-0.532994	-0.0948874	0.674341	0.190721	0.651667	0.845171	0.625908	1.03907	NaN	NaN	NaN	NaN	NaN	NaN	NaN	1									32278	HCD	477.164
Q8CGU6	Nicastrin OS=Rattus norvegicus GN=Ncstn PE=1 SV=1	SYLDDGPLQHYIAVSSPTNTTYVVQYALANLTGK_N-Term(TMT6plex); N19(HexNAc(6)Hex(3)); N30(HexNAc(6)Hex(6)Fuc(2)); K34(TMT6plex)	Ncstn	-0.138136	-0.77448	-0.0573332	-0.378805	-0.0623638	-0.702633	-0.532846	-0.167951	-0.582923	0.000458665	-0.262226	0.0320006	-0.564066	-0.3443	NaN	NaN	NaN	NaN	NaN	NaN	NaN	1									31332	EThcD	76.0072
A0A0G2JSK5;P49134	Isoform of P49134, Integrin beta 1 (Fibronectin receptor beta) OS=Rattus norvegicus GN=Itgb1 PE=1 SV=1;Integrin beta-1 OS=Rattus norvegicus GN=Itgb1 PE=2 SV=1	CHEGNGTFECGACR_N-Term(TMT6plex); C1(Carbamidomethyl); N5(HexNAc(4)Hex(5)NeuAc(1)); C10(Carbamidomethyl); C13(Carbamidomethyl)	Itgb1	0.0877423	-0.90174	-0.383531	-0.682251	0.374741	-0.785531	-0.531933	0.00271533	-0.700997	-0.22155	-0.184283	0.891095	-0.0840423	0.226178	NaN	NaN	NaN	NaN	NaN	NaN	NaN	1									5306	EThcD	251.492		1
Q63258-2	Isoform of Q63258, Isoform Alpha-7X1A of Integrin alpha-7 OS=Rattus norvegicus GN=Itga7	QLQPRPQSWLLVGAPQALALPGQQANR_N-Term(TMT6plex); N26(HexNAc(4)Hex(5)Fuc(1)NeuAc(1)NeuGc(1))	Itga7	0.150988	0.238594	-0.030962	-0.197191	-0.0628654	-0.179698	-0.531652	-0.719827	-1.24483	-1.14919	-1.60667	-1.55154	-1.69798	-2.08877	NaN	NaN	NaN	NaN	NaN	NaN	NaN	1									32233	EThcD	469.545		1
D3ZGQ1;Q5PQX1-3	Isoform of Q5PQX1, Torsin A interacting protein 1, isoform CRA_b OS=Rattus norvegicus GN=Tor1aip1 PE=1 SV=2;Isoform of Q5PQX1, Isoform 3 of Torsin-1A-interacting protein 1 OS=Rattus norvegicus GN=Tor1aip1	HLNSSLPRPQPAILLLTAAQDAAEVLK_N-Term(TMT6plex); N3(HexNAc(6)Hex(4)Fuc(2)); K27(TMT6plex)	Tor1aip1	-0.116899	-0.834279	-0.224768	-0.503462	-0.336965	-0.410456	-0.53163	-0.0364005	-0.699944	-0.0937376	-0.329185	-0.249284	-0.211412	-0.338201	NaN	NaN	NaN	NaN	NaN	NaN	NaN	1									32703	EThcD	169.408
Q6AY20	Cation-dependent mannose-6-phosphate receptor OS=Rattus norvegicus GN=M6pr PE=1 SV=1	EAGNHSSGAGLVQINK_N-Term(TMT6plex); N4(HexNAc(6)Hex(4)Fuc(2)); N15(HexNAc(4)Hex(7)Fuc(1)); K16(TMT6plex)	M6pr	-0.397754	-0.953316	-0.510489	-0.703009	-0.753331	-1.20409	-0.529608	-0.38364	-0.553684	-0.162894	-0.0804781	-0.201675	-0.435837	0.279003	NaN	NaN	NaN	NaN	NaN	NaN	NaN	1									12471	EThcD	140.638
P17046	Lysosome-associated membrane glycoprotein 2 OS=Rattus norvegicus GN=Lamp2 PE=1 SV=2	CSSVLTFNLSPVVQHYWGIHLQAFVQNGTVSK_N-Term(TMT6plex); C1(Carbamidomethyl); N27(HexNAc(6)Hex(3)Fuc(2)NeuAc(1)); K32(TMT6plex)	Lamp2	0.102869	-0.187442	-0.222448	-0.298385	-0.163967	-0.332394	-0.528898	0.0677415	0.0474561	-0.168937	-0.0658781	-0.0298935	0.0523296	-0.120154	NaN	NaN	NaN	NaN	NaN	NaN	NaN	1									33460	EThcD	482.301		1
P17046	Lysosome-associated membrane glycoprotein 2 OS=Rattus norvegicus GN=Lamp2 PE=1 SV=2	CSSVLTFNLSPVVQHYWGIHLQAFVQNGTVSK_N-Term(TMT6plex); C1(Carbamidomethyl); N8(HexNAc(6)Hex(3)Fuc(2)NeuAc(1)); K32(TMT6plex)	Lamp2	0.102869	-0.187442	-0.222448	-0.298385	-0.163967	-0.332394	-0.528898	0.0677415	0.0474561	-0.168937	-0.0658781	-0.0298935	0.0523296	-0.120154	NaN	NaN	NaN	NaN	NaN	NaN	NaN	1									33458	HCD	554.034		1
F1LUV9	Isoform of P13596, Neural cell adhesion molecule 1 OS=Rattus norvegicus GN=Ncam1 PE=1 SV=3	DGQLLPSSNYSNIK_N-Term(TMT6plex); N9(HexNAc(5)Hex(6)Fuc(1)NeuAc(2)); K14(TMT6plex)	Ncam1	-0.142535	-0.0758296	-0.119407	-0.412058	-0.208273	-0.111014	-0.528783	0.0425138	0.851657	0.880696	0.926682	1.06774	1.3712	1.03176	NaN	NaN	NaN	NaN	NaN	NaN	NaN	1									22693	EThcD	158.858		1
F1LUV9	Isoform of P13596, Neural cell adhesion molecule 1 OS=Rattus norvegicus GN=Ncam1 PE=1 SV=3	DGQLLPSSNYSNIK_N-Term(TMT6plex); N9(HexNAc(5)Hex(6)Fuc(3)NeuAc(1)); K14(TMT6plex)	Ncam1	-0.142535	-0.0758296	-0.119407	-0.412058	-0.208273	-0.111014	-0.528783	0.0425138	0.851657	0.880696	0.926682	1.06774	1.3712	1.03176	NaN	NaN	NaN	NaN	NaN	NaN	NaN	1									22691	HCD	312.569		1
D3ZQM3;D3ZCG9	Integrin alpha 3 variant B OS=Rattus norvegicus GN=Itga3 PE=2 SV=1;Isoform of D3ZQM3, Integrin alpha 3 variant A OS=Rattus norvegicus GN=Itga3 PE=2 SV=1	TSIPTINMENK_N-Term(TMT6plex); N10(HexNAc(2)Hex(9)); K11(TMT6plex)	Itga3	-0.174107	-0.26295	-0.160699	-0.310336	-0.466568	-0.152545	-0.527084	-0.937332	-1.05899	-1.61226	-2.21042	-2.49099	-2.56985	-3.1712	NaN	NaN	NaN	NaN	NaN	NaN	NaN	1									18968	HCD	266.911
P27615	Lysosome membrane protein 2 OS=Rattus norvegicus GN=Scarb2 PE=1 SV=2	AYIFERNQSVGDPTVDLIR_N-Term(TMT6plex); N7(HexNAc(2)Hex(5))	Scarb2	-0.0901212	-0.254404	-0.124134	-0.0913095	-0.10286	-0.172958	-0.526566	0.00264061	-0.766151	-0.164575	-0.0995776	-0.299395	-0.211477	-0.698586	NaN	NaN	NaN	NaN	NaN	NaN	NaN	1									22492	HCD	118.384
P17046	Lysosome-associated membrane glycoprotein 2 OS=Rattus norvegicus GN=Lamp2 PE=1 SV=2	VPFIFNINPATTNFTGSCQPQTAQLR_N-Term(TMT6plex); N13(HexNAc(2)Hex(9)); C18(Carbamidomethyl)	Lamp2	-0.0819934	0.0355971	-0.139241	-0.0198951	-0.0635473	-0.240521	-0.526566	-0.117121	0.270495	-0.0857308	0.212612	0.0705263	0.144202	-0.117822	NaN	NaN	NaN	NaN	NaN	NaN	NaN	1									32116	HCD	196.33
Q7TP48;D3ZGQ3;A0A0G2K6G2;Q7TP48-2	Adipocyte plasma membrane-associated protein OS=Rattus norvegicus GN=Apmap PE=2 SV=2;Isoform of Q7TP48, Adipocyte plasma membrane-associated protein OS=Rattus norvegicus GN=Apmap PE=1 SV=3;Isoform of Q7TP48, Adipocyte plasma membrane-associated protein OS=Rattus norvegicus GN=Apmap PE=1 SV=1;Isoform of Q7TP48, Isoform 2 of Adipocyte plasma membrane-associated protein OS=Rattus norvegicus GN=Apmap	VGPNGTLFVVDAYK_N-Term(TMT6plex); N4(HexNAc(2)Hex(8)); K14(TMT6plex)	Apmap	0.118965	-0.125127	-0.233827	-0.326289	-0.203628	-0.153068	-0.526405	0.0678962	0.0411455	-0.170602	-0.292588	-0.230521	-0.149426	-0.49266	NaN	NaN	NaN	NaN	NaN	NaN	NaN	1									25288	HCD	793.064
P04218	OX-2 membrane glycoprotein OS=Rattus norvegicus GN=Cd200 PE=2 SV=1	GTGSGIENSTESHSHSNGTTSVTSILRVKDPK_N-Term(TMT6plex); N8(HexNAc(4)Hex(5)NeuGc(2)); N17(HexNAc(3)Hex(6)); K29(TMT6plex); K32(TMT6plex)	Cd200	0.136948	-0.823702	-0.233364	-0.612885	-0.38519	-0.90249	-0.525485	0.0103805	-0.39408	0.294618	0.0455989	0.385976	-0.0288834	0.388036	NaN	NaN	NaN	NaN	NaN	NaN	NaN	1									10130	EThcD	173.38
G3V928	Protein Lrp1 OS=Rattus norvegicus GN=Lrp1 PE=1 SV=1	WTGHNVTVVQR_N-Term(TMT6plex); N5(HexNAc(5)Hex(4)NeuAc(1)NeuGc(1))	Lrp1	-0.0755956	-0.302451	-0.128281	-0.325521	-0.185867	-0.190965	-0.522923	0.335417	0.552308	0.727489	0.834343	0.866224	1.07754	0.773144	NaN	NaN	NaN	NaN	NaN	NaN	NaN	1									12147	HCD	159.07		1
P17046	Lysosome-associated membrane glycoprotein 2 OS=Rattus norvegicus GN=Lamp2 PE=1 SV=2	VPFIFNINPATTNFTGSCQPQTAQLR_N-Term(TMT6plex); N13(HexNAc(4)Hex(6)NeuGc(1)); C18(Carbamidomethyl)	Lamp2	-0.0709078	-0.156181	-0.553724	-0.475035	-0.524965	-0.592558	-0.521993	-0.106036	0.0787165	-0.500214	-0.242528	-0.390891	-0.207834	-0.113249	NaN	NaN	NaN	NaN	NaN	NaN	NaN	1									35015	HCD	636.75
Q68FV6	Glycosylated lysosomal membrane protein OS=Rattus norvegicus GN=Glmp PE=2 SV=1	LLEFDSTNVSEGTQPPGKPYPPYSLAK_N-Term(TMT6plex); N8(HexNAc(4)Hex(6)Fuc(1)); K18(TMT6plex); K27(TMT6plex)	Glmp	0.0601347	-0.459822	-0.21128	-0.109131	-0.323533	-0.401062	-0.520835	0.180722	-0.231618	0.0033092	0.300133	0.0121219	0.154048	0.114359	NaN	NaN	NaN	NaN	NaN	NaN	NaN	1									26851	HCD	374.467	1
Q2I6B1;Q7TP16	Isoform of Q3B7D3, V-type proton ATPase subunit a OS=Rattus norvegicus GN=Atp6v0a2 PE=1 SV=1;Isoform of Q3B7D3, Cc1-3 OS=Rattus norvegicus GN=Tctn2 PE=1 SV=1	SLNLFGSGWNVSAMYSSSHSPEEQRK_N-Term(TMT6plex); N10(HexNAc(4)Hex(7)Fuc(1)); K26(TMT6plex)	Tctn2	-0.257483	0.708915	-0.107565	0.0707931	0.064169	-0.417335	-0.520577	0.0395286	1.46023	0.536391	0.844001	0.803292	0.424083	0.351912	NaN	NaN	NaN	NaN	NaN	NaN	NaN	1									24124	EThcD	554.368	1
Q6AY20	Cation-dependent mannose-6-phosphate receptor OS=Rattus norvegicus GN=M6pr PE=1 SV=1	EAGNHSSGAGLVQINK_N-Term(TMT6plex); N4(HexNAc(2)); N15(HexNAc(4)Hex(5)Fuc(4)); K16(TMT6plex)	M6pr	0.0996134	-0.00284985	-0.12603	-0.399213	-0.199123	-0.319698	-0.520412	0.113727	0.396782	0.221565	0.223318	0.352533	0.448558	0.2882	NaN	NaN	NaN	NaN	NaN	NaN	NaN	1									13336	EThcD	145.576
B2RYD7	Protein Stt3b OS=Rattus norvegicus GN=Stt3b PE=1 SV=1	TTLVDNNTWNNSHIALVGK_N-Term(TMT6plex); N6(HexNAc(3)Hex(3)); N10(HexNAc(4)Hex(4)Fuc(1)); K19(TMT6plex)	Stt3b	-0.469285	-0.191765	-0.557095	-0.495117	-0.438125	-0.640141	-0.518828	-0.317085	0.341079	0.0797776	0.304636	0.3346	0.370994	0.582044	NaN	NaN	NaN	NaN	NaN	NaN	NaN	1									21498	HCD	118.389
B4F7C9;A0A0G2JWH5	Isoform of Q91ZN7, Protein Stt3a OS=Rattus norvegicus GN=Stt3a PE=1 SV=1;Isoform of Q91ZN7, Protein Stt3a OS=Rattus norvegicus GN=Stt3a PE=1 SV=1	TILVDNNTWNNTHISR_N-Term(TMT6plex); N6(HexNAc(2)Hex(4)Fuc(1)); N10(HexNAc(2)Hex(4))	Stt3a	-0.238961	-0.484588	-0.474312	-0.795966	-0.577583	-1.0956	-0.518691	-0.0618771	0.0636865	0.103289	0.0409277	0.275076	-0.0998181	0.578994	NaN	NaN	NaN	NaN	NaN	NaN	NaN	1									16419	HCD	301.35
B4F7C9;A0A0G2JWH5	Isoform of Q91ZN7, Protein Stt3a OS=Rattus norvegicus GN=Stt3a PE=1 SV=1;Isoform of Q91ZN7, Protein Stt3a OS=Rattus norvegicus GN=Stt3a PE=1 SV=1	TILVDNNTWNNTHISR_N-Term(TMT6plex); N6(HexNAc(2)Hex(6)); N10(HexNAc(2)Hex(2)Fuc(1))	Stt3a	-0.238961	-0.484588	-0.474312	-0.795966	-0.577583	-1.0956	-0.518691	-0.0618771	0.0636865	0.103289	0.0409277	0.275076	-0.0998181	0.578994	NaN	NaN	NaN	NaN	NaN	NaN	NaN	1									16421	EThcD	20.7562
G3V824	Insulin-like growth factor 2 receptor, isoform CRA_b OS=Rattus norvegicus GN=Igf2r PE=1 SV=1	DAGVGFPEYQEEDNSTYNFR_N-Term(TMT6plex); N14(HexNAc(4)Hex(6))	Igf2r	-0.480207	-0.595582	-0.340214	-0.440237	-0.446912	-0.443801	-0.518451	-0.384267	0.181108	0.560216	0.841592	0.79387	0.980172	1.05361	NaN	NaN	NaN	NaN	NaN	NaN	NaN	1									20299	HCD	169.668	1
P07153	Dolichyl-diphosphooligosaccharide--protein glycosyltransferase subunit 1 OS=Rattus norvegicus GN=Rpn1 PE=2 SV=1	TILPAAAQDVYYRDEIGNVSTSHLLILDDSVEMEIRPRFGLFGGWK_N-Term(TMT6plex); N18(HexNAc(2)Hex(1)Fuc(1)); K46(TMT6plex)	Rpn1	-0.319298	-1.29259	-0.233364	-0.493478	-0.408671	-0.783452	-0.518087	-0.213874	-1.03548	0.206324	0.108439	0.154756	-0.0374498	0.304956	NaN	NaN	NaN	NaN	NaN	NaN	NaN	1									27448	HCD	163.667
P28648;A0A0G2K0T2	CD63 antigen OS=Rattus norvegicus GN=Cd63 PE=1 SV=2;Isoform of P28648, Tetraspanin OS=Rattus norvegicus GN=Cd63 PE=1 SV=1	QMQNYLTDNK_N-Term(TMT6plex); N9(HexNAc(5)Hex(6)Fuc(1)NeuGc(3)); K10(TMT6plex)	Cd63	0.150988	0.234382	-0.726107	-0.202353	0.47715	0.175961	-0.518042	0.234171	0.13593	-0.530398	0.0711372	0.631891	0.285947	-0.567864	NaN	NaN	NaN	NaN	NaN	NaN	NaN	1									19416	EThcD	17.9925
A0A0H2UHD9;Q5XIA1	Isoform of Q5XIA1, Nicalin OS=Rattus norvegicus GN=Ncln PE=1 SV=1;Nicalin OS=Rattus norvegicus GN=Ncln PE=2 SV=1	VIYNLTEK_N-Term(TMT6plex); N4(HexNAc(6)Hex(6)Fuc(1)NeuGc(3)); K8(TMT6plex)	Ncln	-0.0726556	-0.53561	-0.434061	-0.519952	-0.459086	-0.34693	-0.517389	-0.0613092	-0.391405	-0.127022	-0.079331	-0.0512266	0.206466	0.13093	NaN	NaN	NaN	NaN	NaN	NaN	NaN	1									15321	HCD	156.214
G3V824	Insulin-like growth factor 2 receptor, isoform CRA_b OS=Rattus norvegicus GN=Igf2r PE=1 SV=1	DPNSGFVFNLSPLNYSQGHMVLGIGK_N-Term(TMT6plex); N9(HexNAc(6)Hex(5)Fuc(2)); K26(TMT6plex)	Igf2r	0.176319	-0.717569	0.0231279	-0.662213	-0.469171	-0.57259	-0.516808	0.272259	0.0591217	0.923558	0.619616	0.771611	0.851383	1.05526	NaN	NaN	NaN	NaN	NaN	NaN	NaN	1									27586	HCD	191.196
D3ZQ57	Plexin B2 OS=Rattus norvegicus GN=Plxnb2 PE=1 SV=1	VVFLSPAVPEEPEAYNLTALIQMDGHR_N-Term(TMT6plex); N16(HexNAc(2)Hex(6)); M23(Oxidation)	Plxnb2	0.164302	-0.0635927	0.041672	-0.305009	-0.349939	-0.370798	-0.516333	0.449003	0.490217	0.540279	0.36771	0.174667	0.218711	-0.0201959	NaN	NaN	NaN	NaN	NaN	NaN	NaN	1									34470	HCD	94.1079
F1LST1;A0A096P6L8	Isoform of P04937, Fibronectin OS=Rattus norvegicus GN=Fn1 PE=1 SV=3;Isoform of P04937, Fibronectin OS=Rattus norvegicus GN=Fn1 PE=1 SV=2	DQCIVDDITYNVNDTFHK_N-Term(TMT6plex); C3(Carbamidomethyl); N13(HexNAc(6)Hex(3)Fuc(2)NeuAc(1)); K18(TMT6plex)	Fn1	0.0343307	-0.218086	-0.62293	-0.216838	-0.353041	-0.900572	-0.515972	-0.0627062	-0.500485	-0.971164	-0.364202	-0.630602	-0.953662	-0.524244	NaN	NaN	NaN	NaN	NaN	NaN	NaN	1									24739	HCD	163.125		1
P14562	Lysosome-associated membrane glycoprotein 1 OS=Rattus norvegicus GN=Lamp1 PE=1 SV=1	VSNMTLPASAEVLK_N-Term(TMT6plex); N3(HexNAc(6)Hex(6)NeuAc(1)); K14(TMT6plex)	Lamp1	-0.0771473	0.128303	-0.0495668	-0.368639	-0.0547576	-0.352274	-0.514853	-0.369594	-0.406121	-0.573847	-0.777919	-0.408008	-0.521415	-0.620482	NaN	NaN	NaN	NaN	NaN	NaN	NaN	1									27720	EThcD	80.9383		1
G3V824	Insulin-like growth factor 2 receptor, isoform CRA_b OS=Rattus norvegicus GN=Igf2r PE=1 SV=1	AACAVRPQEVNMVNGTLTNPVTGK_N-Term(TMT6plex); C3(Carbamidomethyl); N14(HexNAc(2)Hex(12)); K24(TMT6plex)	Igf2r	0.193865	-0.0751595	-0.362647	-0.364692	-0.245029	-0.649267	-0.514535	0.289806	0.701531	0.537784	0.917137	0.995753	0.774706	1.05753	NaN	NaN	NaN	NaN	NaN	NaN	NaN	1									20699	EThcD	327.614
Q8CGU6	Nicastrin OS=Rattus norvegicus GN=Ncstn PE=1 SV=1	SYLDDGPLQHYIAVSSPTNTTYVVQYALANLTGK_N-Term(TMT6plex); N19(HexNAc(6)Hex(3)Fuc(2)NeuAc(1)); N30(HexNAc(6)Hex(3)); K34(TMT6plex)	Ncstn	-0.0792563	-0.289071	-0.204916	-0.0535629	-0.372422	-0.173352	-0.510355	-0.109071	-0.0975142	-0.147125	0.0630161	-0.278058	-0.0347851	-0.321808	NaN	NaN	NaN	NaN	NaN	NaN	NaN	1									33250	HCD	337.26		1
A0A0G2JSK5	Isoform of P49134, Integrin beta 1 (Fibronectin receptor beta) OS=Rattus norvegicus GN=Itgb1 PE=1 SV=1	KDTCAQECSHFNLTK_N-Term(TMT6plex); K1(TMT6plex); C4(Carbamidomethyl); C8(Carbamidomethyl); N12(HexNAc(4)Hex(3)Fuc(1)); K15(TMT6plex)	Itgb1	-0.0578491	-0.350287	-0.262541	-0.42937	-0.375275	-0.173523	-0.510152	-0.142876	-0.149545	-0.100559	0.0685969	0.141079	0.527966	0.247959	NaN	NaN	NaN	NaN	NaN	NaN	NaN	1									13015	HCD	215.1
Q8R490	Cadherin 13 OS=Rattus norvegicus GN=Cdh13 PE=1 SV=1	VLHIHQPAEFIEDQPVLNLTFSDCK_N-Term(TMT6plex); N18(HexNAc(4)Hex(5)Fuc(2)NeuAc(1)); C24(Carbamidomethyl); K25(TMT6plex)	Cdh13	-0.190049	-0.246058	-0.360587	-0.126027	-0.0752632	-0.0423428	-0.509511	-0.295662	0.474341	0.268135	0.816558	0.756771	1.0104	0.767266	NaN	NaN	NaN	NaN	NaN	NaN	NaN	1									28214	HCD	369.044		1
D3ZYS7	Protein G3bp1 OS=Rattus norvegicus GN=G3bp1 PE=1 SV=1	VMSQNFTNCHTK_N-Term(TMT6plex); N5(HexNAc(5)Hex(4)NeuGc(2)); C9(Carbamidomethyl); K12(TMT6plex)	G3bp1	-0.0608101	-0.0453048	-0.0429845	-0.264713	-0.140692	-0.00779735	-0.507361	0.179533	0.471452	0.482622	0.283969	0.326074	0.525107	-0.0432572	NaN	NaN	NaN	NaN	NaN	NaN	NaN	1									33469	EThcD	155.452
Q32KK0	Arylsulfatase E OS=Rattus norvegicus GN=Arse PE=1 SV=1	NATVTQQPLQLDHVTPLLLR_N-Term(TMT6plex); N1(HexNAc(2)Hex(8))	Arse	-0.0848353	-0.113868	-0.259407	-0.212966	0.0705828	-0.429285	-0.507177	-0.157171	0.0287527	-0.0495708	0.259281	0.605677	0.35671	0.392671	NaN	NaN	NaN	NaN	NaN	NaN	NaN	1									25312	HCD	595.094
P01830	Thy-1 membrane glycoprotein OS=Rattus norvegicus GN=Thy1 PE=1 SV=1	VLTLANFTTK_N-Term(TMT6plex); N6(HexNAc(4)Hex(7)Fuc(2)); K10(TMT6plex)	Thy1	-0.263472	-0.501977	-0.29218	-0.517014	-0.320356	-0.237214	-0.505415	0.468621	0.811594	1.24796	1.2479	1.12162	1.46969	1.19952	0.00135432	0.0137098	0.0414061	0.0289279	0.0277611	0.014022	0.058083	0.00903428	+	+	+						28635	HCD	550.555
F7EYW4;A0A0G2JUT1	Protein Cadm1 OS=Rattus norvegicus GN=Cadm1 PE=1 SV=1;Isoform of F7EYW4, Protein Cadm1 OS=Rattus norvegicus GN=Cadm1 PE=1 SV=1	FQLLNFSSSELK_N-Term(TMT6plex); N5(HexNAc(4)Hex(5)Fuc(3)NeuAc(1)); K12(TMT6plex)	Cadm1	-0.139457	-0.0529714	-0.178201	-0.363761	-0.343657	-0.455084	-0.504987	0.178412	0.800718	0.952717	0.9883	1.10859	1.19683	1.42666	0.0110793	0.059269	0.0436371	0.0494123	0.00841615	0.0983126	0.0316926	0.0406127	+					+			34724	HCD	354.265		1
Q9QX82;A0A096MJT5	Sialomucin core protein 24 OS=Rattus norvegicus GN=Cd164 PE=1 SV=1;Isoform of Q9QX82, Sialomucin core protein 24 OS=Rattus norvegicus GN=Cd164 PE=4 SV=1	TYCSSELVSNCTQK_N-Term(TMT6plex); C3(Carbamidomethyl); N10(HexNAc(4)Hex(5)Fuc(1)NeuAc(2)); C11(Carbamidomethyl); K14(TMT6plex)	Cd164	0.572594	0.629705	0.328355	0.43112	-0.0551743	-0.26181	-0.504951	NaN	NaN	NaN	NaN	NaN	NaN	NaN	NaN	NaN	NaN	NaN	NaN	NaN	NaN	1									15139	HCD	496.327		1
F1LMA7;Q4TU93	Isoform of Q4TU93, C-type mannose receptor 2 OS=Rattus norvegicus GN=Mrc2 PE=4 SV=2;C-type mannose receptor 2 OS=Rattus norvegicus GN=Mrc2 PE=1 SV=1	WNDSPCNQSLPSICK_N-Term(TMT6plex); N2(HexNAc(2)Hex(7)); C6(Carbamidomethyl); N7(HexNAc(6)Hex(3)Fuc(2)NeuGc(1)); C14(Carbamidomethyl); K15(TMT6plex)	Mrc2	0.0165209	-0.764853	-0.71533	-1.03316	-0.577248	-0.416546	-0.504328	0.583877	0.48117	0.744669	0.945691	1.26974	1.78359	1.78391	NaN	NaN	NaN	NaN	NaN	NaN	NaN	1									26496	EThcD	59.3105
G3V928	Protein Lrp1 OS=Rattus norvegicus GN=Lrp1 PE=1 SV=1	RMHLNGSNVQVLHR_N-Term(TMT6plex); N5(HexNAc(4)Hex(5)Fuc(1)NeuAc(1))	Lrp1	-0.198454	-0.842749	-0.445167	-0.577031	-0.594567	-0.519814	-0.503806	0.212559	0.0120093	0.410604	0.582833	0.457524	0.748691	0.792261	0.0191539	0.0675951	0.158418	0.0274266	0.0820462	0.153684	0.0914954	0.476264									10496	EThcD	688.884		1
B2RYD7	Protein Stt3b OS=Rattus norvegicus GN=Stt3b PE=1 SV=1	VMSWWDYGYQIAGMANR_N-Term(TMT6plex); N16(HexNAc(4)Hex(4)Fuc(2)NeuAc(1))	Stt3b	-0.123985	-0.154588	-0.299181	-0.276404	-0.690368	-0.339258	-0.503283	0.0282149	0.378256	0.337691	0.523348	0.0823564	0.671878	0.597589	0.130196	0.0366084	0.0247389	0.113348	0.1233	0.124901	0.0239282	0.345465									32817	HCD	616.777		1
P04218	OX-2 membrane glycoprotein OS=Rattus norvegicus GN=Cd200 PE=2 SV=1	GTGSGIENSTESHSHSNGTTSVTSILRVKDPK_N-Term(TMT6plex); N8(HexNAc(6)Hex(3)Fuc(1)NeuAc(2)); N17(HexNAc(6)Hex(5)Fuc(2)); K29(TMT6plex); K32(TMT6plex)	Cd200	0.11704	-0.69024	-0.0720005	-0.52183	-0.24245	-0.497511	-0.502339	-0.00952799	-0.260618	0.455981	0.136654	0.528716	0.376095	0.411183	NaN	NaN	NaN	NaN	NaN	NaN	NaN	1									11019	EThcD	63.7195		1
F1LUV9	Isoform of P13596, Neural cell adhesion molecule 1 OS=Rattus norvegicus GN=Ncam1 PE=1 SV=3	DGQLLPSSNYSNIK_N-Term(TMT6plex); N9(HexNAc(5)Hex(5)Fuc(3)); K14(TMT6plex)	Ncam1	-0.0485282	-0.300607	-0.190326	-0.523261	-0.285697	-0.235032	-0.5011	0.136521	0.626879	0.809777	0.815479	0.99032	1.24718	1.05944	NaN	NaN	NaN	NaN	NaN	NaN	NaN	1									27648	HCD	213.536
A0A0G2JUW8;P97629;A0A0G2JYN3	Isoform of P97629, Protein LOC100912445 OS=Rattus norvegicus GN=Lnpep PE=1 SV=1;Leucyl-cystinyl aminopeptidase OS=Rattus norvegicus GN=Lnpep PE=1 SV=1;Isoform of P97629, Protein LOC100912445 OS=Rattus norvegicus GN=LOC100912445 PE=1 SV=1	SYLSEDVFQHAIILYLHNHSYAAIQSDDLWDSFNEVTGKTLDVK_N-Term(TMT6plex); N18(HexNAc(4)Hex(4)); K39(TMT6plex); K44(TMT6plex)	LOC100912445	0.199189	-0.536955	-0.217682	-0.448838	-0.452837	-0.575041	-0.500626	NaN	NaN	NaN	NaN	NaN	NaN	NaN	NaN	NaN	NaN	NaN	NaN	NaN	NaN	1									34087	EThcD	80.7158
A0A0G2JSK5	Isoform of P49134, Integrin beta 1 (Fibronectin receptor beta) OS=Rattus norvegicus GN=Itgb1 PE=1 SV=1	KDTCAQECSHFNLTK_N-Term(TMT6plex); K1(TMT6plex); C4(Carbamidomethyl); C8(Carbamidomethyl); N12(HexNAc(4)Hex(4)Fuc(1)); K15(TMT6plex)	Itgb1	-0.307915	-0.37364	-0.218737	-0.711146	-0.173786	-0.451302	-0.500371	-0.392942	-0.172897	-0.0567562	-0.213179	0.342568	0.250187	0.25774	NaN	NaN	NaN	NaN	NaN	NaN	NaN	1									12221	HCD	197.338
G3V824	Insulin-like growth factor 2 receptor, isoform CRA_b OS=Rattus norvegicus GN=Igf2r PE=1 SV=1	NGSSIIDLSPLIHR_N-Term(TMT6plex); N1(HexNAc(2)Hex(5))	Igf2r	-0.232392	-0.100275	-0.0234966	-0.304767	-0.507135	-0.197428	-0.500224	-0.136452	0.676415	0.876933	0.977062	0.733647	1.22654	1.07184	NaN	NaN	NaN	NaN	NaN	NaN	NaN	1									23498	HCD	450.835
P17046	Lysosome-associated membrane glycoprotein 2 OS=Rattus norvegicus GN=Lamp2 PE=1 SV=2	IMIQYGSTLSWAVNFTK_N-Term(TMT6plex); N14(HexNAc(2)Hex(7)); K17(TMT6plex)	Lamp2	-0.167977	-0.231295	-0.130296	-0.255105	-0.265513	-0.294628	-0.499984	-0.203105	0.00360311	-0.0767853	-0.0225981	-0.131439	0.0900951	-0.0912395	0.146937	0.140502	0.110511	0.0471791	0.159419	0.0576729	0.129131	0.76908					+				35394	HCD	713.02
A0A0G2K8T0;Q6P7S1	Isoform of Q6P7S1, Acid ceramidase OS=Rattus norvegicus GN=Asah1 PE=1 SV=1;Acid ceramidase OS=Rattus norvegicus GN=Asah1 PE=2 SV=1	SVLENSTSYEEAK_N-Term(TMT6plex); N5(HexNAc(2)Hex(9)); K13(TMT6plex)	Asah1	-0.203977	-0.495545	-0.569202	-0.970616	-1.40548	-0.641985	-0.499653	-0.592179	-0.999782	-1.6216	-1.99696	-2.57821	-1.70286	-1.5755	NaN	NaN	NaN	NaN	NaN	NaN	NaN	1									14208	HCD	159.393
A0A0G2K5L1;G3V9W9	Protein Fat1 OS=Rattus norvegicus GN=Fat1 PE=1 SV=1;Isoform of A0A0G2K5L1, Protein Fat1 OS=Rattus norvegicus GN=Fat1 PE=1 SV=1	GVNVITVNATDADSR_N-Term(TMT6plex); N8(HexNAc(3)Hex(6))	Fat1	0.0672541	-0.180504	-0.279021	-0.437211	-0.414399	-0.471564	-0.49849	0.309078	-0.0132168	-0.335929	-0.242523	-0.44415	-0.602403	-0.988618	NaN	NaN	NaN	NaN	NaN	NaN	NaN	1									15319	HCD	211.248
P28648;A0A0G2K0T2	CD63 antigen OS=Rattus norvegicus GN=Cd63 PE=1 SV=2;Isoform of P28648, Tetraspanin OS=Rattus norvegicus GN=Cd63 PE=1 SV=1	QMQNYLTDNK_N-Term(TMT6plex); N9(HexNAc(6)Hex(5)Fuc(1)NeuAc(2)NeuGc(1)); K10(TMT6plex)	Cd63	-0.0761854	-0.247765	-0.442199	-0.419784	-0.485394	-0.820073	-0.496958	0.00699739	-0.346217	-0.246489	-0.146294	-0.330653	-0.710086	-0.546781	0.0835491	0.115061	0.101418	0.10096	0.0657822	0.0896584	0.0609904	0.188385									16729	EThcD	127.576		1
A0A0G2JSI4	Protein Adgre5 OS=Rattus norvegicus GN=Adgre5 PE=1 SV=1	DFNPATVNYTIQK_N-Term(TMT6plex); N8(HexNAc(4)Hex(5)Fuc(1)NeuAc(1)NeuGc(1)); K13(TMT6plex)	Adgre5	-0.542889	-0.762501	-0.647496	-0.678154	-0.888384	-0.539149	-0.496809	-1.17827	-0.754354	-0.514686	-0.612001	-0.897817	-0.567896	-0.633713	NaN	NaN	NaN	NaN	NaN	NaN	NaN	1									24981	HCD	313.138		1
G3V928	Protein Lrp1 OS=Rattus norvegicus GN=Lrp1 PE=1 SV=1	WTGHNVTVVQR_N-Term(TMT6plex); N5(HexNAc(3)Hex(5)Fuc(1))	Lrp1	-0.00138202	-0.0443411	-0.29473	-0.555314	-0.241496	-0.357728	-0.496713	0.409631	0.810418	0.561041	0.60455	0.810594	0.910777	0.799354	NaN	NaN	NaN	NaN	NaN	NaN	NaN	1									11088	HCD	432.285
F1LMA7;Q4TU93	Isoform of Q4TU93, C-type mannose receptor 2 OS=Rattus norvegicus GN=Mrc2 PE=4 SV=2;C-type mannose receptor 2 OS=Rattus norvegicus GN=Mrc2 PE=1 SV=1	KKPNATAEPIQPDR_N-Term(TMT6plex); K1(TMT6plex); K2(TMT6plex); N4(HexNAc(4)Hex(3)NeuGc(1))	Mrc2	0.413759	-0.840466	-0.00411042	-0.30283	0.0830431	-0.328884	-0.496165	0.981116	0.405556	1.45589	1.67602	1.93003	1.87125	1.79207	NaN	NaN	NaN	NaN	NaN	NaN	NaN	1									9599	HCD	170.536
D3Z9E1	Elastin microfibril interfacer 1 (Predicted), isoform CRA_b OS=Rattus norvegicus GN=Emilin1 PE=1 SV=1	ESNSTSLTQAALLEK_N-Term(TMT6plex); N3(HexNAc(4)Hex(5)Fuc(2)NeuAc(1)); K15(TMT6plex)	Emilin1	-0.23868	-0.0136298	-0.434398	-0.309713	-0.138993	0	-0.494724	-0.366842	-0.425404	-0.911727	-0.672983	-0.583785	-0.359924	-0.877592	NaN	NaN	NaN	NaN	NaN	NaN	NaN	1									19766	HCD	313.827		1
G3V824	Insulin-like growth factor 2 receptor, isoform CRA_b OS=Rattus norvegicus GN=Igf2r PE=1 SV=1	KITTNITFVCKPGDLESAPVLR_N-Term(TMT6plex); K1(TMT6plex); N5(HexNAc(4)Hex(6)Fuc(1)); C10(Carbamidomethyl); K11(TMT6plex)	Igf2r	-0.104036	-0.400343	-0.304241	-0.228864	-0.504326	-0.453715	-0.494483	-0.00809503	0.376348	0.596189	1.05297	0.736456	0.970258	1.07758	NaN	NaN	NaN	NaN	NaN	NaN	NaN	1									21989	HCD	468.585	1
P17046	Lysosome-associated membrane glycoprotein 2 OS=Rattus norvegicus GN=Lamp2 PE=1 SV=2	EVNVNMYLANGSAFHVSNNNLSFWDAPLGSSYMCNK_N-Term(TMT6plex); N10(HexNAc(4)Hex(5)NeuAc(2)); N20(HexNAc(3)Hex(4)Fuc(1)NeuAc(1)); C34(Carbamidomethyl); K36(TMT6plex)	Lamp2	-0.17053	-0.898909	-0.233364	0.276515	-0.431827	-0.36965	-0.493777	-0.205658	-0.664011	-0.179853	0.509022	-0.297754	0.0150735	-0.0850319	NaN	NaN	NaN	NaN	NaN	NaN	NaN	1									28705	EThcD	61.671		1
Q99J86-2	Isoform of Q99J86, Isoform 2 of Attractin OS=Rattus norvegicus GN=Atrn	VFHIHNESWVLLTPK_N-Term(TMT6plex); N6(HexNAc(2)Hex(7)); K15(TMT6plex)	Atrn	-0.360627	-0.144361	-0.571659	-0.680951	-0.604495	-0.596782	-0.493529	-0.364757	0.250358	-0.247011	-0.182813	-0.169137	-0.0636998	0.0520012	NaN	NaN	NaN	NaN	NaN	NaN	NaN	1									23003	HCD	831.008
G3V8G5;Q62638	Isoform of Q62638, Golgi apparatus protein 1 OS=Rattus norvegicus GN=Glg1 PE=1 SV=1;Golgi apparatus protein 1 OS=Rattus norvegicus GN=Glg1 PE=1 SV=1	KVDVVICLSTTVRNDTLQEAK_N-Term(TMT6plex); K1(TMT6plex); C7(Carbamidomethyl); N14(HexNAc(4)Hex(5)Fuc(2)NeuAc(1)); K21(TMT6plex)	Glg1	0.151631	0.133598	-0.0666698	-0.208157	-0.618072	-0.159829	-0.49315	0.446053	0.991628	1.04107	1.21359	0.821083	1.46101	1.34853	NaN	NaN	NaN	NaN	NaN	NaN	NaN	1									25810	HCD	364.287		1
B2RYI9	Isoform of D4AA91, Lass5 protein OS=Rattus norvegicus GN=Cers5 PE=2 SV=1	FWLPQNVSWADLEGPGDGYGYPR_N-Term(TMT6plex); N6(HexNAc(2)Hex(8))	Cers5	-0.120541	-0.227032	-0.447173	-0.691253	-0.456946	-0.626322	-0.49213	0.0650846	0.390245	0.291942	0.41083	0.745247	0.789845	1.02117	0.0991967	0.0564407	0.259483	0.0319802	0.0702814	0.0500837	0.0213502	0.504587								+	33355	HCD	543.528
F1LST1;A0A096P6L8	Isoform of P04937, Fibronectin OS=Rattus norvegicus GN=Fn1 PE=1 SV=3;Isoform of P04937, Fibronectin OS=Rattus norvegicus GN=Fn1 PE=1 SV=2	LDAPTNLQFVNETDR_N-Term(TMT6plex); N11(HexNAc(4)Hex(5)Fuc(1)NeuAc(1))	Fn1	-0.465698	-0.21787	-0.417396	-0.49248	-0.628034	-0.372532	-0.491619	-0.562735	-0.500269	-0.765629	-0.639845	-0.905596	-0.425622	-0.49989	NaN	NaN	NaN	NaN	NaN	NaN	NaN	1									20267	EThcD	164.884		1
G3V824	Insulin-like growth factor 2 receptor, isoform CRA_b OS=Rattus norvegicus GN=Igf2r PE=1 SV=1	PLALNDTIISAGEYTYYFR_N-Term(TMT6plex); N5(HexNAc(4)Hex(7)Fuc(2))	Igf2r	-0.459272	-0.367403	-0.120497	-0.56836	-0.598037	-0.176523	-0.491291	-0.363331	0.409287	0.779933	0.71347	0.642744	1.24745	1.08078	NaN	NaN	NaN	NaN	NaN	NaN	NaN	1									34140	HCD	206.482
P04218	OX-2 membrane glycoprotein OS=Rattus norvegicus GN=Cd200 PE=2 SV=1	GTGSGIENSTESHSHSNGTTSVTSILR_N-Term(TMT6plex); N8(HexNAc(4)Hex(6)Fuc(3)); N17(HexNAc(8)Hex(5))	Cd200	-0.215882	0.0789156	-0.0252525	0.0052983	-0.491282	-0.678213	-0.489156	-0.34245	0.508538	0.502729	0.663782	0.279884	0.195393	0.424366	NaN	NaN	NaN	NaN	NaN	NaN	NaN	1									11527	EThcD	316.204
D3ZQM3;D3ZCG9	Integrin alpha 3 variant B OS=Rattus norvegicus GN=Itga3 PE=2 SV=1;Isoform of D3ZQM3, Integrin alpha 3 variant A OS=Rattus norvegicus GN=Itga3 PE=2 SV=1	LRPIVITMNYSLPLRMPDR_N-Term(TMT6plex); N9(HexNAc(2)Hex(9))	Itga3	-0.0451107	-0.134156	-0.285886	-0.374802	-0.581845	-0.612772	-0.489141	-0.808335	-0.930192	-1.73745	-2.27489	-2.60627	-3.03007	-3.13326	0.126521	0.118042	0.0726108	0.0845034	0.090448	0.0169201	0.0949421	0.012012	+					+	+		28188	EThcD	817.992
D3ZQM3;D3ZCG9	Integrin alpha 3 variant B OS=Rattus norvegicus GN=Itga3 PE=2 SV=1;Isoform of D3ZQM3, Integrin alpha 3 variant A OS=Rattus norvegicus GN=Itga3 PE=2 SV=1	TSIPTINMENK_N-Term(TMT6plex); N10(HexNAc(4)Hex(6)); K11(TMT6plex)	Itga3	-0.174575	-0.29456	-0.534345	-0.495364	-0.518466	-0.499262	-0.488511	-0.9378	-1.0906	-1.98591	-2.39545	-2.54289	-2.91657	-3.13263	NaN	NaN	NaN	NaN	NaN	NaN	NaN	1									18287	HCD	303.617	1
P17046	Lysosome-associated membrane glycoprotein 2 OS=Rattus norvegicus GN=Lamp2 PE=1 SV=2	VNETVTITVPDK_N-Term(TMT6plex); N2(HexNAc(4)Hex(6)Fuc(1)); K12(TMT6plex)	Lamp2	-0.200083	-0.224477	-0.451987	-0.583928	-0.56165	-0.530395	-0.488179	-0.235211	0.0104209	-0.398476	-0.35142	-0.427576	-0.145672	-0.0794342	NaN	NaN	NaN	NaN	NaN	NaN	NaN	1									19600	HCD	460.891	1
G3V928	Protein Lrp1 OS=Rattus norvegicus GN=Lrp1 PE=1 SV=1	LTSCATNASMCGDEAR_N-Term(TMT6plex); C4(Carbamidomethyl); N7(HexNAc(4)Hex(5)Fuc(1)NeuGc(1)); C11(Carbamidomethyl)	Lrp1	-0.139753	0.178747	-0.404179	-0.402775	-0.365152	-0.797016	-0.487879	0.271259	1.03351	0.451591	0.757089	0.686939	0.471489	0.808188	NaN	NaN	NaN	NaN	NaN	NaN	NaN	1									12788	HCD	630.426
G3V928	Protein Lrp1 OS=Rattus norvegicus GN=Lrp1 PE=1 SV=1	LTSCATNASMCGDEAR_N-Term(TMT6plex); C4(Carbamidomethyl); N7(HexNAc(4)Hex(6)Fuc(2)); C11(Carbamidomethyl)	Lrp1	-0.139753	0.178747	-0.404179	-0.402775	-0.365152	-0.797016	-0.487879	0.271259	1.03351	0.451591	0.757089	0.686939	0.471489	0.808188	NaN	NaN	NaN	NaN	NaN	NaN	NaN	1									12790	EThcD	248.872
P28648;A0A0G2K0T2	CD63 antigen OS=Rattus norvegicus GN=Cd63 PE=1 SV=2;Isoform of P28648, Tetraspanin OS=Rattus norvegicus GN=Cd63 PE=1 SV=1	QMQNYLTDNK_N-Term(TMT6plex); N9(HexNAc(6)Hex(7)NeuAc(2)NeuGc(1)); K10(TMT6plex)	Cd63	-0.453083	-0.778553	-0.693043	-0.822021	-0.747942	-1.27999	-0.485264	-0.3699	-0.877005	-0.497334	-0.548531	-0.593201	-1.17001	-0.535086	NaN	NaN	NaN	NaN	NaN	NaN	NaN	1									16588	EThcD	55.4606		1
Q0KL00;A0A0G2JWS3	Piezo-type mechanosensitive ion channel component 1 OS=Rattus norvegicus GN=Piezo1 PE=2 SV=3;Isoform of Q0KL00, Piezo-type mechanosensitive ion channel component OS=Rattus norvegicus GN=Piezo1 PE=1 SV=1	NFVDIPNCSSPNVLVLNTK_N-Term(TMT6plex); N7(HexNAc(6)Hex(3)); C8(Carbamidomethyl); K19(TMT6plex)	Piezo1	-0.112046	-0.362872	-0.384999	-0.737957	-0.211146	-0.32948	-0.485264	-0.185892	-0.159758	-0.218107	-0.373886	0.150706	0.0494445	-0.0866762	NaN	NaN	NaN	NaN	NaN	NaN	NaN	1									27390	HCD	365.085
D3ZSA9	Protein Nomo1 OS=Rattus norvegicus GN=Nomo1 PE=1 SV=1	ADGSFRLENITTGTYTIHAQK_N-Term(TMT6plex); N9(HexNAc(2)Hex(6)); K21(TMT6plex)	Nomo1	-0.106263	0.280091	-0.268312	-0.0835144	-0.486485	-0.0460757	-0.485101	-0.0747798	0.594538	0.0287331	0.410101	0.0153555	0.58252	0.231888	NaN	NaN	NaN	NaN	NaN	NaN	NaN	1									19444	HCD	86.0781
G3V928	Protein Lrp1 OS=Rattus norvegicus GN=Lrp1 PE=1 SV=1	MGCQHHCVPTPSGPTCYCNNSFQLQADGK_N-Term(TMT6plex); M1(Oxidation); C3(Carbamidomethyl); C7(Carbamidomethyl); C16(Carbamidomethyl); C18(Carbamidomethyl); N19(HexNAc(2)Hex(4)); K29(TMT6plex)	Lrp1	-0.0904523	-0.282759	-0.390249	-0.45267	-0.450925	-0.64601	-0.484656	0.32056	0.572	0.465522	0.707194	0.601165	0.622495	0.811411	NaN	NaN	NaN	NaN	NaN	NaN	NaN	1									16333	HCD	65.052
G3V824	Insulin-like growth factor 2 receptor, isoform CRA_b OS=Rattus norvegicus GN=Igf2r PE=1 SV=1	SLLEFNTTTGCQPSEHR_N-Term(TMT6plex); N6(HexNAc(4)Hex(6)Fuc(3)); C11(Carbamidomethyl)	Igf2r	-0.0549652	-0.0863122	-0.497917	-0.766184	-0.381161	-0.40748	-0.483647	0.0409757	0.690378	0.402513	0.515645	0.85962	1.01649	1.08842	NaN	NaN	NaN	NaN	NaN	NaN	NaN	1									18405	HCD	228.209
G3V824	Insulin-like growth factor 2 receptor, isoform CRA_b OS=Rattus norvegicus GN=Igf2r PE=1 SV=1	DAGVGFPEYQEEDNSTYNFR_N-Term(TMT6plex); N14(HexNAc(3)Hex(4)Fuc(1))	Igf2r	-0.174074	-0.32159	-0.29238	-0.508869	-0.329098	-0.314373	-0.48288	-0.0781335	0.455101	0.60805	0.77296	0.911684	1.1096	1.08919	0.074397	0.0835719	0.0390907	0.112748	0.121715	0.0653528	0.0245847	0.553976									20748	HCD	262.746
Q5M843	2-oxoglutarate and iron-dependent oxygenase domain-containing protein 3 OS=Rattus norvegicus GN=Ogfod3 PE=2 SV=1	FVFMEEGSNKTVEPR_N-Term(TMT6plex); N9(HexNAc(6)Hex(5)); K10(TMT6plex)	Ogfod3	-0.19935	-0.796671	-0.343751	-0.484519	-0.764403	-0.319024	-0.482549	-0.189244	-0.814396	-0.086131	-0.201207	-0.544661	0.0332009	-0.117811	NaN	NaN	NaN	NaN	NaN	NaN	NaN	1									21479	EThcD	176.144
D3ZSA9	Protein Nomo1 OS=Rattus norvegicus GN=Nomo1 PE=1 SV=1	VTNSNANAAGPLIVAGYNVSGSVR_N-Term(TMT6plex); N18(HexNAc(2)Hex(9))	Nomo1	-0.114413	-0.0427874	-0.30837	-0.390464	-0.413627	-0.567611	-0.482507	-0.0829306	0.27166	-0.011324	0.103152	0.0882131	0.0609847	0.234482	NaN	NaN	NaN	NaN	NaN	NaN	NaN	1									22229	HCD	817.249
P01830	Thy-1 membrane glycoprotein OS=Rattus norvegicus GN=Thy1 PE=1 SV=1	LDCRHENNTNLPIQHEFSLTR_N-Term(TMT6plex); C3(Carbamidomethyl); N7(HexNAc(5)Hex(4))	Thy1	-0.298728	-0.449354	-0.0105663	-0.213756	-0.594933	-0.376278	-0.482483	0.433365	0.864217	1.52957	1.55116	0.84704	1.33063	1.22246	NaN	NaN	NaN	NaN	NaN	NaN	NaN	1									15846	HCD	535.429
Q765A7	GPI inositol-deacylase OS=Rattus norvegicus GN=Pgap1 PE=1 SV=1	HINLTTLSVAGGFRDYQVR_N-Term(TMT6plex); N3(HexNAc(6)Hex(3)Fuc(2)NeuAc(1))	Pgap1	0.0836851	-0.210463	-0.153508	-0.616444	-0.595076	-0.323736	-0.481286	0.309166	0.413195	0.421667	0.110553	0.0573922	0.49011	0.360485	NaN	NaN	NaN	NaN	NaN	NaN	NaN	1									15990	EThcD	119.578		1
Q6AY20	Cation-dependent mannose-6-phosphate receptor OS=Rattus norvegicus GN=M6pr PE=1 SV=1	EAGNHSSGAGLVQINK_N-Term(TMT6plex); N4(HexNAc(5)Hex(4)Fuc(1)); K16(TMT6plex)	M6pr	0.496409	0.00115314	-0.188511	-0.408943	-0.0761301	-0.534811	-0.480304	0.510523	0.400785	0.159084	0.213589	0.475525	0.233445	0.328307	NaN	NaN	NaN	NaN	NaN	NaN	NaN	1									11772	EThcD	143.287
G3V824	Insulin-like growth factor 2 receptor, isoform CRA_b OS=Rattus norvegicus GN=Igf2r PE=1 SV=1	KITTNITFVCKPGDLESAPVLR_N-Term(TMT6plex); K1(TMT6plex); N5(HexNAc(4)Hex(4)Fuc(2)); C10(Carbamidomethyl); K11(TMT6plex)	Igf2r	0.0249747	-0.437669	-0.223572	-0.577195	-0.516459	-0.440068	-0.479418	0.120916	0.339022	0.676858	0.704634	0.724322	0.983905	1.09265	NaN	NaN	NaN	NaN	NaN	NaN	NaN	1									24239	HCD	267.277
G3V824	Insulin-like growth factor 2 receptor, isoform CRA_b OS=Rattus norvegicus GN=Igf2r PE=1 SV=1	KITTNITFVCKPGDLESAPVLR_N-Term(TMT6plex); K1(TMT6plex); N5(HexNAc(4)Hex(4)NeuAc(1)); C10(Carbamidomethyl); K11(TMT6plex)	Igf2r	0.0249747	-0.437669	-0.223572	-0.577195	-0.516459	-0.440068	-0.479418	0.120916	0.339022	0.676858	0.704634	0.724322	0.983905	1.09265	NaN	NaN	NaN	NaN	NaN	NaN	NaN	1									24242	EThcD	172.252		1
Q9QZA6	CD151 antigen OS=Rattus norvegicus GN=Cd151 PE=1 SV=2	LQQEFHCCGSNNSR_N-Term(TMT6plex); C7(Carbamidomethyl); C8(Carbamidomethyl); N11(HexNAc(5)Hex(3)Fuc(1)NeuAc(1))	Cd151	0.00746824	-0.301372	-0.282776	-0.151823	-0.375508	-0.482431	-0.479277	-0.407053	-0.760327	-0.638692	-0.26386	-0.605568	-0.670444	-0.778826	NaN	NaN	NaN	NaN	NaN	NaN	NaN	1									11803	HCD	149.968		1
B4F7C9;A0A0G2JWH5	Isoform of Q91ZN7, Protein Stt3a OS=Rattus norvegicus GN=Stt3a PE=1 SV=1;Isoform of Q91ZN7, Protein Stt3a OS=Rattus norvegicus GN=Stt3a PE=1 SV=1	VMSWWDYGYQITAMANR_N-Term(TMT6plex); N16(HexNAc(8)Hex(3)Fuc(1))	Stt3a	-0.0922149	-0.308553	-0.0600927	-0.203655	0.0965774	-0.396467	-0.477856	0.0848686	0.239721	0.517509	0.633238	0.949237	0.599316	0.619829	NaN	NaN	NaN	NaN	NaN	NaN	NaN	1									30397	HCD	323.804
A0A0G2JWB6	Protein Pxdn OS=Rattus norvegicus GN=Pxdn PE=1 SV=1	RVNNCSDMCFHQK_N-Term(TMT6plex); N4(HexNAc(2)Hex(6)); C5(Carbamidomethyl); C9(Carbamidomethyl); K13(TMT6plex)	Pxdn	-0.296292	-0.408468	-0.272149	-0.191656	-0.495153	-0.169001	-0.477749	0.317843	0.584293	0.930035	1.18014	0.910154	1.39141	1.1635	NaN	NaN	NaN	NaN	NaN	NaN	NaN	1									8922	HCD	95.9046
G3V667	Integrin, alpha 6, isoform CRA_a OS=Rattus norvegicus GN=Itga6 PE=1 SV=1	ANHSGAVVLLK_N-Term(TMT6plex); N2(HexNAc(4)Hex(6)Fuc(1)); K11(TMT6plex)	Itga6	-0.0428871	-0.179274	-0.367748	-0.310692	-0.550297	-0.52781	-0.477084	-0.257325	-0.0601645	-0.156289	0.116463	0.156369	0.425802	0.694966	NaN	NaN	NaN	NaN	NaN	NaN	NaN	1									15660	HCD	304.516	1
G3V667	Integrin, alpha 6, isoform CRA_a OS=Rattus norvegicus GN=Itga6 PE=1 SV=1	ANHSGAVVLLK_N-Term(TMT6plex); N2(HexNAc(4)Hex(6)); K11(TMT6plex)	Itga6	-0.0159042	-0.361394	-0.388612	-0.601208	-0.378385	-0.438449	-0.476641	-0.230342	-0.242284	-0.177152	-0.174053	0.328281	0.515163	0.69541	NaN	NaN	NaN	NaN	NaN	NaN	NaN	1									13335	HCD	115.329	1
B2RYD7	Protein Stt3b OS=Rattus norvegicus GN=Stt3b PE=1 SV=1	AMSSNETAAYK_N-Term(TMT6plex); N5(HexNAc(2)Hex(9)); K11(TMT6plex)	Stt3b	-0.290665	-0.218881	-0.621477	-0.833288	-0.730185	-0.943111	-0.47652	-0.138466	0.313963	0.0153951	-0.0335362	0.0425394	0.0680239	0.624352	NaN	NaN	NaN	NaN	NaN	NaN	NaN	1									7990	HCD	319.414
B2RYD7	Protein Stt3b OS=Rattus norvegicus GN=Stt3b PE=1 SV=1	TTLVDNNTWNNSHIALVGK_N-Term(TMT6plex); N10(HexNAc(6)Hex(6)Fuc(1)NeuGc(2)); K19(TMT6plex)	Stt3b	-0.155225	-0.329268	-0.148983	-0.286239	-0.49309	-0.210667	-0.47615	-0.00302511	0.203575	0.487889	0.513513	0.279634	0.800468	0.624722	NaN	NaN	NaN	NaN	NaN	NaN	NaN	1									21492	HCD	157.948
G3V824	Insulin-like growth factor 2 receptor, isoform CRA_b OS=Rattus norvegicus GN=Igf2r PE=1 SV=1	AACAVRPQEVNMVNGTLTNPVTGK_N-Term(TMT6plex); C3(Carbamidomethyl); M12(Oxidation); N14(HexNAc(2)Hex(8)); K24(TMT6plex)	Igf2r	0.204668	-0.0978208	-0.411407	-0.506094	-0.540522	-0.538459	-0.47602	0.300609	0.67887	0.489023	0.775736	0.700259	0.885514	1.09605	NaN	NaN	NaN	NaN	NaN	NaN	NaN	1									19088	EThcD	398.725
P27615	Lysosome membrane protein 2 OS=Rattus norvegicus GN=Scarb2 PE=1 SV=2	NMVLQNGTK_N-Term(TMT6plex); N6(HexNAc(5)Hex(7)Fuc(1)NeuAc(1)); K9(TMT6plex)	Scarb2	-0.318229	0.295758	-0.199715	-0.591544	-0.471278	-0.529483	-0.475374	-0.225467	-0.215989	-0.240156	-0.599812	-0.667813	-0.568002	-0.647394	NaN	NaN	NaN	NaN	NaN	NaN	NaN	1									13442	HCD	413.227		1
Q5I0E7	Transmembrane emp24 domain-containing protein 9 OS=Rattus norvegicus GN=Tmed9 PE=1 SV=1	FTFTSHTPGEHQICLHSNSTK_N-Term(TMT6plex); C14(Carbamidomethyl); N18(HexNAc(3)Hex(5)Fuc(1)); K21(TMT6plex)	Tmed9	-0.0214619	0.0479847	-0.484329	-0.404165	-0.787598	-0.532295	-0.474689	-0.216488	-0.090911	-0.464614	-0.234103	-0.67265	-0.27025	-0.189372	NaN	NaN	NaN	NaN	NaN	NaN	NaN	1									14318	EThcD	265.746
P14562	Lysosome-associated membrane glycoprotein 1 OS=Rattus norvegicus GN=Lamp1 PE=1 SV=1	YSVQHMYFTYNLSDTQFFPNASSK_N-Term(TMT6plex); N11(HexNAc(4)Hex(3)Fuc(2)); N20(HexNAc(2)Hex(4)); K24(TMT6plex)	Lamp1	-0.763151	0.184397	-0.230026	-0.302014	-0.154473	0.112958	-0.473404	-1.0556	-0.350027	-0.754306	-0.711294	-0.507723	-0.0561822	-0.579033	NaN	NaN	NaN	NaN	NaN	NaN	NaN	1									25319	HCD	202.512
P14562	Lysosome-associated membrane glycoprotein 1 OS=Rattus norvegicus GN=Lamp1 PE=1 SV=1	YSVQHMYFTYNLSDTQFFPNASSK_N-Term(TMT6plex); N11(HexNAc(4)Hex(4)Fuc(2)); N20(HexNAc(2)Hex(3)); K24(TMT6plex)	Lamp1	-0.763151	0.184397	-0.230026	-0.302014	-0.154473	0.112958	-0.473404	-1.0556	-0.350027	-0.754306	-0.711294	-0.507723	-0.0561822	-0.579033	NaN	NaN	NaN	NaN	NaN	NaN	NaN	1									25321	EThcD	267.04
G3V824	Insulin-like growth factor 2 receptor, isoform CRA_b OS=Rattus norvegicus GN=Igf2r PE=1 SV=1	AACAVRPQEVNMVNGTLTNPVTGK_N-Term(TMT6plex); C3(Carbamidomethyl); N14(HexNAc(4)Hex(5)Fuc(3)NeuAc(1)); K24(TMT6plex)	Igf2r	0.178894	0.044123	-0.132197	-0.320138	-0.264526	-0.326673	-0.472918	0.274835	0.820814	0.768233	0.961692	0.976255	1.0973	1.09915	NaN	NaN	NaN	NaN	NaN	NaN	NaN	1									22945	HCD	744.041		1
P31643;A0A0G2K227	Sodium- and chloride-dependent taurine transporter OS=Rattus norvegicus GN=Slc6a6 PE=2 SV=1;Isoform of P31643, Transporter OS=Rattus norvegicus GN=Slc6a6 PE=1 SV=1	DLPWAHCNHSWNTPQCMEDTLR_N-Term(TMT6plex); C7(Carbamidomethyl); N8(HexNAc(2)Hex(10)); C16(Carbamidomethyl)	Slc6a6	0.0388048	-0.382321	-0.31768	-0.342951	-0.506745	-0.164459	-0.471893	0.122631	0.0312386	0.0885385	0.0910936	-0.204493	-0.148809	-0.584688	NaN	NaN	NaN	NaN	NaN	NaN	NaN	1									20181	HCD	325.938
F1LMA7;Q4TU93	Isoform of Q4TU93, C-type mannose receptor 2 OS=Rattus norvegicus GN=Mrc2 PE=4 SV=2;C-type mannose receptor 2 OS=Rattus norvegicus GN=Mrc2 PE=1 SV=1	VIPVCNASLPAQR_N-Term(TMT6plex); C5(Carbamidomethyl); N6(HexNAc(3)Hex(6))	Mrc2	-0.0260448	-0.479467	-0.436794	-0.65201	-0.526518	-0.478743	-0.471509	0.541311	0.766556	1.0232	1.32684	1.32047	1.7214	1.81673	NaN	NaN	NaN	NaN	NaN	NaN	NaN	1									17632	HCD	597.255
Q6P767	Pituitary tumor-transforming gene 1 protein-interacting protein OS=Rattus norvegicus GN=Pttg1ip PE=2 SV=1	NVSCLWCNENK_N-Term(TMT6plex); N1(HexNAc(2)Hex(7)); C4(Carbamidomethyl); C7(Carbamidomethyl); K11(TMT6plex)	Pttg1ip	-0.280413	-0.317794	-0.262471	-0.56474	-0.483655	-0.647746	-0.471379	0.0503201	0.169074	0.376846	0.0824127	0.132461	-0.0165865	0.0944676	NaN	NaN	NaN	NaN	NaN	NaN	NaN	1									17663	HCD	673.103
D3ZTT7	Protein Sun2 OS=Rattus norvegicus GN=Sun2 PE=1 SV=1	ALSPNSTISSAPK_N-Term(TMT6plex); N5(HexNAc(2)Hex(6)); K13(TMT6plex)	Sun2	-0.260086	-0.432219	-0.705357	-0.346027	-0.602197	-0.695461	-0.470693	0.095088	-0.11816	-0.136444	0.163255	-0.112786	-0.213183	0.0100969	NaN	NaN	NaN	NaN	NaN	NaN	NaN	1									14214	HCD	176.554
P17046	Lysosome-associated membrane glycoprotein 2 OS=Rattus norvegicus GN=Lamp2 PE=1 SV=2	VPFIFNINPATTNFTGSCQPQTAQLR_N-Term(TMT6plex); N13(HexNAc(3)Hex(6)NeuGc(1)); C18(Carbamidomethyl)	Lamp2	-0.135249	0.260339	-0.0828003	0.100595	-0.139223	-0.253069	-0.470386	-0.170377	0.495237	-0.0292899	0.333103	-0.00514936	0.131654	-0.0616412	0.0579472	0.228796	0.204183	0.17258	0.263985	0.231034	0.462456	0.965215									34967	HCD	902.751
P07153	Dolichyl-diphosphooligosaccharide--protein glycosyltransferase subunit 1 OS=Rattus norvegicus GN=Rpn1 PE=2 SV=1	SFKTILPAAAQDVYYRDEIGNVSTSHLLILDDSVEMEIRPR_N-Term(TMT6plex); K3(TMT6plex); N21(HexNAc(4)Hex(3)Fuc(3))	Rpn1	-0.194784	-0.58023	-0.25526	-0.164763	-0.515388	-0.191681	-0.470229	-0.0893609	-0.323111	0.184428	0.437153	0.0480388	0.554321	0.352813	NaN	NaN	NaN	NaN	NaN	NaN	NaN	1									27819	HCD	339.268
G3V824	Insulin-like growth factor 2 receptor, isoform CRA_b OS=Rattus norvegicus GN=Igf2r PE=1 SV=1	STLITFLCDRDAGVGFPEYQEEDNSTYNFR_N-Term(TMT6plex); C8(Carbamidomethyl); N24(HexNAc(3)Hex(4))	Igf2r	-0.0192456	-0.529279	-0.620443	-0.592588	-0.591048	-0.592302	-0.469229	0.0766952	0.247411	0.279988	0.689241	0.649733	0.831671	1.10284	NaN	NaN	NaN	NaN	NaN	NaN	NaN	1									30351	HCD	253.121
P02454	Collagen alpha-1(I) chain OS=Rattus norvegicus GN=Col1a1 PE=1 SV=5	LMSTEASQNITYHCK_N-Term(TMT6plex); M2(Oxidation); N9(HexNAc(4)Hex(7)Fuc(1)); C14(Carbamidomethyl); K15(TMT6plex)	Col1a1	-0.2033	-0.152388	-0.477902	-0.609652	-0.641546	-0.701957	-0.468405	0.435276	1.32675	0.936271	1.33683	0.871902	1.31592	1.66656	NaN	NaN	NaN	NaN	NaN	NaN	NaN	1									11983	EThcD	549.788	1
G3V824	Insulin-like growth factor 2 receptor, isoform CRA_b OS=Rattus norvegicus GN=Igf2r PE=1 SV=1	STLITFLCDRDAGVGFPEYQEEDNSTYNFR_N-Term(TMT6plex); C8(Carbamidomethyl); N24(HexNAc(3)Hex(4)Fuc(1)NeuAc(1))	Igf2r	-0.06595	-0.21245	-0.271062	-0.202806	-0.305413	-0.656337	-0.467033	0.0299909	0.564241	0.629368	1.07902	0.935369	0.767636	1.10503	NaN	NaN	NaN	NaN	NaN	NaN	NaN	1									32588	HCD	121.629		1
P04937-3;P04937-2;P04937;P04937-4	Isoform of P04937, Isoform 3 of Fibronectin OS=Rattus norvegicus GN=Fn1;Isoform of P04937, Isoform 2 of Fibronectin OS=Rattus norvegicus GN=Fn1;Fibronectin OS=Rattus norvegicus GN=Fn1 PE=1 SV=2;Isoform of P04937, Isoform 4 of Fibronectin OS=Rattus norvegicus GN=Fn1	ITTTPTNGQQGTALEEVVHADQSSCTFENRNPGLEYNVSVYTVK_N-Term(TMT6plex); C25(Carbamidomethyl); N37(HexNAc(3)Hex(4)); K44(TMT6plex)	Fn1	0.133254	0.110162	-0.270378	0.118766	0.0136852	-0.275111	-0.467026	0.0362166	-0.172237	-0.618612	-0.0285987	-0.263876	-0.328201	-0.475298	0.0698431	0.0466332	0.025131	0.0253654	0.142239	0.0892863	0.239119	0.728042									30587	HCD	285.143
P04218	OX-2 membrane glycoprotein OS=Rattus norvegicus GN=Cd200 PE=2 SV=1	GTGSGIENSTESHSHSNGTTSVTSILRVK_N-Term(TMT6plex); N8(HexNAc(2)Hex(1)); N17(HexNAc(8)Hex(8)Fuc(1)); K29(TMT6plex)	Cd200	-0.00475186	-0.584082	-0.368666	-0.560051	-0.281964	-0.274143	-0.465229	-0.13132	-0.15446	0.159316	0.0984329	0.489202	0.599463	0.448293	NaN	NaN	NaN	NaN	NaN	NaN	NaN	1									10321	EThcD	175.328
F1LQX8;P29994-8;P29994-6;C7E1V2;A0A0A0MY31;P29994-2;P29994-3;P29994;P29994-5;A0A0G2KAH9;P29994-4;F1LNT1;P29994-7	Isoform of P29994, Inositol 1,4,5-trisphosphate receptor type 1 OS=Rattus norvegicus GN=Itpr1 PE=1 SV=3;Isoform of P29994, Isoform 8 of Inositol 1,4,5-trisphosphate receptor type 1 OS=Rattus norvegicus GN=Itpr1;Isoform of P29994, Isoform 6 of Inositol 1,4,5-trisphosphate receptor type 1 OS=Rattus norvegicus GN=Itpr1;Isoform of P29994, Inositol 1,4,5-trisphosphate receptor type 1 OS=Rattus norvegi…	VETGENCTSPAPK_N-Term(TMT6plex); N6(HexNAc(5)Hex(4)NeuAc(2)); C7(Carbamidomethyl); K13(TMT6plex)	Itpr1	-0.228379	-0.139036	-0.27742	-0.290737	-0.419612	-0.579884	-0.464992	0.15153	0.501175	0.245583	0.54328	0.422942	0.495706	0.654364	NaN	NaN	NaN	NaN	NaN	NaN	NaN	1									10184	EThcD	268.28		1
F1LZX9;A0A0G2JVZ6	Isoform of A0A0G2JVZ6, Protein Itgav OS=Rattus norvegicus GN=Itgav PE=1 SV=3;Protein Itgav OS=Rattus norvegicus GN=Itgav PE=1 SV=1	ANTTQPGIIEGGQVLK_N-Term(TMT6plex); N2(HexNAc(3)Hex(6)); K16(TMT6plex)	Itgav	-0.374677	-0.573039	-0.723515	-0.660145	-0.718107	-0.573806	-0.461748	0.00223633	-0.0961064	-0.175901	-0.116064	-0.25809	-0.0622694	0.0658648	NaN	NaN	NaN	NaN	NaN	NaN	NaN	1									18813	HCD	267.207
A0A0G2JSK5	Isoform of P49134, Integrin beta 1 (Fibronectin receptor beta) OS=Rattus norvegicus GN=Itgb1 PE=1 SV=1	KDTCAQECSHFNLTK_N-Term(TMT6plex); K1(TMT6plex); C4(Carbamidomethyl); C8(Carbamidomethyl); N12(HexNAc(4)Hex(7)Fuc(2)); K15(TMT6plex)	Itgb1	-0.248643	-0.252327	-0.0431797	-0.222711	-0.153445	-0.606689	-0.461355	-0.33367	-0.0515848	0.118802	0.275257	0.362909	0.0947994	0.296756	NaN	NaN	NaN	NaN	NaN	NaN	NaN	1									13538	HCD	305.406
P97546-1;D3ZDF0;P97546-3	Isoform of P97546, Isoform 1 of Neuroplastin OS=Rattus norvegicus GN=Nptn;Isoform of P97546, Neuroplastin OS=Rattus norvegicus GN=Nptn PE=1 SV=3;Isoform of P97546, Isoform 3 of Neuroplastin OS=Rattus norvegicus GN=Nptn	IVTSEEVIIRDSLLPVTLQCNLTSSSHTLMYSYWTK_N-Term(TMT6plex); C20(Carbamidomethyl); N21(HexNAc(6)Hex(3)Fuc(3)); M30(Oxidation); K36(TMT6plex)	Nptn	-0.193805	-0.715575	-0.320277	-0.315262	-0.223698	-0.326348	-0.460566	-0.341444	-0.668943	-0.438759	-0.434762	-0.384658	-0.447185	-0.569156	NaN	NaN	NaN	NaN	NaN	NaN	NaN	1									32262	HCD	289.501
P07153	Dolichyl-diphosphooligosaccharide--protein glycosyltransferase subunit 1 OS=Rattus norvegicus GN=Rpn1 PE=2 SV=1	TILPAAAQDVYYRDEIGNVSTSHLLILDDSVEMEIRPR_N-Term(TMT6plex); N18(HexNAc(4)Hex(4)Fuc(1))	Rpn1	-0.0785398	-0.365331	-0.0383722	-0.144409	0.0787677	-0.0579799	-0.460521	0.0268838	-0.108212	0.401315	0.457508	0.642194	0.688022	0.362522	0.118868	0.161707	0.071678	0.22656	0.0562233	0.0874692	0.19323	0.415364									29321	HCD	1093.41
Q9EQV6;Q642E6	Tripeptidyl-peptidase 1 OS=Rattus norvegicus GN=Tpp1 PE=1 SV=1;Isoform of Q9EQV6, Tripeptidyl peptidase I OS=Rattus norvegicus GN=Tpp1 PE=1 SV=1	SSSHLPPSSYFNASGR_N-Term(TMT6plex); N12(HexNAc(2)Hex(3))	Tpp1	-0.362785	0.519888	-0.48104	-0.576652	-0.234115	-0.528126	-0.460202	-0.545204	-0.315835	-1.40699	-1.68042	-1.51053	-1.78005	-1.77827	NaN	NaN	NaN	NaN	NaN	NaN	NaN	1									12694	HCD	670.247
Q7TPB4	CD276 antigen OS=Rattus norvegicus GN=Cd276 PE=2 SV=1	TALFPDLLVQGNASLRLQR_N-Term(TMT6plex); N12(HexNAc(7)Hex(8)Fuc(1))	Cd276	-0.486175	-0.497284	-0.470767	-0.812131	-0.525893	-0.302434	-0.460179	-0.425773	0.273015	-0.0573166	-0.0181256	0.249566	0.787211	0.695643	NaN	NaN	NaN	NaN	NaN	NaN	NaN	1									28674	HCD	182.366
A0A0G2JSK5	Isoform of P49134, Integrin beta 1 (Fibronectin receptor beta) OS=Rattus norvegicus GN=Itgb1 PE=1 SV=1	KDTCAQECSHFNLTK_N-Term(TMT6plex); K1(TMT6plex); C4(Carbamidomethyl); C8(Carbamidomethyl); N12(HexNAc(4)Hex(6)Fuc(2)); K15(TMT6plex)	Itgb1	-0.0500894	0.189147	-0.0939498	-0.355659	-0.2471	-0.269261	-0.459582	-0.135116	0.38989	0.0680314	0.142309	0.269255	0.432227	0.298529	NaN	NaN	NaN	NaN	NaN	NaN	NaN	1									13968	HCD	280.529
P04218	OX-2 membrane glycoprotein OS=Rattus norvegicus GN=Cd200 PE=2 SV=1	GTGSGIENSTESHSHSNGTTSVTSILR_N-Term(TMT6plex); N8(HexNAc(7)Hex(3)); N17(HexNAc(9)Hex(4))	Cd200	0.251258	-0.460144	-0.134545	-0.117591	-0.260091	-0.187525	-0.459335	0.12469	-0.0305221	0.393437	0.540894	0.511076	0.686082	0.454186	0.236956	0.429482	0.296675	0.233755	0.417958	0.1651	0.277043	0.986479									11064	EThcD	346.578
P14562	Lysosome-associated membrane glycoprotein 1 OS=Rattus norvegicus GN=Lamp1 PE=1 SV=1	VSNMTLPASAEVLK_N-Term(TMT6plex); N3(HexNAc(3)Hex(3)Fuc(1)); K14(TMT6plex)	Lamp1	-0.325782	-0.697739	-0.219682	-0.657921	-0.303374	-0.574689	-0.458509	-0.618229	-1.23216	-0.743962	-1.0672	-0.656625	-0.74383	-0.564138	NaN	NaN	NaN	NaN	NaN	NaN	NaN	1									23671	HCD	159.006
M0R711;Q64605;Q64605-2	Isoform of Q64605, Protein-tyrosine-phosphatase OS=Rattus norvegicus GN=Ptprs PE=1 SV=2;Receptor-type tyrosine-protein phosphatase S OS=Rattus norvegicus GN=Ptprs PE=1 SV=2;Isoform of Q64605, Isoform 2 of Receptor-type tyrosine-protein phosphatase S OS=Rattus norvegicus GN=Ptprs	GFPQILGAAGNVSAGSVILR_N-Term(TMT6plex); N11(HexNAc(6)Hex(7)NeuAc(3))	Ptprs	-0.0177803	-0.355548	-0.244703	-0.0436123	-0.40123	-0.170852	-0.458199	0.0421114	0.214226	0.273909	0.4692	-0.186937	-0.190997	-0.476469	NaN	NaN	NaN	NaN	NaN	NaN	NaN	1									29812	HCD	561.883		1
P04218	OX-2 membrane glycoprotein OS=Rattus norvegicus GN=Cd200 PE=2 SV=1	GTGSGIENSTESHSHSNGTTSVTSILRVKDPK_N-Term(TMT6plex); N8(HexNAc(4)Hex(6)Fuc(1)NeuAc(1)); N17(HexNAc(2)Hex(9)); K29(TMT6plex); K32(TMT6plex)	Cd200	-0.259034	-0.325702	-0.0989053	-0.222066	-0.535601	-0.204572	-0.457447	-0.385602	0.10392	0.429076	0.436418	0.235565	0.669034	0.456075	NaN	NaN	NaN	NaN	NaN	NaN	NaN	1									11107	EThcD	245.001		1
P28648;A0A0G2K0T2	CD63 antigen OS=Rattus norvegicus GN=Cd63 PE=1 SV=2;Isoform of P28648, Tetraspanin OS=Rattus norvegicus GN=Cd63 PE=1 SV=1	CCGASNYTDWERIPGMAK_N-Term(TMT6plex); C1(Carbamidomethyl); C2(Carbamidomethyl); N6(HexNAc(5)Hex(6)Fuc(3)NeuAc(1)); K18(TMT6plex)	Cd63	-0.331359	0.383644	-0.125378	-0.0367656	-0.0916176	-0.588913	-0.456649	-0.248177	0.285193	0.0703319	0.236724	0.0631235	-0.478927	-0.506472	NaN	NaN	NaN	NaN	NaN	NaN	NaN	1									22521	HCD	394.454		1
A0A0G2JSK5	Isoform of P49134, Integrin beta 1 (Fibronectin receptor beta) OS=Rattus norvegicus GN=Itgb1 PE=1 SV=1	DTCAQECSHFNLTK_N-Term(TMT6plex); C3(Carbamidomethyl); C7(Carbamidomethyl); N11(HexNAc(6)Hex(3)Fuc(1)NeuAc(2)); K14(TMT6plex)	Itgb1	-0.416901	-0.814946	-0.600937	-1.00076	-0.500919	-1.06774	-0.456589	-0.501928	-0.614203	-0.438956	-0.502795	0.0154348	-0.366256	0.301522	NaN	NaN	NaN	NaN	NaN	NaN	NaN	1									12620	HCD	205.216		1
G3V928	Protein Lrp1 OS=Rattus norvegicus GN=Lrp1 PE=1 SV=1	QTTAMDFSYANETVCWVHVGDSAAQTQLK_N-Term(TMT6plex); N11(HexNAc(2)Hex(7)); C15(Carbamidomethyl); K29(TMT6plex)	Lrp1	0.180043	-0.0689836	-0.0429651	-0.0647337	-0.132972	0.203961	-0.455381	0.591056	0.785775	0.812806	1.09513	0.919119	1.47247	0.840686	NaN	NaN	NaN	NaN	NaN	NaN	NaN	1									26463	HCD	242.954
F1LST1;A0A096P6L8	Isoform of P04937, Fibronectin OS=Rattus norvegicus GN=Fn1 PE=1 SV=3;Isoform of P04937, Fibronectin OS=Rattus norvegicus GN=Fn1 PE=1 SV=2	RHEEGHMLNCTCFGQGR_N-Term(TMT6plex); N9(HexNAc(4)Hex(4)Fuc(2)NeuGc(1)); C10(Carbamidomethyl); C12(Carbamidomethyl)	Fn1	-0.0777254	0.0697533	-0.241821	-0.533716	-0.330884	-0.719736	-0.454523	-0.174762	-0.212645	-0.590054	-0.681081	-0.608446	-0.772825	-0.462795	0.285768	0.191695	0.177834	0.0875326	0.0214178	0.100002	0.15677	0.837543									8398	EThcD	682.265
P04218	OX-2 membrane glycoprotein OS=Rattus norvegicus GN=Cd200 PE=2 SV=1	GTGSGIENSTESHSHSNGTTSVTSILR_N-Term(TMT6plex); N8(HexNAc(6)Hex(6)Fuc(3)); N17(HexNAc(8)Hex(3)Fuc(1))	Cd200	-0.50298	-0.939551	-0.630699	-0.366163	-0.54796	-0.622037	-0.454248	-0.629548	-0.509929	-0.102717	0.292321	0.223206	0.251569	0.459273	NaN	NaN	NaN	NaN	NaN	NaN	NaN	1									10468	EThcD	313.236
G3V6N1	Isoform of Q62799, Receptor protein-tyrosine kinase OS=Rattus norvegicus GN=Erbb3 PE=1 SV=1	YQTVDSSNIDGFVNCTK_N-Term(TMT6plex); N14(HexNAc(2)Hex(6)); C15(Carbamidomethyl); K17(TMT6plex)	Erbb3	-0.191146	-0.462614	-0.42034	-0.573699	-0.517589	-0.851819	-0.453383	-1.04409	-0.957145	-1.08194	-0.946483	-0.958512	-1.14499	-0.826946	NaN	NaN	NaN	NaN	NaN	NaN	NaN	1									20504	HCD	411.978
B5DEQ0	Translocon-associated protein subunit beta OS=Rattus norvegicus GN=Ssr2 PE=1 SV=1	IAPASNVSHTVVLRPLK_N-Term(TMT6plex); N6(HexNAc(2)Hex(6)); K17(TMT6plex)	Ssr2	-0.271136	-0.449379	-0.306073	-0.515442	-0.473657	-0.401823	-0.452112	-0.028733	-0.0302813	0.221858	-0.125737	-0.181509	0.0342665	0.118684	NaN	NaN	NaN	NaN	NaN	NaN	NaN	1									17359	HCD	605.355
P28648;A0A0G2K0T2	CD63 antigen OS=Rattus norvegicus GN=Cd63 PE=1 SV=2;Isoform of P28648, Tetraspanin OS=Rattus norvegicus GN=Cd63 PE=1 SV=1	QMQNYLTDNK_N-Term(TMT6plex); N9(HexNAc(4)Hex(6)Fuc(1)); K10(TMT6plex)	Cd63	-0.136222	-0.341193	-0.483907	-0.406642	-0.414158	-0.395864	-0.451631	-0.0530391	-0.439645	-0.288198	-0.133153	-0.259417	-0.285877	-0.501453	NaN	NaN	NaN	NaN	NaN	NaN	NaN	1									14482	HCD	462.58	1
F1LV44	Protein Tenm3 OS=Rattus norvegicus GN=Tenm3 PE=4 SV=3	RNMTLPGENGQNLVEWR_N-Term(TMT6plex); N2(HexNAc(2)Hex(9))	Tenm3	-0.332166	0.0442229	-0.217708	-0.289136	-0.336345	-0.347106	-0.451605	0.275424	1.12615	1.0982	1.36948	1.21299	1.60678	1.58977	NaN	NaN	NaN	NaN	NaN	NaN	NaN	1									18867	HCD	296.456
G3V928	Protein Lrp1 OS=Rattus norvegicus GN=Lrp1 PE=1 SV=1	QPMAPNPCEANGGRGPCSHLCLINYNR_N-Term(TMT6plex); C8(Carbamidomethyl); C17(Carbamidomethyl); C21(Carbamidomethyl); N26(HexNAc(4)Hex(3)NeuGc(1))	Lrp1	-0.391949	-0.498918	-0.385367	-0.621387	-0.554892	-0.507474	-0.451132	0.0190639	0.355841	0.470404	0.538477	0.497199	0.761031	0.844935	NaN	NaN	NaN	NaN	NaN	NaN	NaN	1									15588	HCD	164.246
D4AA31	Protein Prcp OS=Rattus norvegicus GN=Prcp PE=1 SV=1	WIADFYSNSTWK_N-Term(TMT6plex); N8(HexNAc(2)Hex(8)); K12(TMT6plex)	Prcp	0.394636	-0.563655	-0.157746	-0.307317	-0.409984	-0.462081	-0.451011	0.875974	0.12848	0.52074	0.530854	0.332168	0.46209	0.417317	NaN	NaN	NaN	NaN	NaN	NaN	NaN	1									8223	HCD	333.112
D3ZPM7	Protein Adam19 OS=Rattus norvegicus GN=Adam19 PE=4 SV=1	NTSFFETEGCGKK_N-Term(TMT6plex); N1(HexNAc(9)Hex(9)Fuc(1)); C10(Carbamidomethyl); K12(TMT6plex); K13(TMT6plex)	Adam19	0.219957	0.00172551	-0.46836	-0.459753	-0.254321	-0.466127	-0.450683	0.0937458	0.366536	0.0394267	0.283419	0.424227	0.448819	0.550204	NaN	NaN	NaN	NaN	NaN	NaN	NaN	1									15098	HCD	344.541
G3V824	Insulin-like growth factor 2 receptor, isoform CRA_b OS=Rattus norvegicus GN=Igf2r PE=1 SV=1	TQGCAVTDEQLLYSFNLTSLSTSTFK_N-Term(TMT6plex); C4(Carbamidomethyl); N16(HexNAc(2)Hex(5)); K26(TMT6plex)	Igf2r	0.184914	0.212769	-0.0748597	-0.313933	-0.397473	-0.397847	-0.450229	0.280855	0.989459	0.82557	0.967896	0.843309	1.02613	1.12184	NaN	NaN	NaN	NaN	NaN	NaN	NaN	1									34473	EThcD	807.644
P97546-1;D3ZDF0;P97546-3	Isoform of P97546, Isoform 1 of Neuroplastin OS=Rattus norvegicus GN=Nptn;Isoform of P97546, Neuroplastin OS=Rattus norvegicus GN=Nptn PE=1 SV=3;Isoform of P97546, Isoform 3 of Neuroplastin OS=Rattus norvegicus GN=Nptn	IVTSEEVIIRDSLLPVTLQCNLTSSSHTLMYSYWTK_N-Term(TMT6plex); C20(Carbamidomethyl); N21(HexNAc(6)Hex(4)Fuc(2)); K36(TMT6plex)	Nptn	-0.11414	-0.77095	-0.386919	-0.401044	-0.282881	-0.388262	-0.449703	-0.261779	-0.724318	-0.505401	-0.520544	-0.443841	-0.509099	-0.558294	0.0459947	0.0319707	0.0384759	0.0495263	0.0341694	0.035746	0.00627161	0.0182414	+		+					+	32052	EThcD	431.858
A1L1J9	Lipase maturation factor 2 OS=Rattus norvegicus GN=Lmf2 PE=2 SV=1	PGNVSRPPPFLIPHQPR_N-Term(TMT6plex); N3(HexNAc(2)Hex(9))	Lmf2	-0.185958	-0.27058	-0.281279	-0.449782	-0.173282	-0.383405	-0.449382	0.192713	0.629054	0.634892	0.584391	0.804929	0.655028	0.642859	0.112851	0.039037	0.14537	0.0723616	0.051165	0.0243066	0	0.554407									16260	HCD	565.727
Q8R490	Cadherin 13 OS=Rattus norvegicus GN=Cdh13 PE=1 SV=1	VLHIHQPAEFIEDQPVLNLTFSDCK_N-Term(TMT6plex); N18(HexNAc(4)Hex(5)NeuGc(2)); C24(Carbamidomethyl); K25(TMT6plex)	Cdh13	-0.34822	-0.409502	-0.340892	-0.639253	-0.523531	-0.660042	-0.448658	-0.453833	0.310897	0.287831	0.303332	0.308503	0.392697	0.828119	NaN	NaN	NaN	NaN	NaN	NaN	NaN	1									29495	HCD	405.696
Q6TUE3	Isoform of Q6AYA5, LRRGT00101 OS=Rattus norvegicus GN=Tmem106b PE=1 SV=1	LSNITNIGPLDMK_N-Term(TMT6plex); N3(HexNAc(6)Hex(9)Fuc(1)NeuAc(2)); K13(TMT6plex)	Tmem106b	-0.0912119	-0.240497	-0.841484	-0.315221	-0.50273	-0.172417	-0.448547	0.169288	0.0619055	-0.578615	0.105346	-0.191446	0.305308	-0.0378762	NaN	NaN	NaN	NaN	NaN	NaN	NaN	1									25767	HCD	255.533		1
P02454	Collagen alpha-1(I) chain OS=Rattus norvegicus GN=Col1a1 PE=1 SV=5	LMSTEASQNITYHCK_N-Term(TMT6plex); N9(HexNAc(5)Hex(3)Fuc(1)NeuAc(1)); C14(Carbamidomethyl); K15(TMT6plex)	Col1a1	-0.200727	-0.247561	-0.560387	-0.599304	-0.565292	-0.78371	-0.448413	0.437849	1.23157	0.853786	1.34718	0.948155	1.23416	1.68655	NaN	NaN	NaN	NaN	NaN	NaN	NaN	1									15599	EThcD	237.539		1
P14562	Lysosome-associated membrane glycoprotein 1 OS=Rattus norvegicus GN=Lamp1 PE=1 SV=1	VSNMTLPASAEVLK_N-Term(TMT6plex); N3(HexNAc(7)Hex(6)Fuc(1)NeuAc(3)NeuGc(1)); K14(TMT6plex)	Lamp1	-0.558361	-0.180746	-0.113993	-0.400329	-0.488809	0.0304165	-0.447951	-0.850808	-0.715171	-0.638274	-0.809609	-0.84206	-0.138724	-0.55358	NaN	NaN	NaN	NaN	NaN	NaN	NaN	1									23319	EThcD	192.698		1
G3V667	Integrin, alpha 6, isoform CRA_a OS=Rattus norvegicus GN=Itga6 PE=1 SV=1	ANHSGAVVLLK_N-Term(TMT6plex); N2(HexNAc(3)Hex(6)); K11(TMT6plex)	Itga6	0.0869793	0.362475	0.171699	0.0783625	0.0521982	-0.293708	-0.447869	-0.127459	0.481585	0.383158	0.505518	0.758864	0.659905	0.724182	0.0494394	0.145234	0.122102	0.066272	0.118678	0.127993	0.00364562	0.0994713								+	13947	HCD	815.299
Q99ML5	Prenylcysteine oxidase OS=Rattus norvegicus GN=Pcyox1 PE=1 SV=1	GELNSTLFSSR_N-Term(TMT6plex); N4(HexNAc(3)Hex(6)NeuGc(1))	Pcyox1	-0.416235	-0.32626	-0.291746	-0.228713	0.0352116	-0.314849	-0.447526	-0.489135	-0.765074	-0.247532	-0.225311	-0.00763628	-0.306498	-0.475387	NaN	NaN	NaN	NaN	NaN	NaN	NaN	1									16173	EThcD	396.452
Q6P136	Isoform of Q63617, Hyou1 protein OS=Rattus norvegicus GN=Hyou1 PE=1 SV=1	VINDTWTWKNATLAEQAK_N-Term(TMT6plex); N3(HexNAc(2)Hex(2)Fuc(1)); K9(TMT6plex); N10(HexNAc(4)Hex(4)); K18(TMT6plex)	Hyou1	0.054464	-0.17318	-0.202545	-0.363147	-0.350854	-0.433602	-0.44615	-0.227081	-0.653141	-0.315215	-0.586844	-0.574833	-0.810824	-0.817856	NaN	NaN	NaN	NaN	NaN	NaN	NaN	1									20187	EThcD	57.6966
F1LST1;A0A096P6L8	Isoform of P04937, Fibronectin OS=Rattus norvegicus GN=Fn1 PE=1 SV=3;Isoform of P04937, Fibronectin OS=Rattus norvegicus GN=Fn1 PE=1 SV=2	RHEEGHMLNCTCFGQGRGR_N-Term(TMT6plex); N9(HexNAc(8)Hex(3)); C10(Carbamidomethyl); C12(Carbamidomethyl)	Fn1	-0.774403	-0.351636	-0.152603	-0.399697	-0.130759	-0.200206	-0.445776	-0.87144	-0.634034	-0.500837	-0.547062	-0.408321	-0.253295	-0.454048	NaN	NaN	NaN	NaN	NaN	NaN	NaN	1									7329	EThcD	312.188
P01830	Thy-1 membrane glycoprotein OS=Rattus norvegicus GN=Thy1 PE=1 SV=1	HENNTNLPIQHEFSLTR_N-Term(TMT6plex); N3(HexNAc(5)Hex(3)Fuc(1)NeuGc(1))	Thy1	-0.384921	-1.2582	-0.358894	-0.599527	-0.201741	-0.40406	-0.445413	0.347173	0.0553671	1.18125	1.16539	1.24023	1.30285	1.25953	NaN	NaN	NaN	NaN	NaN	NaN	NaN	1									14062	HCD	148.195
G3V824	Insulin-like growth factor 2 receptor, isoform CRA_b OS=Rattus norvegicus GN=Igf2r PE=1 SV=1	TQGCAVTDEQLLYSFNLTSLSTSTFK_N-Term(TMT6plex); C4(Carbamidomethyl); N16(HexNAc(3)Hex(6)); K26(TMT6plex)	Igf2r	0.254759	0.0292278	-0.0432607	-0.0872512	-0.269226	-0.142427	-0.443851	0.3507	0.805918	0.857169	1.19458	0.971556	1.28155	1.12821	NaN	NaN	NaN	NaN	NaN	NaN	NaN	1									34328	HCD	435.775
D3ZUD8	Protein Tm9sf3 OS=Rattus norvegicus GN=Tm9sf3 PE=1 SV=2	IVDVNLTSEGK_N-Term(TMT6plex); N5(HexNAc(4)Hex(5)NeuAc(2)); K11(TMT6plex)	Tm9sf3	-0.0449184	-0.0815772	-0.273311	-0.524214	-0.336432	-0.253392	-0.443566	0.0516634	0.178248	0.276986	0.245382	0.477972	0.668841	0.577926	0.000294261	0.0536104	0.0155068	0.0797669	0.0402518	0.0828707	0.0193844	0.0521737		+						+	25441	HCD	740.188		1
D3ZQM3;D3ZCG9	Integrin alpha 3 variant B OS=Rattus norvegicus GN=Itga3 PE=2 SV=1;Isoform of D3ZQM3, Integrin alpha 3 variant A OS=Rattus norvegicus GN=Itga3 PE=2 SV=1	TSIPTINMENK_N-Term(TMT6plex); M8(Oxidation); N10(HexNAc(6)Hex(7)Fuc(1)NeuAc(3)); K11(TMT6plex)	Itga3	-0.632437	-0.343069	-0.431727	-0.741988	-0.660568	-0.731559	-0.443266	-1.39566	-1.13911	-1.88329	-2.64207	-2.68499	-3.14886	-3.08738	NaN	NaN	NaN	NaN	NaN	NaN	NaN	1									18700	EThcD	175.945		1
Q68FV6	Glycosylated lysosomal membrane protein OS=Rattus norvegicus GN=Glmp PE=2 SV=1	LLEFDSTNVSEGTQPPGKPYPPYSLAK_N-Term(TMT6plex); N8(HexNAc(4)Hex(5)NeuAc(1)NeuGc(1)); K18(TMT6plex); K27(TMT6plex)	Glmp	0.123582	-0.303492	0.0207964	-0.43518	-0.486877	-0.458329	-0.442594	0.24417	-0.0752883	0.235386	-0.0259162	-0.151222	0.0967809	0.1926	NaN	NaN	NaN	NaN	NaN	NaN	NaN	1									28643	EThcD	347.879		1
B2RYF6	Cleft lip and palate associated transmembrane protein 1 OS=Rattus norvegicus GN=Clptm1 PE=1 SV=1	AEDYGPVEVISHWHPNITINIVDDHTPWVK_N-Term(TMT6plex); N16(HexNAc(6)Hex(4)); K30(TMT6plex)	Clptm1	0.0252834	0.33859	-0.154562	0.229606	-0.0196961	0.0453877	-0.44158	-0.0781275	0.44718	-0.0379519	0.4921	0.26924	0.451694	0.0224437	NaN	NaN	NaN	NaN	NaN	NaN	NaN	1									31903	HCD	315.255
P17046	Lysosome-associated membrane glycoprotein 2 OS=Rattus norvegicus GN=Lamp2 PE=1 SV=2	VPFIFNINPATTNFTGSCQPQTAQLR_N-Term(TMT6plex); N13(HexNAc(5)Hex(7)); C18(Carbamidomethyl)	Lamp2	0.148012	0.135411	-0.0263191	-0.245411	0.056739	0.189353	-0.441309	0.112884	0.370309	0.0271913	-0.0129042	0.190813	0.574077	-0.0325646	NaN	NaN	NaN	NaN	NaN	NaN	NaN	1									31692	EThcD	691.865
P97546-1;D3ZDF0;P97546-3	Isoform of P97546, Isoform 1 of Neuroplastin OS=Rattus norvegicus GN=Nptn;Isoform of P97546, Neuroplastin OS=Rattus norvegicus GN=Nptn PE=1 SV=3;Isoform of P97546, Isoform 3 of Neuroplastin OS=Rattus norvegicus GN=Nptn	ENGVFEEISNSSGR_N-Term(TMT6plex); N10(HexNAc(4)Hex(5)Fuc(3)NeuAc(2))	Nptn	-0.405203	0.0674942	-0.382926	-0.697974	-0.543968	-0.808863	-0.440322	-0.552842	0.114127	-0.501408	-0.817474	-0.704928	-0.929701	-0.548912	NaN	NaN	NaN	NaN	NaN	NaN	NaN	1									15983	HCD	385.978		1
G3V928	Protein Lrp1 OS=Rattus norvegicus GN=Lrp1 PE=1 SV=1	WTGHNVTVVQR_N-Term(TMT6plex); N5(HexNAc(3)Hex(6)NeuAc(1))	Lrp1	-0.070019	-0.501112	-0.693051	-0.820935	-0.956805	-0.676161	-0.439797	0.340994	0.353647	0.16272	0.338929	0.0952855	0.592344	0.85627	NaN	NaN	NaN	NaN	NaN	NaN	NaN	1									12510	HCD	470.863		1
G3V6S3	Isoform of O35783, Calumenin OS=Rattus norvegicus GN=Calu PE=1 SV=1	NATYSYVLDDPDPDDGFNYK_N-Term(TMT6plex); N1(HexNAc(5)Hex(4)); K20(TMT6plex)	Calu	-0.220778	-0.17955	-0.15851	-0.170853	-0.0890603	-0.13149	-0.439329	-0.412497	-0.177942	-0.074751	-0.174606	-0.228476	-0.290044	-0.538219	NaN	NaN	NaN	NaN	NaN	NaN	NaN	1									23660	HCD	310.309
P28648;A0A0G2K0T2	CD63 antigen OS=Rattus norvegicus GN=Cd63 PE=1 SV=2;Isoform of P28648, Tetraspanin OS=Rattus norvegicus GN=Cd63 PE=1 SV=1	QMQNYLTDNK_N-Term(TMT6plex); N9(HexNAc(8)Hex(9)); K10(TMT6plex)	Cd63	0.0826372	0.139419	0.027026	-0.511388	-0.464843	-0.19562	-0.439329	0.16582	0.0409673	0.222736	-0.237898	-0.310102	-0.085634	-0.489151	NaN	NaN	NaN	NaN	NaN	NaN	NaN	1									18334	HCD	168.435
D3ZNA5;M0R866	Uncharacterized protein (Fragment) OS=Rattus norvegicus GN=LOC686860 PE=3 SV=3;Isoform of D3ZNA5, Uncharacterized protein (Fragment) OS=Rattus norvegicus GN=LOC686860 PE=3 SV=2	EQNYTCHVEHEGLPEPLTLR_N-Term(TMT6plex); N3(HexNAc(5)Hex(5)); C6(Carbamidomethyl)	LOC686860	-0.0486674	-0.0229801	-0.498787	-0.129979	-0.235562	-0.430522	-0.437819	NaN	NaN	NaN	NaN	NaN	NaN	NaN	NaN	NaN	NaN	NaN	NaN	NaN	NaN	1									25184	HCD	275.324
F1LUV9	Isoform of P13596, Neural cell adhesion molecule 1 OS=Rattus norvegicus GN=Ncam1 PE=1 SV=3	DGQLLPSSNYSNIK_N-Term(TMT6plex); N9(HexNAc(6)Hex(7)Fuc(1)NeuAc(4)); K14(TMT6plex)	Ncam1	-0.0919738	-0.212681	-0.0443874	-0.195	-0.191589	-0.234768	-0.437494	0.093075	0.714806	0.955716	1.14374	1.08443	1.24745	1.12305	NaN	NaN	NaN	NaN	NaN	NaN	NaN	1									18633	HCD	204.335		1
F1LST1;A0A096P6L8	Isoform of P04937, Fibronectin OS=Rattus norvegicus GN=Fn1 PE=1 SV=3;Isoform of P04937, Fibronectin OS=Rattus norvegicus GN=Fn1 PE=1 SV=2	LDAPTNLQFVNETDR_N-Term(TMT6plex); N11(HexNAc(6)Hex(7)NeuAc(3))	Fn1	-0.146646	0.08258	-0.32839	-0.226944	-0.45466	-0.275104	-0.437414	-0.243683	-0.199818	-0.676624	-0.374309	-0.732222	-0.328193	-0.445686	NaN	NaN	NaN	NaN	NaN	NaN	NaN	1									19885	EThcD	247.54		1
A0A0G2JSK5	Isoform of P49134, Integrin beta 1 (Fibronectin receptor beta) OS=Rattus norvegicus GN=Itgb1 PE=1 SV=1	LRNPCTSEQNCTSPFSYK_N-Term(TMT6plex); C5(Carbamidomethyl); N10(HexNAc(5)Hex(6)Fuc(1)); C11(Carbamidomethyl); K18(TMT6plex)	Itgb1	-0.168734	-0.879224	-0.860982	-0.938467	-0.360351	-1.42743	-0.435269	-0.253761	-0.678482	-0.699001	-0.4405	0.156003	-0.725946	0.322842	NaN	NaN	NaN	NaN	NaN	NaN	NaN	1									15764	HCD	88.7248
D3ZQM3;D3ZCG9	Integrin alpha 3 variant B OS=Rattus norvegicus GN=Itga3 PE=2 SV=1;Isoform of D3ZQM3, Integrin alpha 3 variant A OS=Rattus norvegicus GN=Itga3 PE=2 SV=1	TSIPTINMENK_N-Term(TMT6plex); N10(HexNAc(5)Hex(6)Fuc(1)NeuAc(1)NeuGc(1)); K11(TMT6plex)	Itga3	0.0285273	-0.128787	-0.472702	-0.344018	-0.192775	-0.271953	-0.43525	-0.734697	-0.924823	-1.92427	-2.2441	-2.2172	-2.68926	-3.07937	NaN	NaN	NaN	NaN	NaN	NaN	NaN	1									15689	HCD	239.972		1
M0RDY6	Protein LOC100360726 OS=Rattus norvegicus GN=LOC100360726 PE=1 SV=2	MESTNLSSPNK_N-Term(TMT6plex); N5(HexNAc(4)Hex(5)NeuAc(2)); N10(HexNAc(5)Hex(6)Fuc(1)NeuAc(1)NeuGc(2)); K11(TMT6plex)	LOC100360726	0.0228925	-0.544625	-0.389459	-0.53951	-0.426834	-0.631344	-0.434996	NaN	NaN	NaN	NaN	NaN	NaN	NaN	NaN	NaN	NaN	NaN	NaN	NaN	NaN	1									22345	EThcD	228.574		1
G3V824	Insulin-like growth factor 2 receptor, isoform CRA_b OS=Rattus norvegicus GN=Igf2r PE=1 SV=1	MNYSGGDTCHK_N-Term(TMT6plex); N2(HexNAc(2)Hex(6)); C9(Carbamidomethyl); K11(TMT6plex)	Igf2r	-0.136993	0.0436984	-0.466758	-0.732523	-0.092502	-0.159671	-0.434306	-0.0410518	0.820389	0.433672	0.549307	1.14828	1.2643	1.13776	NaN	NaN	NaN	NaN	NaN	NaN	NaN	1									8799	HCD	339.56
Q1PBJ1	Isoform of P70490, Lactadherin OS=Rattus norvegicus GN=Mfge8 PE=1 SV=1	NNTIPDSQITASSSYK_N-Term(TMT6plex); N1(HexNAc(4)Hex(4)Fuc(2)NeuGc(1)); K16(TMT6plex)	Mfge8	-0.119146	0.0570216	-0.150222	-0.451608	-0.330136	-0.215203	-0.433905	0.0215087	0.0409687	0.156238	-0.277644	-0.0823032	-0.150616	-0.571302	NaN	NaN	NaN	NaN	NaN	NaN	NaN	1									15355	HCD	166.709
D4A5F1	Protein Pkd2 OS=Rattus norvegicus GN=Pkd2 PE=1 SV=1	VRNGSCSIPQDLRDEIK_N-Term(TMT6plex); N3(HexNAc(2)Hex(7)); C6(Carbamidomethyl); K17(TMT6plex)	Pkd2	-0.152894	-0.934268	-0.384527	-0.563811	-0.451531	-0.104125	-0.433392	0.229551	-0.243597	0.232933	0.333347	0.319199	0.776089	0.462428	NaN	NaN	NaN	NaN	NaN	NaN	NaN	1									15646	EThcD	405.035
M0R979;A0A0G2JV24	Isoform of A0A0G2JV24, Protein Thbs1 OS=Rattus norvegicus GN=Thbs1 PE=1 SV=2;Protein Thbs1 OS=Rattus norvegicus GN=Thbs1 PE=1 SV=1	VVNSTTGPGEHLR_N-Term(TMT6plex); N3(HexNAc(2)Hex(5))	Thbs1	-0.552072	-0.915982	-0.392241	-0.717598	-0.21854	-0.674958	-0.433341	0.307739	0.314667	0.703911	0.797195	1.2703	1.04521	1.32942	NaN	NaN	NaN	NaN	NaN	NaN	NaN	1									8907	HCD	102.551
P04218	OX-2 membrane glycoprotein OS=Rattus norvegicus GN=Cd200 PE=2 SV=1	GTGSGIENSTESHSHSNGTTSVTSILR_N-Term(TMT6plex); N8(HexNAc(6)Hex(3)Fuc(2)); N17(HexNAc(8)Hex(3)Fuc(1))	Cd200	-0.739238	-0.586846	-0.550119	-0.315763	-0.563493	-0.661899	-0.432549	-0.865806	-0.157224	-0.0221375	0.342721	0.207673	0.211707	0.480972	NaN	NaN	NaN	NaN	NaN	NaN	NaN	1									10406	EThcD	374.186
Q4QQU9	Osteopetrosis associated transmembrane protein 1 OS=Rattus norvegicus GN=Ostm1 PE=1 SV=1	ELLMDFANSSAELTACMVR_N-Term(TMT6plex); N8(HexNAc(6)Hex(4)); C16(Carbamidomethyl); M17(Oxidation)	Ostm1	-0.483159	-0.307687	-0.12272	0.0477535	-0.35898	-0.242958	-0.432376	-0.776916	-0.467777	-0.401052	-0.252859	-0.76631	-0.524736	-0.594943	NaN	NaN	NaN	NaN	NaN	NaN	NaN	1									33290	HCD	256.541
P07153	Dolichyl-diphosphooligosaccharide--protein glycosyltransferase subunit 1 OS=Rattus norvegicus GN=Rpn1 PE=2 SV=1	TILPAAAQDVYYRDEIGNVSTSHLLILDDSVEMEIRPR_N-Term(TMT6plex); N18(HexNAc(4)Hex(4)Fuc(2))	Rpn1	-0.123363	-0.411697	-0.254866	-0.196724	-0.380391	-0.203042	-0.431837	-0.0179399	-0.154579	0.184821	0.405193	0.183035	0.54296	0.391206	NaN	NaN	NaN	NaN	NaN	NaN	NaN	1									29192	HCD	519.329
D3Z9E1	Elastin microfibril interfacer 1 (Predicted), isoform CRA_b OS=Rattus norvegicus GN=Emilin1 PE=1 SV=1	LGALNSSLLLLEDR_N-Term(TMT6plex); N5(HexNAc(4)Hex(7)Fuc(1))	Emilin1	0.0884996	-0.158538	-0.212672	-0.322826	-0.323284	-0.367671	-0.431648	-0.039663	-0.570312	-0.690001	-0.686095	-0.768076	-0.727595	-0.814516	NaN	NaN	NaN	NaN	NaN	NaN	NaN	1									32047	EThcD	204.017	1
Q6AY49;A0A0G2KAE2	Isoform of A0A0G2KAE2, Protein Tusc3 OS=Rattus norvegicus GN=Tusc3 PE=1 SV=1;Protein Tusc3 OS=Rattus norvegicus GN=Tusc3 PE=1 SV=1	APPRNYSMIVMFTALQPQR_N-Term(TMT6plex); N5(HexNAc(2)Hex(8))	Tusc3	0.00642558	-0.259012	-0.383228	-0.405557	-0.365563	-0.377448	-0.431426	0.300458	0.745559	0.683859	0.916297	0.99096	1.15565	1.18964	0.00631631	0.0153811	0.0161029	0.0159047	0.0971428	0.0251469	0.070122	0.0301059	+			+	+				25833	HCD	706.939
G3V824	Insulin-like growth factor 2 receptor, isoform CRA_b OS=Rattus norvegicus GN=Igf2r PE=1 SV=1	PQEVNMVNGTLTNPVTGK_N-Term(TMT6plex); N8(HexNAc(7)Hex(4)Fuc(2)); K18(TMT6plex)	Igf2r	0.360348	0.046241	-0.394962	-0.247127	-0.3208	-0.581605	-0.431228	0.456288	0.822932	0.505468	1.0347	0.919981	0.842368	1.14084	NaN	NaN	NaN	NaN	NaN	NaN	NaN	1									20040	HCD	97.942
G3V928	Protein Lrp1 OS=Rattus norvegicus GN=Lrp1 PE=1 SV=1	MHLNGSNVQVLHR_N-Term(TMT6plex); N4(HexNAc(3)Hex(6)NeuAc(1))	Lrp1	-0.465181	-0.467505	-0.326636	-0.535677	-0.605815	-0.465636	-0.429698	-0.0541687	0.387254	0.529135	0.624188	0.446276	0.802869	0.866369	0.0897229	0.114834	0.0235858	0.0890438	0.0570936	0.0768651	0.0646566	0.951598									13535	EThcD	377.574		1
Q68FV6	Glycosylated lysosomal membrane protein OS=Rattus norvegicus GN=Glmp PE=2 SV=1	LLEFDSTNVSEGTQPPGKPYPPYSLAK_N-Term(TMT6plex); N8(HexNAc(4)Hex(4)Fuc(2)NeuGc(1)); K18(TMT6plex); K27(TMT6plex)	Glmp	0.166207	0.0496294	0.0358633	-0.0115889	-0.138037	-0.492663	-0.429277	0.286795	0.277833	0.250453	0.397675	0.197618	0.0624473	0.205917	0.159948	0.163315	0.0552749	0.0603401	0.109443	0.0118364	0.00952573	0.364049							+	+	28873	EThcD	393.793
Q68FV6	Glycosylated lysosomal membrane protein OS=Rattus norvegicus GN=Glmp PE=2 SV=1	LLEFDSTNVSEGTQPPGKPYPPYSLAK_N-Term(TMT6plex); N8(HexNAc(4)Hex(5)Fuc(1)NeuAc(1)); K18(TMT6plex); K27(TMT6plex)	Glmp	0.166207	0.0496294	0.0358633	-0.0115889	-0.138037	-0.492663	-0.429277	0.286795	0.277833	0.250453	0.397675	0.197618	0.0624473	0.205917	0.159948	0.163315	0.0552749	0.0603401	0.109443	0.0118364	0.00952573	0.364049							+	+	28871	HCD	525.998		1
F1LMA7;Q4TU93	Isoform of Q4TU93, C-type mannose receptor 2 OS=Rattus norvegicus GN=Mrc2 PE=4 SV=2;C-type mannose receptor 2 OS=Rattus norvegicus GN=Mrc2 PE=1 SV=1	VIPVCNASLPAQR_N-Term(TMT6plex); C5(Carbamidomethyl); N6(HexNAc(3)Hex(6)Fuc(1))	Mrc2	-0.335605	-0.231465	-0.697801	-0.639064	-0.581579	-0.733448	-0.429115	0.231751	1.01456	0.762198	1.33978	1.26541	1.46669	1.85912	NaN	NaN	NaN	NaN	NaN	NaN	NaN	1									17831	HCD	693.946
B2RYD7	Protein Stt3b OS=Rattus norvegicus GN=Stt3b PE=1 SV=1	VMSWWDYGYQIAGMANR_N-Term(TMT6plex); N16(HexNAc(4)Hex(7)Fuc(1))	Stt3b	0.121728	-0.336447	0.102046	-0.222857	-0.20696	-0.277539	-0.427204	0.273928	0.196397	0.738918	0.576895	0.565764	0.733597	0.673667	NaN	NaN	NaN	NaN	NaN	NaN	NaN	1									30217	HCD	365.855	1
Q5FVH2	Phospholipase D3 OS=Rattus norvegicus GN=Pld3 PE=2 SV=1	SFLLSLAALRDNHTHSDIQVK_N-Term(TMT6plex); N12(HexNAc(4)Hex(5)Fuc(1)NeuAc(2)); K21(TMT6plex)	Pld3	0.128994	0.359385	-0.389158	-0.24185	-0.496049	-0.46217	-0.427179	-0.393811	-0.0215678	-0.675577	-0.378245	-0.496217	-0.324723	-0.218964	NaN	NaN	NaN	NaN	NaN	NaN	NaN	1									26807	HCD	858.567		1
Q0KL00;A0A0G2JWS3	Piezo-type mechanosensitive ion channel component 1 OS=Rattus norvegicus GN=Piezo1 PE=2 SV=3;Isoform of Q0KL00, Piezo-type mechanosensitive ion channel component OS=Rattus norvegicus GN=Piezo1 PE=1 SV=1	HELYNGTADITLR_N-Term(TMT6plex); N5(HexNAc(4)Hex(6)Fuc(1))	Piezo1	-0.0827025	0.117853	-0.323208	-0.684967	-0.571053	-0.455861	-0.427161	-0.156548	0.320968	-0.156316	-0.320896	-0.2092	-0.0769364	-0.0285733	NaN	NaN	NaN	NaN	NaN	NaN	NaN	1									14718	HCD	257.105	1
A0A0G2K016;Q5U2W0	Protein Sun1 OS=Rattus norvegicus GN=Sun1 PE=1 SV=1;Isoform of A0A0G2K016, Protein Sun1 OS=Rattus norvegicus GN=Sun1 PE=1 SV=1	LLQNITHHITVTGQAPTSEAIVSAMSQAGISGITEAQAHIIVNNALR_N-Term(TMT6plex); N4(HexNAc(2)Hex(5))	Sun1	-0.50137	-0.657151	-0.480885	-0.742727	-0.626768	-0.842138	-0.427105	-0.473031	-0.597061	-0.433628	-0.52731	-0.48156	-0.607755	-0.189851	NaN	NaN	NaN	NaN	NaN	NaN	NaN	1									34275	HCD	250.985
D3ZSA9	Protein Nomo1 OS=Rattus norvegicus GN=Nomo1 PE=1 SV=1	VTNSNANAAGPLIVAGYNVSGSVRSDGEPMK_N-Term(TMT6plex); N18(HexNAc(6)Hex(4)Fuc(2)); M30(Oxidation); K31(TMT6plex)	Nomo1	-0.0828016	-0.0960257	-0.160263	-0.136582	-0.175898	-0.17938	-0.424598	-0.0513189	0.218422	0.136783	0.357033	0.325943	0.449216	0.29239	NaN	NaN	NaN	NaN	NaN	NaN	NaN	1									22279	HCD	170.399
D3ZQM3;D3ZCG9	Integrin alpha 3 variant B OS=Rattus norvegicus GN=Itga3 PE=2 SV=1;Isoform of D3ZQM3, Integrin alpha 3 variant A OS=Rattus norvegicus GN=Itga3 PE=2 SV=1	LFLSINVTNSPSR_N-Term(TMT6plex); N6(HexNAc(2)Hex(8))	Itga3	-0.290694	0.0552289	-0.478591	-0.318552	-0.330502	-0.379826	-0.42368	-1.05392	-0.740807	-1.93016	-2.21864	-2.35493	-2.79713	-3.0678	0.0131015	0.0325978	0.0546532	0.0428939	0.0677739	0.0289462	0.0536082	0.00436502	+	+							24953	HCD	484.772
F1LST1;A0A096P6L8	Isoform of P04937, Fibronectin OS=Rattus norvegicus GN=Fn1 PE=1 SV=3;Isoform of P04937, Fibronectin OS=Rattus norvegicus GN=Fn1 PE=1 SV=2	RHEEGHMLNCTCFGQGR_N-Term(TMT6plex); N9(HexNAc(5)Hex(4)NeuGc(1)); C10(Carbamidomethyl); C12(Carbamidomethyl)	Fn1	-0.660369	-0.481271	-1.03622	-0.223229	-1.00859	-0.372152	-0.423408	-0.757406	-0.763669	-1.38445	-0.370594	-1.28615	-0.425241	-0.43168	NaN	NaN	NaN	NaN	NaN	NaN	NaN	1									7665	EThcD	667.029
A0A0G2K016;Q5U2W0	Protein Sun1 OS=Rattus norvegicus GN=Sun1 PE=1 SV=1;Isoform of A0A0G2K016, Protein Sun1 OS=Rattus norvegicus GN=Sun1 PE=1 SV=1	TLSPTGNISSAPR_N-Term(TMT6plex); N7(HexNAc(2)Hex(7))	Sun1	-0.00380513	-0.394705	-0.706766	-0.420522	-0.353547	-0.372462	-0.422625	0.0245342	-0.334615	-0.659508	-0.205105	-0.208338	-0.13808	-0.185371	NaN	NaN	NaN	NaN	NaN	NaN	NaN	1									12224	HCD	482.837
Q6AY20	Cation-dependent mannose-6-phosphate receptor OS=Rattus norvegicus GN=M6pr PE=1 SV=1	EAGNHSSGAGLVQINK_N-Term(TMT6plex); N4(HexNAc(6)Hex(3)Fuc(1)NeuAc(1)NeuGc(1)); K16(TMT6plex)	M6pr	-0.0888321	-0.560629	-0.489672	-0.875476	-0.603746	-0.941523	-0.422596	-0.0747182	-0.160997	-0.142077	-0.252945	-0.0520903	-0.173268	0.386016	NaN	NaN	NaN	NaN	NaN	NaN	NaN	1									13279	EThcD	220.399		1
F1LUU1	Protein Itga11 OS=Rattus norvegicus GN=Itga11 PE=3 SV=3	HFFNVTDEAALK_N-Term(TMT6plex); N4(HexNAc(4)Hex(5)Fuc(2)); K12(TMT6plex)	Itga11	-0.159102	-0.0576315	-0.233364	-0.36081	-0.463726	-0.284608	-0.421856	0.567527	1.16761	1.12518	1.40553	1.13254	1.69357	1.50893	NaN	NaN	NaN	NaN	NaN	NaN	NaN	1									21145	HCD	314.32
P17046	Lysosome-associated membrane glycoprotein 2 OS=Rattus norvegicus GN=Lamp2 PE=1 SV=2	CSSVLTFNLSPVVQHYWGIHLQAFVQNGTVSK_N-Term(TMT6plex); C1(Carbamidomethyl); N8(HexNAc(6)Hex(6)NeuGc(2)); K32(TMT6plex)	Lamp2	-0.0237936	-0.57366	0.00387177	-0.502916	-0.391531	-0.0579146	-0.421639	-0.0589216	-0.338762	0.0573822	-0.270408	-0.257458	0.326809	-0.0128947	NaN	NaN	NaN	NaN	NaN	NaN	NaN	1									33895	HCD	148.693
G3V824	Insulin-like growth factor 2 receptor, isoform CRA_b OS=Rattus norvegicus GN=Igf2r PE=1 SV=1	NGTLYNNEK_N-Term(TMT6plex); N1(HexNAc(8)Hex(9)); K9(TMT6plex)	Igf2r	-0.532798	-0.526558	-0.670966	-0.566132	-0.669514	-0.294118	-0.421588	-0.436857	0.250132	0.229464	0.715697	0.571268	1.12986	1.15048	NaN	NaN	NaN	NaN	NaN	NaN	NaN	1									22854	HCD	53.5695
G3V824	Insulin-like growth factor 2 receptor, isoform CRA_b OS=Rattus norvegicus GN=Igf2r PE=1 SV=1	STLITFLCDRDAGVGFPEYQEEDNSTYNFR_N-Term(TMT6plex); C8(Carbamidomethyl); N24(HexNAc(4)Hex(4)Fuc(2)NeuGc(1))	Igf2r	0.436937	-0.429669	-0.380615	-0.432074	-0.71574	-0.731348	-0.421545	0.532878	0.347021	0.519815	0.849755	0.525042	0.692625	1.15052	NaN	NaN	NaN	NaN	NaN	NaN	NaN	1									32209	EThcD	309.037
G3V824	Insulin-like growth factor 2 receptor, isoform CRA_b OS=Rattus norvegicus GN=Igf2r PE=1 SV=1	STLITFLCDRDAGVGFPEYQEEDNSTYNFR_N-Term(TMT6plex); C8(Carbamidomethyl); N24(HexNAc(4)Hex(5)Fuc(1)NeuAc(1))	Igf2r	0.436937	-0.429669	-0.380615	-0.432074	-0.71574	-0.731348	-0.421545	0.532878	0.347021	0.519815	0.849755	0.525042	0.692625	1.15052	NaN	NaN	NaN	NaN	NaN	NaN	NaN	1									32207	HCD	116.041		1
T2CB11;P15127-2;P15127;F1LPL6	Isoform of P15127, Tyrosine-protein kinase receptor OS=Rattus norvegicus GN=Insr PE=1 SV=1;Isoform of P15127, Isoform Short of Insulin receptor OS=Rattus norvegicus GN=Insr;Insulin receptor OS=Rattus norvegicus GN=Insr PE=1 SV=1;Isoform of P15127, Tyrosine-protein kinase receptor OS=Rattus norvegicus GN=Insr PE=1 SV=3	HNLTITQGK_N-Term(TMT6plex); N2(HexNAc(4)Hex(4)Fuc(2)NeuGc(1)); K9(TMT6plex)	Insr	0.105508	-0.304734	-0.379105	-0.22513	-0.244591	-0.388599	-0.421188	0.21536	-0.0187727	-0.126527	0.105092	0.0903388	0.000611478	-0.0175477	NaN	NaN	NaN	NaN	NaN	NaN	NaN	1									10988	HCD	369.038
B4F7C9;A0A0G2JWH5	Isoform of Q91ZN7, Protein Stt3a OS=Rattus norvegicus GN=Stt3a PE=1 SV=1;Isoform of Q91ZN7, Protein Stt3a OS=Rattus norvegicus GN=Stt3a PE=1 SV=1	VMSWWDYGYQITAMANR_N-Term(TMT6plex); N16(HexNAc(4)Hex(4)Fuc(2)NeuAc(1))	Stt3a	-0.259636	0.080715	-0.336674	-0.470375	-0.126973	-0.148934	-0.420876	-0.0825529	0.62899	0.240927	0.366519	0.725686	0.846849	0.676809	NaN	NaN	NaN	NaN	NaN	NaN	NaN	1									32760	HCD	812.305		1
P04937-3;P04937-2;P04937;P04937-4	Isoform of P04937, Isoform 3 of Fibronectin OS=Rattus norvegicus GN=Fn1;Isoform of P04937, Isoform 2 of Fibronectin OS=Rattus norvegicus GN=Fn1;Fibronectin OS=Rattus norvegicus GN=Fn1 PE=1 SV=2;Isoform of P04937, Isoform 4 of Fibronectin OS=Rattus norvegicus GN=Fn1	ITTTPTNGQQGTALEEVVHADQSSCTFENRNPGLEYNVSVYTVK_N-Term(TMT6plex); C25(Carbamidomethyl); N37(HexNAc(5)Hex(5)Fuc(2)); K44(TMT6plex)	Fn1	-0.10149	-0.233907	0.0866269	-0.280247	-0.340517	-0.243043	-0.420623	-0.198526	-0.516305	-0.261607	-0.427612	-0.618078	-0.296133	-0.428895	NaN	NaN	NaN	NaN	NaN	NaN	NaN	1									30044	HCD	502.573
Q6AY20	Cation-dependent mannose-6-phosphate receptor OS=Rattus norvegicus GN=M6pr PE=1 SV=1	EAGNHSSGAGLVQINK_N-Term(TMT6plex); N4(HexNAc(9)Hex(6)Fuc(1)); K16(TMT6plex)	M6pr	-0.271876	-0.443027	-0.489396	-0.485042	-0.549984	-0.719743	-0.41947	-0.257762	-0.0433945	-0.141801	0.137489	0.00167158	0.0485121	0.389141	NaN	NaN	NaN	NaN	NaN	NaN	NaN	1									15254	EThcD	316.589
F1LPC5;A0A0G2K8I4	Protein Tmem259 OS=Rattus norvegicus GN=Tmem259 PE=1 SV=2;Isoform of F1LPC5, Protein Tmem259 OS=Rattus norvegicus GN=Tmem259 PE=1 SV=1	VFKPPGGADALNDSQDFPFPETPAK_N-Term(TMT6plex); K3(TMT6plex); N12(HexNAc(2)Hex(8)); K25(TMT6plex)	Tmem259	-0.145835	-0.395357	-0.503826	-0.0628903	-0.489714	-0.570031	-0.419108	-0.169292	-0.147425	-0.39777	0.0425777	-0.47787	-0.453197	-0.248825	NaN	NaN	NaN	NaN	NaN	NaN	NaN	1									26599	HCD	324.657
P17046	Lysosome-associated membrane glycoprotein 2 OS=Rattus norvegicus GN=Lamp2 PE=1 SV=2	LNLTDSK_N-Term(TMT6plex); N2(HexNAc(4)Hex(5)Fuc(1)NeuAc(2)); K7(TMT6plex)	Lamp2	-0.25084	-0.375698	-0.105708	-0.49635	-0.17773	-0.694229	-0.419034	-0.285968	-0.1408	-0.0521975	-0.263843	-0.0436566	-0.309505	-0.0102891	NaN	NaN	NaN	NaN	NaN	NaN	NaN	1									20117	HCD	282.485		1
A1L1J9	Lipase maturation factor 2 OS=Rattus norvegicus GN=Lmf2 PE=2 SV=1	PGNVSRPPPFLIPHQPR_N-Term(TMT6plex); N3(HexNAc(2)Hex(8))	Lmf2	-0.130436	-0.472036	-0.128016	-0.347112	-0.251488	-0.268463	-0.418759	0.248234	0.427597	0.788156	0.687062	0.726722	0.769971	0.673482	0.00645668	0.105876	0.00494013	0.0531739	0.00305248	0.0482576	0.0660346	0.531862				+		+			15927	HCD	387.353
Q6QD51	Coiled-coil domain-containing protein 80 OS=Rattus norvegicus GN=Ccdc80 PE=1 SV=1	ISVVTIFGPVNNSSMK_N-Term(TMT6plex); N11(HexNAc(2)Hex(1)); N12(HexNAc(5)Hex(6)NeuAc(1)NeuGc(2)); K16(TMT6plex)	Ccdc80	-0.0906064	-0.666248	0.0036757	-0.287386	-0.152968	-0.416192	-0.418488	0.317269	-0.213059	0.468821	0.0293194	0.107198	-0.155259	-0.145709	NaN	NaN	NaN	NaN	NaN	NaN	NaN	1									31065	EThcD	261.98		1
G3V8G5;Q62638	Isoform of Q62638, Golgi apparatus protein 1 OS=Rattus norvegicus GN=Glg1 PE=1 SV=1;Golgi apparatus protein 1 OS=Rattus norvegicus GN=Glg1 PE=1 SV=1	KVDVVICLSTTVRNDTLQEAK_N-Term(TMT6plex); K1(TMT6plex); C7(Carbamidomethyl); N14(HexNAc(4)Hex(5)Fuc(3)NeuAc(1)); K21(TMT6plex)	Glg1	-0.354743	-0.169126	-0.23014	-0.12473	-0.484021	-0.15883	-0.418324	-0.0603209	0.688904	0.877598	1.29702	0.955135	1.46201	1.42335	NaN	NaN	NaN	NaN	NaN	NaN	NaN	1									27214	HCD	438.452		1
G3V824	Insulin-like growth factor 2 receptor, isoform CRA_b OS=Rattus norvegicus GN=Igf2r PE=1 SV=1	AACAVRPQEVNMVNGTLTNPVTGK_N-Term(TMT6plex); C3(Carbamidomethyl); N14(HexNAc(5)Hex(3)Fuc(1)NeuAc(1)); K24(TMT6plex)	Igf2r	-0.443632	-0.68682	-0.292903	-0.474233	-0.399306	-0.515363	-0.417662	-0.347691	0.0898704	0.607527	0.807596	0.841475	0.90861	1.1544	NaN	NaN	NaN	NaN	NaN	NaN	NaN	1									19294	EThcD	229.442		1
A0A0G2JSK5	Isoform of P49134, Integrin beta 1 (Fibronectin receptor beta) OS=Rattus norvegicus GN=Itgb1 PE=1 SV=1	DTCAQECSHFNLTK_N-Term(TMT6plex); C3(Carbamidomethyl); C7(Carbamidomethyl); N11(HexNAc(7)Hex(8)); K14(TMT6plex)	Itgb1	0.319642	-0.276157	-0.0556037	-0.240705	0.0926277	-0.249724	-0.416946	0.234615	-0.0754149	0.106378	0.257262	0.608982	0.451765	0.341164	0.181756	0.0622376	0.132922	0.143365	0.137819	0.127602	0.135254	0.408249									16279	HCD	206.263
P24062	Insulin-like growth factor 1 receptor OS=Rattus norvegicus GN=Igf1r PE=2 SV=2	WNPPTLPNGNLSYYIVR_N-Term(TMT6plex); N10(HexNAc(2)Hex(7))	Igf1r	0.0733372	-0.477671	-0.325961	-0.359225	-0.756169	-0.454979	-0.416449	0.301223	0.0623926	0.32086	0.639308	0.0981287	0.696397	0.691591	NaN	NaN	NaN	NaN	NaN	NaN	NaN	1									30144	HCD	299.612
Q5I0E7	Transmembrane emp24 domain-containing protein 9 OS=Rattus norvegicus GN=Tmed9 PE=1 SV=1	FTFTSHTPGEHQICLHSNSTK_N-Term(TMT6plex); C14(Carbamidomethyl); N18(HexNAc(5)Hex(4)Fuc(1)NeuGc(1)); K21(TMT6plex)	Tmed9	-0.0681811	-0.600767	-0.339614	-0.308792	-0.406618	-0.61818	-0.415447	-0.263207	-0.739663	-0.319899	-0.138731	-0.291671	-0.356135	-0.13013	NaN	NaN	NaN	NaN	NaN	NaN	NaN	1									14014	EThcD	61.8854
G3V928	Protein Lrp1 OS=Rattus norvegicus GN=Lrp1 PE=1 SV=1	MHLNGSNVQVLHR_N-Term(TMT6plex); N4(HexNAc(2)Hex(6))	Lrp1	-0.2313	-0.733077	-0.336306	-0.462537	-0.600707	-0.426837	-0.41418	0.179713	0.121682	0.519465	0.697328	0.451383	0.841668	0.881887	0.0149673	0.0426991	0.111054	0.00972815	0.0756109	0.083353	0.0383833	0.120077					+				11686	HCD	388.588
G3V824	Insulin-like growth factor 2 receptor, isoform CRA_b OS=Rattus norvegicus GN=Igf2r PE=1 SV=1	AACAVRPQEVNMVNGTLTNPVTGK_N-Term(TMT6plex); C3(Carbamidomethyl); N14(HexNAc(4)Hex(5)Fuc(1)NeuGc(1)); K24(TMT6plex)	Igf2r	0.732274	0.537565	-0.115206	-0.0511089	-0.351349	-0.513551	-0.414131	0.828215	1.31426	0.785224	1.23072	0.889433	0.910422	1.15794	NaN	NaN	NaN	NaN	NaN	NaN	NaN	1									20999	EThcD	560.163
G3V824	Insulin-like growth factor 2 receptor, isoform CRA_b OS=Rattus norvegicus GN=Igf2r PE=1 SV=1	AACAVRPQEVNMVNGTLTNPVTGK_N-Term(TMT6plex); C3(Carbamidomethyl); N14(HexNAc(4)Hex(6)NeuAc(1)); K24(TMT6plex)	Igf2r	0.732274	0.537565	-0.115206	-0.0511089	-0.351349	-0.513551	-0.414131	0.828215	1.31426	0.785224	1.23072	0.889433	0.910422	1.15794	NaN	NaN	NaN	NaN	NaN	NaN	NaN	1									20997	HCD	814.204		1
P04218	OX-2 membrane glycoprotein OS=Rattus norvegicus GN=Cd200 PE=2 SV=1	GTGSGIENSTESHSHSNGTTSVTSILRVKDPK_N-Term(TMT6plex); N8(HexNAc(5)Hex(3)Fuc(1)NeuAc(1)); N17(HexNAc(2)Hex(12)); K29(TMT6plex); K32(TMT6plex)	Cd200	0.128962	0.207089	-0.315527	-0.0191697	0.00568357	-0.0697637	-0.413834	0.00239374	0.636711	0.212455	0.639314	0.77685	0.803842	0.499688	NaN	NaN	NaN	NaN	NaN	NaN	NaN	1									12381	EThcD	199.855		1
G3V928	Protein Lrp1 OS=Rattus norvegicus GN=Lrp1 PE=1 SV=1	GVTHLNISGLK_N-Term(TMT6plex); N6(HexNAc(6)Hex(9)Fuc(1)NeuAc(1)NeuGc(1)); K11(TMT6plex)	Lrp1	-0.0756519	-0.108174	-0.291728	-0.610973	-0.239276	-0.159109	-0.413434	0.335361	0.746585	0.564043	0.548891	0.812814	1.1094	0.882633	NaN	NaN	NaN	NaN	NaN	NaN	NaN	1									17370	HCD	48.0317		1
G3V824	Insulin-like growth factor 2 receptor, isoform CRA_b OS=Rattus norvegicus GN=Igf2r PE=1 SV=1	SLLEFNTTTGCQPSEHR_N-Term(TMT6plex); N6(HexNAc(4)Hex(5)Fuc(3)NeuGc(2)); C11(Carbamidomethyl)	Igf2r	-0.0442347	-0.187697	-0.477191	-0.327718	-0.29511	-0.608886	-0.413288	0.0517061	0.588993	0.423239	0.954111	0.945671	0.815087	1.15878	NaN	NaN	NaN	NaN	NaN	NaN	NaN	1									16288	EThcD	209.033
F1LMA7;Q4TU93	Isoform of Q4TU93, C-type mannose receptor 2 OS=Rattus norvegicus GN=Mrc2 PE=4 SV=2;C-type mannose receptor 2 OS=Rattus norvegicus GN=Mrc2 PE=1 SV=1	NASLAHVPDPYTQAFLTQAAR_N-Term(TMT6plex); N1(HexNAc(5)Hex(4)Fuc(2))	Mrc2	-0.374851	-0.905853	-0.649405	-0.982663	-0.943392	-0.975851	-0.411817	0.192506	0.34017	0.810593	0.996186	0.903598	1.22429	1.87642	NaN	NaN	NaN	NaN	NaN	NaN	NaN	1									19929	HCD	345.336
D4A447	Protein Cd109 OS=Rattus norvegicus GN=Cd109 PE=4 SV=2	TRDEHITVGSPFNLTVSGNQK_N-Term(TMT6plex); N13(HexNAc(2)Hex(9)); K21(TMT6plex)	Cd109	-0.376613	-0.327342	-0.45331	-0.242702	-0.506276	-0.298916	-0.41125	0.536206	1.46639	1.46181	1.92232	1.44858	1.86602	1.83968	NaN	NaN	NaN	NaN	NaN	NaN	NaN	1									18541	HCD	452.11
F1MAH6	Protein Cdh11 OS=Rattus norvegicus GN=Cdh11 PE=1 SV=1	TTKPLDREETAWLNISVFAAEIHNR_N-Term(TMT6plex); K3(TMT6plex); N14(HexNAc(4)Hex(4)Fuc(2)NeuGc(1))	Cdh11	-0.599717	-0.682034	-0.545687	-0.619164	-0.418929	-0.943641	-0.410856	-0.00859146	0.55112	0.487516	0.753033	0.719248	0.522847	1.02304	NaN	NaN	NaN	NaN	NaN	NaN	NaN	1									28644	HCD	538.262
F1LMA7;Q4TU93	Isoform of Q4TU93, C-type mannose receptor 2 OS=Rattus norvegicus GN=Mrc2 PE=4 SV=2;C-type mannose receptor 2 OS=Rattus norvegicus GN=Mrc2 PE=1 SV=1	WNDSPCNQSLPSICK_N-Term(TMT6plex); C6(Carbamidomethyl); N7(HexNAc(4)Hex(4)Fuc(2)NeuAc(1)); C14(Carbamidomethyl); K15(TMT6plex)	Mrc2	-0.27748	-0.493655	-0.473625	-0.450417	-0.100218	-0.150212	-0.410152	0.289876	0.752368	0.986373	1.52843	1.74677	2.04993	1.87809	NaN	NaN	NaN	NaN	NaN	NaN	NaN	1									20211	HCD	87.8986		1
G3V824	Insulin-like growth factor 2 receptor, isoform CRA_b OS=Rattus norvegicus GN=Igf2r PE=1 SV=1	SLLEFNTTTGCQPSEHR_N-Term(TMT6plex); N6(HexNAc(3)Hex(4)Fuc(1)); C11(Carbamidomethyl)	Igf2r	-0.0362525	0.148139	-0.759986	-0.590185	-0.39098	-0.726221	-0.40884	0.0596884	0.924829	0.140444	0.691645	0.849802	0.697752	1.16323	NaN	NaN	NaN	NaN	NaN	NaN	NaN	1									16372	HCD	665.159
P17046	Lysosome-associated membrane glycoprotein 2 OS=Rattus norvegicus GN=Lamp2 PE=1 SV=2	IMIQYGSTLSWAVNFTK_N-Term(TMT6plex); N14(HexNAc(6)Hex(3)); K17(TMT6plex)	Lamp2	0.170692	0.608119	0.320868	0.614312	-0.0787295	0.400857	-0.4079	0.135564	0.843017	0.374378	0.846819	0.0553441	0.78558	0.000844188	0.0198882	0.0703278	0.0657637	0.136419	0.0575956	0.304475	0.308337	0.412897									36841	HCD	135.514
G3V928	Protein Lrp1 OS=Rattus norvegicus GN=Lrp1 PE=1 SV=1	LNLDGSNYTLLK_N-Term(TMT6plex); N7(HexNAc(4)Hex(5)NeuAc(2)); K12(TMT6plex)	Lrp1	-0.267483	-0.482031	-0.636179	-0.545684	-0.390677	-0.467751	-0.407693	0.143529	0.372727	0.219591	0.61418	0.661414	0.800754	0.888374	NaN	NaN	NaN	NaN	NaN	NaN	NaN	1									23767	HCD	283.478		1
F1LST1;A0A096P6L8	Isoform of P04937, Fibronectin OS=Rattus norvegicus GN=Fn1 PE=1 SV=3;Isoform of P04937, Fibronectin OS=Rattus norvegicus GN=Fn1 PE=1 SV=2	RHEEGHMLNCTCFGQGR_N-Term(TMT6plex); N9(HexNAc(4)Hex(6)Fuc(1)NeuAc(1)); C10(Carbamidomethyl); C12(Carbamidomethyl)	Fn1	0.217567	0.434515	-0.348841	-0.119071	0.208211	-0.14409	-0.40762	0.12053	0.152117	-0.697074	-0.266436	-0.0693503	-0.197179	-0.415892	NaN	NaN	NaN	NaN	NaN	NaN	NaN	1									8341	HCD	383.499		1
Q99ML5	Prenylcysteine oxidase OS=Rattus norvegicus GN=Pcyox1 PE=1 SV=1	LLNQTLRENLK_N-Term(TMT6plex); N3(HexNAc(2)Hex(5)); K11(TMT6plex)	Pcyox1	-0.210181	0.233837	0.0665517	-0.196841	-0.443848	-0.304855	-0.407261	-0.283081	-0.204978	0.110766	-0.193439	-0.486696	-0.296504	-0.435122	NaN	NaN	NaN	NaN	NaN	NaN	NaN	1									18303	HCD	557.478
P17046	Lysosome-associated membrane glycoprotein 2 OS=Rattus norvegicus GN=Lamp2 PE=1 SV=2	VPFIFNINPATTNFTGSCQPQTAQLR_N-Term(TMT6plex); N13(HexNAc(5)Hex(8)Fuc(1)); C18(Carbamidomethyl)	Lamp2	-0.0610845	0.404365	0.0173324	-0.281446	-0.213778	-0.00825021	-0.406933	-0.0962124	0.639263	0.0708429	-0.0489393	-0.0797041	0.376473	0.00181142	NaN	NaN	NaN	NaN	NaN	NaN	NaN	1									34329	EThcD	494.856
D3ZGQ1;Q5PQX1-3	Isoform of Q5PQX1, Torsin A interacting protein 1, isoform CRA_b OS=Rattus norvegicus GN=Tor1aip1 PE=1 SV=2;Isoform of Q5PQX1, Isoform 3 of Torsin-1A-interacting protein 1 OS=Rattus norvegicus GN=Tor1aip1	HLNSSLPRPQPAILLLTAAQDAAEVLK_N-Term(TMT6plex); N3(HexNAc(4)Hex(6)Fuc(1)); K27(TMT6plex)	Tor1aip1	0.0585926	-0.415854	-0.118524	-0.157722	-0.200907	-0.200749	-0.406304	0.139091	-0.281519	0.0125061	0.0165546	-0.113226	-0.00170502	-0.212875	0.0418451	0.157008	0.0632123	0.0233366	0.0453823	0.0453441	0.0800439	0.111632					+				35457	EThcD	410.641	1
B5DEQ0	Translocon-associated protein subunit beta OS=Rattus norvegicus GN=Ssr2 PE=1 SV=1	AGYFNFTSATITYLAQEDGPVVIGSTSAPGQGGILAQR_N-Term(TMT6plex); N5(HexNAc(6)Hex(7)NeuAc(2)NeuGc(1))	Ssr2	-0.577951	-0.679142	-0.622406	-0.427401	-0.180412	-0.228177	-0.404771	-0.335547	-0.260045	-0.0944746	-0.0376961	0.111736	0.207913	0.166025	NaN	NaN	NaN	NaN	NaN	NaN	NaN	1									35685	EThcD	96.4207		1
B2RYD7	Protein Stt3b OS=Rattus norvegicus GN=Stt3b PE=1 SV=1	TTLVDNNTWNNSHIALVGK_N-Term(TMT6plex); N10(HexNAc(2)Hex(7)); K19(TMT6plex)	Stt3b	0.0201351	-0.35884	-0.415489	-0.421985	-0.328538	-0.518915	-0.404729	0.172335	0.174003	0.221384	0.377767	0.444186	0.49222	0.696143	0.0104294	0.0938705	0.00339173	0.130172	0.13162	0.117223	0.00104255	0.380878				+				+	21335	HCD	623.484
F1LST1;A0A096P6L8	Isoform of P04937, Fibronectin OS=Rattus norvegicus GN=Fn1 PE=1 SV=3;Isoform of P04937, Fibronectin OS=Rattus norvegicus GN=Fn1 PE=1 SV=2	RHEEGHMLNCTCFGQGR_N-Term(TMT6plex); M7(Oxidation); N9(HexNAc(5)Hex(4)Fuc(1)); C10(Carbamidomethyl); C12(Carbamidomethyl)	Fn1	0.0463306	-0.00685689	-0.450175	0.199498	-0.0296758	-0.954612	-0.404341	-0.0507063	-0.289255	-0.798409	0.0521335	-0.307237	-1.0077	-0.412613	NaN	NaN	NaN	NaN	NaN	NaN	NaN	1									6183	HCD	292.979
F1LST1;A0A096P6L8	Isoform of P04937, Fibronectin OS=Rattus norvegicus GN=Fn1 PE=1 SV=3;Isoform of P04937, Fibronectin OS=Rattus norvegicus GN=Fn1 PE=1 SV=2	RHEEGHMLNCTCFGQGR_N-Term(TMT6plex); M7(Oxidation); N9(HexNAc(6)Hex(4)Fuc(2)); C10(Carbamidomethyl); C12(Carbamidomethyl)	Fn1	0.313545	-0.174098	-0.0868078	-0.281052	-0.359878	-0.526309	-0.403466	0.216508	-0.456496	-0.435041	-0.428417	-0.637439	-0.579399	-0.411737	NaN	NaN	NaN	NaN	NaN	NaN	NaN	1									6225	EThcD	63.1058
G3V6N2;A0A0G2K8M5	Protein Tmed4 OS=Rattus norvegicus GN=Tmed4 PE=1 SV=3;Isoform of G3V6N2, Protein Tmed4 OS=Rattus norvegicus GN=Tmed4 PE=1 SV=1	FTFTSHTPGDHQICLHSNSTR_N-Term(TMT6plex); C14(Carbamidomethyl); N18(HexNAc(4)Hex(4)Fuc(2))	Tmed4	-0.146454	0.519631	-0.473029	-0.473866	-0.470389	-0.537058	-0.402449	-0.280277	0.459541	-0.382744	-0.318782	-0.391961	-0.356882	-0.152532	NaN	NaN	NaN	NaN	NaN	NaN	NaN	1									13433	EThcD	809.658
P17046	Lysosome-associated membrane glycoprotein 2 OS=Rattus norvegicus GN=Lamp2 PE=1 SV=2	VQPFNVTK_N-Term(TMT6plex); N5(HexNAc(5)Hex(4)Fuc(1)); K8(TMT6plex)	Lamp2	-0.217008	-0.205362	-0.202068	-0.465806	-0.211711	-0.574533	-0.402449	-0.252136	0.0295358	-0.148557	-0.233299	-0.0776372	-0.18981	0.0062958	NaN	NaN	NaN	NaN	NaN	NaN	NaN	1									17319	HCD	176.864
D4A051	Isoform of Q63258, Integrin alpha-7 OS=Rattus norvegicus GN=Itga7 PE=3 SV=2	PLCLSNENASHVECELGNPMK_N-Term(TMT6plex); C3(Carbamidomethyl); N8(HexNAc(6)Hex(3)Fuc(2)); C14(Carbamidomethyl); K21(TMT6plex)	Itga7	0.0934288	-0.181866	-0.312543	-0.301293	0.120693	-0.168319	-0.402072	-0.777386	-1.66529	-1.43077	-1.71077	-1.36798	-1.6866	-1.95919	0.00506464	0.0384303	0.0439356	0.00975176	0.100871	0.0561313	0.0487067	0.040371	+				+				19748	HCD	394.02
F1LST1;A0A096P6L8	Isoform of P04937, Fibronectin OS=Rattus norvegicus GN=Fn1 PE=1 SV=3;Isoform of P04937, Fibronectin OS=Rattus norvegicus GN=Fn1 PE=1 SV=2	LDAPTNLQFVNETDRTVLVTWTPPR_N-Term(TMT6plex); N11(HexNAc(4)Hex(5)Fuc(1)NeuAc(1)NeuGc(1))	Fn1	-0.490022	-0.758391	-0.326475	-0.52454	-0.626338	-0.613912	-0.401908	-0.587059	-1.04079	-0.674709	-0.671905	-0.9039	-0.667001	-0.41018	NaN	NaN	NaN	NaN	NaN	NaN	NaN	1									33057	HCD	255.581		1
G3V824	Insulin-like growth factor 2 receptor, isoform CRA_b OS=Rattus norvegicus GN=Igf2r PE=1 SV=1	DPNSGFVFNLSPLNYSQGHMVLGIGK_N-Term(TMT6plex); N9(HexNAc(7)Hex(3)); N14(dHexNAc(2)Hex(3)); K26(TMT6plex)	Igf2r	-0.281098	2.49807	-0.444781	0.374894	-0.118113	-0.216387	-0.401725	-0.185157	3.27476	0.455649	1.65672	1.12267	1.20759	1.17034	NaN	NaN	NaN	NaN	NaN	NaN	NaN	1									32163	HCD	498.071
G3V824	Insulin-like growth factor 2 receptor, isoform CRA_b OS=Rattus norvegicus GN=Igf2r PE=1 SV=1	DPNSGFVFNLSPLNYSQGHMVLGIGK_N-Term(TMT6plex); N9(HexNAc(7)Hex(4)Fuc(2)); N14(HexNAc(2)); K26(TMT6plex)	Igf2r	-0.281098	2.49807	-0.444781	0.374894	-0.118113	-0.216387	-0.401725	-0.185157	3.27476	0.455649	1.65672	1.12267	1.20759	1.17034	NaN	NaN	NaN	NaN	NaN	NaN	NaN	1									32165	EThcD	199.961
D3ZUD8	Protein Tm9sf3 OS=Rattus norvegicus GN=Tm9sf3 PE=1 SV=2	IVDVNLTSEGK_N-Term(TMT6plex); N5(HexNAc(7)Hex(7)Fuc(1)NeuAc(2)); K11(TMT6plex)	Tm9sf3	0.0785596	-0.127866	-0.307581	-0.16887	-0.149539	-0.633613	-0.401161	0.175141	0.131959	0.242716	0.600726	0.664865	0.28862	0.62033	NaN	NaN	NaN	NaN	NaN	NaN	NaN	1									20479	EThcD	330.842		1
P97546-1;D3ZDF0;P97546-3	Isoform of P97546, Isoform 1 of Neuroplastin OS=Rattus norvegicus GN=Nptn;Isoform of P97546, Neuroplastin OS=Rattus norvegicus GN=Nptn PE=1 SV=3;Isoform of P97546, Isoform 3 of Neuroplastin OS=Rattus norvegicus GN=Nptn	ANATIEVK_N-Term(TMT6plex); N2(HexNAc(5)Hex(7)Fuc(1)NeuAc(1)NeuGc(1)); K8(TMT6plex)	Nptn	-0.253629	-0.20089	-0.263301	-0.373017	-0.455755	-0.381091	-0.401094	-0.401268	-0.154258	-0.381783	-0.492517	-0.616714	-0.501928	-0.509685	NaN	NaN	NaN	NaN	NaN	NaN	NaN	1									12552	HCD	316.682		1
G3V928	Protein Lrp1 OS=Rattus norvegicus GN=Lrp1 PE=1 SV=1	GVTHLNISGLK_N-Term(TMT6plex); N6(HexNAc(6)Hex(5)); K11(TMT6plex)	Lrp1	-0.407111	-0.250486	-0.383531	-0.48633	-0.457602	-0.483802	-0.400403	0.00390144	0.604273	0.472239	0.673534	0.594488	0.784703	0.895664	NaN	NaN	NaN	NaN	NaN	NaN	NaN	1									17606	HCD	480.278
Q68FV6	Glycosylated lysosomal membrane protein OS=Rattus norvegicus GN=Glmp PE=2 SV=1	LLEFDSTNVSEGTQPPGKPYPPYSLAK_N-Term(TMT6plex); N8(HexNAc(4)Hex(5)Fuc(2)NeuGc(1)); K18(TMT6plex); K27(TMT6plex)	Glmp	-0.343692	-0.338337	-0.0959602	-0.241051	-0.494937	-0.483973	-0.399236	-0.223105	-0.110133	0.118629	0.168213	-0.159282	0.0711367	0.235958	0.209337	0.110993	0.122708	0.0987941	0.00637916	0.0537693	0.0757656	0.510213						+	+		28641	HCD	331.642
G3V928	Protein Lrp1 OS=Rattus norvegicus GN=Lrp1 PE=1 SV=1	ELRVNCSR_N-Term(TMT6plex); N5(HexNAc(5)Hex(5)Fuc(1)); C6(Carbamidomethyl)	Lrp1	-0.220823	-0.342016	-0.0179827	-0.335443	-0.464957	-0.0717801	-0.399224	0.19019	0.512743	0.837788	0.824421	0.587134	1.19672	0.896843	NaN	NaN	NaN	NaN	NaN	NaN	NaN	1									7238	HCD	246.932
P01830	Thy-1 membrane glycoprotein OS=Rattus norvegicus GN=Thy1 PE=1 SV=1	VLTLANFTTK_N-Term(TMT6plex); N6(HexNAc(4)Hex(5)Fuc(2)NeuGc(1)); K10(TMT6plex)	Thy1	-0.0489028	-0.386183	-0.426722	-0.412617	-0.329367	-0.29054	-0.39898	0.68319	0.927388	1.11342	1.3523	1.11261	1.41637	1.30596	NaN	NaN	NaN	NaN	NaN	NaN	NaN	1									27897	HCD	352.186
Q0PMD2;A0A0G2JSJ5	Anthrax toxin receptor 1 OS=Rattus norvegicus GN=Antxr1 PE=1 SV=2;Isoform of Q0PMD2, Anthrax toxin receptor 1 OS=Rattus norvegicus GN=Antxr1 PE=1 SV=1	INDSVTLNEK_N-Term(TMT6plex); N2(HexNAc(2)Hex(8)); K10(TMT6plex)	Antxr1	-0.323206	-0.449836	-0.399647	-0.67049	-0.258431	-0.5898	-0.398285	0.00719041	0.215818	0.0756405	0.253285	0.562537	0.522106	0.802855	NaN	NaN	NaN	NaN	NaN	NaN	NaN	1									15098	HCD	375.659
P17046	Lysosome-associated membrane glycoprotein 2 OS=Rattus norvegicus GN=Lamp2 PE=1 SV=2	VNETVTITVPDK_N-Term(TMT6plex); N2(HexNAc(4)Hex(5)Fuc(1)NeuAc(1)NeuGc(1)); K12(TMT6plex)	Lamp2	-0.221757	0.0644037	-0.0878929	-0.240931	-0.125827	-0.500518	-0.397971	-0.256885	0.299302	-0.0343825	-0.00842409	0.008247	-0.115795	0.0107735	0.0806927	0.0591032	0.10242	0.0953018	0.106141	0.304255	0.282415	0.892056									24199	HCD	664.209		1
P27615	Lysosome membrane protein 2 OS=Rattus norvegicus GN=Scarb2 PE=1 SV=2	AYIFERNQSVGDPTVDLIR_N-Term(TMT6plex); N7(HexNAc(4)Hex(3)NeuGc(1))	Scarb2	-0.364434	-0.4606	-0.414291	-0.428517	-0.448162	-0.173201	-0.396614	-0.271672	-0.972346	-0.454731	-0.436785	-0.644697	-0.21172	-0.568633	NaN	NaN	NaN	NaN	NaN	NaN	NaN	1									21204	HCD	83.1376
F1LST1;A0A096P6L8	Isoform of P04937, Fibronectin OS=Rattus norvegicus GN=Fn1 PE=1 SV=3;Isoform of P04937, Fibronectin OS=Rattus norvegicus GN=Fn1 PE=1 SV=2	RHEEGHMLNCTCFGQGRGR_N-Term(TMT6plex); M7(Oxidation); N9(HexNAc(2)Hex(6)); C10(Carbamidomethyl); C12(Carbamidomethyl)	Fn1	-0.362209	-0.556504	0.198873	-0.0356339	0.0330752	-0.0536795	-0.396103	-0.459246	-0.838902	-0.149361	-0.182999	-0.244486	-0.106769	-0.404374	0.315302	0.0711867	0.266325	0.351411	0.361033	0.3365	0.504984	0.958549			+						7277	EThcD	268.245
R9PXZ5	Isoform of O54861, Sortilin OS=Rattus norvegicus GN=Sort1 PE=1 SV=2	HLYTTTGGETDFTNVTSLR_N-Term(TMT6plex); N14(HexNAc(8)Hex(3)Fuc(1))	Sort1	-0.0326771	-0.587685	-0.200476	-0.522756	-0.3133	-0.42898	-0.393744	0.051405	0.677859	0.863897	0.93911	0.670261	0.899677	1.08444	0.00561918	0.139985	0.0537895	0.112766	0.0458904	0.0622381	0.0681567	0.019791	+	+				+	+	+	16406	HCD	626.273
F7EYW4;A0A0G2JUT1	Protein Cadm1 OS=Rattus norvegicus GN=Cadm1 PE=1 SV=1;Isoform of F7EYW4, Protein Cadm1 OS=Rattus norvegicus GN=Cadm1 PE=1 SV=1	FQLLNFSSSELK_N-Term(TMT6plex); N5(HexNAc(4)Hex(6)Fuc(2)); K12(TMT6plex)	Cadm1	-0.0176678	-0.31807	-0.114187	-0.118047	-0.300959	-0.249896	-0.393738	0.300201	0.535619	1.01673	1.23401	1.15129	1.40202	1.53791	NaN	NaN	NaN	NaN	NaN	NaN	NaN	1									31861	HCD	646.612
P01830	Thy-1 membrane glycoprotein OS=Rattus norvegicus GN=Thy1 PE=1 SV=1	HENNTNLPIQHEFSLTR_N-Term(TMT6plex); N3(HexNAc(6)Hex(9))	Thy1	0.0808967	-0.422665	-0.501137	-0.0975574	-0.235473	-0.346742	-0.393573	0.81299	0.890906	1.039	1.66736	1.2065	1.36017	1.31137	NaN	NaN	NaN	NaN	NaN	NaN	NaN	1									14817	HCD	127.136
G3V6N2;A0A0G2K8M5	Protein Tmed4 OS=Rattus norvegicus GN=Tmed4 PE=1 SV=3;Isoform of G3V6N2, Protein Tmed4 OS=Rattus norvegicus GN=Tmed4 PE=1 SV=1	FTFTSHTPGDHQICLHSNSTR_N-Term(TMT6plex); C14(Carbamidomethyl); N18(HexNAc(8)Hex(5))	Tmed4	-0.295051	-0.358966	-0.458307	-0.271672	-0.61915	-0.343253	-0.393009	-0.428874	-0.419055	-0.368021	-0.116588	-0.540721	-0.163076	-0.143092	NaN	NaN	NaN	NaN	NaN	NaN	NaN	1									14448	EThcD	172.946
Q5I0E7	Transmembrane emp24 domain-containing protein 9 OS=Rattus norvegicus GN=Tmed9 PE=1 SV=1	FTFTSHTPGEHQICLHSNSTK_N-Term(TMT6plex); C14(Carbamidomethyl); N18(HexNAc(4)Hex(5)Fuc(2)NeuGc(1)); K21(TMT6plex)	Tmed9	-0.295051	-0.358966	-0.458307	-0.271672	-0.61915	-0.343253	-0.393009	-0.490077	-0.497861	-0.438591	-0.10161	-0.504203	-0.0812076	-0.107692	NaN	NaN	NaN	NaN	NaN	NaN	NaN	1									14446	HCD	119.528
F1LST1;A0A096P6L8	Isoform of P04937, Fibronectin OS=Rattus norvegicus GN=Fn1 PE=1 SV=3;Isoform of P04937, Fibronectin OS=Rattus norvegicus GN=Fn1 PE=1 SV=2	DQCIVDDITYNVNDTFHKR_N-Term(TMT6plex); C3(Carbamidomethyl); N13(HexNAc(2)Hex(5)); K18(TMT6plex)	Fn1	-0.451757	0.133466	-0.151903	-0.121587	-0.178891	-0.179506	-0.392227	-0.548794	-0.148932	-0.500136	-0.268952	-0.456453	-0.232596	-0.400498	NaN	NaN	NaN	NaN	NaN	NaN	NaN	1									22814	HCD	504.886
P17046	Lysosome-associated membrane glycoprotein 2 OS=Rattus norvegicus GN=Lamp2 PE=1 SV=2	LNLTDSK_N-Term(TMT6plex); N2(HexNAc(4)Hex(3)Fuc(1)); K7(TMT6plex)	Lamp2	-0.153902	-0.296428	-0.349029	-0.50553	-0.388329	-0.509515	-0.391685	-0.18903	-0.06153	-0.295518	-0.273023	-0.254255	-0.124791	0.01706	0.129455	0.0821496	0.150506	0.0660861	0.164118	0.0573312	0.143067	0.947773									15530	HCD	402.722
P17046	Lysosome-associated membrane glycoprotein 2 OS=Rattus norvegicus GN=Lamp2 PE=1 SV=2	LNLTDSK_N-Term(TMT6plex); N2(HexNAc(4)Hex(5)Fuc(2)NeuGc(1)); K7(TMT6plex)	Lamp2	-0.293748	-0.270102	-0.245765	-0.343457	-0.345017	-0.473791	-0.391659	-0.328876	-0.0352044	-0.192255	-0.11095	-0.210944	-0.0890675	0.0170852	0.0240814	0.0604713	0.00163864	0.040005	0.0911883	0.110323	0.0692316	0.844634				+					17191	HCD	332.564
F1LST1;A0A096P6L8	Isoform of P04937, Fibronectin OS=Rattus norvegicus GN=Fn1 PE=1 SV=3;Isoform of P04937, Fibronectin OS=Rattus norvegicus GN=Fn1 PE=1 SV=2	RHEEGHMLNCTCFGQGR_N-Term(TMT6plex); M7(Oxidation); N9(HexNAc(4)Hex(4)Fuc(1)); C10(Carbamidomethyl); C12(Carbamidomethyl)	Fn1	-0.182922	0.404971	0.655215	0.196344	0.920962	-0.0766028	-0.390347	-0.279959	0.122572	0.306982	0.0489792	0.6434	-0.129692	-0.398619	NaN	NaN	NaN	NaN	NaN	NaN	NaN	1									6134	HCD	441.73
P97829;A0A0A0MY37;A0A0G2JTH4	Leukocyte surface antigen CD47 OS=Rattus norvegicus GN=Cd47 PE=1 SV=1;Isoform of P97829, Leukocyte surface antigen CD47 OS=Rattus norvegicus GN=Cd47 PE=1 SV=1;Isoform of P97829, Leukocyte surface antigen CD47 OS=Rattus norvegicus GN=Cd47 PE=1 SV=1	SVEFTSCNDTVVIPCK_N-Term(TMT6plex); C7(Carbamidomethyl); N8(HexNAc(5)Hex(6)NeuAc(2)); C15(Carbamidomethyl); K16(TMT6plex)	Cd47	-0.384556	-0.483384	-0.194889	0.632443	-0.126973	-0.306085	-0.390347	-0.163778	0.0481052	0.242474	1.08403	0.151425	0.052306	-0.167338	NaN	NaN	NaN	NaN	NaN	NaN	NaN	1									21039	HCD	40.0483		1
F1LST1;A0A096P6L8	Isoform of P04937, Fibronectin OS=Rattus norvegicus GN=Fn1 PE=1 SV=3;Isoform of P04937, Fibronectin OS=Rattus norvegicus GN=Fn1 PE=1 SV=2	HEEGHMLNCTCFGQGR_N-Term(TMT6plex); N8(HexNAc(4)Hex(5)); C9(Carbamidomethyl); C11(Carbamidomethyl)	Fn1	-0.0828231	-0.466238	-0.203015	-0.324768	0.162497	0.204969	-0.389667	-0.17986	-0.748637	-0.551249	-0.472132	-0.115064	0.15188	-0.397939	0.122976	0.0879257	0.0862319	0.0111701	0.00847732	0.0670187	0.0492547	0.158147					+				9145	HCD	437.117
D4A9G5	Protein Dpy19l3 OS=Rattus norvegicus GN=Dpy19l3 PE=1 SV=2	QMLQAPTLLQGFHGLIYDNKTESMR_N-Term(TMT6plex); N19(HexNAc(2)Hex(9)); K20(TMT6plex)	Dpy19l3	0.174178	0.143146	-0.0546701	-0.416331	-0.293085	-0.0614389	-0.389339	0.401611	0.760871	0.660353	0.537079	0.659645	1.12663	0.790928	NaN	NaN	NaN	NaN	NaN	NaN	NaN	1									28450	HCD	429.75
P17046	Lysosome-associated membrane glycoprotein 2 OS=Rattus norvegicus GN=Lamp2 PE=1 SV=2	VTYNGSSCGDDK_N-Term(TMT6plex); N4(HexNAc(5)Hex(6)Fuc(1)); C8(Carbamidomethyl); K12(TMT6plex)	Lamp2	-0.215672	0.0237268	0.175276	-0.397508	-0.0402613	-0.730397	-0.389143	-0.2508	0.258625	0.228787	-0.165	0.0938123	-0.345674	0.0196017	NaN	NaN	NaN	NaN	NaN	NaN	NaN	1									9599	HCD	160.306
Q5I0E7	Transmembrane emp24 domain-containing protein 9 OS=Rattus norvegicus GN=Tmed9 PE=1 SV=1	FTFTSHTPGEHQICLHSNSTK_N-Term(TMT6plex); C14(Carbamidomethyl); N18(HexNAc(4)Hex(5)Fuc(1)); K21(TMT6plex)	Tmed9	-0.143914	-0.23997	-0.288757	-0.448534	-0.479923	-0.490149	-0.38854	-0.33894	-0.378866	-0.269041	-0.278473	-0.364976	-0.228104	-0.103223	0.091599	0.105207	0.0729192	0.0673553	0.0983768	0.0977738	0.149467	0.760835									14345	HCD	419.356
F1LMA7;Q4TU93	Isoform of Q4TU93, C-type mannose receptor 2 OS=Rattus norvegicus GN=Mrc2 PE=4 SV=2;C-type mannose receptor 2 OS=Rattus norvegicus GN=Mrc2 PE=1 SV=1	KKPNATAEPIQPDR_N-Term(TMT6plex); K1(TMT6plex); K2(TMT6plex); N4(HexNAc(5)Hex(7)Fuc(1)NeuAc(1))	Mrc2	-0.386837	-0.786846	-0.616199	-0.785228	-0.801201	-0.77965	-0.388348	0.180519	0.459177	0.8438	1.19362	1.04579	1.42049	1.89989	0.109907	0.334114	0.193277	0.0716136	0.309012	0.171446	0.235554	0.981352									10423	HCD	304.999		1
Q4KM57	LEM domain containing 2 OS=Rattus norvegicus GN=Lemd2 PE=1 SV=1	SKCIPVLEAQEYIANVTSSSSSR_N-Term(TMT6plex); K2(TMT6plex); C3(Carbamidomethyl); N15(HexNAc(3)Hex(3))	Lemd2	-0.144307	-0.164515	-0.393383	-0.172589	-0.270648	-0.347495	-0.387896	-0.299198	-0.349409	-0.675383	-0.64261	-0.82771	-0.991812	-1.08236	NaN	NaN	NaN	NaN	NaN	NaN	NaN	1									30382	HCD	107.702
P14562	Lysosome-associated membrane glycoprotein 1 OS=Rattus norvegicus GN=Lamp1 PE=1 SV=1	VSNMTLPASAEVLK_N-Term(TMT6plex); N3(HexNAc(4)Hex(5)Fuc(1)NeuGc(1)); K14(TMT6plex)	Lamp1	0.190021	-0.138028	-0.0175194	0.033348	-0.1395	-0.279662	-0.387604	-0.102426	-0.672453	-0.5418	-0.375932	-0.492751	-0.448803	-0.493233	NaN	NaN	NaN	NaN	NaN	NaN	NaN	1									19346	EThcD	157.263
G3V8G5;Q62638	Isoform of Q62638, Golgi apparatus protein 1 OS=Rattus norvegicus GN=Glg1 PE=1 SV=1;Golgi apparatus protein 1 OS=Rattus norvegicus GN=Glg1 PE=1 SV=1	LCHTHGWNETSELMPPGAVFSCLYRHAYRTEEQGR_N-Term(TMT6plex); C2(Carbamidomethyl); N8(HexNAc(3)Hex(3)Fuc(2)); C22(Carbamidomethyl)	Glg1	-0.0302871	-0.272939	-0.268288	-0.327294	-0.42693	-0.30714	-0.387543	0.264135	0.585092	0.83945	1.09445	1.01223	1.3137	1.45413	NaN	NaN	NaN	NaN	NaN	NaN	NaN	1									24205	HCD	169.444
A0A0G2JSK5	Isoform of P49134, Integrin beta 1 (Fibronectin receptor beta) OS=Rattus norvegicus GN=Itgb1 PE=1 SV=1	CHEGNGTFECGACR_N-Term(TMT6plex); C1(Carbamidomethyl); N5(HexNAc(2)Hex(8)); C10(Carbamidomethyl); C13(Carbamidomethyl)	Itgb1	-0.655937	-0.588929	-0.249449	-0.596493	-0.305181	-0.441624	-0.387067	-0.740964	-0.388186	-0.0874679	-0.0985252	0.211173	0.259864	0.371043	0.243971	0.0377569	0.0876693	0.0441816	0.152485	0.0274921	0.0149023	0.408739			+		+		+	+	5922	HCD	804.219
G3V928	Protein Lrp1 OS=Rattus norvegicus GN=Lrp1 PE=1 SV=1	GVTHLNISGLK_N-Term(TMT6plex); N6(HexNAc(2)Hex(8)); K11(TMT6plex)	Lrp1	-0.101388	-0.0830173	-0.170537	-0.372292	-0.242807	-0.250555	-0.386556	0.309625	0.771741	0.685234	0.787572	0.809283	1.01795	0.909511	NaN	NaN	NaN	NaN	NaN	NaN	NaN	1									17292	HCD	691.475
P17046	Lysosome-associated membrane glycoprotein 2 OS=Rattus norvegicus GN=Lamp2 PE=1 SV=2	VNETVTITVPDK_N-Term(TMT6plex); N2(HexNAc(4)Hex(6)Fuc(2)); K12(TMT6plex)	Lamp2	-0.00702167	0.139541	-0.114119	-0.222155	-0.293704	-0.177479	-0.386152	-0.0421496	0.374439	-0.060609	0.0103519	-0.159631	0.207244	0.0225924	NaN	NaN	NaN	NaN	NaN	NaN	NaN	1									21775	HCD	449.924
Q5BJK8;D3ZM57	Golgi integral membrane protein 4 OS=Rattus norvegicus GN=Golim4 PE=1 SV=2;Isoform of Q5BJK8, Golgi integral membrane protein 4 OS=Rattus norvegicus GN=Golim4 PE=1 SV=3	NPDPAEQQNVTFTHGTHPPQGYNVR_N-Term(TMT6plex); N9(HexNAc(4)Hex(4)Fuc(1))	Golim4	-0.093269	-0.208517	-0.474065	-0.496821	-0.377401	-0.0978605	-0.385378	0.307137	0.659146	0.574781	0.631334	0.741767	1.20113	0.986593	NaN	NaN	NaN	NaN	NaN	NaN	NaN	1									12193	HCD	153.575
G3V928	Protein Lrp1 OS=Rattus norvegicus GN=Lrp1 PE=1 SV=1	LHNDNTTCYEFKK_N-Term(TMT6plex); N5(HexNAc(4)Hex(4)NeuGc(1)); C8(Carbamidomethyl); K12(TMT6plex); K13(TMT6plex)	Lrp1	-0.212573	-0.509269	-0.257952	-0.165411	-0.477708	-0.526293	-0.38465	0.198439	0.34549	0.597819	0.994453	0.574382	0.742212	0.911417	NaN	NaN	NaN	NaN	NaN	NaN	NaN	1									12560	HCD	444.047
P28648;A0A0G2K0T2	CD63 antigen OS=Rattus norvegicus GN=Cd63 PE=1 SV=2;Isoform of P28648, Tetraspanin OS=Rattus norvegicus GN=Cd63 PE=1 SV=1	QMQNYLTDNK_N-Term(TMT6plex); N9(HexNAc(4)Hex(4)Fuc(2)NeuGc(1)); K10(TMT6plex)	Cd63	-0.190613	-0.412355	-0.535752	-0.582023	-0.539957	-0.613214	-0.384487	-0.107431	-0.510807	-0.340042	-0.308533	-0.385216	-0.503227	-0.434309	0.0328726	0.00489986	0.103903	0.0202944	0.0263262	0.125771	0.0748763	0.39545			+		+				16616	HCD	486.089
M0R979;A0A0G2JV24	Isoform of A0A0G2JV24, Protein Thbs1 OS=Rattus norvegicus GN=Thbs1 PE=1 SV=2;Protein Thbs1 OS=Rattus norvegicus GN=Thbs1 PE=1 SV=1	VVNSTTGPGEHLR_N-Term(TMT6plex); N3(HexNAc(6)Hex(7)Fuc(5))	Thbs1	-0.23059	0.0631478	-0.0930722	-0.445482	-0.215587	-0.404864	-0.384452	0.629221	1.2938	1.00308	1.06931	1.27325	1.31531	1.37831	NaN	NaN	NaN	NaN	NaN	NaN	NaN	1									10047	HCD	359.04
F1LST1;A0A096P6L8	Isoform of P04937, Fibronectin OS=Rattus norvegicus GN=Fn1 PE=1 SV=3;Isoform of P04937, Fibronectin OS=Rattus norvegicus GN=Fn1 PE=1 SV=2	DQCIVDDITYNVNDTFHKR_N-Term(TMT6plex); C3(Carbamidomethyl); N13(HexNAc(4)Hex(7)); K18(TMT6plex)	Fn1	-0.399235	-0.527395	-0.261807	-0.372436	-0.237503	-0.463385	-0.382397	-0.496272	-0.809793	-0.610041	-0.519801	-0.515065	-0.516474	-0.390669	NaN	NaN	NaN	NaN	NaN	NaN	NaN	1									24962	EThcD	168.52	1
B4F7C9;A0A0G2JWH5	Isoform of Q91ZN7, Protein Stt3a OS=Rattus norvegicus GN=Stt3a PE=1 SV=1;Isoform of Q91ZN7, Protein Stt3a OS=Rattus norvegicus GN=Stt3a PE=1 SV=1	TILVDNNTWNNTHISR_N-Term(TMT6plex); N10(HexNAc(4)Hex(7)Fuc(1))	Stt3a	-0.123819	-0.146632	-0.439502	-0.339038	-0.400257	-0.315613	-0.382175	0.0532648	0.401643	0.1381	0.497855	0.452402	0.68017	0.715509	0.0270265	0.0354271	0.0669095	0.0317942	0.0851163	0.0547711	0.0200708	0.24395									13412	EThcD	487.779	1
Q5XID6	Protein Sgcg OS=Rattus norvegicus GN=Sgcg PE=2 SV=1	VDSSLLLQSTQNVTVNAR_N-Term(TMT6plex); N12(HexNAc(2)Hex(7))	Sgcg	-0.261717	-0.141146	-0.216168	-0.0706683	-0.246111	-0.109727	-0.382014	0.261048	0.239913	0.307964	0.405223	0.234916	0.511223	0.200089	NaN	NaN	NaN	NaN	NaN	NaN	NaN	1									22094	HCD	664.386
A0A0G2K075	Isoform of Q7TPJ0, Translocon-associated protein subunit alpha OS=Rattus norvegicus GN=Ssr1 PE=1 SV=1	YPQDYQFYIQNFTALPLNTIVPPQR_N-Term(TMT6plex); N11(HexNAc(6)Hex(4))	Ssr1	-0.698056	-0.163402	-0.807218	-0.557238	0.342885	-0.452525	-0.380925	-1.46951	-1.21326	-2.4356	-2.60879	-1.81598	-2.83844	-2.5696	NaN	NaN	NaN	NaN	NaN	NaN	NaN	1									31054	HCD	114.5
G3V928	Protein Lrp1 OS=Rattus norvegicus GN=Lrp1 PE=1 SV=1	LNLDGSNYTLLK_N-Term(TMT6plex); N7(HexNAc(4)Hex(5)Fuc(3)NeuAc(1)); K12(TMT6plex)	Lrp1	-0.169812	-0.16314	-0.165738	-0.15414	0.0139268	-0.125609	-0.380431	0.241201	0.691619	0.690032	1.00572	1.06602	1.1429	0.915636	NaN	NaN	NaN	NaN	NaN	NaN	NaN	1									27178	HCD	343.06		1
Q5I0E7	Transmembrane emp24 domain-containing protein 9 OS=Rattus norvegicus GN=Tmed9 PE=1 SV=1	FTFTSHTPGEHQICLHSNSTK_N-Term(TMT6plex); C14(Carbamidomethyl); N18(HexNAc(8)Hex(3)); K21(TMT6plex)	Tmed9	-0.0202875	-0.114609	-0.539254	-0.395361	-0.34668	-0.331073	-0.379653	-0.215314	-0.253505	-0.519538	-0.2253	-0.231733	-0.0690277	-0.0943363	NaN	NaN	NaN	NaN	NaN	NaN	NaN	1									13823	HCD	215.354
G3V824	Insulin-like growth factor 2 receptor, isoform CRA_b OS=Rattus norvegicus GN=Igf2r PE=1 SV=1	STLITFLCDRDAGVGFPEYQEEDNSTYNFR_N-Term(TMT6plex); C8(Carbamidomethyl); N24(HexNAc(3)Hex(3)Fuc(1))	Igf2r	0.0269302	-0.00958283	-0.870924	-0.394475	-0.380059	-0.73439	-0.379169	0.122871	0.767108	0.0295062	0.887354	0.860723	0.689583	1.1929	NaN	NaN	NaN	NaN	NaN	NaN	NaN	1									30828	HCD	131.144
Q7TP48;D3ZGQ3;A0A0G2K6G2;Q7TP48-2	Adipocyte plasma membrane-associated protein OS=Rattus norvegicus GN=Apmap PE=2 SV=2;Isoform of Q7TP48, Adipocyte plasma membrane-associated protein OS=Rattus norvegicus GN=Apmap PE=1 SV=3;Isoform of Q7TP48, Adipocyte plasma membrane-associated protein OS=Rattus norvegicus GN=Apmap PE=1 SV=1;Isoform of Q7TP48, Isoform 2 of Adipocyte plasma membrane-associated protein OS=Rattus norvegicus GN=Apmap	VGPNGTLFVVDAYK_N-Term(TMT6plex); N4(HexNAc(2)Hex(9)); K14(TMT6plex)	Apmap	-0.151288	-0.474581	-0.244821	-0.109837	-0.0444504	-0.167181	-0.379147	-0.202357	-0.308308	-0.181596	-0.0761358	-0.071343	-0.163539	-0.345402	NaN	NaN	NaN	NaN	NaN	NaN	NaN	1									25449	HCD	568.506
G3V667	Integrin, alpha 6, isoform CRA_a OS=Rattus norvegicus GN=Itga6 PE=1 SV=1	LWNSTFLEEYSK_N-Term(TMT6plex); N3(HexNAc(6)Hex(7)NeuGc(1)); K12(TMT6plex)	Itga6	0.0945561	-0.528959	-0.484496	-0.597118	-0.367981	-0.683066	-0.378956	-0.119882	-0.40985	-0.273036	-0.169963	0.338685	0.270546	0.793094	NaN	NaN	NaN	NaN	NaN	NaN	NaN	1									27156	HCD	136.439
Q5BJT4	Thioredoxin domain-containing protein 15 OS=Rattus norvegicus GN=Txndc15 PE=2 SV=1	VNCEERNVTGLENFTLK_N-Term(TMT6plex); C3(Carbamidomethyl); N7(HexNAc(4)Hex(5)Fuc(2)NeuAc(1)); N13(HexNAc(2)Hex(3)); K17(TMT6plex)	Txndc15	0.0819225	-0.344535	-0.581828	0.0263431	-0.26783	-0.473238	-0.378554	0.0160056	-0.121332	-0.392429	0.358151	0.064388	-0.00610599	0.231653	NaN	NaN	NaN	NaN	NaN	NaN	NaN	1									18592	EThcD	136.6		1
Q5PQV5	Trophoblast glycoprotein OS=Rattus norvegicus GN=Tpbg PE=1 SV=1	QPPLADLAVLNLSGNHLK_N-Term(TMT6plex); N11(HexNAc(2)Hex(6)); K18(TMT6plex)	Tpbg	-0.392945	-0.124737	0.00547267	0.0249775	-0.0549574	-0.180677	-0.378482	0.268202	0.77616	0.761868	1.31371	1.04322	1.36051	1.22036	NaN	NaN	NaN	NaN	NaN	NaN	NaN	1									27723	HCD	190.114
Q8R490	Cadherin 13 OS=Rattus norvegicus GN=Cdh13 PE=1 SV=1	VLHIHQPAEFIEDQPVLNLTFSDCK_N-Term(TMT6plex); N18(HexNAc(4)Hex(4)Fuc(1)); C24(Carbamidomethyl); K25(TMT6plex)	Cdh13	-0.0905133	-0.142965	-0.170365	-0.5676	-0.178442	0.0313528	-0.377735	-0.196126	0.577434	0.458358	0.374985	0.653592	1.08409	0.899042	NaN	NaN	NaN	NaN	NaN	NaN	NaN	1									28510	HCD	334.893
Q99ML5	Prenylcysteine oxidase OS=Rattus norvegicus GN=Pcyox1 PE=1 SV=1	LLNQTLRENLKK_N-Term(TMT6plex); N3(HexNAc(2)Hex(5)); K11(TMT6plex); K12(TMT6plex)	Pcyox1	-0.0481257	0.115901	-0.243308	-0.126034	-0.196678	-0.228937	-0.377261	-0.121026	-0.322913	-0.199094	-0.122632	-0.239526	-0.220586	-0.405122	0.0705573	0.0769364	0.183781	0.0997059	0.0133504	0.0211499	0.0940554	0.140665									17062	HCD	531.611
D3Z9E1	Elastin microfibril interfacer 1 (Predicted), isoform CRA_b OS=Rattus norvegicus GN=Emilin1 PE=1 SV=1	LSHLEDRFNSTLGPSEEQEK_N-Term(TMT6plex); N9(HexNAc(5)Hex(6)Fuc(2)NeuGc(1)); K20(TMT6plex)	Emilin1	-0.0375993	-0.160141	-0.396862	0.00923076	-0.17944	-0.254172	-0.376319	-0.165762	-0.571915	-0.874191	-0.354039	-0.624233	-0.614097	-0.759186	NaN	NaN	NaN	NaN	NaN	NaN	NaN	1									17962	EThcD	238.183
F1MAH6	Protein Cdh11 OS=Rattus norvegicus GN=Cdh11 PE=1 SV=1	FIFSLPPEIIHNPNFTVR_N-Term(TMT6plex); N14(HexNAc(2)Hex(6))	Cdh11	-0.242011	-0.370869	0.110656	0.100613	-0.238455	-0.0523197	-0.375742	0.349115	0.862284	1.14386	1.47281	0.899722	1.41417	1.05815	NaN	NaN	NaN	NaN	NaN	NaN	NaN	1									32782	HCD	373.355
F7EL93	Protein Igdcc4 OS=Rattus norvegicus GN=Igdcc4 PE=4 SV=2	DGDVVLERDNLHLLPNGSLR_N-Term(TMT6plex); N16(HexNAc(2)Hex(8))	Igdcc4	-0.277186	-0.359593	-0.10657	-0.0866516	-0.135168	-0.187221	-0.375731	-0.459447	-0.109423	-0.0392894	0.156928	0.0420928	0.160232	-0.0260545	NaN	NaN	NaN	NaN	NaN	NaN	NaN	1									20026	EThcD	216.172
Q5I0E7	Transmembrane emp24 domain-containing protein 9 OS=Rattus norvegicus GN=Tmed9 PE=1 SV=1	FTFTSHTPGEHQICLHSNSTK_N-Term(TMT6plex); C14(Carbamidomethyl); N18(HexNAc(5)Hex(4)Fuc(1)NeuAc(1)); K21(TMT6plex)	Tmed9	-0.120659	0.0295904	-0.0893348	-0.243945	-0.259716	-0.0272791	-0.375412	-0.315686	-0.109305	-0.0696192	-0.0738834	-0.144769	0.234766	-0.0900951	NaN	NaN	NaN	NaN	NaN	NaN	NaN	1									15921	EThcD	333.965		1
G3V824	Insulin-like growth factor 2 receptor, isoform CRA_b OS=Rattus norvegicus GN=Igf2r PE=1 SV=1	MSVINFECNK_N-Term(TMT6plex); C8(Carbamidomethyl); N9(HexNAc(4)Hex(4)Fuc(1)); K10(TMT6plex)	Igf2r	0.272059	0.158685	-0.140851	-0.287802	-0.524075	-0.063734	-0.374629	0.368	0.935376	0.759579	0.994028	0.716706	1.36024	1.19744	NaN	NaN	NaN	NaN	NaN	NaN	NaN	1									20213	HCD	705.061
B4F7C9;A0A0G2JWH5	Isoform of Q91ZN7, Protein Stt3a OS=Rattus norvegicus GN=Stt3a PE=1 SV=1;Isoform of Q91ZN7, Protein Stt3a OS=Rattus norvegicus GN=Stt3a PE=1 SV=1	TILVDNNTWNNTHISR_N-Term(TMT6plex); N10(HexNAc(2)Hex(9))	Stt3a	-0.238604	2.84811	-0.466351	-0.292725	0.155299	-0.444712	-0.374354	-0.0615208	3.39638	0.111251	0.544168	1.00796	0.551071	0.723331	NaN	NaN	NaN	NaN	NaN	NaN	NaN	1									16837	HCD	934.516
F1LTP8	Protein Cers6 OS=Rattus norvegicus GN=Cers6 PE=1 SV=3	FWLPHNVTWADLK_N-Term(TMT6plex); N6(HexNAc(7)Hex(6)); K13(TMT6plex)	Cers6	0.227788	-0.961152	-0.0655327	-0.569884	-0.557926	-0.110645	-0.374242	NaN	NaN	NaN	NaN	NaN	NaN	NaN	NaN	NaN	NaN	NaN	NaN	NaN	NaN	1									31694	HCD	205.085
Q99ML5	Prenylcysteine oxidase OS=Rattus norvegicus GN=Pcyox1 PE=1 SV=1	GELNSTLFSSR_N-Term(TMT6plex); N4(HexNAc(2)Hex(8))	Pcyox1	-0.153547	-0.0145315	-0.181134	-0.101587	-0.290472	-0.533769	-0.373449	-0.226447	-0.453346	-0.13692	-0.0981847	-0.333319	-0.525419	-0.40131	NaN	NaN	NaN	NaN	NaN	NaN	NaN	1									16286	HCD	786.455
P01830	Thy-1 membrane glycoprotein OS=Rattus norvegicus GN=Thy1 PE=1 SV=1	VLTLANFTTK_N-Term(TMT6plex); N6(HexNAc(4)Hex(5)NeuAc(2)); K10(TMT6plex)	Thy1	-0.331876	-0.427248	-0.289184	-0.458084	-0.407766	-0.29483	-0.373045	0.400217	0.886323	1.25096	1.30683	1.03421	1.41208	1.33189	NaN	NaN	NaN	NaN	NaN	NaN	NaN	1									25652	HCD	442.845		1
G3V824	Insulin-like growth factor 2 receptor, isoform CRA_b OS=Rattus norvegicus GN=Igf2r PE=1 SV=1	MSVINFECNK_N-Term(TMT6plex); C8(Carbamidomethyl); N9(HexNAc(4)Hex(5)Fuc(1)NeuAc(1)NeuGc(1)); K10(TMT6plex)	Igf2r	-0.123728	0.390818	-0.0612191	-0.0385755	0.0149755	-0.511659	-0.372773	-0.0277873	1.16751	0.839211	1.24325	1.25576	0.912314	1.19929	NaN	NaN	NaN	NaN	NaN	NaN	NaN	1									25641	HCD	215.371		1
Q8R490	Cadherin 13 OS=Rattus norvegicus GN=Cdh13 PE=1 SV=1	ANYNLPIMVTDSGKPPMTNITDLR_N-Term(TMT6plex); K14(TMT6plex); N19(HexNAc(4)Hex(4)NeuGc(1))	Cdh13	-0.0429992	-0.221331	-0.0940645	-0.276941	-0.00936892	0.0254882	-0.370718	-0.148612	0.499068	0.534658	0.665644	0.822665	1.07823	0.906059	NaN	NaN	NaN	NaN	NaN	NaN	NaN	1									26749	HCD	137.709
P27615	Lysosome membrane protein 2 OS=Rattus norvegicus GN=Scarb2 PE=1 SV=2	NMVLQNGTKVFDSWEK_N-Term(TMT6plex); N6(HexNAc(6)Hex(3)Fuc(1)NeuAc(1)); K9(TMT6plex); K16(TMT6plex)	Scarb2	-0.146384	-0.362856	-0.0608964	-0.239406	-0.376332	-0.432046	-0.370394	-0.0536222	-0.874602	-0.101337	-0.247674	-0.572867	-0.470565	-0.542414	NaN	NaN	NaN	NaN	NaN	NaN	NaN	1									13787	EThcD	158.387		1
G3V667	Integrin, alpha 6, isoform CRA_a OS=Rattus norvegicus GN=Itga6 PE=1 SV=1	ANHSGAVVLLK_N-Term(TMT6plex); N2(HexNAc(9)Hex(6)); K11(TMT6plex)	Itga6	0.113053	-0.468748	-0.0852563	-0.154081	-0.191588	-0.24496	-0.369172	-0.101385	-0.349639	0.126204	0.273075	0.515078	0.708652	0.802879	0.139633	0.0461409	0.021586	0.0450277	0.0694875	0.0556862	0.0974217	0.190139									14297	HCD	390.394
P07153;Q6P7A7	Dolichyl-diphosphooligosaccharide--protein glycosyltransferase subunit 1 OS=Rattus norvegicus GN=Rpn1 PE=2 SV=1;Isoform of P07153, Dolichyl-diphosphooligosaccharide--protein glycosyltransferase subunit 1 OS=Rattus norvegicus GN=Rpn1 PE=1 SV=1	TILPAAAQDVYYRDEIGNVSTSHLLILDDSVEMEIRPR_N-Term(TMT6plex); N18(HexNAc(4)Hex(7)Fuc(1))	Rpn1	0.224715	-0.23887	-0.350815	-0.29076	-0.437327	-0.543281	-0.368919	0.330139	0.0182488	0.0888725	0.311156	0.1261	0.202721	0.454124	0.0632062	0.360118	0.206108	0.368476	0.378938	0.336916	0.210269	0.983349									28587	EThcD	958.011	1
D4A051	Isoform of Q63258, Integrin alpha-7 OS=Rattus norvegicus GN=Itga7 PE=3 SV=2	NVTLDCAQGTAK_N-Term(TMT6plex); N1(HexNAc(4)Hex(3)NeuAc(1)); C6(Carbamidomethyl); K12(TMT6plex)	Itga7	-0.33504	-0.510289	-0.163854	-0.723951	-0.38002	-0.122231	-0.367586	-1.20586	-1.99372	-1.28208	-2.13343	-1.86869	-1.64051	-1.9247	NaN	NaN	NaN	NaN	NaN	NaN	NaN	1									13516	HCD	174.154		1
G3V8G5;Q62638	Isoform of Q62638, Golgi apparatus protein 1 OS=Rattus norvegicus GN=Glg1 PE=1 SV=1;Golgi apparatus protein 1 OS=Rattus norvegicus GN=Glg1 PE=1 SV=1	KVDVVICLSTTVRNDTLQEAK_N-Term(TMT6plex); K1(TMT6plex); C7(Carbamidomethyl); N14(HexNAc(4)Hex(4)Fuc(2)NeuGc(1)); K21(TMT6plex)	Glg1	-0.00958441	-0.00438248	-0.270008	-0.260686	-0.40352	-0.3406	-0.367535	0.284838	0.853648	0.83773	1.16106	1.03564	1.28024	1.47414	NaN	NaN	NaN	NaN	NaN	NaN	NaN	1									26137	HCD	413.623
F1LMA7;Q4TU93	Isoform of Q4TU93, C-type mannose receptor 2 OS=Rattus norvegicus GN=Mrc2 PE=4 SV=2;C-type mannose receptor 2 OS=Rattus norvegicus GN=Mrc2 PE=1 SV=1	ANNASKPGTLER_N-Term(TMT6plex); N3(HexNAc(2)Hex(10)); K6(TMT6plex)	Mrc2	-0.679461	0.41354	-1.67792	-0.936952	-0.461532	-0.78531	-0.36746	-0.112104	1.65956	-0.21792	1.0419	1.38546	1.41483	1.92078	NaN	NaN	NaN	NaN	NaN	NaN	NaN	1									7681	HCD	105.01
P04218	OX-2 membrane glycoprotein OS=Rattus norvegicus GN=Cd200 PE=2 SV=1	GTGSGIENSTESHSHSNGTTSVTSILR_N-Term(TMT6plex); N8(HexNAc(4)Hex(5)Fuc(1)NeuAc(2)); N17(HexNAc(4)Hex(6))	Cd200	-0.680889	-0.943349	-0.44124	-0.848193	-0.598893	-0.541745	-0.367295	-0.807457	-0.513727	0.0867421	-0.189709	0.172273	0.331861	0.546227	NaN	NaN	NaN	NaN	NaN	NaN	NaN	1									11421	EThcD	317.412		1
P28648;A0A0G2K0T2	CD63 antigen OS=Rattus norvegicus GN=Cd63 PE=1 SV=2;Isoform of P28648, Tetraspanin OS=Rattus norvegicus GN=Cd63 PE=1 SV=1	QMQNYLTDNK_N-Term(TMT6plex); N9(HexNAc(6)Hex(7)Fuc(1)NeuAc(2)); K10(TMT6plex)	Cd63	-0.0950578	0.0224081	-0.0649312	-0.302674	-0.353277	-0.187284	-0.36698	-0.011875	-0.0760438	0.130778	-0.0291845	-0.198536	-0.0772971	-0.416803	0.102592	0.0675564	0.0530915	0.120501	0.0644125	0.00481331	0.0417703	0.622804							+		18928	EThcD	220.782		1
Q5I0E7	Transmembrane emp24 domain-containing protein 9 OS=Rattus norvegicus GN=Tmed9 PE=1 SV=1	FTFTSHTPGEHQICLHSNSTK_N-Term(TMT6plex); C14(Carbamidomethyl); N18(HexNAc(4)Hex(5)Fuc(3)); K21(TMT6plex)	Tmed9	-0.120233	0.0155507	-0.279847	-0.533288	-0.411069	-0.389553	-0.366682	-0.315259	-0.123345	-0.260132	-0.363226	-0.296122	-0.127508	-0.0813647	NaN	NaN	NaN	NaN	NaN	NaN	NaN	1									15803	HCD	152.106
G3V824	Insulin-like growth factor 2 receptor, isoform CRA_b OS=Rattus norvegicus GN=Igf2r PE=1 SV=1	AACAVRPQEVNMVNGTLTNPVTGK_N-Term(TMT6plex); C3(Carbamidomethyl); N14(HexNAc(4)Hex(4)Fuc(2)NeuGc(1)); K24(TMT6plex)	Igf2r	0.31671	0.0816443	-0.13794	-0.383287	-0.337162	-0.339322	-0.366491	0.41265	0.858335	0.76249	0.898542	0.903619	1.08465	1.20557	NaN	NaN	NaN	NaN	NaN	NaN	NaN	1									19749	HCD	627.652
P07153	Dolichyl-diphosphooligosaccharide--protein glycosyltransferase subunit 1 OS=Rattus norvegicus GN=Rpn1 PE=2 SV=1	TILPAAAQDVYYRDEIGNVSTSHLLILDDSVEMEIRPR_N-Term(TMT6plex); N18(HexNAc(3)Hex(4)NeuAc(1))	Rpn1	-0.218772	0.269565	-0.394255	-0.108837	-0.379893	0.163651	-0.36553	-0.113348	0.526684	0.0454329	0.49308	0.183534	0.909653	0.457513	NaN	NaN	NaN	NaN	NaN	NaN	NaN	1									35882	HCD	624.047		1
P14562	Lysosome-associated membrane glycoprotein 1 OS=Rattus norvegicus GN=Lamp1 PE=1 SV=1	VSNMTLPASAEVLK_N-Term(TMT6plex); N3(HexNAc(6)Hex(7)); K14(TMT6plex)	Lamp1	-0.308738	-0.436759	-0.693641	-0.507751	-0.274188	-0.411365	-0.365441	-0.601185	-0.971184	-1.21792	-0.91703	-0.627439	-0.580506	-0.47107	NaN	NaN	NaN	NaN	NaN	NaN	NaN	1									25550	HCD	246.782
A0A0G2JSK5	Isoform of P49134, Integrin beta 1 (Fibronectin receptor beta) OS=Rattus norvegicus GN=Itgb1 PE=1 SV=1	DTCAQECSHFNLTK_N-Term(TMT6plex); C3(Carbamidomethyl); C7(Carbamidomethyl); N11(HexNAc(8)Hex(5)); K14(TMT6plex)	Itgb1	-0.129494	0.15385	-0.078443	-0.258474	-0.34742	-0.451768	-0.365328	-0.214521	0.354593	0.0835383	0.239494	0.168935	0.24972	0.392782	NaN	NaN	NaN	NaN	NaN	NaN	NaN	1									12361	HCD	121.738
D3ZBQ5	Protein Scarf2 OS=Rattus norvegicus GN=Scarf2 PE=1 SV=1	CLTCEPGWNGTKCDQPCATGFYGEGCGHR_N-Term(TMT6plex); C1(Carbamidomethyl); C4(Carbamidomethyl); N9(HexNAc(2)Hex(3)Fuc(2)); K12(TMT6plex); C13(Carbamidomethyl); C17(Carbamidomethyl); C26(Carbamidomethyl)	Scarf2	-0.106263	0.0924639	-0.362134	-0.261223	-0.131072	-0.628491	-0.364246	0.0288932	0.728522	-0.020213	0.41004	0.396654	0.1961	0.489922	NaN	NaN	NaN	NaN	NaN	NaN	NaN	1									15802	HCD	122.865
Q99PR0;A0A0G2K523	Protein O-mannosyl-transferase 1 OS=Rattus norvegicus GN=Pomt1 PE=2 SV=1;Isoform of Q99PR0, Protein O-mannosyl-transferase 1 OS=Rattus norvegicus GN=Pomt1 PE=1 SV=1	FVHVNTSAILK_N-Term(TMT6plex); N5(HexNAc(2)Hex(9)); K11(TMT6plex)	Pomt1	-0.339188	-0.182056	-0.341686	-0.391055	-0.242413	-0.523342	-0.36408	-0.264649	0.301823	0.249415	0.415754	0.605164	0.502599	0.750446	NaN	NaN	NaN	NaN	NaN	NaN	NaN	1									20691	HCD	823.293
D3ZQ57	Plexin B2 OS=Rattus norvegicus GN=Plxnb2 PE=1 SV=1	EAGSLEPVTVMGTEYVFYNDTK_N-Term(TMT6plex); N19(HexNAc(4)Hex(5)NeuAc(1)NeuGc(1)); K22(TMT6plex)	Plxnb2	-0.13685	0.16259	-0.586689	-0.366769	-0.38529	-0.674587	-0.362867	0.147851	0.716399	-0.0880823	0.30595	0.139316	-0.0850776	0.13327	NaN	NaN	NaN	NaN	NaN	NaN	NaN	1									13868	EThcD	85.5194		1
D3ZUD8	Protein Tm9sf3 OS=Rattus norvegicus GN=Tm9sf3 PE=1 SV=2	IVDVNLTSEGK_N-Term(TMT6plex); N5(HexNAc(4)Hex(5)Fuc(1)NeuGc(2)); K11(TMT6plex)	Tm9sf3	-0.253551	-0.486385	-0.270969	-0.590362	-0.380376	-0.577963	-0.362825	-0.156969	-0.22656	0.279328	0.179234	0.434028	0.34427	0.658666	NaN	NaN	NaN	NaN	NaN	NaN	NaN	1									25230	EThcD	177.919
P14562	Lysosome-associated membrane glycoprotein 1 OS=Rattus norvegicus GN=Lamp1 PE=1 SV=1	VSNMTLPASAEVLK_N-Term(TMT6plex); N3(HexNAc(4)Hex(5)Fuc(1)NeuAc(1)); M4(Oxidation); K14(TMT6plex)	Lamp1	-0.0220378	-0.0578155	-0.158043	-0.00484008	-0.36355	-0.235571	-0.362687	-0.314485	-0.59224	-0.682324	-0.41412	-0.716801	-0.404711	-0.468316	0.122432	0.0463109	0.0811316	0.0220479	0.129356	0.0254562	0.0143857	0.466121								+	19344	HCD	263.804		1
P01830	Thy-1 membrane glycoprotein OS=Rattus norvegicus GN=Thy1 PE=1 SV=1	HENNTNLPIQHEFSLTR_N-Term(TMT6plex); N3(HexNAc(7)Hex(7)Fuc(1))	Thy1	-0.266574	-0.505563	-0.278669	-0.0667104	-0.130408	-0.341899	-0.362681	0.465519	0.808008	1.26147	1.6982	1.31156	1.36501	1.34226	NaN	NaN	NaN	NaN	NaN	NaN	NaN	1									17547	HCD	229.903
M0RDM7	Protein LOC100910143 OS=Rattus norvegicus GN=LOC100910143 PE=4 SV=2	SSARPEHGAETPAPEPVAGVSSNWTK_N-Term(TMT6plex); N23(HexNAc(4)Hex(3)Fuc(1)); K26(TMT6plex)	LOC100910143	-0.206472	0.434111	-0.228032	-0.529022	-0.146824	-0.566342	-0.361764	-0.0733648	0.853455	0.162288	0.00174978	0.34143	-0.0652277	0.254695	NaN	NaN	NaN	NaN	NaN	NaN	NaN	1									14535	HCD	423.523
Q66HD0-2;Q66HD0;A0A0G2K4I4;A0A0A0MY09	Isoform of Q66HD0, Isoform 2 of Endoplasmin OS=Rattus norvegicus GN=Hsp90b1;Endoplasmin OS=Rattus norvegicus GN=Hsp90b1 PE=1 SV=2;Isoform of Q66HD0, Endoplasmin OS=Rattus norvegicus GN=Hsp90b1 PE=1 SV=1;Isoform of Q66HD0, Endoplasmin OS=Rattus norvegicus GN=Hsp90b1 PE=1 SV=1	HNNDTQHIWESDSNEFSVIADPR_N-Term(TMT6plex); N3(HexNAc(2)Hex(6))	Hsp90b1	-0.0454674	-1.22315	-0.410241	-0.166599	-0.255871	-0.255121	-0.361326	-0.120594	-0.776138	0.238661	0.576213	0.43473	0.445649	0.482209	NaN	NaN	NaN	NaN	NaN	NaN	NaN	1									18316	EThcD	774.449
P17046	Lysosome-associated membrane glycoprotein 2 OS=Rattus norvegicus GN=Lamp2 PE=1 SV=2	VPFIFNINPATTNFTGSCQPQTAQLR_N-Term(TMT6plex); N13(HexNAc(4)Hex(5)NeuAc(1)); C18(Carbamidomethyl)	Lamp2	-1.11775	-0.176658	-0.488719	-0.180108	-0.256515	-0.874893	-0.360996	-1.15288	0.0582403	-0.435208	0.0523995	-0.122441	-0.49017	0.0477488	NaN	NaN	NaN	NaN	NaN	NaN	NaN	1									34787	HCD	110.393		1
B0BNG3	Lman2 protein OS=Rattus norvegicus GN=Lman2 PE=1 SV=1	VFPYISVMVNNGSLSYDHSK_N-Term(TMT6plex); N11(HexNAc(5)Hex(6)Fuc(1)); K20(TMT6plex)	Lman2	-0.11775	-0.266856	-0.0129854	-0.13012	-0.297672	-0.262862	-0.360996	-0.0359896	-0.0155495	0.454551	0.583076	0.330788	0.60067	0.6343	NaN	NaN	NaN	NaN	NaN	NaN	NaN	1									23766	HCD	153.542
Q8CGU6	Nicastrin OS=Rattus norvegicus GN=Ncstn PE=1 SV=1	DLYEYSWVQGPWNSNK_N-Term(TMT6plex); N15(HexNAc(6)Hex(5)Fuc(1)NeuAc(2)); K16(TMT6plex)	Ncstn	-0.0645851	-0.189117	-0.0740307	-0.23128	-0.166224	-0.149001	-0.3598	-0.0943997	0.00243954	-0.0162388	-0.114701	-0.0718593	-0.010434	-0.171253	NaN	NaN	NaN	NaN	NaN	NaN	NaN	1									29179	EThcD	162.738		1
D3ZQM3;D3ZCG9	Integrin alpha 3 variant B OS=Rattus norvegicus GN=Itga3 PE=2 SV=1;Isoform of D3ZQM3, Integrin alpha 3 variant A OS=Rattus norvegicus GN=Itga3 PE=2 SV=1	RNITLAYTVEADRDR_N-Term(TMT6plex); N2(HexNAc(4)Hex(5)Fuc(1)NeuAc(1))	Itga3	-0.216988	0.0434586	-0.255459	-0.775694	-0.387933	-0.417738	-0.359786	-0.980212	-0.752577	-1.70702	-2.67578	-2.41236	-2.83504	-3.0039	NaN	NaN	NaN	NaN	NaN	NaN	NaN	1									13888	HCD	153.561		1
P14562	Lysosome-associated membrane glycoprotein 1 OS=Rattus norvegicus GN=Lamp1 PE=1 SV=1	VSNMTLPASAEVLK_N-Term(TMT6plex); N3(HexNAc(2)Hex(12)); K14(TMT6plex)	Lamp1	-0.170914	0.140859	0.338331	0.0669069	0.0442462	-0.447048	-0.359242	-0.46336	-0.393566	-0.185949	-0.342373	-0.309004	-0.616189	-0.464872	NaN	NaN	NaN	NaN	NaN	NaN	NaN	1									27792	HCD	787.185
P27615	Lysosome membrane protein 2 OS=Rattus norvegicus GN=Scarb2 PE=1 SV=2	AYIFERNQSVGDPTVDLIR_N-Term(TMT6plex); N7(HexNAc(3)Hex(6))	Scarb2	-0.0782116	-0.569277	-0.283449	-0.599961	-0.419849	-0.20183	-0.35834	0.0145502	-1.08102	-0.323889	-0.608229	-0.616384	-0.240349	-0.530359	NaN	NaN	NaN	NaN	NaN	NaN	NaN	1									22273	HCD	178.935
Q6TUE3	Isoform of Q6AYA5, LRRGT00101 OS=Rattus norvegicus GN=Tmem106b PE=1 SV=1	LSNITNIGPLDMKQR_N-Term(TMT6plex); N3(HexNAc(3)Hex(3)); M12(Oxidation); K13(TMT6plex)	Tmem106b	-0.252629	-0.468476	-0.341444	-0.355653	-0.226914	-0.333503	-0.35834	0.00787153	-0.166073	-0.0785756	0.0649135	0.0843705	0.144223	0.0523312	NaN	NaN	NaN	NaN	NaN	NaN	NaN	1									26088	HCD	224.097
B1WBY7	ER lipid raft associated 1 OS=Rattus norvegicus GN=Erlin1 PE=1 SV=1	NYTADYDK_N-Term(TMT6plex); N1(HexNAc(2)Hex(7)); K8(TMT6plex)	Erlin1	0.0208925	0.160911	-0.409547	-0.303035	-0.415494	-0.251136	-0.35798	0.327884	1.0532	0.599472	0.845265	0.653841	1.06449	1.01521	NaN	NaN	NaN	NaN	NaN	NaN	NaN	1									11359	HCD	494.079
D3ZKP9	Isoform of P54290, Voltage-dependent calcium channel subunit alpha-2/delta-1 OS=Rattus norvegicus GN=Cacna2d1 PE=1 SV=3	HLVNISLYAFNK_N-Term(TMT6plex); N4(HexNAc(6)Hex(5)Fuc(1)); N11(HexNAc(4)Hex(7)NeuAc(1)); K12(TMT6plex)	Cacna2d1	0.343899	0.309446	0.169921	0.0519837	-0.0464325	0.034375	-0.357075	-0.455685	-0.140313	-0.377745	-0.418538	-0.825214	-0.814827	-1.23549	NaN	NaN	NaN	NaN	NaN	NaN	NaN	1									26991	EThcD	63.96		1
A0A0G2JSK5	Isoform of P49134, Integrin beta 1 (Fibronectin receptor beta) OS=Rattus norvegicus GN=Itgb1 PE=1 SV=1	KDTCAQECSHFNLTK_N-Term(TMT6plex); K1(TMT6plex); C4(Carbamidomethyl); C8(Carbamidomethyl); N12(HexNAc(5)Hex(6)Fuc(1)NeuAc(1)); K15(TMT6plex)	Itgb1	0.140633	0.143546	-0.0743551	-0.13878	-0.195124	-0.531659	-0.356673	0.0556056	0.344288	0.0876261	0.359187	0.32123	0.16983	0.401438	0.0875221	0.141969	0.0401619	0.0672561	0.0640028	0.141013	0.110276	0.223067									13578	HCD	395.737		1
Q5M843	2-oxoglutarate and iron-dependent oxygenase domain-containing protein 3 OS=Rattus norvegicus GN=Ogfod3 PE=2 SV=1	FVFMEEGSNK_N-Term(TMT6plex); N9(HexNAc(2)Hex(7)); K10(TMT6plex)	Ogfod3	-0.237497	-0.325869	-0.273136	-0.390033	-0.321788	-0.282698	-0.356274	-0.227391	-0.343594	-0.0155158	-0.106721	-0.102046	0.0695265	0.00846429	0.0706882	0.156312	0.108247	0.0599619	0.17554	0.200802	0.12741	0.999854									22230	HCD	596.22
B4F7C9;A0A0G2JWH5	Isoform of Q91ZN7, Protein Stt3a OS=Rattus norvegicus GN=Stt3a PE=1 SV=1;Isoform of Q91ZN7, Protein Stt3a OS=Rattus norvegicus GN=Stt3a PE=1 SV=1	VMSWWDYGYQITAMANR_N-Term(TMT6plex); N16(HexNAc(5)Hex(5)NeuGc(1))	Stt3a	-0.112478	-0.387156	-0.231015	-0.349438	-0.521437	-0.16549	-0.356185	0.0646058	0.161119	0.346586	0.487456	0.331222	0.830293	0.7415	NaN	NaN	NaN	NaN	NaN	NaN	NaN	1									30472	HCD	243.346
Q9QX82;A0A096MJT5	Sialomucin core protein 24 OS=Rattus norvegicus GN=Cd164 PE=1 SV=1;Isoform of Q9QX82, Sialomucin core protein 24 OS=Rattus norvegicus GN=Cd164 PE=4 SV=1	TYCSSELVSNCTQK_N-Term(TMT6plex); C3(Carbamidomethyl); N10(HexNAc(4)Hex(4)Fuc(2)NeuGc(1)); C11(Carbamidomethyl); K14(TMT6plex)	Cd164	-0.285903	0.271292	0.158757	0.221749	-0.177451	-0.314233	-0.355897	NaN	NaN	NaN	NaN	NaN	NaN	NaN	NaN	NaN	NaN	NaN	NaN	NaN	NaN	1									14658	EThcD	297.448
Q9QX82;A0A096MJT5	Sialomucin core protein 24 OS=Rattus norvegicus GN=Cd164 PE=1 SV=1;Isoform of Q9QX82, Sialomucin core protein 24 OS=Rattus norvegicus GN=Cd164 PE=4 SV=1	TYCSSELVSNCTQK_N-Term(TMT6plex); C3(Carbamidomethyl); N10(HexNAc(4)Hex(5)Fuc(1)NeuAc(1)); C11(Carbamidomethyl); K14(TMT6plex)	Cd164	-0.285903	0.271292	0.158757	0.221749	-0.177451	-0.314233	-0.355897	NaN	NaN	NaN	NaN	NaN	NaN	NaN	NaN	NaN	NaN	NaN	NaN	NaN	NaN	1									14656	HCD	538.819		1
Q6TUE3;Q6AYA5	Isoform of Q6AYA5, LRRGT00101 OS=Rattus norvegicus GN=Tmem106b PE=1 SV=1;Transmembrane protein 106B OS=Rattus norvegicus GN=Tmem106b PE=1 SV=1	LSNITNIGPLDMK_N-Term(TMT6plex); N3(HexNAc(7)Hex(7)); K13(TMT6plex)	Tmem106b	0.122946	0.139576	-0.295933	0.089846	-0.015819	-0.419641	-0.35577	0.383446	0.441978	-0.0330642	0.510413	0.295466	0.0580849	0.0549014	NaN	NaN	NaN	NaN	NaN	NaN	NaN	1									25604	EThcD	31.4523
Q4QQU9	Osteopetrosis associated transmembrane protein 1 OS=Rattus norvegicus GN=Ostm1 PE=1 SV=1	AEPGTHLCIDVEDAMNITRK_N-Term(TMT6plex); C8(Carbamidomethyl); N16(HexNAc(7)Hex(4)Fuc(1)); K20(TMT6plex)	Ostm1	0.138517	-0.326761	0.146539	0.12922	0.0805963	0.0482524	-0.35561	-0.15524	-0.486851	-0.131793	-0.171392	-0.326733	-0.233526	-0.518177	NaN	NaN	NaN	NaN	NaN	NaN	NaN	1									25224	EThcD	56.2487
F1LMA7;Q4TU93	Isoform of Q4TU93, C-type mannose receptor 2 OS=Rattus norvegicus GN=Mrc2 PE=4 SV=2;C-type mannose receptor 2 OS=Rattus norvegicus GN=Mrc2 PE=1 SV=1	WNDSPCNQSLPSICK_N-Term(TMT6plex); C6(Carbamidomethyl); N7(HexNAc(4)Hex(6)Fuc(2)); C14(Carbamidomethyl); K15(TMT6plex)	Mrc2	-0.243323	-0.41245	-0.246862	-0.475296	-0.353007	-0.590752	-0.355527	0.324034	0.833573	1.21314	1.50355	1.49398	1.60939	1.93271	0.149751	0.048494	0.00534023	0.0488895	0.112394	0.000886781	0.031252	0.70988				+			+		22116	EThcD	205.094
F1LMA7;Q4TU93	Isoform of Q4TU93, C-type mannose receptor 2 OS=Rattus norvegicus GN=Mrc2 PE=4 SV=2;C-type mannose receptor 2 OS=Rattus norvegicus GN=Mrc2 PE=1 SV=1	WNDSPCNQSLPSICK_N-Term(TMT6plex); C6(Carbamidomethyl); N7(HexNAc(4)Hex(6)NeuAc(1)); C14(Carbamidomethyl); K15(TMT6plex)	Mrc2	-0.243323	-0.41245	-0.246862	-0.475296	-0.353007	-0.590752	-0.355527	0.324034	0.833573	1.21314	1.50355	1.49398	1.60939	1.93271	0.149751	0.048494	0.00534023	0.0488895	0.112394	0.000886781	0.031252	0.70988				+			+		22114	HCD	322.16		1
D3ZYS7	Protein G3bp1 OS=Rattus norvegicus GN=G3bp1 PE=1 SV=1	VMSQNFTNCHTK_N-Term(TMT6plex); M2(Oxidation); N5(HexNAc(5)Hex(4)NeuGc(2)); C9(Carbamidomethyl); K12(TMT6plex)	G3bp1	-0.0559263	0.0190572	-0.273537	-0.373639	-0.405243	-0.617377	-0.355493	0.184417	0.535814	0.252069	0.175044	0.061523	-0.0844729	0.108611	NaN	NaN	NaN	NaN	NaN	NaN	NaN	1									30806	EThcD	121.784
F7EYW4;A0A0G2JUT1	Protein Cadm1 OS=Rattus norvegicus GN=Cadm1 PE=1 SV=1;Isoform of F7EYW4, Protein Cadm1 OS=Rattus norvegicus GN=Cadm1 PE=1 SV=1	VDDEMPQHAVLSGPNLFINNLNK_N-Term(TMT6plex); M5(Oxidation); N22(HexNAc(4)Hex(5)Fuc(3)NeuAc(1)); K23(TMT6plex)	Cadm1	-0.275634	0.164494	-0.0259838	-0.547333	-0.0456728	-0.458275	-0.354374	0.0422345	1.01818	1.10493	0.804728	1.40658	1.19364	1.57727	NaN	NaN	NaN	NaN	NaN	NaN	NaN	1									30519	EThcD	194.053		1
F7EYW4;A0A0G2JUT1	Protein Cadm1 OS=Rattus norvegicus GN=Cadm1 PE=1 SV=1;Isoform of F7EYW4, Protein Cadm1 OS=Rattus norvegicus GN=Cadm1 PE=1 SV=1	VDDEMPQHAVLSGPNLFINNLNK_N-Term(TMT6plex); M5(Oxidation); N22(HexNAc(6)Hex(7)); K23(TMT6plex)	Cadm1	-0.275634	0.164494	-0.0259838	-0.547333	-0.0456728	-0.458275	-0.354374	0.0422345	1.01818	1.10493	0.804728	1.40658	1.19364	1.57727	NaN	NaN	NaN	NaN	NaN	NaN	NaN	1									30517	HCD	106.601
Q99068	Alpha-2-macroglobulin receptor-associated protein OS=Rattus norvegicus GN=Lrpap1 PE=1 SV=2	VIDLWDLAQSANFTEK_N-Term(TMT6plex); N12(HexNAc(2)Hex(8)); K16(TMT6plex)	Lrpap1	-0.318152	-0.470066	-0.161214	-0.436553	-0.114694	-0.503049	-0.352914	-0.55199	-0.220206	-0.11218	-0.0346729	0.32278	0.0847272	0.309019	NaN	NaN	NaN	NaN	NaN	NaN	NaN	1									34593	HCD	484.326
G3V824	Insulin-like growth factor 2 receptor, isoform CRA_b OS=Rattus norvegicus GN=Igf2r PE=1 SV=1	MNYSGGDTCHK_N-Term(TMT6plex); N2(HexNAc(2)Hex(8)); C9(Carbamidomethyl); K11(TMT6plex)	Igf2r	0.0469057	-0.434574	-0.216395	-0.386403	-0.313826	-0.546975	-0.352879	0.142847	0.342117	0.684035	0.895426	0.926956	0.876998	1.21919	0.0163244	0.130743	0.0189084	0.0676384	0.0931532	0.118965	0.0671772	0.271751									7067	HCD	779.908
A0A0G2JUW8;P97629;A0A0G2JYN3	Isoform of P97629, Protein LOC100912445 OS=Rattus norvegicus GN=Lnpep PE=1 SV=1;Leucyl-cystinyl aminopeptidase OS=Rattus norvegicus GN=Lnpep PE=1 SV=1;Isoform of P97629, Protein LOC100912445 OS=Rattus norvegicus GN=LOC100912445 PE=1 SV=1	FFPSMQPEIQDSDTSHLWHIPISYVTDGRNYSEYR_N-Term(TMT6plex); N30(HexNAc(2)Hex(8))	LOC100912445	-0.0272086	-0.169228	-0.299391	-0.0175262	-0.207001	-0.108733	-0.352635	NaN	NaN	NaN	NaN	NaN	NaN	NaN	NaN	NaN	NaN	NaN	NaN	NaN	NaN	1									30415	HCD	112.459
P28648;A0A0G2K0T2	CD63 antigen OS=Rattus norvegicus GN=Cd63 PE=1 SV=2;Isoform of P28648, Tetraspanin OS=Rattus norvegicus GN=Cd63 PE=1 SV=1	QMQNYLTDNK_N-Term(TMT6plex); N9(HexNAc(4)Hex(5)Fuc(3)NeuAc(1)); K10(TMT6plex)	Cd63	-0.0544301	-0.283263	-0.674758	-0.509105	-0.352852	-0.655828	-0.352635	0.0287527	-0.381715	-0.479049	-0.235616	-0.198111	-0.545841	-0.402458	NaN	NaN	NaN	NaN	NaN	NaN	NaN	1									16279	HCD	257.095		1
Q6EV70	GDP-fucose protein O-fucosyltransferase 1 OS=Rattus norvegicus GN=Pofut1 PE=2 SV=1	EGNPFGPFWDQFHVSFNK_N-Term(TMT6plex); N17(HexNAc(4)Hex(4)Fuc(1)); K18(TMT6plex)	Pofut1	0.00266537	-0.120429	-0.334318	-0.2532	-0.573085	-0.290395	-0.352592	-0.100724	-0.255332	-0.17849	-0.0726401	-0.296611	-0.0234418	-0.0557738	NaN	NaN	NaN	NaN	NaN	NaN	NaN	1									30617	HCD	403.594
A0A0G2JSK5	Isoform of P49134, Integrin beta 1 (Fibronectin receptor beta) OS=Rattus norvegicus GN=Itgb1 PE=1 SV=1	KDTCAQECSHFNLTK_N-Term(TMT6plex); K1(TMT6plex); C4(Carbamidomethyl); C8(Carbamidomethyl); N12(HexNAc(4)Hex(5)Fuc(1)NeuAc(1)); K15(TMT6plex)	Itgb1	-0.0616907	-0.0793058	0.0183543	-0.134263	-0.0256946	-0.149031	-0.352361	-0.146718	0.121437	0.180336	0.363704	0.49066	0.552458	0.40575	0.0641046	0.17338	0.0991134	0.034416	0.11455	0.0998223	0.074846	0.753943									13772	HCD	497.112		1
G3V824	Insulin-like growth factor 2 receptor, isoform CRA_b OS=Rattus norvegicus GN=Igf2r PE=1 SV=1	YMNYTSLIAFHCR_N-Term(TMT6plex); N3(HexNAc(4)Hex(4)Fuc(1)NeuGc(1)); C12(Carbamidomethyl)	Igf2r	-0.0221616	-0.0269007	-0.155953	-0.212215	-0.262333	-0.256365	-0.351838	0.0737792	0.74979	0.744477	1.06961	0.978449	1.16761	1.22023	0.0526405	0.214827	0.126264	0.135435	0.0922304	0.0753701	0.104082	0.735527									25061	HCD	479.27
Q6P136	Isoform of Q63617, Hyou1 protein OS=Rattus norvegicus GN=Hyou1 PE=1 SV=1	LSALDNLLNHSSIFLK_N-Term(TMT6plex); N9(HexNAc(4)Hex(5)Fuc(1)); K16(TMT6plex)	Hyou1	0.312156	0.348634	-0.255322	-0.382452	-0.372414	-0.132728	-0.351514	0.0306113	-0.131327	-0.367992	-0.606148	-0.596393	-0.50995	-0.72322	NaN	NaN	NaN	NaN	NaN	NaN	NaN	1									32355	EThcD	453.673
G3V824	Insulin-like growth factor 2 receptor, isoform CRA_b OS=Rattus norvegicus GN=Igf2r PE=1 SV=1	NGTLYNNEK_N-Term(TMT6plex); N1(HexNAc(3)Hex(4)); K9(TMT6plex)	Igf2r	-0.104679	-0.460913	-0.261895	-0.613364	-0.477833	-0.490982	-0.350912	-0.00873841	0.315778	0.638535	0.668466	0.762948	0.932991	1.22115	0.132292	0.138972	0.150675	0.0541296	0.242376	0.170527	0.182241	0.898166									10350	HCD	296.148
Q5FVH2	Phospholipase D3 OS=Rattus norvegicus GN=Pld3 PE=2 SV=1	SFLLSLAALRDNHTHSDIQVK_N-Term(TMT6plex); N12(HexNAc(3)Hex(5)Fuc(1)); K21(TMT6plex)	Pld3	0.182492	-0.363557	0.0165486	-0.105827	-0.312585	-0.200908	-0.350216	-0.340313	-0.744509	-0.26987	-0.242222	-0.312754	-0.0634608	-0.142002	NaN	NaN	NaN	NaN	NaN	NaN	NaN	1									23203	HCD	449.978
Q80Z70;F1LQ92;G3V9D3	Protein sel-1 homolog 1 OS=Rattus norvegicus GN=Sel1l PE=2 SV=2;Isoform of Q80Z70, Protein sel-1 homolog 1 OS=Rattus norvegicus GN=Sel1l PE=1 SV=1;Isoform of Q80Z70, Protein sel-1 homolog 1 OS=Rattus norvegicus GN=Sel1l PE=1 SV=1	GQTGLGFLYASGLGVNSSQAK_N-Term(TMT6plex); N16(HexNAc(2)Hex(9)); K21(TMT6plex)	Sel1l	-0.213726	-0.0893355	-0.346218	-0.546541	-0.35584	-0.469279	-0.349786	-0.245629	0.253259	0.0484172	0.0730553	0.193765	0.28285	0.450286	NaN	NaN	NaN	NaN	NaN	NaN	NaN	1									26165	HCD	544.572
Q7TQ74;B2RYD7	Isoform of B2RYD7, Ac1573 OS=Rattus norvegicus GN=Stt3b PE=1 SV=1;Protein Stt3b OS=Rattus norvegicus GN=Stt3b PE=1 SV=1	VMSWWDYGYQIAGMANR_N-Term(TMT6plex); M14(Oxidation); N16(HexNAc(4)Hex(5)NeuGc(1))	Stt3b	-0.308316	-0.129315	-0.192882	-0.127096	-0.372607	-0.215084	-0.349535	-0.156116	0.403529	0.44399	0.672657	0.400118	0.796051	0.751337	0.100738	0.128357	0.0994079	0.0669518	0.0808426	0.197993	0.0151008	0.943293								+	33025	EThcD	390.924
G3V6N2;A0A0G2K8M5	Protein Tmed4 OS=Rattus norvegicus GN=Tmed4 PE=1 SV=3;Isoform of G3V6N2, Protein Tmed4 OS=Rattus norvegicus GN=Tmed4 PE=1 SV=1	FTFTSHTPGDHQICLHSNSTRMALFAGGK_N-Term(TMT6plex); C14(Carbamidomethyl); N18(HexNAc(7)Hex(3)Fuc(1)); K29(TMT6plex)	Tmed4	-0.0286679	-1.2235	-0.469287	-0.823349	-0.457202	-0.621391	-0.349493	-0.162491	-1.28359	-0.379002	-0.668266	-0.378774	-0.441215	-0.0995753	NaN	NaN	NaN	NaN	NaN	NaN	NaN	1									13777	EThcD	60.4786
P07153	Dolichyl-diphosphooligosaccharide--protein glycosyltransferase subunit 1 OS=Rattus norvegicus GN=Rpn1 PE=2 SV=1	TILPAAAQDVYYRDEIGNVSTSHLLILDDSVEMEIRPR_N-Term(TMT6plex); N18(HexNAc(2)Hex(6))	Rpn1	-0.0332487	0.641984	-0.224014	-0.279459	-0.0644919	-0.126114	-0.349308	0.072175	0.899102	0.215673	0.322457	0.498935	0.619887	0.473735	0.0195779	0.0939991	0.0679534	0.00691931	0.1174	0.0804164	0.093151	0.0286155	+				+				31060	HCD	1329.4
D3ZQM3;D3ZCG9	Integrin alpha 3 variant B OS=Rattus norvegicus GN=Itga3 PE=2 SV=1;Isoform of D3ZQM3, Integrin alpha 3 variant A OS=Rattus norvegicus GN=Itga3 PE=2 SV=1	RNITLAYTVEADRDR_N-Term(TMT6plex); N2(HexNAc(4)Hex(4)Fuc(1))	Itga3	0.150594	-0.174116	-0.0857927	-0.174539	-0.321122	-0.557333	-0.349271	-0.612631	-0.970152	-1.53736	-2.07462	-2.34555	-2.97464	-2.99339	NaN	NaN	NaN	NaN	NaN	NaN	NaN	1									12622	EThcD	588.214
A0A0H2UHD9;Q5XIA1	Isoform of Q5XIA1, Nicalin OS=Rattus norvegicus GN=Ncln PE=1 SV=1;Nicalin OS=Rattus norvegicus GN=Ncln PE=2 SV=1	VIYNLTEK_N-Term(TMT6plex); N4(HexNAc(2)Hex(6)); K8(TMT6plex)	Ncln	-0.0600434	-0.223917	-0.138442	-0.0740186	-0.293377	-0.295999	-0.349144	-0.0486971	-0.079711	0.168597	0.366603	0.114482	0.257397	0.299175	0.0881711	0.128608	0.0140225	0.0334423	0.0297404	0.0129085	0.0269171	0.563967							+		19261	HCD	692.332
G3V824	Insulin-like growth factor 2 receptor, isoform CRA_b OS=Rattus norvegicus GN=Igf2r PE=1 SV=1	YMNYTSLIAFHCR_N-Term(TMT6plex); N3(HexNAc(6)Hex(3)Fuc(1)NeuGc(1)); C12(Carbamidomethyl)	Igf2r	-0.330844	-0.223833	-0.254053	-0.285372	-0.309563	-0.39909	-0.348022	-0.234903	0.552858	0.646377	0.996457	0.931219	1.02488	1.22404	NaN	NaN	NaN	NaN	NaN	NaN	NaN	1									28078	HCD	209.172
Q8CGU6	Nicastrin OS=Rattus norvegicus GN=Ncstn PE=1 SV=1	LLNATHQIGCQSSISGDTGVIHVVEK_N-Term(TMT6plex); N3(HexNAc(4)Hex(6)Fuc(1)); C10(Carbamidomethyl); K26(TMT6plex)	Ncstn	-0.061495	-0.131595	-0.121891	-0.186929	-0.262167	-0.287244	-0.347951	-0.0913096	0.059962	-0.0640994	-0.0703496	-0.167802	-0.148677	-0.159405	0.015894	0.0155973	0.0578067	0.0474581	0.0638357	0.0909966	0.0614801	0.276659									19608	EThcD	366.639	1
D3ZSA9	Protein Nomo1 OS=Rattus norvegicus GN=Nomo1 PE=1 SV=1	CALSHAITLEFHQDGNGPENVGIYNLSR_N-Term(TMT6plex); C1(Carbamidomethyl); N25(HexNAc(4)Hex(4)Fuc(1))	Nomo1	-0.161838	-0.329935	-0.0786159	-0.05201	-0.0947491	-0.123889	-0.347888	-0.130355	-0.015488	0.21843	0.441605	0.407091	0.504707	0.369101	0.131764	0.0298266	0.0131861	0.0527379	0.0917641	0.0448187	0.042137	0.499117									23286	EThcD	317.114
G3V824	Insulin-like growth factor 2 receptor, isoform CRA_b OS=Rattus norvegicus GN=Igf2r PE=1 SV=1	SLLEFNTTTGCQPSEHR_N-Term(TMT6plex); N6(HexNAc(2)Hex(9)); C11(Carbamidomethyl)	Igf2r	-0.415884	0.176557	-0.534298	-0.18774	-0.412841	-0.569506	-0.346627	-0.319943	0.953248	0.366132	1.09409	0.82794	0.854467	1.22544	NaN	NaN	NaN	NaN	NaN	NaN	NaN	1									16209	HCD	156.486
A0A0G2JYL4;D3ZGT6	Isoform of D3ZGT6, Protein P4ha2 OS=Rattus norvegicus GN=P4ha2 PE=1 SV=1;Procollagen-proline, 2-oxoglutarate 4-dioxygenase (Proline 4-hydroxylase), alpha II polypeptide (Predicted), isoform CRA_a OS=Rattus norvegicus GN=P4ha2 PE=1 SV=1	SLSNQTDAGLASQENLYERPVDYLPERDVYESLCR_N-Term(TMT6plex); N4(HexNAc(2)Hex(6)); C34(Carbamidomethyl)	P4ha2	0.0300652	0.358566	-0.0462779	-0.0429677	-0.46284	-0.0761133	-0.346219	-0.358967	-0.149433	-0.294068	-0.312109	-0.61623	-0.238132	-0.428355	NaN	NaN	NaN	NaN	NaN	NaN	NaN	1									24480	HCD	491.114
G3V928	Protein Lrp1 OS=Rattus norvegicus GN=Lrp1 PE=1 SV=1	LNGTDPIVAVDSK_N-Term(TMT6plex); N2(HexNAc(2)Hex(7)); K13(TMT6plex)	Lrp1	-0.0900757	-0.129114	-0.178021	-0.156492	-0.491848	-0.149946	-0.344597	0.320937	0.725645	0.67775	1.00337	0.560243	1.11856	0.95147	NaN	NaN	NaN	NaN	NaN	NaN	NaN	1									16456	HCD	454.125
Q99PS2;Q9JJ76	Casein kinase1 epsilon-2 OS=Rattus norvegicus GN=Csnk1e PE=1 SV=1;Isoform of Q99PS2, Casein kinase 1 epsilon OS=Rattus norvegicus GN=Csnk1e PE=1 SV=1	IQQAGNTSPR_N-Term(TMT6plex); N6(HexNAc(5)Hex(6)Fuc(1)NeuGc(2))	Csnk1e	0.179417	-1.3237	-0.0462422	-0.0632574	-0.260053	-0.357837	-0.344067	NaN	NaN	NaN	NaN	NaN	NaN	NaN	NaN	NaN	NaN	NaN	NaN	NaN	NaN	1									9731	EThcD	250.879
F1LUV9	Isoform of P13596, Neural cell adhesion molecule 1 OS=Rattus norvegicus GN=Ncam1 PE=1 SV=3	DGQLLPSSNYSNIK_N-Term(TMT6plex); N9(HexNAc(6)Hex(7)); K14(TMT6plex)	Ncam1	0.33965	0.254916	-0.166626	-0.070595	-0.0913239	-0.594507	-0.343707	0.524698	1.1824	0.833478	1.26814	1.18469	0.887706	1.21684	NaN	NaN	NaN	NaN	NaN	NaN	NaN	1									23470	HCD	674.651
G3V928	Protein Lrp1 OS=Rattus norvegicus GN=Lrp1 PE=1 SV=1	WTGHNVTVVQR_N-Term(TMT6plex); N5(HexNAc(4)Hex(5)Fuc(1))	Lrp1	0.0707323	-0.0866727	-0.625271	-0.968958	-0.598854	-0.804733	-0.343596	0.481745	0.768086	0.230499	0.190906	0.453236	0.463772	0.952471	NaN	NaN	NaN	NaN	NaN	NaN	NaN	1									10875	HCD	758.42
P28648;A0A0G2K0T2	CD63 antigen OS=Rattus norvegicus GN=Cd63 PE=1 SV=2;Isoform of P28648, Tetraspanin OS=Rattus norvegicus GN=Cd63 PE=1 SV=1	QMQNYLTDNK_N-Term(TMT6plex); N9(HexNAc(4)Hex(5)Fuc(1)NeuAc(1)NeuGc(1)); K10(TMT6plex)	Cd63	-0.0312165	0.108753	-0.116028	-0.00500172	-0.312204	-0.370648	-0.343523	0.0519663	0.0103009	0.0796811	0.268488	-0.157463	-0.260662	-0.393345	NaN	NaN	NaN	NaN	NaN	NaN	NaN	1									17157	HCD	284.051		1
P04218	OX-2 membrane glycoprotein OS=Rattus norvegicus GN=Cd200 PE=2 SV=1	GTGSGIENSTESHSHSNGTTSVTSILR_N-Term(TMT6plex); N8(HexNAc(6)Hex(3)); N17(HexNAc(6)Hex(3)Fuc(2))	Cd200	0.0819644	0.0974056	-0.484439	-0.26799	-0.297615	-0.303051	-0.343131	-0.0446035	0.527028	0.0435429	0.390494	0.473552	0.570555	0.570391	NaN	NaN	NaN	NaN	NaN	NaN	NaN	1									11354	EThcD	189.289
F7EYW4;A0A0G2JUT1	Protein Cadm1 OS=Rattus norvegicus GN=Cadm1 PE=1 SV=1;Isoform of F7EYW4, Protein Cadm1 OS=Rattus norvegicus GN=Cadm1 PE=1 SV=1	FQLLNFSSSELK_N-Term(TMT6plex); N5(HexNAc(5)Hex(6)Fuc(1)NeuAc(2)); K12(TMT6plex)	Cadm1	0.0278299	-0.0577204	-0.370052	0.0365956	-0.126973	0.109164	-0.342997	0.345699	0.795969	0.760866	1.38866	1.32528	1.76108	1.58865	NaN	NaN	NaN	NaN	NaN	NaN	NaN	1									31359	HCD	290.319		1
A0A0G2JSK5	Isoform of P49134, Integrin beta 1 (Fibronectin receptor beta) OS=Rattus norvegicus GN=Itgb1 PE=1 SV=1	SAVGTLSGNSSNVIQLIIDAYNSLSSEVILENSK_N-Term(TMT6plex); N9(HexNAc(4)Hex(5)Fuc(1)NeuAc(2)); K34(TMT6plex)	Itgb1	0.706966	0.24752	-0.0735857	0.507105	0.318223	0.0533276	-0.342577	0.621939	0.448263	0.0883956	1.00507	0.834577	0.754816	0.415533	NaN	NaN	NaN	NaN	NaN	NaN	NaN	1									36463	HCD	136.457		1
Q6AY20	Cation-dependent mannose-6-phosphate receptor OS=Rattus norvegicus GN=M6pr PE=1 SV=1	EAGNHSSGAGLVQINK_N-Term(TMT6plex); N4(HexNAc(4)Hex(7)Fuc(1)); K16(TMT6plex)	M6pr	-0.105553	-0.260708	-0.136078	-0.379305	-0.106097	-0.316852	-0.342334	-0.0914393	0.138924	0.211517	0.243226	0.445559	0.451403	0.466277	0.116834	0.0652009	0.0477235	0.191588	0.0390805	0.0776245	0.0912423	0.818377									12063	EThcD	547.815	1
G3V824	Insulin-like growth factor 2 receptor, isoform CRA_b OS=Rattus norvegicus GN=Igf2r PE=1 SV=1	HGNLYDLKPLALNDTIISAGEYTYYFR_N-Term(TMT6plex); K8(TMT6plex); N13(HexNAc(4)Hex(4)Fuc(1)NeuAc(1))	Igf2r	-0.0280041	0.320789	-0.108341	0.0303451	0.13897	0.0140631	-0.34144	0.0679368	1.09748	0.792089	1.31217	1.37975	1.43804	1.23063	NaN	NaN	NaN	NaN	NaN	NaN	NaN	1									33003	EThcD	454.633		1
F7EYW4;A0A0G2JUT1	Protein Cadm1 OS=Rattus norvegicus GN=Cadm1 PE=1 SV=1;Isoform of F7EYW4, Protein Cadm1 OS=Rattus norvegicus GN=Cadm1 PE=1 SV=1	FQLLNFSSSELK_N-Term(TMT6plex); N5(HexNAc(4)Hex(5)Fuc(1)NeuAc(2)); K12(TMT6plex)	Cadm1	0.0201258	-0.284699	-0.167884	-0.21775	-0.214167	-0.372235	-0.340693	0.337995	0.56899	0.963034	1.13431	1.23808	1.27968	1.59095	0.151624	0.0554811	0.0325551	0.0255634	0.0774141	0.103384	0.205593	0.552217					+				31723	HCD	580.155		1
F1MAN8	Laminin, alpha 5, isoform CRA_a OS=Rattus norvegicus GN=Lama5 PE=1 SV=2	LNASIADLQSK_N-Term(TMT6plex); N2(HexNAc(5)Hex(7)Fuc(1)NeuAc(1)); K11(TMT6plex)	Lama5	0.0134869	-0.122251	-0.203306	-0.164058	-0.536957	-0.211585	-0.339118	-0.354309	-0.363014	-0.518716	-0.433528	-0.915245	-0.634638	-0.832038	NaN	NaN	NaN	NaN	NaN	NaN	NaN	1									15872	EThcD	28.4552		1
Q5I0E7	Transmembrane emp24 domain-containing protein 9 OS=Rattus norvegicus GN=Tmed9 PE=1 SV=1	FTFTSHTPGEHQICLHSNSTK_N-Term(TMT6plex); C14(Carbamidomethyl); N18(HexNAc(5)Hex(5)Fuc(1)NeuGc(2)); K21(TMT6plex)	Tmed9	-0.354866	-0.0971676	-0.396302	-0.368166	-0.251231	-0.364988	-0.337927	-0.549892	-0.236063	-0.376587	-0.198104	-0.136284	-0.102943	-0.0526096	NaN	NaN	NaN	NaN	NaN	NaN	NaN	1									14790	EThcD	87.8369
D3ZQM3;D3ZCG9	Integrin alpha 3 variant B OS=Rattus norvegicus GN=Itga3 PE=2 SV=1;Isoform of D3ZQM3, Integrin alpha 3 variant A OS=Rattus norvegicus GN=Itga3 PE=2 SV=1	TSIPTINMENK_N-Term(TMT6plex); N10(HexNAc(3)Hex(6)); K11(TMT6plex)	Itga3	0.0245883	-0.40646	-0.147643	-0.298376	-0.265349	-0.425271	-0.33619	-0.738636	-1.2025	-1.59921	-2.19846	-2.28977	-2.84257	-2.98031	NaN	NaN	NaN	NaN	NaN	NaN	NaN	1									19188	HCD	204.796
F1LST1;A0A096P6L8	Isoform of P04937, Fibronectin OS=Rattus norvegicus GN=Fn1 PE=1 SV=3;Isoform of P04937, Fibronectin OS=Rattus norvegicus GN=Fn1 PE=1 SV=2	ITTTPTNGQQGTALEEVVHADQSSCTFENLNPGLEYNVSVYTVK_N-Term(TMT6plex); C25(Carbamidomethyl); N37(HexNAc(3)Hex(6)NeuAc(1)); K44(TMT6plex)	Fn1	-0.00643624	-0.215496	-0.157177	-0.0500553	-0.394151	-0.1474	-0.336002	-0.103473	-0.497895	-0.50541	-0.19742	-0.671712	-0.200489	-0.344274	NaN	NaN	NaN	NaN	NaN	NaN	NaN	1									29959	HCD	223.828		1
P04218	OX-2 membrane glycoprotein OS=Rattus norvegicus GN=Cd200 PE=2 SV=1	GTGSGIENSTESHSHSNGTTSVTSILRVKDPK_N-Term(TMT6plex); N8(HexNAc(5)Hex(5)NeuGc(1)); N17(HexNAc(4)Hex(5)NeuAc(1)NeuGc(1)); K29(TMT6plex); K32(TMT6plex)	Cd200	-0.191618	-0.404712	-0.660178	-0.0943589	-0.236597	-0.334884	-0.335629	-0.318186	0.0249102	-0.132196	0.564125	0.534569	0.538722	0.577893	NaN	NaN	NaN	NaN	NaN	NaN	NaN	1									11309	EThcD	249.041		1
P07153	Dolichyl-diphosphooligosaccharide--protein glycosyltransferase subunit 1 OS=Rattus norvegicus GN=Rpn1 PE=2 SV=1	TILPAAAQDVYYRDEIGNVSTSHLLILDDSVEMEIRPR_N-Term(TMT6plex); N18(HexNAc(3)Hex(4)Fuc(1)NeuGc(1))	Rpn1	-0.026224	0.368432	0.28363	0.254371	0.348482	0.284111	-0.335248	0.0791997	0.625551	0.723317	0.856288	0.911909	1.03011	0.487794	NaN	NaN	NaN	NaN	NaN	NaN	NaN	1									35851	HCD	403.856
Q5RJK0	Transmembrane protein 106C OS=Rattus norvegicus GN=Tmem106c PE=2 SV=1	SEHLVNFTVK_N-Term(TMT6plex); N6(HexNAc(2)Hex(6)); K10(TMT6plex)	Tmem106c	-0.207245	-0.132108	-0.135264	-0.377192	-0.0815538	-0.483761	-0.335175	-0.00701639	0.0273269	0.121428	-0.013729	0.224493	-0.0716627	0.0703954	NaN	NaN	NaN	NaN	NaN	NaN	NaN	1									16291	HCD	595.704
G3V824	Insulin-like growth factor 2 receptor, isoform CRA_b OS=Rattus norvegicus GN=Igf2r PE=1 SV=1	PLALNDTIISAGEYTYYFR_N-Term(TMT6plex); N5(HexNAc(4)Hex(5)Fuc(1)NeuAc(1))	Igf2r	-0.0574494	0.466985	0.330915	0.368846	0.188449	-0.0667386	-0.334704	0.0384915	1.24368	1.23135	1.65067	1.42923	1.35723	1.23736	NaN	NaN	NaN	NaN	NaN	NaN	NaN	1									34451	HCD	145.165		1
Q63632	Solute carrier family 12 member 4 OS=Rattus norvegicus GN=Slc12a4 PE=1 SV=1	SAFDPPVFPVCMLGNR_N-Term(TMT6plex); C11(Carbamidomethyl); N15(HexNAc(2)Hex(8))	Slc12a4	0.0743557	-0.0520198	-0.273294	-0.167285	-0.201913	-0.0621992	-0.333874	0.0296311	-0.0268864	-0.313282	-0.107792	-0.205875	-0.0299728	-0.257163	NaN	NaN	NaN	NaN	NaN	NaN	NaN	1									29701	HCD	570.001
F1LMA7;Q4TU93	Isoform of Q4TU93, C-type mannose receptor 2 OS=Rattus norvegicus GN=Mrc2 PE=4 SV=2;C-type mannose receptor 2 OS=Rattus norvegicus GN=Mrc2 PE=1 SV=1	VIPVCNASLPAQR_N-Term(TMT6plex); C5(Carbamidomethyl); N6(HexNAc(5)Hex(4)Fuc(1)NeuAc(2))	Mrc2	-0.0893262	-0.467263	-0.232293	-0.318713	-0.216954	-0.308389	-0.333604	0.47803	0.778759	1.22771	1.66014	1.63004	1.89175	1.95463	NaN	NaN	NaN	NaN	NaN	NaN	NaN	1									17880	HCD	619.867		1
G3V667	Integrin, alpha 6, isoform CRA_a OS=Rattus norvegicus GN=Itga6 PE=1 SV=1	ANHSGAVVLLK_N-Term(TMT6plex); N2(HexNAc(2)Hex(6)); K11(TMT6plex)	Itga6	0.130518	-0.0305547	-0.142733	-0.158358	-0.150095	-0.0482991	-0.332902	-0.0839199	0.0885546	0.0687269	0.268798	0.556571	0.905313	0.839148	0.0254871	0.0637275	0.0795327	0.0490775	0.0352795	0.00292707	0.00693447	0.289048								+	13882	HCD	228.572
G3V8G5;Q62638	Isoform of Q62638, Golgi apparatus protein 1 OS=Rattus norvegicus GN=Glg1 PE=1 SV=1;Golgi apparatus protein 1 OS=Rattus norvegicus GN=Glg1 PE=1 SV=1	KVDVVICLSTTVRNDTLQEAK_N-Term(TMT6plex); K1(TMT6plex); C7(Carbamidomethyl); N14(HexNAc(4)Hex(5)Fuc(4)); K21(TMT6plex)	Glg1	0.28886	0.0630792	0.0137828	-0.0224699	-0.411523	-0.0520086	-0.332865	0.583283	0.92111	1.12152	1.39928	1.02763	1.56883	1.50881	0.0792296	0.0407139	0.0464493	0.107207	0.119251	0.0622502	0.0925405	0.0533268									26045	HCD	385.937
G3V824	Insulin-like growth factor 2 receptor, isoform CRA_b OS=Rattus norvegicus GN=Igf2r PE=1 SV=1	MSVINFECNK_N-Term(TMT6plex); C8(Carbamidomethyl); N9(HexNAc(4)Hex(6)Fuc(1)); K10(TMT6plex)	Igf2r	-0.395935	-0.301154	-0.0722281	-0.355282	-0.520687	-0.34218	-0.332572	-0.299994	0.475536	0.828202	0.926547	0.720095	1.08179	1.23949	0.0462805	0.0544508	0.202286	0.172838	0.096313	0.0506473	0.130758	0.973037									20272	HCD	298.28	1
Q80Z70;F1LQ92;G3V9D3	Protein sel-1 homolog 1 OS=Rattus norvegicus GN=Sel1l PE=2 SV=2;Isoform of Q80Z70, Protein sel-1 homolog 1 OS=Rattus norvegicus GN=Sel1l PE=1 SV=1;Isoform of Q80Z70, Protein sel-1 homolog 1 OS=Rattus norvegicus GN=Sel1l PE=1 SV=1	MYSEGSDIVPQSNETALHYFK_N-Term(TMT6plex); N13(HexNAc(2)Hex(9)); K21(TMT6plex)	Sel1l	-0.020382	0.063943	-0.189717	-0.404668	-0.243308	-0.12148	-0.332467	-0.0522848	0.406537	0.204918	0.214928	0.306297	0.63065	0.467605	NaN	NaN	NaN	NaN	NaN	NaN	NaN	1									22484	HCD	935.665
D4A813	Protein Znf761 OS=Rattus norvegicus GN=Zfp51 PE=4 SV=3	PYKCRECNK_N-Term(TMT6plex); K3(TMT6plex); C4(Carbamidomethyl); C7(Carbamidomethyl); N8(HexNAc(5)Hex(6)Fuc(3)NeuGc(1)); K9(TMT6plex)	Zfp51	0.125665	-0.0262346	-0.0146644	-0.239915	-0.365849	-0.52318	-0.330093	NaN	NaN	NaN	NaN	NaN	NaN	NaN	NaN	NaN	NaN	NaN	NaN	NaN	NaN	1									18234	HCD	182.343
Q5I0E7	Transmembrane emp24 domain-containing protein 9 OS=Rattus norvegicus GN=Tmed9 PE=1 SV=1	FTFTSHTPGEHQICLHSNSTK_N-Term(TMT6plex); C14(Carbamidomethyl); N18(HexNAc(4)Hex(4)Fuc(2)NeuGc(1)); K21(TMT6plex)	Tmed9	-0.099958	-0.0454816	-0.190236	-0.382879	-0.545227	-0.502949	-0.329752	-0.294984	-0.184377	-0.17052	-0.212818	-0.43028	-0.240904	-0.0444352	0.00509257	0.248566	0.0599957	0.0434897	0.0453906	0.17525	0.114466	0.629484									15613	HCD	727.275
Q7TP48;D3ZGQ3;A0A0G2K6G2;Q7TP48-2	Adipocyte plasma membrane-associated protein OS=Rattus norvegicus GN=Apmap PE=2 SV=2;Isoform of Q7TP48, Adipocyte plasma membrane-associated protein OS=Rattus norvegicus GN=Apmap PE=1 SV=3;Isoform of Q7TP48, Adipocyte plasma membrane-associated protein OS=Rattus norvegicus GN=Apmap PE=1 SV=1;Isoform of Q7TP48, Isoform 2 of Adipocyte plasma membrane-associated protein OS=Rattus norvegicus GN=Apmap	VGPNGTLFVVDAYK_N-Term(TMT6plex); N4(HexNAc(4)Hex(3)Fuc(1)); K14(TMT6plex)	Apmap	0.0851679	-0.124854	-0.0719608	-0.139126	-0.33298	-0.148654	-0.329069	0.0340992	0.0414191	-0.00873559	-0.105426	-0.359872	-0.145012	-0.295323	NaN	NaN	NaN	NaN	NaN	NaN	NaN	1									25688	HCD	228.513
F1LST1;A0A096P6L8	Isoform of P04937, Fibronectin OS=Rattus norvegicus GN=Fn1 PE=1 SV=3;Isoform of P04937, Fibronectin OS=Rattus norvegicus GN=Fn1 PE=1 SV=2	RHEEGHMLNCTCFGQGR_N-Term(TMT6plex); M7(Oxidation); N9(HexNAc(4)Hex(5)NeuGc(1)); C10(Carbamidomethyl); C12(Carbamidomethyl)	Fn1	-0.819866	-0.390448	-0.766629	-0.896022	-0.840963	-0.84422	-0.328484	-0.916903	-0.672846	-1.11486	-1.04339	-1.11852	-0.89731	-0.336756	NaN	NaN	NaN	NaN	NaN	NaN	NaN	1									6320	HCD	390.137
P04218;A0A5D0	OX-2 membrane glycoprotein OS=Rattus norvegicus GN=Cd200 PE=2 SV=1;Isoform of P04218, Cd200 molecule OS=Rattus norvegicus GN=Cd200 PE=2 SV=1	VSGTACLTLYVQPIVHLHYNYFEDHLNITCSATARPAPAISWK_N-Term(TMT6plex); C6(Carbamidomethyl); N27(HexNAc(5)Hex(5)NeuGc(2)); C30(Carbamidomethyl); K43(TMT6plex)	Cd200	0.126002	0.171563	-0.0867048	-0.00385313	-0.107825	-0.0905727	-0.328216	-0.000565885	0.601185	0.441277	0.654631	0.663341	0.783033	0.585306	NaN	NaN	NaN	NaN	NaN	NaN	NaN	1									32383	HCD	545.27
P04218	OX-2 membrane glycoprotein OS=Rattus norvegicus GN=Cd200 PE=2 SV=1	VSGTACLTLYVQPIVHLHYNYFEDHLNITCSATARPAPAISWK_N-Term(TMT6plex); C6(Carbamidomethyl); N27(HexNAc(5)Hex(6)Fuc(1)NeuGc(1)); C30(Carbamidomethyl); K43(TMT6plex)	Cd200	0.126002	0.171563	-0.0867048	-0.00385313	-0.107825	-0.0905727	-0.328216	-0.000565885	0.601185	0.441277	0.654631	0.663341	0.783033	0.585306	NaN	NaN	NaN	NaN	NaN	NaN	NaN	1									32385	EThcD	153.393
P04218	OX-2 membrane glycoprotein OS=Rattus norvegicus GN=Cd200 PE=2 SV=1	GTGSGIENSTESHSHSNGTTSVTSILRVKDPK_N-Term(TMT6plex); N8(HexNAc(4)Hex(5)Fuc(2)NeuGc(1)); N17(HexNAc(3)Hex(6)NeuGc(1)); K29(TMT6plex); K32(TMT6plex)	Cd200	-0.314863	-0.398353	-0.107748	-0.0585745	-0.404084	-1.24952	-0.326771	-0.441431	0.0312689	0.420234	0.59991	0.367083	-0.375909	0.58675	NaN	NaN	NaN	NaN	NaN	NaN	NaN	1									11113	EThcD	188.335
F1LST1;A0A096P6L8	Isoform of P04937, Fibronectin OS=Rattus norvegicus GN=Fn1 PE=1 SV=3;Isoform of P04937, Fibronectin OS=Rattus norvegicus GN=Fn1 PE=1 SV=2	LDAPTNLQFVNETDR_N-Term(TMT6plex); N11(HexNAc(4)Hex(6)Fuc(1)NeuAc(1))	Fn1	0.0954789	-0.0734314	0.102031	-0.108563	0.0318374	-0.104812	-0.325675	-0.00155805	-0.35583	-0.246203	-0.255928	-0.245724	-0.157901	-0.333947	0.118629	0.0828172	0.00675758	0.112276	0.11912	0.0422382	0.130403	0.682688									22473	EThcD	253.664		1
A0A0G2JUW8;P97629;A0A0G2JYN3	Isoform of P97629, Protein LOC100912445 OS=Rattus norvegicus GN=Lnpep PE=1 SV=1;Leucyl-cystinyl aminopeptidase OS=Rattus norvegicus GN=Lnpep PE=1 SV=1;Isoform of P97629, Protein LOC100912445 OS=Rattus norvegicus GN=LOC100912445 PE=1 SV=1	KSDVINLTEQVQWVK_N-Term(TMT6plex); K1(TMT6plex); N6(HexNAc(4)Hex(5)Fuc(2)NeuGc(1)); K15(TMT6plex)	LOC100912445	0.449376	0.241259	0.23123	-0.023915	-0.365713	-0.284116	-0.324855	NaN	NaN	NaN	NaN	NaN	NaN	NaN	NaN	NaN	NaN	NaN	NaN	NaN	NaN	1									26448	HCD	610.3
Q6AY20	Cation-dependent mannose-6-phosphate receptor OS=Rattus norvegicus GN=M6pr PE=1 SV=1	INETHIFNGSNWIMLIYK_N-Term(TMT6plex); N2(HexNAc(5)Hex(3)); N8(HexNAc(5)Hex(6)NeuGc(1)); K18(TMT6plex)	M6pr	0.0672772	-0.225771	-0.739811	-0.202125	-0.185961	0.593759	-0.324799	0.0813911	0.173861	-0.392216	0.420407	0.365695	1.36201	0.483812	NaN	NaN	NaN	NaN	NaN	NaN	NaN	1									33514	EThcD	139.658
Q6AY20	Cation-dependent mannose-6-phosphate receptor OS=Rattus norvegicus GN=M6pr PE=1 SV=1	INETHIFNGSNWIMLIYK_N-Term(TMT6plex); N8(HexNAc(10)Hex(10)Fuc(1)); K18(TMT6plex)	M6pr	0.0672772	-0.225771	-0.739811	-0.202125	-0.185961	0.593759	-0.324799	0.0813911	0.173861	-0.392216	0.420407	0.365695	1.36201	0.483812	NaN	NaN	NaN	NaN	NaN	NaN	NaN	1									33512	HCD	30.659
P04218	OX-2 membrane glycoprotein OS=Rattus norvegicus GN=Cd200 PE=2 SV=1	GTGSGIENSTESHSHSNGTTSVTSILRVKDPK_N-Term(TMT6plex); N8(HexNAc(5)Hex(6)Fuc(1)); N17(HexNAc(4)Hex(5)Fuc(1)NeuGc(2)); K29(TMT6plex); K32(TMT6plex)	Cd200	-0.236035	-0.381049	-0.895729	-0.94786	-0.0329799	-0.52787	-0.324799	-0.362603	0.0485728	-0.367748	-0.289376	0.738186	0.345736	0.588722	NaN	NaN	NaN	NaN	NaN	NaN	NaN	1									11943	EThcD	241.509
P13941	Collagen alpha-1(III) chain OS=Rattus norvegicus GN=Col3a1 PE=2 SV=3	GEPGPQGHAGAQGPPGPPGNNGSPGGKGEMGPAGIPGAPGLLGAR_N-Term(TMT6plex); N21(HexNAc(1)Fuc(1)); K27(TMT6plex); M30(Oxidation)	Col3a1	0.0321346	-0.188853	-0.603361	-0.298201	-0.309757	-0.467001	-0.32404	0.68999	1.24256	0.674574	1.39938	1.07029	1.34455	1.57463	NaN	NaN	NaN	NaN	NaN	NaN	NaN	1									19791	HCD	69.8512
Q7TPB4	CD276 antigen OS=Rattus norvegicus GN=Cd276 PE=2 SV=1	TALFPDLLVQGNASLR_N-Term(TMT6plex); N12(HexNAc(4)Hex(6)Fuc(3))	Cd276	-0.321664	-0.420862	0.00990765	-0.458432	-0.340803	-0.36965	-0.323852	-0.261261	0.349437	0.423358	0.335574	0.434656	0.719995	0.83197	NaN	NaN	NaN	NaN	NaN	NaN	NaN	1									34740	HCD	219.458
F1MAN8	Laminin, alpha 5, isoform CRA_a OS=Rattus norvegicus GN=Lama5 PE=1 SV=2	LNASIADLQSK_N-Term(TMT6plex); N2(HexNAc(5)Hex(5)NeuGc(1)); K11(TMT6plex)	Lama5	-0.202288	0.175913	-0.0116053	-0.244601	-0.0832515	-0.149161	-0.322373	-0.570083	-0.0648504	-0.327015	-0.514072	-0.46154	-0.572214	-0.815292	NaN	NaN	NaN	NaN	NaN	NaN	NaN	1									18858	EThcD	36.3152
G3V928	Protein Lrp1 OS=Rattus norvegicus GN=Lrp1 PE=1 SV=1	ADGSGSVVLRNSTTLVMHMK_N-Term(TMT6plex); N11(HexNAc(2)Hex(7)); K20(TMT6plex)	Lrp1	0.0828654	-0.0379948	-0.0891636	-0.284092	-0.266118	-0.328268	-0.3214	0.493878	0.816764	0.766607	0.875772	0.785973	0.940237	0.974667	NaN	NaN	NaN	NaN	NaN	NaN	NaN	1									19742	HCD	320.346
F8WFP9	Isoform of Q8R4A1, ERO1-like protein alpha OS=Rattus norvegicus GN=Ero1a PE=1 SV=3	KWGHNVTEFQQR_N-Term(TMT6plex); K1(TMT6plex); N5(HexNAc(2)Hex(8))	Ero1a	-0.268581	-0.191514	-0.236176	-0.239193	-0.467732	-0.413935	-0.321168	-0.335669	-0.0852993	-0.113372	-0.114301	-0.291361	-0.299521	-0.171132	NaN	NaN	NaN	NaN	NaN	NaN	NaN	1									11230	HCD	579.838
P04218	OX-2 membrane glycoprotein OS=Rattus norvegicus GN=Cd200 PE=2 SV=1	GTGSGIENSTESHSHSNGTTSVTSILRVK_N-Term(TMT6plex); N8(HexNAc(2)Hex(2)); N17(HexNAc(4)Hex(5)Fuc(2)NeuAc(1)); K29(TMT6plex)	Cd200	-0.193958	-0.340324	-0.299407	-0.311059	-0.748082	-0.460673	-0.320901	-0.320525	0.0892976	0.228575	0.347425	0.0230844	0.412933	0.592621	NaN	NaN	NaN	NaN	NaN	NaN	NaN	1									11840	EThcD	160.098		1
F1MAH6	Protein Cdh11 OS=Rattus norvegicus GN=Cdh11 PE=1 SV=1	FIFSLPPEIIHNPNFTVR_N-Term(TMT6plex); N14(HexNAc(2)Hex(8))	Cdh11	-0.288303	-0.312798	-0.29538	-0.408919	-0.442842	-0.194052	-0.320863	0.302823	0.920355	0.737824	0.963278	0.695335	1.27244	1.11303	0.124924	0.107141	0.209175	0.424732	0.250717	0.376418	0.35112	0.999994									32518	HCD	934.642
A0A0G2K075	Isoform of Q7TPJ0, Translocon-associated protein subunit alpha OS=Rattus norvegicus GN=Ssr1 PE=1 SV=1	DLNGNVFQDAVFNQTVTVIER_N-Term(TMT6plex); N13(HexNAc(2)Hex(9))	Ssr1	-0.583771	-0.171203	-0.204859	-0.0350573	-0.457773	-0.275431	-0.320839	-1.35522	-1.22106	-1.83324	-2.0866	-2.61664	-2.66135	-2.50951	NaN	NaN	NaN	NaN	NaN	NaN	NaN	1									30667	HCD	146.742
G3V824	Insulin-like growth factor 2 receptor, isoform CRA_b OS=Rattus norvegicus GN=Igf2r PE=1 SV=1	AACAVRPQEVNMVNGTLTNPVTGK_N-Term(TMT6plex); C3(Carbamidomethyl); M12(Oxidation); N14(HexNAc(6)Hex(3)); K24(TMT6plex)	Igf2r	0.0833112	-0.07883	-0.532582	-0.403029	-0.527947	-0.355576	-0.319678	0.179252	0.697861	0.367848	0.8788	0.712834	1.0684	1.25239	0.0700654	0.0109643	0.0699603	0.0595042	0.00726004	0.105587	0.0902643	0.0822086						+			19086	HCD	401.63
F1LLX8	Isoform of P17046, Lysosome-associated membrane glycoprotein 2 OS=Rattus norvegicus GN=Lamp2 PE=1 SV=1	VPFIFNINPAITNFTGSCQPQTAQLRLNNSQIK_N-Term(TMT6plex); N13(HexNAc(6)Hex(6)Fuc(2)); C18(Carbamidomethyl); K33(TMT6plex)	Lamp2	-0.135932	-0.416795	-0.143567	-0.396738	-0.528835	-0.330479	-0.319446	-0.17106	-0.181897	-0.0900563	-0.164231	-0.394761	0.0542441	0.0892983	NaN	NaN	NaN	NaN	NaN	NaN	NaN	1									35180	HCD	253.143
Q5I0E7	Transmembrane emp24 domain-containing protein 9 OS=Rattus norvegicus GN=Tmed9 PE=1 SV=1	FTFTSHTPGEHQICLHSNSTK_N-Term(TMT6plex); C14(Carbamidomethyl); N18(HexNAc(4)Hex(4)Fuc(2)NeuAc(1)); K21(TMT6plex)	Tmed9	0.031033	-0.249912	-0.505195	-0.0259215	-0.503352	-0.433263	-0.31939	-0.163993	-0.388808	-0.48548	0.14414	-0.388405	-0.171218	-0.0340731	NaN	NaN	NaN	NaN	NaN	NaN	NaN	1									15797	EThcD	18.7369		1
G3V667	Integrin, alpha 6, isoform CRA_a OS=Rattus norvegicus GN=Itga6 PE=1 SV=1	YQTLNCSVNVRCVNIRCPLR_N-Term(TMT6plex); N5(HexNAc(4)Hex(7)); C6(Carbamidomethyl); C12(Carbamidomethyl); C17(Carbamidomethyl)	Itga6	0.0762654	-0.607309	-0.194204	-0.507321	-0.436681	-0.257715	-0.319201	-0.138173	-0.488199	0.0172554	-0.0801658	0.269985	0.695897	0.852849	NaN	NaN	NaN	NaN	NaN	NaN	NaN	1									13257	EThcD	48.1097	1
A0A0G2JSK5;P49134	Isoform of P49134, Integrin beta 1 (Fibronectin receptor beta) OS=Rattus norvegicus GN=Itgb1 PE=1 SV=1;Integrin beta-1 OS=Rattus norvegicus GN=Itgb1 PE=2 SV=1	KDTCAQECSHFNLTK_N-Term(TMT6plex); K1(TMT6plex); C4(Carbamidomethyl); C8(Carbamidomethyl); N12(HexNAc(4)Hex(4)Fuc(2)NeuGc(1)); K15(TMT6plex)	Itgb1	-0.0379862	0.268176	-0.072451	-0.125647	-0.0543561	-0.345733	-0.316776	-0.123013	0.468919	0.0895303	0.372321	0.461998	0.355755	0.441334	NaN	NaN	NaN	NaN	NaN	NaN	NaN	1									13774	EThcD	288.258
G3V824	Insulin-like growth factor 2 receptor, isoform CRA_b OS=Rattus norvegicus GN=Igf2r PE=1 SV=1	HGNLYDLKPLALNDTIISAGEYTYYFR_N-Term(TMT6plex); K8(TMT6plex); N13(HexNAc(4)Hex(4)NeuGc(1))	Igf2r	0.311543	-0.16331	-0.344224	-0.52183	-0.440389	-0.407124	-0.31534	0.407484	0.613381	0.556206	0.76	0.800392	1.01685	1.25673	NaN	NaN	NaN	NaN	NaN	NaN	NaN	1									30768	HCD	605.277
G3V928	Protein Lrp1 OS=Rattus norvegicus GN=Lrp1 PE=1 SV=1	QTTAMDFSYANETVCWVHVGDSAAQTQLK_N-Term(TMT6plex); N11(HexNAc(4)Hex(5)Fuc(1)); C15(Carbamidomethyl); K29(TMT6plex)	Lrp1	-0.19562	-0.420345	-0.335951	-0.548459	-0.391406	-0.335222	-0.315085	0.215393	0.434414	0.51982	0.611405	0.660684	0.933283	0.980982	0.157018	0.196464	0.246426	0.181167	0.225978	0.286929	0.349524	0.999478									25651	HCD	469.987
D3ZQ57	Plexin B2 OS=Rattus norvegicus GN=Plxnb2 PE=1 SV=1	LSHDANETLPLHLYVK_N-Term(TMT6plex); N6(HexNAc(2)Hex(9)); K16(TMT6plex)	Plxnb2	-0.0947887	-0.0853906	-0.380418	-0.720083	-0.498032	-0.711451	-0.314951	0.189912	0.468419	0.118189	-0.0473642	0.0265743	-0.121941	0.181186	NaN	NaN	NaN	NaN	NaN	NaN	NaN	1									20823	HCD	884.553
B4F7C9;A0A0G2JWH5	Isoform of Q91ZN7, Protein Stt3a OS=Rattus norvegicus GN=Stt3a PE=1 SV=1;Isoform of Q91ZN7, Protein Stt3a OS=Rattus norvegicus GN=Stt3a PE=1 SV=1	VMSWWDYGYQITAMANR_N-Term(TMT6plex); M14(Oxidation); N16(HexNAc(6)Hex(4))	Stt3a	0.00356843	-0.0526279	-0.0536747	-0.0665088	-0.299539	-0.174515	-0.314305	0.180652	0.495647	0.523927	0.770385	0.55312	0.821268	0.78338	0.0438302	0.0435135	0.0482359	0.0810716	0.0715899	0.0642164	0.0895781	0.0571641									33268	HCD	495.803
A0A0G2K2T4;Q9QYP1	Isoform of Q9QYP1, Low-density lipoprotein receptor-related protein 4 OS=Rattus norvegicus GN=Lrp4 PE=4 SV=1;Low-density lipoprotein receptor-related protein 4 OS=Rattus norvegicus GN=Lrp4 PE=1 SV=2	RADLNGSNMETVIGHGLK_N-Term(TMT6plex); N5(HexNAc(4)Hex(4)Fuc(2)NeuGc(1)); K18(TMT6plex)	Lrp4	-0.0470878	-0.277317	-0.161573	-0.158872	-0.237062	-0.0332692	-0.31407	-0.106101	0.427643	0.5704	0.963744	0.924801	1.37423	1.24532	NaN	NaN	NaN	NaN	NaN	NaN	NaN	1									18819	HCD	185.907
A0A0G2JSK5	Isoform of P49134, Integrin beta 1 (Fibronectin receptor beta) OS=Rattus norvegicus GN=Itgb1 PE=1 SV=1	SCGECIQAGPNCGWCTNTTFLQEGMPTSAR_N-Term(TMT6plex); C2(Carbamidomethyl); C5(Carbamidomethyl); C12(Carbamidomethyl); C15(Carbamidomethyl); N17(HexNAc(4)Hex(6)Fuc(1))	Itgb1	-0.375081	-0.0444808	0.227494	-0.276294	0.137041	-0.398029	-0.313602	-0.460108	0.156262	0.389475	0.221674	0.653395	0.30346	0.444509	NaN	NaN	NaN	NaN	NaN	NaN	NaN	1									23802	HCD	292.076	1
P28648;A0A0G2K0T2	CD63 antigen OS=Rattus norvegicus GN=Cd63 PE=1 SV=2;Isoform of P28648, Tetraspanin OS=Rattus norvegicus GN=Cd63 PE=1 SV=1	CCGASNYTDWERIPGMAK_N-Term(TMT6plex); C1(Carbamidomethyl); C2(Carbamidomethyl); N6(HexNAc(5)Hex(6)Fuc(1)NeuAc(2)); K18(TMT6plex)	Cd63	-0.250146	0.171858	-0.366885	-0.282646	-0.105921	-0.361262	-0.31342	-0.166963	0.073406	-0.171175	-0.00915618	0.0488205	-0.251275	-0.363243	0.0755608	0.0928785	0.111028	0.100393	0.0417108	0.121261	0.0636387	0.0326782	+								22523	EThcD	278.773		1
Q8CGU6	Nicastrin OS=Rattus norvegicus GN=Ncstn PE=1 SV=1	SYLDDGPLQHYIAVSSPTNTTYVVQYALANLTGK_N-Term(TMT6plex); N19(HexNAc(7)Hex(4)Fuc(1)); N30(HexNAc(5)Hex(5)Fuc(1)); K34(TMT6plex)	Ncstn	0.0807361	-0.82136	-0.129528	-0.288323	-0.0298317	-0.256936	-0.311938	0.0509215	-0.629803	-0.0717358	-0.171744	0.0645326	-0.118369	-0.123392	NaN	NaN	NaN	NaN	NaN	NaN	NaN	1									30969	EThcD	113.58
Q63258-2	Isoform of Q63258, Isoform Alpha-7X1A of Integrin alpha-7 OS=Rattus norvegicus GN=Itga7	RNVTLDCAQGTAK_N-Term(TMT6plex); N2(HexNAc(2)Hex(9)); C7(Carbamidomethyl); K13(TMT6plex)	Itga7	-0.0733557	-0.0578214	0.236932	0.248736	-0.333683	-0.620079	-0.31144	-0.944171	-1.54125	-0.881294	-1.16075	-1.82235	-2.13836	-1.86856	NaN	NaN	NaN	NaN	NaN	NaN	NaN	1									7453	EThcD	423.425
A0A0G2JSK5	Isoform of P49134, Integrin beta 1 (Fibronectin receptor beta) OS=Rattus norvegicus GN=Itgb1 PE=1 SV=1	KDTCAQECSHFNLTK_N-Term(TMT6plex); K1(TMT6plex); C4(Carbamidomethyl); C8(Carbamidomethyl); N12(HexNAc(6)Hex(3)Fuc(2)NeuAc(1)); K15(TMT6plex)	Itgb1	-0.124795	-0.314897	-0.289102	-0.414832	-0.361346	-0.338627	-0.311114	-0.209822	-0.114154	-0.127121	0.0831357	0.155008	0.362861	0.446997	NaN	NaN	NaN	NaN	NaN	NaN	NaN	1									13378	HCD	230.353		1
B2RYD7	Protein Stt3b OS=Rattus norvegicus GN=Stt3b PE=1 SV=1	TTLVDNNTWNNSHIALVGK_N-Term(TMT6plex); N10(HexNAc(8)Hex(3)Fuc(1)); K19(TMT6plex)	Stt3b	0.00416324	-0.352636	-0.151395	-0.586338	-0.321522	-0.243626	-0.310595	0.156363	0.180207	0.485478	0.213414	0.451202	0.767509	0.790276	NaN	NaN	NaN	NaN	NaN	NaN	NaN	1									19555	HCD	83.353
P27615	Lysosome membrane protein 2 OS=Rattus norvegicus GN=Scarb2 PE=1 SV=2	NQSVGDPTVDLIR_N-Term(TMT6plex); N1(HexNAc(2)Hex(6))	Scarb2	-0.181548	-0.419912	-0.435754	-0.509105	-0.275089	-0.408584	-0.309981	-0.0887863	-0.931658	-0.476194	-0.517373	-0.471624	-0.447103	-0.482001	0.124954	0.0276041	0.0834053	0.100906	0.0959466	0.106289	0.0203481	0.822441									17101	HCD	616.976
A0A0G2JSK5	Isoform of P49134, Integrin beta 1 (Fibronectin receptor beta) OS=Rattus norvegicus GN=Itgb1 PE=1 SV=1	LRNPCTSEQNCTSPFSYK_N-Term(TMT6plex); C5(Carbamidomethyl); N10(HexNAc(5)Hex(5)Fuc(1)NeuAc(1)); C11(Carbamidomethyl); K18(TMT6plex)	Itgb1	-0.202761	-0.237288	-0.354608	-0.630219	-0.264984	-0.583969	-0.309594	-0.287788	-0.0365451	-0.192627	-0.132251	0.25137	0.11752	0.448517	0.0987214	0.11883	0.0241355	0.176816	0.00584983	0.0659975	0.0516041	0.463171						+			17791	HCD	411.886		1
F1LUV9	Isoform of P13596, Neural cell adhesion molecule 1 OS=Rattus norvegicus GN=Ncam1 PE=1 SV=3	QSIVNATANLGQSVTLVCDADGFPEPTMSWTK_N-Term(TMT6plex); N5(HexNAc(6)Hex(7)); C18(Carbamidomethyl); K32(TMT6plex)	Ncam1	0.291032	-0.0583631	-0.576623	0.144969	-0.0259552	-0.149378	-0.308806	0.476081	0.869124	0.423481	1.48371	1.25006	1.33284	1.25174	0.291636	0.0796099	0.444107	0.15071	0.218557	0.172687	0.367503	0.83908									35749	HCD	51.8321
Q6TUE3	Isoform of Q6AYA5, LRRGT00101 OS=Rattus norvegicus GN=Tmem106b PE=1 SV=1	LSNITNIGPLDMK_N-Term(TMT6plex); N3(HexNAc(2)Hex(7)); K13(TMT6plex)	Tmem106b	-0.438118	-0.0100184	-0.365041	-0.420367	-0.341453	-0.303262	-0.308171	-0.177618	0.292384	-0.102172	0.000200255	-0.0301683	0.174463	0.1025	0.053328	0.0943303	0.0674405	0.073926	0.0621265	0.0318928	0.135359	0.599467									26522	HCD	848.493
Q8R490	Cadherin 13 OS=Rattus norvegicus GN=Cdh13 PE=1 SV=1	VLHIHQPAEFIEDQPVLNLTFSDCK_N-Term(TMT6plex); N18(HexNAc(6)Hex(4)); C24(Carbamidomethyl); K25(TMT6plex)	Cdh13	0.150988	0.0759959	-0.0141498	-0.386549	0.0688998	-0.381891	-0.306877	0.045375	0.796395	0.614573	0.556036	0.900934	0.670849	0.9699	NaN	NaN	NaN	NaN	NaN	NaN	NaN	1									28434	HCD	708.309
F7EYW4;A0A0G2JUT1	Protein Cadm1 OS=Rattus norvegicus GN=Cadm1 PE=1 SV=1;Isoform of F7EYW4, Protein Cadm1 OS=Rattus norvegicus GN=Cadm1 PE=1 SV=1	FQLLNFSSSELK_N-Term(TMT6plex); N5(HexNAc(5)Hex(6)Fuc(3)NeuAc(1)); K12(TMT6plex)	Cadm1	0.0621592	-0.45618	-0.522934	-0.285601	-0.38615	-0.412484	-0.306763	0.380028	0.397509	0.607984	1.06646	1.0661	1.23944	1.62488	NaN	NaN	NaN	NaN	NaN	NaN	NaN	1									34416	HCD	210.643		1
Q8CGU6	Nicastrin OS=Rattus norvegicus GN=Ncstn PE=1 SV=1	SYLDDGPLQHYIAVSSPTNTTYVVQYALANLTGK_N-Term(TMT6plex); N19(HexNAc(4)Hex(5)Fuc(1)); N30(HexNAc(4)Hex(5)Fuc(4)); K34(TMT6plex)	Ncstn	-0.526295	-0.320916	0.0498085	-0.188808	-1.04258	-0.548292	-0.306574	-0.55611	-0.129359	0.1076	-0.0722293	-0.948216	-0.409725	-0.118027	NaN	NaN	NaN	NaN	NaN	NaN	NaN	1									32729	HCD	27.22
P26453	Basigin OS=Rattus norvegicus GN=Bsg PE=1 SV=2	TQLTCFLNSSGIDIVGHR_N-Term(TMT6plex); C5(Carbamidomethyl); N8(HexNAc(2)Hex(7))	Bsg	-0.511272	-0.146289	-0.259579	-0.471015	-0.280803	-0.383551	-0.306413	-0.992259	-1.20053	-0.80047	-1.14222	-0.93222	-0.95843	-0.74358	NaN	NaN	NaN	NaN	NaN	NaN	NaN	1									26188	HCD	539.127
D3ZTT7	Protein Sun2 OS=Rattus norvegicus GN=Sun2 PE=1 SV=1	ALSPNSTISSAPK_N-Term(TMT6plex); N5(HexNAc(2)Hex(4)); K13(TMT6plex)	Sun2	0.118754	-0.14386	-0.2565	-0.510805	-0.326277	-0.383561	-0.305838	0.473928	0.170198	0.312412	-0.00152244	0.163135	0.0987169	0.174952	NaN	NaN	NaN	NaN	NaN	NaN	NaN	1									14973	HCD	299.627
G3V824	Insulin-like growth factor 2 receptor, isoform CRA_b OS=Rattus norvegicus GN=Igf2r PE=1 SV=1	STLITFLCDRDAGVGFPEYQEEDNSTYNFR_N-Term(TMT6plex); C8(Carbamidomethyl); N24(HexNAc(5)Hex(3)Fuc(1)NeuAc(1))	Igf2r	0.0550593	-0.595542	-0.278688	-0.0489174	-0.245759	-0.19112	-0.305787	0.151	0.181148	0.621743	1.23291	0.995023	1.23285	1.26628	NaN	NaN	NaN	NaN	NaN	NaN	NaN	1									31870	EThcD	343.904		1
O35569-5;O35569-3;O35569-7;F1LM11;O35569-2;O35569-6;O35569-4;D4A078;O35569	Isoform of O35569, Isoform 5 of Pro-neuregulin-2, membrane-bound isoform OS=Rattus norvegicus GN=Nrg2;Isoform of O35569, Isoform 3 of Pro-neuregulin-2, membrane-bound isoform OS=Rattus norvegicus GN=Nrg2;Isoform of O35569, Isoform 7 of Pro-neuregulin-2, membrane-bound isoform OS=Rattus norvegicus GN=Nrg2;Isoform of O35569, Pro-neuregulin-2, membrane-bound isoform OS=Rattus norvegicus GN=Nrg2 PE=4…	WFKDGKELNR_N-Term(TMT6plex); K3(TMT6plex); K6(TMT6plex); N9(HexNAc(2)Hex(6))	Nrg2	0.122421	-0.743017	0.138018	0.261753	0.15574	-0.10293	-0.305375	NaN	NaN	NaN	NaN	NaN	NaN	NaN	NaN	NaN	NaN	NaN	NaN	NaN	NaN	1									21874	HCD	292.616
Q6P7Q2	Isoform of P35053, Glypican-1 OS=Rattus norvegicus GN=Gpc1 PE=2 SV=1	LLNDSER_N-Term(TMT6plex); N3(HexNAc(4)Hex(5)Fuc(1)NeuAc(2))	Gpc1	-0.161648	-0.161378	-0.0535776	-0.2158	-0.177478	-0.368001	-0.30486	0.0213394	0.522404	0.598085	0.616658	0.527137	0.332805	0.382877	NaN	NaN	NaN	NaN	NaN	NaN	NaN	1									14344	HCD	434.65		1
G3V824	Insulin-like growth factor 2 receptor, isoform CRA_b OS=Rattus norvegicus GN=Igf2r PE=1 SV=1	SQNLGVVQISPQATGNGSLSILYVNGDR_N-Term(TMT6plex); N16(HexNAc(4)Hex(4)Fuc(2)NeuGc(1))	Igf2r	-0.355249	0.000880539	-0.756592	-0.429991	-0.251158	-0.730521	-0.304764	-0.259308	0.777571	0.143838	0.851839	0.989624	0.693452	1.2673	NaN	NaN	NaN	NaN	NaN	NaN	NaN	1									29036	HCD	125.03
P17046	Lysosome-associated membrane glycoprotein 2 OS=Rattus norvegicus GN=Lamp2 PE=1 SV=2	VNETVTITVPDK_N-Term(TMT6plex); N2(HexNAc(4)Hex(7)); K12(TMT6plex)	Lamp2	-0.228164	-0.0083406	-0.244679	-0.41363	-0.184458	-0.325256	-0.303952	-0.263292	0.226557	-0.191169	-0.181123	-0.0503847	0.0594675	0.104793	NaN	NaN	NaN	NaN	NaN	NaN	NaN	1									19350	HCD	124.546	1
F1MAN8	Laminin, alpha 5, isoform CRA_a OS=Rattus norvegicus GN=Lama5 PE=1 SV=2	QLLANSSALVETILGHQER_N-Term(TMT6plex); N5(HexNAc(5)Hex(6)Fuc(1)NeuAc(1)NeuGc(2))	Lama5	-0.222422	-0.600731	-0.597869	-0.537761	-0.538584	-0.443475	-0.302554	-0.590218	-0.841494	-0.913279	-0.807231	-0.916872	-0.866528	-0.795474	NaN	NaN	NaN	NaN	NaN	NaN	NaN	1									29985	HCD	456.297		1
D3ZSA9	Protein Nomo1 OS=Rattus norvegicus GN=Nomo1 PE=1 SV=1	ADGSFRLENITTGTYTIHAQKEHLYFDMVTIK_N-Term(TMT6plex); N9(HexNAc(3)Hex(4)NeuGc(1)); K21(TMT6plex); K32(TMT6plex)	Nomo1	-0.0626044	-1.01585	-0.18623	-0.429914	-0.353215	-0.4196	-0.30213	-0.0311217	-0.701404	0.110816	0.0637019	0.148625	0.208996	0.414859	NaN	NaN	NaN	NaN	NaN	NaN	NaN	1									17527	EThcD	157.395
D3ZRF9	Mucolipin 1 (Predicted), isoform CRA_a OS=Rattus norvegicus GN=Mcoln1 PE=1 SV=1	GHVDPANDTFDIDPR_N-Term(TMT6plex); N7(HexNAc(4)Hex(5)Fuc(1)NeuAc(2))	Mcoln1	-0.0636456	-0.0471249	0.0561905	0.0877627	-0.0760942	0.218948	-0.30173	-0.160453	-0.161375	0.0372328	0.138054	-0.0838423	0.30067	-0.158468	NaN	NaN	NaN	NaN	NaN	NaN	NaN	1									18446	HCD	302.805		1
B2RYF6	Cleft lip and palate associated transmembrane protein 1 OS=Rattus norvegicus GN=Clptm1 PE=1 SV=1	RAEDYGPVEVISHWHPNITINIVDDHTPWVK_N-Term(TMT6plex); N17(HexNAc(6)Hex(4)); K31(TMT6plex)	Clptm1	-0.165149	1.13565	-0.0513226	0.0700438	-0.0876992	-0.156252	-0.3016	-0.26856	1.24424	0.0652873	0.332538	0.201237	0.250054	0.162424	NaN	NaN	NaN	NaN	NaN	NaN	NaN	1									29883	EThcD	618.678
A0A0G2JSK5	Isoform of P49134, Integrin beta 1 (Fibronectin receptor beta) OS=Rattus norvegicus GN=Itgb1 PE=1 SV=1	DTCAQECSHFNLTK_N-Term(TMT6plex); C3(Carbamidomethyl); C7(Carbamidomethyl); N11(HexNAc(9)Hex(3)); K14(TMT6plex)	Itgb1	0.184571	0.182852	0.234722	0.224273	0.315476	-0.0750004	-0.301466	0.0995437	0.383594	0.396703	0.72224	0.83183	0.626488	0.456644	NaN	NaN	NaN	NaN	NaN	NaN	NaN	1									13826	HCD	81.4643
B4F7C9;A0A0G2JWH5	Isoform of Q91ZN7, Protein Stt3a OS=Rattus norvegicus GN=Stt3a PE=1 SV=1;Isoform of Q91ZN7, Protein Stt3a OS=Rattus norvegicus GN=Stt3a PE=1 SV=1	VMSWWDYGYQITAMANR_N-Term(TMT6plex); N16(HexNAc(2)Hex(9))	Stt3a	0.0411957	0.0173385	-0.16584	-0.123105	-0.207113	-0.320601	-0.301302	0.218279	0.565613	0.411762	0.713788	0.645546	0.675182	0.796383	0.111116	0.134248	0.113751	0.0879531	0.0677563	0.127239	0.123009	0.495285									33269	HCD	826.671
B5DEQ0	Translocon-associated protein subunit beta OS=Rattus norvegicus GN=Ssr2 PE=1 SV=1	IAPASNVSHTVVLRPLK_N-Term(TMT6plex); N6(HexNAc(2)Hex(8)); K17(TMT6plex)	Ssr2	-0.319057	-0.184523	-0.200208	-0.223418	-0.23294	-0.116526	-0.301191	-0.0766539	0.234575	0.327723	0.166287	0.0592082	0.319564	0.269605	NaN	NaN	NaN	NaN	NaN	NaN	NaN	1									13715	HCD	351.455
F1LPK1;P40190	Isoform of P40190, Interleukin-6 receptor subunit beta OS=Rattus norvegicus GN=Il6st PE=1 SV=3;Interleukin-6 receptor subunit beta OS=Rattus norvegicus GN=Il6st PE=1 SV=1	VKPSPPHNLSVTNSEELSSILK_N-Term(TMT6plex); K2(TMT6plex); N8(HexNAc(4)Hex(7)Fuc(1)); K22(TMT6plex)	Il6st	-0.15374	-0.502597	-0.167743	-0.255812	-0.362279	-0.344165	-0.300239	-0.0664726	-0.357414	-0.148286	-0.32939	-0.498411	-0.493082	-0.46921	NaN	NaN	NaN	NaN	NaN	NaN	NaN	1									20075	HCD	178.671	1
G3V9D0	Protein O-glucosyltransferase 1 OS=Rattus norvegicus GN=Poglut1 PE=3 SV=1	KNSTAYFR_N-Term(TMT6plex); K1(TMT6plex); N2(HexNAc(6)Hex(7)NeuGc(2))	Poglut1	-0.0318699	-0.109148	-0.362874	-1.01824	-0.517925	-0.414044	-0.299766	-0.108291	0.352963	-0.0144397	-0.507173	-0.0688112	0.102068	0.23301	NaN	NaN	NaN	NaN	NaN	NaN	NaN	1									9214	HCD	395.561
P04218;A0A5D0	OX-2 membrane glycoprotein OS=Rattus norvegicus GN=Cd200 PE=2 SV=1;Isoform of P04218, Cd200 molecule OS=Rattus norvegicus GN=Cd200 PE=2 SV=1	VSGTACLTLYVQPIVHLHYNYFEDHLNITCSATAR_N-Term(TMT6plex); C6(Carbamidomethyl); N27(HexNAc(8)Hex(5)); C30(Carbamidomethyl)	Cd200	0.0353636	-0.106301	-0.343417	0.0679598	-0.414669	-0.183813	-0.299604	-0.0912044	0.323321	0.184565	0.726444	0.356497	0.689793	0.613917	NaN	NaN	NaN	NaN	NaN	NaN	NaN	1									30992	HCD	202.021
P20611;Q642D2	Lysosomal acid phosphatase OS=Rattus norvegicus GN=Acp2 PE=1 SV=1;Isoform of P20611, Acid phosphatase 2, lysosomal OS=Rattus norvegicus GN=Acp2 PE=1 SV=1	NLTLMATTSQFPK_N-Term(TMT6plex); N1(HexNAc(2)Hex(7)); K13(TMT6plex)	Acp2	-0.213203	-0.319848	-0.188253	-0.380431	-0.381444	-0.321663	-0.298037	-0.170936	0.0443586	0.0916029	0.0507407	-0.00947322	0.15776	0.240635	0.0556818	0.0496935	0.0274623	0.0415597	0.126847	0.00350659	0.0416809	0.670516							+		23477	HCD	536.915
Q765A7	GPI inositol-deacylase OS=Rattus norvegicus GN=Pgap1 PE=1 SV=1	WSYVAYNESDK_N-Term(TMT6plex); N7(HexNAc(6)Hex(3)Fuc(1)NeuAc(1)NeuGc(1)); K11(TMT6plex)	Pgap1	-0.0677561	-0.177527	-0.502611	-0.183689	-0.210417	-0.0481986	-0.297856	0.157725	0.446131	0.0725632	0.543308	0.442051	0.765647	0.543915	NaN	NaN	NaN	NaN	NaN	NaN	NaN	1									18050	HCD	589.588		1
P07153	Dolichyl-diphosphooligosaccharide--protein glycosyltransferase subunit 1 OS=Rattus norvegicus GN=Rpn1 PE=2 SV=1	TILPAAAQDVYYRDEIGNVSTSHLLILDDSVEMEIRPR_N-Term(TMT6plex); N18(HexNAc(8)Hex(3)Fuc(1))	Rpn1	0.0811718	-0.0125197	-0.0743739	-0.192907	-0.0992278	-0.271879	-0.297634	0.186595	0.244599	0.365314	0.409009	0.464199	0.474123	0.525409	NaN	NaN	NaN	NaN	NaN	NaN	NaN	1									28583	HCD	485.647
A0A0G2JSK5	Isoform of P49134, Integrin beta 1 (Fibronectin receptor beta) OS=Rattus norvegicus GN=Itgb1 PE=1 SV=1	KDTCAQECSHFNLTK_N-Term(TMT6plex); K1(TMT6plex); C4(Carbamidomethyl); C8(Carbamidomethyl); N12(HexNAc(2)Hex(5)); K15(TMT6plex)	Itgb1	-0.386327	-0.318802	-0.557856	-0.477499	-0.384042	-0.490656	-0.297538	-0.471354	-0.11806	-0.395875	0.0204683	0.132312	0.210832	0.460573	0.0363633	0.0522745	0.0850209	0.02753	0.0175915	0.0596277	0.13513	0.887046									13137	HCD	572.393
F1LV44	Protein Tenm3 OS=Rattus norvegicus GN=Tenm3 PE=4 SV=3	LTNVTFPTGVVTNLHGDMDK_N-Term(TMT6plex); N3(HexNAc(2)Hex(9)); K20(TMT6plex)	Tenm3	-0.00338283	-0.304575	-0.016231	-0.217582	-0.592032	-0.28993	-0.29727	0.604207	0.777354	1.29968	1.44104	0.957302	1.66396	1.7441	NaN	NaN	NaN	NaN	NaN	NaN	NaN	1									25778	HCD	893.906
D3ZUD8	Protein Tm9sf3 OS=Rattus norvegicus GN=Tm9sf3 PE=1 SV=2	IVDVNLTSEGK_N-Term(TMT6plex); N5(HexNAc(4)Hex(4)Fuc(2)NeuGc(1)); K11(TMT6plex)	Tm9sf3	-0.0341469	0.129908	-0.0946842	-0.0998151	-0.257688	-0.250921	-0.296968	0.0624349	0.389734	0.455613	0.669781	0.556716	0.671312	0.724523	0.00715687	0.000412892	0.0232428	0.00873355	0.0190651	0.0276463	0.00373208	1.48276e-05	+		+					+	22620	HCD	716.527
G3V824	Insulin-like growth factor 2 receptor, isoform CRA_b OS=Rattus norvegicus GN=Igf2r PE=1 SV=1	SQNLGVVQISPQATGNGSLSILYVNGDR_N-Term(TMT6plex); N16(HexNAc(6)Hex(7))	Igf2r	-0.487632	-0.382004	-0.438183	-0.0393941	-0.639527	-0.73222	-0.295837	-0.391691	0.394687	0.462247	1.24244	0.601255	0.691753	1.27623	NaN	NaN	NaN	NaN	NaN	NaN	NaN	1									31305	HCD	99.506
Q9JHW1-2;F1LPC6;A0A0G2JY30;Q9JHW1	Isoform of Q9JHW1, Isoform 2 of Carboxypeptidase D OS=Rattus norvegicus GN=Cpd;Isoform of Q9JHW1, Carboxypeptidase D OS=Rattus norvegicus GN=Cpd PE=1 SV=2;Isoform of Q9JHW1, Carboxypeptidase D OS=Rattus norvegicus GN=Cpd PE=1 SV=1;Carboxypeptidase D OS=Rattus norvegicus GN=Cpd PE=1 SV=2	SEGAIQVNFTLVR_N-Term(TMT6plex); N8(HexNAc(2)Hex(7))	Cpd	0.121595	-0.144101	-0.0825146	-0.141378	-0.333863	-0.30164	-0.29559	0.232184	0.36469	0.321822	0.565271	0.1598	0.419458	0.461292	NaN	NaN	NaN	NaN	NaN	NaN	NaN	1									23017	EThcD	172.19
P48721	Stress-70 protein, mitochondrial OS=Rattus norvegicus GN=Hspa9 PE=1 SV=3	NTTIPTKK_N-Term(TMT6plex); N1(HexNAc(6)Hex(7)Fuc(1)NeuAc(4)); K7(TMT6plex); K8(TMT6plex)	Hspa9	-0.0831188	-0.112849	-0.195277	-0.373702	-0.0845363	-0.419932	-0.295217	-0.145018	-0.436407	-0.451292	-0.667152	-0.436004	-0.884289	-0.77475	NaN	NaN	NaN	NaN	NaN	NaN	NaN	1									15501	HCD	142.029		1
B4F7C9;A0A0G2JWH5	Isoform of Q91ZN7, Protein Stt3a OS=Rattus norvegicus GN=Stt3a PE=1 SV=1;Isoform of Q91ZN7, Protein Stt3a OS=Rattus norvegicus GN=Stt3a PE=1 SV=1	VMSWWDYGYQITAMANR_N-Term(TMT6plex); M14(Oxidation); N16(HexNAc(2)Hex(9))	Stt3a	-0.00692898	-0.0488007	-0.0490534	-0.0420637	-0.335098	-0.189455	-0.29509	0.170154	0.499474	0.528548	0.79483	0.517562	0.806328	0.802594	0.0377807	0.0440562	0.0451899	0.0626331	0.0622453	0.0522894	0.0899072	0.0196221	+					+			33002	EThcD	463.999
G3V824	Insulin-like growth factor 2 receptor, isoform CRA_b OS=Rattus norvegicus GN=Igf2r PE=1 SV=1	HGNLYDLKPLALNDTIISAGEYTYYFRVCGK_N-Term(TMT6plex); K8(TMT6plex); N13(HexNAc(7)Hex(3)); C29(Carbamidomethyl); K31(TMT6plex)	Igf2r	0.164125	0.103328	-0.0257784	-0.0131776	0.122657	-0.0814983	-0.293957	0.260066	0.880018	0.874652	1.26865	1.36344	1.34247	1.27811	NaN	NaN	NaN	NaN	NaN	NaN	NaN	1									33707	EThcD	186.141
G3V928	Protein Lrp1 OS=Rattus norvegicus GN=Lrp1 PE=1 SV=1	RAFINGTGVETVVSADLPNAHGLAVDWVSR_N-Term(TMT6plex); N5(HexNAc(4)Hex(5))	Lrp1	0.226638	-0.212999	0.0537346	0.0611124	0.143762	0.0716194	-0.293294	0.637651	0.641759	0.909505	1.22098	1.19585	1.34012	1.00277	NaN	NaN	NaN	NaN	NaN	NaN	NaN	1									27487	HCD	228.894
P04218	OX-2 membrane glycoprotein OS=Rattus norvegicus GN=Cd200 PE=2 SV=1	GTGSGIENSTESHSHSNGTTSVTSILRVK_N-Term(TMT6plex); N8(HexNAc(2)Hex(1)); N17(HexNAc(2)Hex(3)); K29(TMT6plex)	Cd200	-0.324541	-0.554114	-0.598002	-0.507892	-0.607463	-0.696489	-0.292749	-0.451109	-0.124492	-0.0700208	0.150592	0.163704	0.177117	0.620772	NaN	NaN	NaN	NaN	NaN	NaN	NaN	1									10261	EThcD	33.0445
G3V824	Insulin-like growth factor 2 receptor, isoform CRA_b OS=Rattus norvegicus GN=Igf2r PE=1 SV=1	AACAVRPQEVNMVNGTLTNPVTGK_N-Term(TMT6plex); C3(Carbamidomethyl); N14(HexNAc(4)Hex(5)Fuc(1)NeuAc(2)); K24(TMT6plex)	Igf2r	0.0869044	-0.0738532	-0.132951	-0.260112	-0.160391	-0.342338	-0.292744	0.182845	0.702837	0.767479	1.02172	1.08039	1.08163	1.27932	0.0812979	0.0553092	0.108102	0.0680153	0.077203	0.14114	0.164395	0.354553									22947	EThcD	731.589		1
P01830	Thy-1 membrane glycoprotein OS=Rattus norvegicus GN=Thy1 PE=1 SV=1	VLTLANFTTK_N-Term(TMT6plex); N6(HexNAc(5)Hex(5)Fuc(1)); K10(TMT6plex)	Thy1	-0.213654	-0.242017	-0.0830796	-0.369457	-0.277104	-0.118231	-0.292642	0.518439	1.07155	1.45706	1.39546	1.16487	1.58868	1.4123	NaN	NaN	NaN	NaN	NaN	NaN	NaN	1									26019	HCD	665.529
F1LST1;A0A096P6L8	Isoform of P04937, Fibronectin OS=Rattus norvegicus GN=Fn1 PE=1 SV=3;Isoform of P04937, Fibronectin OS=Rattus norvegicus GN=Fn1 PE=1 SV=2	LDAPTNLQFVNETDR_N-Term(TMT6plex); N11(HexNAc(4)Hex(4)Fuc(2)NeuAc(1))	Fn1	0.161131	0.345323	0.135713	0.0798035	0.0223655	0.104618	-0.292557	0.0640937	0.0629251	-0.21252	-0.0675614	-0.255196	0.0515283	-0.300829	NaN	NaN	NaN	NaN	NaN	NaN	NaN	1									20557	HCD	486.357		1
F1LZX9;A0A0G2JVZ6	Isoform of A0A0G2JVZ6, Protein Itgav OS=Rattus norvegicus GN=Itgav PE=1 SV=3;Protein Itgav OS=Rattus norvegicus GN=Itgav PE=1 SV=1	ENQNHSYSLK_N-Term(TMT6plex); N4(HexNAc(5)Hex(4)NeuGc(1)); K10(TMT6plex)	Itgav	-0.205659	-0.232415	-0.468388	-0.49617	-0.471107	-0.241342	-0.291203	0.171254	0.244518	0.0792261	0.0479104	-0.0110905	0.270195	0.236409	NaN	NaN	NaN	NaN	NaN	NaN	NaN	1									9605	EThcD	195.099
[truncated: 1,991 more rows]
