# Supplementary material for: Integrated Glycoproteomics Identifies a Role of N-Glycosylation and Galectin-1 on Myogenesis and Muscle Development
Source: Mol Cell Proteomics. 2020 Dec 19;20:100030. doi: 10.1074/mcp.RA120.002166 (PMC8724610; doi:10.1074/mcp.RA120.002166)
Supplement: Supplemental Table S5 [file mmc6.xlsx]

## Sheet: BP_muscles_rawdata_251017_Perse
Supplementary Table S5. Glycomic quantification during postnatal skeletal muscle development in mice
Glycan number	Glycan composition	Glycan type	Core fucosylation	Sialic acid	Sialic acid linkage	Digalactose unit	Log(day7/1)	Log(day14/1)	Log(day21/1)	day7 SEM	day14 SEM	day21 SEM	ANOVA Significant	ANOVA q-value	day7 significant	day14 significant	day21 significant	Precursor Mz	Precursor Charge	day1-1	day1-2	day1-3	day7-1	day7-2	day7-3	day14-1	day14-2	day14-3	day21-1	day21-2	day21-3	day1	day7	day14	day21	day1 SEM	day7 SEM	day14 SEM	day21 SEM
1	(Hex)1 (HexNAc)2 (A)	Paucimannose					-1.23719	-0.0590345	1.26738	0.0797919	0.225081	0.119788	+	0	+		+	587.32	-1	0.0128775	0.0176943	0.00956575	0.0061825	0.00550382	0.00488943	0.00850239	0.0146818	0.0154436	0.0301181	0.0377893	0.0267147	0.0133792	0.00552525	0.0128759	0.0315407	0.00192684	0.000304905	0.0017945	0.00267414
2	(Hex)2 (HexNAc)2 (A)	Paucimannose					0.864391	1.55422	2.21739	0.0243662	0.207249	0.0798902	+	0	+	+	+	749.29	-1	0.00425825	0.00388024	0.0034198	0.00706079	0.00719395	0.00671262	0.00976035	0.00916891	0.0159923	0.0173321	0.0203092	0.0161455	0.00385276	0.00698912	0.0116405	0.017929	0.000197944	0.000117162	0.00178207	0.00101118
3	(Hex)2 (HexNAc)2 (Deoxyhexose)1 (A)	Paucimannose	y				-0.15305	-0.0719611	-0.116406	0.080216	0.041285	0.0843787		0.429255				895.33	-1	0.0102835	0.00805098	0.0089956	0.00743847	0.00782082	0.00931248	0.00819906	0.00922432	0.00847878	0.00725814	0.00914856	0.00880471	0.00911002	0.00819059	0.00863405	0.0084038	0.000528274	0.000466791	0.000249832	0.000474685
5	(Hex)3 (HexNAc)2 (Deoxyhexose)1 (A)	Paucimannose	y				-0.32778	-0.611343	-0.693183	0.0113798	0.0300007	0.0491859	+	0	+	+	+	1057.42	-1	0.00544836	0.00663904	0.00573411	0.00474604	0.00462777	0.0047766	0.00405633	0.00386095	0.0037146	0.00385696	0.00337094	0.00377428	0.0059405	0.00471681	0.0038773	0.00366739	0.00029302	3.70539e-05	8.08222e-05	0.000122585
8	(Hex)3 + (Man)3(GlcNAc)2 (A)	High Mannose					0.174586	-0.316122	-0.131676	0.0406389	0.0678547	0.0413763	+	0.000610169		+		698.24	-2	0.0576094	0.053848	0.0642061	0.0672319	0.0616322	0.0691071	0.0446282	0.0526186	0.0439546	0.0499907	0.0564207	0.0537027	0.0585545	0.0659904	0.0470671	0.0533714	0.00247172	0.00183332	0.00227194	0.00152158
12	(Hex)7 + (Man)3(GlcNAc)2 (A)	High Mannose					0.401393	0.0879979	0.103488	0.0693508	0.0500886	0.168154		0.052619	+			1022.38	-2	0.00419003	0.00357085	0.00416681	0.00465998	0.00562546	0.00547953	0.00389256	0.00450183	0.00427206	0.00321665	0.00512306	0.00469156	0.0039759	0.00525499	0.00422215	0.00434376	0.000165451	0.000245333	0.000145046	0.000471245
13	(Hex)3 (HexNAc)1 + (Man)3(GlcNAc)2 (A)	Hybrid					0.329291	0.43684	0.634334	0.157432	0.0895504	0.0482473	+	0.00958904		+	+	799.8	-2	0.00267472	0.00251852	0.00313958	0.00268111	0.00418516	0.00373807	0.00413181	0.00393843	0.00322358	0.00401174	0.00426623	0.00462145	0.00277761	0.00353478	0.00376461	0.00429981	0.000152293	0.000364092	0.000225527	0.000144362
14	(Hex)4 (HexNAc)1 + (Man)3(GlcNAc)2 (A)	Hybrid				1	-0.96909	0.175259	-0.185535	0.242806	0.139725	0.150052	+	0.0039403	+			880.83	-2	0.00112151	0.00130547	0.00135788	0.000614217	0.000936702	0.000460607	0.00154516	0.00164902	0.00112332	0.000935249	0.00101798	0.00141974	0.00126162	0.000670509	0.00143917	0.00112432	5.85176e-05	0.000114546	0.000131246	0.000122169
15	(Hex)3 (HexNAc)1 (NeuAc)1 + (Man)3(GlcNAc)2 (A)	Hybrid		1	Unknown		0.601185	0.992277	1.17254	0.062273	0.0829756	0.024259	+	0	+	+	+	945.35	-2	0.00306852	0.00411811	0.00332119	0.00579892	0.0052294	0.00483109	0.006699	0.00790971	0.00623542	0.00811928	0.00756025	0.0078303	0.00350261	0.00528647	0.00694804	0.00783661	0.000258239	0.000229306	0.000407521	0.000131789
17	(Hex)4 (HexNAc)1 (Deoxyhexose)1 + (Man)3(GlcNAc)2 (A)	Hybrid	y			1	1.1181	2.41419	2.97073	0.230922	0.0902736	0.0870244	+	0	+	+	+	953.83	-2	0.00033543	0.00036484	0.000303962	0.000731749	0.00101244	0.000513496	0.00204881	0.0017466	0.00157419	0.00278457	0.00225879	0.00284921	0.000334744	0.000752561	0.00178987	0.00263086	1.43517e-05	0.000117908	0.000113257	0.000152658
18	(Hex)2 (HexNAc)1 (Deoxyhexose)1 (NeuAc)1 + (Man)3(GlcNAc)2 (A)	Hybrid	y	1	Unknown		0.529834	0.612855	0.325673	0.0403145	0.0299522	0.0906097	+	0.000148148	+	+	+	937.36	-2	0.00166388	0.00206608	0.00172358	0.0025685	0.00248782	0.00279057	0.00269631	0.00291165	0.00269934	0.00194562	0.00247764	0.00241946	0.00181785	0.00261563	0.0027691	0.00228091	0.000102314	7.39078e-05	5.82014e-05	0.000137565
19	(HexNAc)1 + (Man)3(GlcNAc)2 (A)	Complex Mono-ant					0.479657	0.849739	1.6403	0.102165	0.084771	0.059018	+	0		+	+	1114.44	-1	0.00129699	0.000866293	0.00123371	0.00131105	0.00174062	0.0016469	0.00226101	0.00176376	0.00203454	0.00381915	0.00341538	0.00321924	0.00113233	0.00156619	0.00201977	0.00348459	0.00010963	0.000106477	0.000117357	0.000144195
21	(Hex)2 (HexNAc)1 + (Man)3(GlcNAc)2 (A)	Complex Mono-ant				1	0.468127	0.117982	0.542106	0.057683	0.0332617	0.0925525	+	0.028642				1438.59	-1	0.000821329	0.000664988	0.00129953	0.00126581	0.00132227	0.00112251	0.000998773	0.000914979	0.000992629	0.00134212	0.00145966	0.00111852	0.000928615	0.00123686	0.000968794	0.00130677	0.000155844	4.85436e-05	2.20176e-05	8.16918e-05
22	(Hex)1 (HexNAc)1 (NeuAc)1 + (Man)3(GlcNAc)2 (A)	Complex Mono-ant		1	Unknown		-0.228803	-0.707598	-1.08434	0.13587	0.226776	0.183055	+	0.00529412		+	+	783.31	-2	0.00263265	0.00262259	0.00244232	0.00200051	0.0019039	0.00275114	0.00159547	0.00217369	0.00111639	0.000894915	0.00150277	0.00131522	0.00256585	0.00221852	0.00162852	0.00123763	5.04861e-05	0.000218634	0.000249573	0.000146731
26	(Hex)1 (HexNAc)2 (NeuAc)1 + (Man)3(GlcNAc)2 (A)	Complex Bi-ant		1	Unknown		0.639107	-0.381653	-1.01651	0.0930947	0.203543	0.287166	+	0.00246154			+	884.84	-2	0.00143382	0.00083455	0.000906232	0.00181855	0.0016262	0.00138503	0.00106143	0.000791903	0.000583384	0.000628709	0.000667159	0.000312251	0.0010582	0.00160993	0.00081224	0.00053604	0.000154274	0.000102399	0.000112983	9.18097e-05
36	(Hex)4 (HexNAc)2 + (Man)3(GlcNAc)2 (A)	Complex Bi-ant				2	-1.4941	0.0232105	-0.369276	0.34323	0.190896	0.0421846	+	0.00175	+		+	982.37	-2	0.00483208	0.0062308	0.00524809	0.0015353	0.00342026	0.00134624	0.00612176	0.00678094	0.00399461	0.00401678	0.00406065	0.00449486	0.00543699	0.0021006	0.00563244	0.00419076	0.000338581	0.000540588	0.000686455	0.000124577
38	(HexNAc)2 (Deoxyhexose)1 + (Man)3(GlcNAc)2 (A)	Complex Bi-ant	y				0.0528412	-0.355254	-0.821051	0.163619	0.062364	0.0681575	+	7.69231e-05		+	+	731.28	-2	0.0119311	0.0119095	0.0111858	0.0107072	0.0159725	0.0103731	0.00986146	0.00933759	0.00824587	0.00707765	0.00588837	0.00691627	0.0116754	0.0123509	0.00914831	0.00662743	0.000199981	0.00148057	0.000388561	0.000304107
41	(Hex)2 (HexNAc)2 (Deoxyhexose)1 + (Man)3(GlcNAc)2 (A)	Complex Bi-ant	y				0.0575981	-0.364376	-0.478363	0.0627127	0.0508959	0.0545412	+	8.69565e-05		+	+	893.35	-2	0.0505396	0.046955	0.0426492	0.0539459	0.0461436	0.0458322	0.038608	0.0333472	0.0368488	0.0354371	0.0305235	0.0346041	0.0467146	0.0486406	0.036268	0.0335216	0.00186237	0.00216712	0.00126245	0.0012396
46	(Hex)3 (HexNAc)2 (Deoxyhexose)1 + (Man)3(GlcNAc)2 (A)	Complex Bi-ant	y			1	-0.842219	-0.487854	-1.35321	0.226748	0.0409298	0.0608031	+	8.88889e-05		+	+	974.38	-2	0.0233554	0.0243763	0.0262834	0.0109148	0.0201452	0.0118101	0.0174182	0.0166265	0.0187351	0.0087011	0.0100989	0.0102121	0.0246717	0.01429	0.0175933	0.0096707	0.000700603	0.00239965	0.000502106	0.000396738
47	(Hex)4 (HexNAc)2 (Deoxyhexose)1 + (Man)3(GlcNAc)2 (A)	Complex Bi-ant	y			2	-1.68935	-0.291722	-0.509607	0.326269	0.0537212	0.0502075	+	0.000150943	+		+	1055.44	-2	0.0163042	0.0211772	0.0220777	0.00463441	0.0106188	0.00461761	0.0148643	0.0174081	0.0160609	0.0150522	0.0131953	0.0133009	0.019853	0.00662361	0.0161111	0.0138495	0.00146428	0.00163103	0.000599925	0.000491657
48	(Hex)1 (HexNAc)3 + (Man)3(GlcNAc)2 (A)	Complex Tri-ant					-0.370792	0.073403	-0.610137	0.106044	0.15607	0.215883	+	0.0457831				840.85	-2	0.00077092	0.000435557	0.000698841	0.000403249	0.000490482	0.000548754	0.000643221	0.000518292	0.00081995	0.000564175	0.00038995	0.000299917	0.000635106	0.000480828	0.000660488	0.000418014	8.3218e-05	3.45216e-05	7.14501e-05	6.33311e-05
51	(Hex)2 (HexNAc)3 (Deoxyhexose)1 + (Man)3(GlcNAc)2 (A)	Complex Tri-ant	y				-0.496136	-0.34083	-0.277725	0.033053	0.173701	0.0154516	+	0.02065	+		+	994.88	-2	0.00217556	0.00188567	0.00224172	0.00141285	0.00149013	0.00155683	0.00136714	0.00149751	0.00221124	0.0017626	0.0016858	0.00173718	0.00210098	0.0014866	0.00169196	0.00172853	8.9272e-05	3.39687e-05	0.000214209	1.84438e-05
53	(Hex)3 (HexNAc)3 (Deoxyhexose)1 + (Man)3(GlcNAc)2 (A)	Complex Tri-ant					0.651866	-0.0253916	-0.474388	0.0985406	0.151717	0.151839	+	0.0006	+		+	1075.93	-2	0.00171581	0.00153128	0.00150194	0.00248834	0.00286683	0.00214566	0.0014749	0.00128028	0.00198234	0.000906511	0.00114597	0.00141649	0.00158301	0.00250027	0.00157917	0.00115633	5.46535e-05	0.000170051	0.000170864	0.000120278
10a	(Hex)5 + (Man)3(GlcNAc)2 (A)	High Mannose					0.265561	0.0136372	0.198871	0.0148117	0.139412	0.139196		0.169179				860.33	-2	0.0017666	0.00169723	0.00211733	0.00218984	0.00228159	0.0022072	0.00205071	0.00215505	0.00147781	0.0023046	0.00247366	0.00168395	0.00186038	0.00222621	0.00189453	0.00215407	0.000106164	2.29771e-05	0.000171892	0.000196018
10b	(Hex)5 + (Man)3(GlcNAc)2 (B)	High Mannose					0.348364	0.437353	0.519441	0.0297364	0.0283079	0.0538911	+	8.51064e-05	+	+	+	860.33	-2	0.0469082	0.0377215	0.0438424	0.0530277	0.0528619	0.0571073	0.0580537	0.055267	0.0600352	0.0580324	0.0669705	0.058787	0.0428241	0.0543323	0.0577853	0.0612633	0.00220488	0.00113357	0.00112922	0.00233675
10c	(Hex)5 + (Man)3(GlcNAc)2 (C)	High Mannose					0.553241	-0.31374	0.696009	0.232046	0.231974	0.296575		0.160426				860.33	-2	0.00192237	0.000913706	0.00524583	0.00213771	0.00323862	0.00420509	0.00115163	0.00187605	0.00222109	0.00221082	0.00335171	0.00528685	0.00269397	0.00319381	0.00174959	0.00361646	0.00106858	0.000487628	0.000257308	0.000733039
11a	(Hex)6 + (Man)3(GlcNAc)2 (A)	High Mannose					0.398833	0.445266	0.266088	0.0516708	0.0319257	0.0908694	+	0.0111467		+		941.38	-2	0.0479926	0.0386115	0.0540702	0.0587952	0.0584267	0.0668464	0.0603959	0.0663374	0.0631245	0.0507979	0.0650745	0.0527101	0.0468914	0.0613561	0.0632859	0.0561942	0.00367126	0.0022431	0.00140198	0.00365329
11b	(Hex)6 + (Man)3(GlcNAc)2 (B)	High Mannose					0.106834	-0.674081	-0.0130844	0.13991	0.196835	0.346985		0.0618391		+		941.38	-2	0.00129017	0.00140391	0.00152184	0.00128597	0.00140587	0.00190397	0.000702085	0.000793374	0.00121824	0.00250072	0.00107369	0.000999074	0.00140531	0.00153194	0.000904567	0.00152449	5.46087e-05	0.000154489	0.000129853	0.000398931
16a	(Hex)2 (HexNAc)1 (NeuAc)1 + (Man)3(GlcNAc)2 (A)	Hybrid		1	a2,6		0.203842	-0.022645	0.320857	0.10334	0.377289	0.130624		0.666097				864.34	-2	0.00101235	0.00121104	0.000633706	0.00126187	0.000971783	0.000968013	0.00170988	0.00070217	0.000617336	0.00128263	0.00128325	0.000919875	0.000952367	0.00106722	0.00100979	0.00116192	0.000138265	7.94708e-05	0.000286506	9.88138e-05
16b	(Hex)2 (HexNAc)1 (NeuAc)1 + (Man)3(GlcNAc)2 (B)	Hybrid		1	a2,3		0.40941	0.215927	0.302582	0.0249864	0.0449637	0.0606549	+	0.00749296	+		+	864.34	-2	0.00321482	0.00417155	0.00398158	0.00491079	0.00488252	0.00521733	0.0042652	0.00471415	0.00416072	0.00431727	0.00512969	0.00452342	0.00378932	0.00500355	0.00438002	0.0046568	0.000238773	8.75317e-05	0.000138612	0.00019908
20a	(Hex)1 (HexNAc)1 + (Man)3(GlcNAc)2 (A)	Complex Mono-ant					0.942993	0.985698	0.765238	0.151602	0.0831276	0.161416	+	0.00527536	+	+	+	1276.53	-1	0.000197089	0.000111702	0.000140447	0.000245392	0.000362288	0.000247132	0.000292417	0.000323626	0.000253725	0.000317632	0.000241397	0.000197997	0.000149746	0.000284937	0.000289922	0.000252342	2.04807e-05	3.15809e-05	1.65073e-05	2.855e-05
20b	(Hex)1 (HexNAc)1 + (Man)3(GlcNAc)2 (B)	Complex Mono-ant					0.136412	-0.441082	-1.20227	0.00741567	0.0500813	0.0893902	+	0		+	+	1276.53	-1	0.0022813	0.00184027	0.00248597	0.00241359	0.00242061	0.00237227	0.00153044	0.00155586	0.00175161	0.000823322	0.00106639	0.000975704	0.00220251	0.00240216	0.00161264	0.00095514	0.000155555	1.23117e-05	5.70522e-05	5.79042e-05
23a	(HexNAc)1 (Deoxyhexose)1 + (Man)3(GlcNAc)2 (A)	Complex Mono-ant	y				0.290681	0.020833	-0.631147	0.033538	0.0439792	0.097966	+	0			+	1260.5	-1	0.001781	0.0013573	0.00149606	0.00178659	0.00197176	0.00187897	0.00155133	0.00146269	0.00166436	0.00101188	0.000850196	0.00113151	0.00154479	0.00187911	0.00155946	0.000997862	0.000101829	4.36457e-05	4.76497e-05	6.65518e-05
23b	(HexNAc)1 (Deoxyhexose)1 + (Man)3(GlcNAc)2 (B)	Complex Mono-ant	y				-0.0161009	-0.0918461	0.170401	0.0769795	0.140106	0.0187721		0.365822				1260.5	-1	0.000783427	0.0011122	0.00127465	0.00107648	0.000899654	0.00110905	0.00123185	0.000849763	0.000876536	0.00117524	0.00113006	0.00119188	0.00105676	0.00102839	0.00098605	0.00116572	0.000117974	5.31154e-05	0.000100546	1.50798e-05
24a	(Hex)1 (HexNAc)1 (Deoxyhexose)1 (NeuAc)1 + (Man)3(GlcNAc)2 (A)	Complex Mono-ant	y	1	a2,6		-0.451036	-0.0934846	-0.681362	0.205668	0.198885	0.516635		0.334653				856.34	-2	0.00105784	0.00133721	0.000646824	0.000869444	0.000501629	0.000821208	0.000676451	0.00091743	0.00121386	0.000340824	0.00143247	0.00045442	0.00101396	0.000730761	0.000935914	0.000742571	0.000163709	9.42309e-05	0.000126894	0.000282919
24c	(Hex)1 (HexNAc)1 (Deoxyhexose)1 (NeuAc)1 + (Man)3(GlcNAc)2 (C)	Complex Mono-ant	y	1	a2,3		-0.191847	0.209697	0.51536	0.0956127	0.228706	0.253582		0.0864				856.34	-2	0.00226993	0.00295488	0.00172494	0.00184462	0.00232815	0.00180781	0.0037416	0.00249094	0.00191991	0.00212158	0.00431133	0.00369378	0.00231658	0.00199353	0.00271748	0.00337556	0.000290525	0.000136884	0.000439225	0.000532228
25a	(Hex)1 (HexNAc)2 + (Man)3(GlcNAc)2 (A)	Complex Bi-ant					0.373408	-0.189055	-0.466413	0.145285	0.0365118	0.0818089	+	0.000285714		+	+	739.28	-2	0.00095588	0.00102099	0.00106455	0.00108877	0.00165636	0.00125233	0.000945132	0.000858589	0.000864124	0.000798113	0.000772604	0.000638784	0.0010138	0.00133249	0.000889282	0.000736501	2.578e-05	0.000137726	2.28381e-05	4.0343e-05
25b	(Hex)1 (HexNAc)2 + (Man)3(GlcNAc)2 (B)	Complex Bi-ant					0.23378	-0.176492	-0.766934	0.0762384	0.148351	0.0137731	+	9.30233e-05			+	739.28	-2	0.00285627	0.0024486	0.0024577	0.0026703	0.00329075	0.00318066	0.00289473	0.002183	0.0018845	0.00149842	0.0015525	0.00149959	0.00258753	0.00304724	0.00232075	0.00151683	0.000109735	0.000156058	0.000244665	1.45643e-05
27b	(Hex)2 (HexNAc)2 + (Man)3(GlcNAc)2 (B)	Complex Bi-ant				1	0.0877978	-0.136542	-0.27752	0.0286641	0.0398388	0.0339272	+	0.00944444			+	820.31	-2	0.0137871	0.0101022	0.0117964	0.011977	0.0130109	0.0126553	0.0111152	0.0100324	0.011092	0.00938275	0.00954316	0.0103036	0.0118952	0.0125477	0.0107465	0.00974318	0.000869478	0.000247618	0.000291583	0.00023191
28a	(Hex)2 (HexNAc)2 (NeuAc)1 + (Man)3(GlcNAc)2 (A)	Complex Bi-ant		1	a2,6		-0.536999	-1.62141	-2.62204	0.10615	0.00947963	0.151898	+	0		+	+	965.87	-2	0.00491092	0.00424749	0.00604169	0.00380136	0.00288584	0.00376083	0.00162728	0.00165343	0.00160814	0.000639297	0.00099278	0.000851063	0.0050667	0.00348268	0.00162962	0.000827713	0.000427654	0.000243844	1.07187e-05	8.38602e-05
28b	(Hex)2 (HexNAc)2 (NeuAc)1 + (Man)3(GlcNAc)2 (B)	Complex Bi-ant		1	a2,6		0.996511	1.65012	0.978428	0.279525	0.192859	0.224873	+	0.00668571		+	+	965.87	-2	0.00195421	0.000990451	0.0011973	0.0029988	0.00368091	0.00166742	0.0045823	0.00301708	0.00518255	0.00329228	0.00178594	0.00301475	0.00138065	0.00278237	0.00426064	0.00269766	0.000239175	0.000482738	0.000527029	0.000377911
28c	(Hex)2 (HexNAc)2 (NeuAc)1 + (Man)3(GlcNAc)2 (C)	Complex Bi-ant		1	a2,3		-0.0389325	-0.93712	-1.65672	0.0669479	0.0398281	0.0626866	+	0		+	+	965.87	-2	0.0132648	0.0147595	0.0124398	0.0145563	0.0119804	0.0128797	0.0068191	0.00751744	0.00676842	0.00474532	0.00402218	0.00407095	0.0134881	0.0131388	0.00703499	0.00427949	0.000554304	0.000616291	0.000197322	0.000190523
28d	(Hex)2 (HexNAc)2 (NeuAc)1 + (Man)3(GlcNAc)2 (D)	Complex Bi-ant		1	a2,3		0.132677	-0.575344	-1.45896	0.174088	0.136723	0.211646	+	8.16327e-05		+	+	965.87	-2	0.00133149	0.00143565	0.00103333	0.00163857	0.00154915	0.00102539	0.000930891	0.00096009	0.00066808	0.000400317	0.000364749	0.000651119	0.00126682	0.00140437	0.00085302	0.000472061	9.84328e-05	0.000156147	7.58145e-05	7.35789e-05
28e	(Hex)2 (HexNAc)2 (NeuAc)1 + (Man)3(GlcNAc)2 (E)	Complex Bi-ant		1	a2,3		1.44398	1.7045	1.02573	0.128642	0.0562097	0.106992	+	0	+	+	+	965.87	-2	0.00144936	0.000930582	0.0010114	0.00319944	0.00351599	0.00244215	0.0036647	0.00330785	0.00389568	0.00251837	0.00188542	0.00242465	0.00113045	0.00305253	0.00362274	0.00227615	0.000131582	0.000260116	0.000139607	0.000161036
29a	(Hex)2 (HexNAc)2 (NeuGc)1 + (Man)3(GlcNAc)2 (A)	Complex Bi-ant			a2,6		-0.518042	-0.481998	-0.154803	0.388017	0.255707	0.198108		0.36552				973.87	-2	0.000772436	0.000488194	0.00051565	0.000266538	0.000775066	0.000320534	0.000376914	0.00030156	0.000627923	0.000436114	0.000443667	0.00072837	0.000592093	0.000454046	0.000435466	0.00053605	7.39084e-05	0.000131672	8.05527e-05	7.85344e-05
29b	(Hex)2 (HexNAc)2 (NeuGc)1 + (Man)3(GlcNAc)2 (B)	Complex Bi-ant			Unknown		0.15063	0.59213	0.913842	0.15397	0.105171	0.0754163	+	0.00266667		+	+	973.87	-2	0.00394556	0.00251932	0.00297584	0.00366416	0.00413762	0.00266877	0.00444084	0.00411642	0.00554324	0.00605769	0.00514163	0.00635149	0.00314691	0.00349018	0.00470017	0.00585027	0.000343346	0.000353422	0.000352575	0.000297473
29c	(Hex)2 (HexNAc)2 (NeuGc)1 + (Man)3(GlcNAc)2 (C)	Complex Bi-ant			a2,3		1.5019	1.95609	1.86504	0.0782539	0.041718	0.0864438	+	0	+	+	+	973.87	-2	0.00209407	0.00192706	0.00125588	0.00555598	0.0045481	0.00455607	0.00638712	0.00648232	0.00715029	0.00708622	0.00549643	0.00628982	0.001759	0.00488672	0.00667324	0.00629082	0.000209137	0.000273233	0.000196041	0.000374716
30a	(Hex)2 (HexNAc)2 (NeuAc)2 + (Man)3(GlcNAc)2 (A)	Complex Bi-ant		2	a2,6		-5.0783	-5.13474	-5.04487	0.180546	0.0233546	0.246906	+	0	+	+	+	1111.45	-2	0.010147	0.0104176	0.0182081	0.000458327	0.000397369	0.000274057	0.000361248	0.000340298	0.000361056	0.000327715	0.000569008	0.000286934	0.0129242	0.000376584	0.0003542	0.000394552	0.00215806	4.4254e-05	5.67604e-06	7.1867e-05
30b	(Hex)2 (HexNAc)2 (NeuAc)2 + (Man)3(GlcNAc)2 (B)	Complex Bi-ant		2	Mixed		-1.04128	-1.57085	-2.83109	0.111845	0.15504	0.191977	+	0	+	+	+	1111.45	-2	0.00316858	0.00325664	0.00363759	0.00181462	0.00134653	0.0017623	0.00139752	0.00115427	0.000887488	0.000650389	0.000387297	0.000413522	0.00335427	0.00164115	0.00114643	0.000483736	0.000117514	0.000120908	0.000120259	6.83161e-05
30c	(Hex)2 (HexNAc)2 (NeuAc)2 + (Man)3(GlcNAc)2 (C)	Complex Bi-ant		2	a2,3		-0.157335	-0.754046	-0.529303	0.0658634	0.123471	0.0722693	+	0.00107937		+	+	1111.45	-2	0.0107239	0.0143939	0.0121571	0.0111838	0.00998832	0.0121114	0.00758906	0.00858442	0.00600469	0.00866883	0.00763585	0.00943051	0.012425	0.0110945	0.00739273	0.0085784	0.000871909	0.000501736	0.000613308	0.000424613
31a	(Hex)2 (HexNAc)2 (NeuAc)1 (NeuGc)1 + (Man)3(GlcNAc)2 (A)	Complex Bi-ant		1	a2,6		-4.15189	-4.87422	-4.58941	0.254304	0.0830746	0.101634	+	0	+	+	+	1119.44	-2	0.0301269	0.0274136	0.0339164	0.0011109	0.00205668	0.00218252	0.000899561	0.00111994	0.00110215	0.00110012	0.00147955	0.00123343	0.0304856	0.00178337	0.00104055	0.00127103	0.00153971	0.00027613	5.77116e-05	9.07427e-05
31b	(Hex)2 (HexNAc)2 (NeuAc)1 (NeuGc)1 + (Man)3(GlcNAc)2 (C)	Complex Bi-ant		1	Mixed		0.551569	0.81533	0.698575	0.0338871	0.0518969	0.0576695	+	0.000590164		+	+	1119.44	-2	0.00378903	0.00355598	0.00240071	0.0049157	0.00445007	0.00465576	0.0060515	0.00560657	0.00519496	0.00570225	0.00490488	0.00494344	0.00324857	0.00467384	0.00561768	0.00518352	0.00035047	0.000109999	0.000201939	0.000211965
31c	(Hex)2 (HexNAc)2 (NeuAc)1 (NeuGc)1 + (Man)3(GlcNAc)2 (D)	Complex Bi-ant		1	Unknown		-1.94053	-1.58989	-2.0937	0.190344	0.273915	0.0555218	+	0	+	+	+	1119.44	-2	0.00208004	0.00327552	0.00266509	0.000495701	0.000799328	0.00081031	0.000560149	0.00122929	0.000966709	0.000646356	0.000560387	0.000644627	0.00267355	0.00070178	0.000918715	0.000617123	0.000281798	8.4171e-05	0.00015893	2.31661e-05
32a	(Hex)2 (HexNAc)2 (NeuGc)2 + (Man)3(GlcNAc)2 (A)	Complex Bi-ant			a2,6		-1.44176	-1.12525	0.208008	0.159844	0.0829298	0.0272403	+	0	+	+		1127.42	-2	0.0586179	0.062347	0.0441561	0.0155246	0.0210307	0.0246561	0.0266493	0.0216824	0.0269054	0.0600455	0.064412	0.0643043	0.0550404	0.0204038	0.025079	0.0629206	0.00452957	0.00216748	0.00138797	0.00117402
32b	(Hex)2 (HexNAc)2 (NeuGc)2 + (Man)3(GlcNAc)2 (B)	Complex Bi-ant			a2,6		-2.20001	-3.27316	-3.39123	0.588367	0.448539	1.06507	+	0.0144211		+	+	1127.42	-2	0.00496019	0.00269371	0.00218902	0.000268013	0.00149472	0.000752614	0.000170418	0.000634503	0.000299358	0.00108348	5.1728e-05	0.000451823	0.00328097	0.00083845	0.000368093	0.00052901	0.000695782	0.000291254	0.000112928	0.000245219
32c	(Hex)2 (HexNAc)2 (NeuGc)2 + (Man)3(GlcNAc)2 (C)	Complex Bi-ant			a2,3		-0.117251	0.860039	2.22413	0.123252	0.123257	0.13012	+	0		+	+	1127.42	-2	0.00389894	0.00450263	0.0030948	0.00283258	0.00386582	0.00388808	0.00702702	0.00567816	0.00814255	0.0165748	0.0152312	0.0219511	0.00383213	0.00352883	0.00694924	0.0179191	0.000332949	0.00028429	0.000581729	0.00167625
33a	(Hex)3 (HexNAc)2 + (Man)3(GlcNAc)2 (A)	Complex Bi-ant				1	-0.114096	0.316485	0.518011	0.119881	0.181879	0.108502		0.0868571				901.38	-2	0.00226311	0.00272384	0.00118984	0.0021982	0.00165111	0.00159402	0.00320661	0.00234531	0.0018834	0.0026308	0.00245774	0.0033309	0.00205893	0.00181444	0.00247844	0.00280648	0.000371052	0.000157245	0.000316584	0.000217943
33b	(Hex)3 (HexNAc)2 + (Man)3(GlcNAc)2 (B)	Complex Bi-ant				1	-1.16596	-0.84151	-1.12734	0.280869	0.05901	0.0242163	+	0.00103226	+	+	+	901.38	-2	0.00271906	0.0028934	0.00316921	0.000857642	0.00195865	0.00131387	0.00157459	0.00179956	0.00152928	0.00139304	0.00131575	0.00130483	0.00292723	0.00137672	0.00163448	0.00133788	0.000106995	0.000260775	6.82345e-05	2.26686e-05
33c	(Hex)3 (HexNAc)2 + (Man)3(GlcNAc)2 (C)	Complex Bi-ant				1	-1.17089	-0.856043	-1.89734	0.137043	0.109085	0.109765	+	0	+	+	+	901.38	-2	0.00254851	0.00252495	0.00316921	0.00117631	0.00150489	0.00100936	0.00175972	0.00127783	0.00152928	0.000834918	0.000612115	0.000771864	0.00274755	0.00123019	0.00152228	0.000739632	0.000172229	0.00011885	0.000113618	5.41387e-05
34a	(Hex)3 (HexNAc)2 (NeuAc)1 + (Man)3(GlcNAc)2 (A)	Complex Bi-ant		1	a2,6	1	1.02597	1.25035	0.846813	0.407946	0.1287	0.0816061	+	0.0156364		+	+	1046.9	-2	0.000626514	0.000379305	0.000462954	0.000777976	0.00192619	0.000619913	0.00138755	0.000951264	0.00112223	0.000982642	0.000776583	0.000838729	0.000489591	0.00110803	0.00115368	0.000865985	5.9274e-05	0.000336085	0.000103633	4.98268e-05
34b	(Hex)3 (HexNAc)2 (NeuAc)1 + (Man)3(GlcNAc)2 (B)	Complex Bi-ant		1	a2,6	1	1.03206	1.6596	1.70407	0.210591	0.142782	0.195271	+	8e-05	+	+	+	1046.9	-2	0.0124613	0.0077002	0.00879522	0.0219599	0.0242077	0.0135759	0.0354797	0.023633	0.0317378	0.0384037	0.022257	0.0341509	0.00965224	0.0199145	0.0302835	0.0316039	0.00117548	0.0026414	0.00285472	0.00394532
34c	(Hex)3 (HexNAc)2 (NeuAc)1 + (Man)3(GlcNAc)2 (C)	Complex Bi-ant		1	a2,3	1	-1.33665	-0.967406	-2.3754	0.176663	0.105288	0.224369	+	0	+	+	+	1046.9	-2	0.00561589	0.00709991	0.00652591	0.00207673	0.00339337	0.00229182	0.00358543	0.00355498	0.00273073	0.0017384	0.00118908	0.000901049	0.0064139	0.00258731	0.00329038	0.00127618	0.000352763	0.000332957	0.000228587	0.000200544
34d	(Hex)3 (HexNAc)2 (NeuAc)1 + (Man)3(GlcNAc)2 (D)	Complex Bi-ant		1	a2,3	1	1.48534	2.07415	2.16856	0.0959529	0.0606939	0.0753411	+	0	+	+	+	1046.9	-2	0.0116498	0.0106908	0.00809163	0.0308554	0.0300335	0.0238686	0.0423083	0.0385738	0.0461096	0.0509542	0.0410773	0.0437509	0.0101441	0.0282525	0.0423306	0.0452608	0.000867871	0.00180018	0.00177624	0.00240823
35a	(Hex)3 (HexNAc)2 (NeuAc)2 + (Man)3(GlcNAc)2 (A)	Complex Bi-ant		2	a2,6	1	-1.30432	-1.85093	-2.40283	0.0555191	0.129843	0.0827316	+	0	+	+	+	1192.48	-2	0.0077994	0.00615325	0.00927039	0.0030342	0.00337993	0.00288	0.00174643	0.00212122	0.00255842	0.0012796	0.00144043	0.00163202	0.00774101	0.00309804	0.00214202	0.00145068	0.000735102	0.000120683	0.000191576	8.31701e-05
35b	(Hex)3 (HexNAc)2 (NeuAc)2 + (Man)3(GlcNAc)2 (B)	Complex Bi-ant		2	Mixed	1	0.202601	-0.381488	-0.989419	0.0343008	0.0708165	0.0203821	+	0		+	+	1192.48	-2	0.00627803	0.00515637	0.0058533	0.00627593	0.00694117	0.00662864	0.0047494	0.0039144	0.00461049	0.00289549	0.00297967	0.00280637	0.00576257	0.00661525	0.00442476	0.00289384	0.00026696	0.000156893	0.00021091	4.08527e-05
35c	(Hex)3 (HexNAc)2 (NeuAc)2 + (Man)3(GlcNAc)2 (C)	Complex Bi-ant		2	a2,3	1	0.710758	0.791979	0.714243	0.100144	0.0627703	0.0399039	+	7.84314e-05	+	+	+	1192.48	-2	0.0219386	0.0230094	0.0166917	0.034108	0.0284447	0.0380746	0.0337755	0.0391671	0.0330612	0.0329752	0.0355862	0.0317081	0.0205466	0.0335424	0.0353346	0.0334232	0.00159386	0.00228152	0.00157363	0.000932193
37a	(Hex)4 (HexNAc)2 (NeuAc)1 + (Man)3(GlcNAc)2 (A)	Complex Bi-ant		1	a2,6	2	-0.517197	0.464507	-0.368833	0.364841	0.108521	0.0572221	+	0.0189873		+	+	1127.93	-2	0.00379017	0.00351138	0.00411434	0.00228131	0.00481433	0.00170075	0.00582412	0.0043611	0.00566372	0.00323985	0.00278403	0.00281935	0.0038053	0.00293213	0.00528298	0.00294774	0.000142253	0.000780493	0.000378249	0.000119541
37b	(Hex)4 (HexNAc)2 (NeuAc)1 + (Man)3(GlcNAc)2 (B)	Complex Bi-ant		1	a2,3	2	-0.235478	1.04533	0.0922774	0.260004	0.0668678	0.0455196	+	0.000280702		+		1127.93	-2	0.00618593	0.00668163	0.00552876	0.00483604	0.00784771	0.00368999	0.0121979	0.0116834	0.0140958	0.00687547	0.00604621	0.00665985	0.00613211	0.00545791	0.012659	0.00652718	0.000272621	0.00101234	0.000598953	0.000202824
39a	(Hex)1 (HexNAc)2 (Deoxyhexose)1 + (Man)3(GlcNAc)2 (A)	Complex Bi-ant	y				0.181344	-0.319779	-1.23781	0.0458581	0.061481	0.189124	+	0		+	+	812.31	-2	0.00550787	0.00529419	0.00452369	0.00601333	0.00598938	0.0053401	0.00375347	0.00402473	0.00449074	0.00251736	0.00156577	0.00255124	0.00510859	0.00578094	0.00408965	0.00221146	0.000244034	0.00018006	0.000175786	0.000263722
39b	(Hex)1 (HexNAc)2 (Deoxyhexose)1 + (Man)3(GlcNAc)2 (B)	Complex Bi-ant	y				0.305597	-0.254534	-1.07023	0.0626599	0.0984269	0.106318	+	0			+	812.31	-2	0.012699	0.0112795	0.00980413	0.0143498	0.014823	0.0124643	0.010799	0.00808819	0.00947031	0.00598509	0.00446386	0.00567765	0.0112609	0.013879	0.0094525	0.00537554	0.000682359	0.000588228	0.000638984	0.000379178
39c	(Hex)1 (HexNAc)2 (Deoxyhexose)1 + (Man)3(GlcNAc)2 (C)	Complex Bi-ant	y				0.0427128	-0.676665	-0.585919	0.165436	0.220263	0.0213644	+	0.00945946			+	812.31	-2	0.00124772	0.00155459	0.00156233	0.00192035	0.00118227	0.00145875	0.00125654	0.000657549	0.000898075	0.000980625	0.000929778	0.000982845	0.00145488	0.00152046	0.000937387	0.000964416	8.45909e-05	0.000175782	0.000142092	1.41507e-05
40a	(Hex)1 (HexNAc)2 (Deoxyhexose)1 (NeuAc)1 + (Man)3(GlcNAc)2 (A)	Complex Bi-ant	y	1	a2,6		0.0189724	-0.34312	-0.968197	0.0527562	0.078059	0.0633257	+	0			+	957.87	-2	0.00144254	0.00108126	0.0013088	0.00140301	0.00121047	0.0012504	0.000879623	0.00103609	0.0010974	0.00063476	0.000598188	0.000717983	0.00127753	0.00128796	0.00100437	0.00065031	8.61055e-05	4.79033e-05	5.29397e-05	2.89409e-05
40b	(Hex)1 (HexNAc)2 (Deoxyhexose)1 (NeuAc)1 + (Man)3(GlcNAc)2 (B)	Complex Bi-ant	y	1	a2,3		0.539199	-0.602202	-1.792	0.0724488	0.13231	0.159041	+	0	+	+	+	957.87	-2	0.00688408	0.00720598	0.00609145	0.010304	0.0104342	0.00862461	0.0050252	0.00486419	0.00353389	0.0024256	0.0019723	0.00152101	0.00672717	0.00978761	0.00447443	0.00197297	0.000270395	0.000475782	0.000385843	0.000213214
42a	(Hex)2 (HexNAc)2 (Deoxyhexose)1 (NeuAc)1 + (Man)3(GlcNAc)2 (A)	Complex Bi-ant	y	1	a2,6		-0.194537	-1.47848	-2.1339	0.092821	0.090117	0.0658789	+	0		+	+	1038.92	-2	0.0156576	0.0114808	0.0144676	0.0139716	0.0115994	0.0107084	0.00426472	0.0051025	0.00552353	0.00281533	0.00340012	0.0032134	0.0138686	0.0120931	0.00496358	0.00314295	0.00101438	0.000795113	0.000302074	0.000140806
42b	(Hex)2 (HexNAc)2 (Deoxyhexose)1 (NeuAc)1 + (Man)3(GlcNAc)2 (B)	Complex Bi-ant	y	1	a2,3		0.0882222	-0.80827	-1.59395	0.0410379	0.0262417	0.0356293	+	0		+	+	1038.92	-2	0.0672273	0.0649479	0.0577139	0.0674203	0.0630921	0.0711701	0.0353112	0.0377132	0.0352407	0.0198666	0.0209008	0.0220608	0.0632963	0.0672275	0.0360884	0.0209427	0.00234151	0.00190562	0.000663545	0.000517453
43a	(Hex)2 (HexNAc)2 (Deoxyhexose)1 (NeuAc)2 + (Man)3(GlcNAc)2 (A)	Complex Bi-ant	y	2	a2,6		-1.42162	-2.27239	-2.84168	0.12038	0.220903	0.160398	+	0	+	+	+	1184.49	-2	0.00470776	0.00437446	0.0055222	0.00211657	0.00149308	0.00187192	0.000704933	0.00107042	0.00133653	0.000586359	0.000887334	0.000593342	0.00486814	0.00182719	0.00103729	0.000689012	0.000278336	0.000148086	0.000149481	8.09816e-05
43b	(Hex)2 (HexNAc)2 (Deoxyhexose)1 (NeuAc)2 + (Man)3(GlcNAc)2 (B)	Complex Bi-ant	y	2	Mixed		-0.750993	-1.79896	-2.68844	0.0723334	0.0721971	0.117182	+	0	+	+	+	1184.49	-2	0.013291	0.0142006	0.0150025	0.00864625	0.00747362	0.00919292	0.00359729	0.00429785	0.0043469	0.00208175	0.00266068	0.00190856	0.0141647	0.00843759	0.00408068	0.002217	0.000403669	0.000414099	0.000197681	0.000185675
43c	(Hex)2 (HexNAc)2 (Deoxyhexose)1 (NeuAc)2 + (Man)3(GlcNAc)2 (C)	Complex Bi-ant	y	2	Mixed		0.172473	-0.224166	-0.488755	0.161462	0.127283	0.259882		0.0619535				1184.49	-2	0.00246929	0.00225252	0.00194997	0.00320337	0.00199734	0.00242644	0.00184991	0.00231	0.00159244	0.00209284	0.0010213	0.0018365	0.00222393	0.00254238	0.00191745	0.00165021	0.000122961	0.000288179	0.000171364	0.000263768
43d	(Hex)2 (HexNAc)2 (Deoxyhexose)1 (NeuAc)2 + (Man)3(GlcNAc)2 (D)	Complex Bi-ant	y	2	a2,3		-0.0688378	-0.675755	-0.909712	0.104778	0.065986	0.0250063	+	0		+	+	1184.49	-2	0.0814446	0.104448	0.0811662	0.0915233	0.0705441	0.0926786	0.0560851	0.0605117	0.0499096	0.0460718	0.0460452	0.0490871	0.0890197	0.0849153	0.0555021	0.047068	0.00629901	0.00587334	0.00251023	0.000824299
44a	(Hex)2 (HexNAc)2 (Deoxyhexose)1 (NeuGc)2 + (Man)3(GlcNAc)2 (A)	Complex Bi-ant	y		a2,6		0.422073	0.768378	0.509038	0.113956	0.0242171	0.0690016	+	8.33333e-05		+	+	1200.49	-2	0.0187556	0.0171242	0.0163285	0.0198797	0.0277535	0.0228627	0.0307949	0.0292729	0.0287512	0.0263569	0.021995	0.026072	0.0174027	0.0234986	0.0296063	0.024808	0.000583288	0.00187395	0.000500562	0.00115035
44b	(Hex)2 (HexNAc)2 (Deoxyhexose)1 (NeuGc)2 + (Man)3(GlcNAc)2 (B)	Complex Bi-ant	y		Mixed		1.18769	1.82925	1.70367	0.164238	0.139835	0.178976	+	0	+	+	+	1200.49	-2	0.000965734	0.000616772	0.000734348	0.00204083	0.00193275	0.00131066	0.00316911	0.00213985	0.00289429	0.00327766	0.00194643	0.00236947	0.000772285	0.00176141	0.00273442	0.00253119	8.36966e-05	0.000185773	0.000251224	0.000320643
44c	(Hex)2 (HexNAc)2 (Deoxyhexose)1 (NeuGc)2 + (Man)3(GlcNAc)2 (C)	Complex Bi-ant	y		Mixed		1.50542	2.29105	2.06121	0.205864	0.0918586	0.18574	+	0	+	+	+	1200.49	-2	0.00451636	0.00270415	0.0031043	0.0109566	0.0117486	0.00673987	0.0191367	0.014775	0.0157185	0.0173326	0.0103018	0.0154334	0.00344161	0.00981502	0.0165434	0.0143559	0.00044879	0.00126923	0.00108181	0.00171456
44d	(Hex)2 (HexNAc)2 (Deoxyhexose)1 (NeuGc)2 + (Man)3(GlcNAc)2 (D)	Complex Bi-ant	y		a2,3		1.20069	2.18217	2.21942	0.0590527	0.0595649	0.0151157	+	0	+	+	+	1200.49	-2	0.00691213	0.00622035	0.00501356	0.0149891	0.0138568	0.0126028	0.0247932	0.0275484	0.0295014	0.0279577	0.0272938	0.028533	0.00604868	0.0138162	0.027281	0.0279282	0.000452951	0.0005627	0.00111509	0.000292329
45a	(Hex)3 (HexNAc)2 (Deoxyhexose)1 (NeuAc)1 + (Man)3(GlcNAc)2 (A)	Complex Bi-ant	y	1	a2,6	1	-0.992183	-0.728272	-1.59165	0.12261	0.0436422	0.0542912	+	0	+	+	+	1119.99	-2	0.00770692	0.00769257	0.00931087	0.00434919	0.00478023	0.0033733	0.00511064	0.00516526	0.00459917	0.00253904	0.00296972	0.00267394	0.00823679	0.00416757	0.00495836	0.00272756	0.000438505	0.000339804	0.000147203	0.000103846
45b	(Hex)3 (HexNAc)2 (Deoxyhexose)1 (NeuAc)1 + (Man)3(GlcNAc)2 (B)	Complex Bi-ant	y	1	a2,3	1	-1.27756	-1.24178	-2.81392	0.138661	0.0322822	0.176675	+	0	+	+	+	1119.99	-2	0.0300302	0.0407716	0.0407026	0.014783	0.0188363	0.0125611	0.0149835	0.0164122	0.015322	0.00703882	0.00433587	0.0046961	0.0371682	0.0153935	0.0155726	0.00535693	0.00291409	0.00149994	0.00035195	0.000691859
49a	(HexNAc)3 (Deoxyhexose)1 + (Man)3(GlcNAc)2 (A)	Complex Tri-ant					0.719867	0.865478	0.632939	0.0472802	0.273367	0.0710753	+	0.0180513	+		+	832.83	-2	0.00210771	0.00125323	0.00168853	0.00279127	0.00285076	0.00250433	0.0019121	0.00340494	0.00414319	0.00238526	0.00242193	0.00287907	0.00168316	0.00271545	0.00315341	0.00256209	0.000201415	8.73232e-05	0.000535805	0.000129696
49b	(HexNAc)3 (Deoxyhexose)1 + (Man)3(GlcNAc)2 (B)	Complex Tri-ant					-0.108258	-0.227711	-0.179619	0.346527	0.0608467	0.276381		0.924731				832.83	-2	0.000876665	0.000977995	0.00110865	0.000584711	0.00159046	0.00081608	0.000758099	0.000895365	0.000872155	0.00108197	0.000543144	0.00111333	0.000987769	0.000997083	0.000841873	0.000912813	5.48239e-05	0.000248307	3.46353e-05	0.000151097
49c	(HexNAc)3 (Deoxyhexose)1 + (Man)3(GlcNAc)2 (C)	Complex Tri-ant					0.708491	0.569922	-0.348237	0.470358	0.126178	0.341172		0.0678182		+		832.83	-2	0.000628409	0.000591458	0.000441695	0.000762239	0.00190881	0.00049234	0.000990229	0.000791412	0.000685239	0.000672573	0.000250019	0.000473246	0.000553854	0.00105446	0.000822293	0.000465279	4.66099e-05	0.000354541	7.29839e-05	9.96501e-05
4a	(Hex)3 (HexNAc)2 (A)	Paucimannose					0.419353	0.783617	0.962805	0.144263	0.0509127	0.115905	+	0.000275862		+	+	911.35	-1	0.00097104	0.00124319	0.00120069	0.00165578	0.00118784	0.00176262	0.00184659	0.00188684	0.00212216	0.00212662	0.00265603	0.00190012	0.00113831	0.00153541	0.00195186	0.00222759	6.9017e-05	0.000144112	7.01676e-05	0.000182876
4b	(Hex)3 (HexNAc)2 (B)	Paucimannose					0.884003	1.72959	2.35778	0.112062	0.0239938	0.0553787	+	0	+	+	+	911.35	-1	0.00774596	0.00856288	0.00839016	0.0131258	0.0146784	0.0181551	0.0281864	0.0262779	0.0274037	0.0456674	0.042289	0.0388074	0.008233	0.0153197	0.0272893	0.0422546	0.000202958	0.00121399	0.000452245	0.00161697
50a	(Hex)1 (HexNAc)3 (Deoxyhexose)1 + (Man)3(GlcNAc)2 (A)	Complex Tri-ant					0.320115	0.409218	0.0785236	0.0733908	0.0859782	0.0323756	+	0.0308293				913.87	-2	0.000845965	0.00053842	0.000695675	0.000757813	0.000938013	0.000867365	0.000856363	0.000828188	0.00104629	0.00074467	0.000681749	0.000734862	0.000693353	0.000854397	0.000910282	0.000720427	7.24953e-05	4.28023e-05	5.59226e-05	1.59587e-05
50b	(Hex)1 (HexNAc)3 (Deoxyhexose)1 + (Man)3(GlcNAc)2 (B)	Complex Tri-ant					0.0279989	0.130305	-0.137501	0.0269835	0.049298	0.0810765		0.195216				913.87	-2	0.0039702	0.00249963	0.00315745	0.00333566	0.0032301	0.00308258	0.00322608	0.00341818	0.00372592	0.0032585	0.00257446	0.00280637	0.00320909	0.00321611	0.00345672	0.00287978	0.000347256	5.99242e-05	0.00011886	0.000163991
50c	(Hex)1 (HexNAc)3 (Deoxyhexose)1 + (Man)3(GlcNAc)2 (C)	Complex Tri-ant					0.602576	-0.0670745	-0.631732	0.526689	0.391649	0.334896		0.125548				913.87	-2	0.00145467	0.00126448	0.00127714	0.00163955	0.00475662	0.00105456	0.0015219	0.00201629	0.00066589	0.00141623	0.000529217	0.000842624	0.0013321	0.00248358	0.00140136	0.000929359	5.0128e-05	0.000938155	0.000322073	0.000212049
52a	(Hex)2 (HexNAc)3 (Deoxyhexose)1 (NeuAc)1 + (Man)3(GlcNAc)2 (A)	Complex Tri-ant	y	1	Unknown		-0.667577	-1.28927	-1.11786	0.286905	0.589499	0.336838		0.105391			+	1140.45	-2	0.00042412	0.000201305	0.000470643	0.000179003	0.000349501	0.000160267	5.50655e-05	0.000163774	0.0003052	8.92394e-05	0.000218186	0.000201892	0.000365356	0.00022959	0.00017468	0.000169773	6.78654e-05	4.91521e-05	5.9125e-05	3.31011e-05
52b	(Hex)2 (HexNAc)3 (Deoxyhexose)1 (NeuAc)1 + (Man)3(GlcNAc)2 (B)	Complex Tri-ant	y	1	Unknown		-1.06162	-0.8253	-1.0088	0.261418	0.418877	0.374554		0.0830562			+	1140.45	-2	0.000483246	0.000589851	0.000362312	0.000148514	0.000240979	0.000317329	0.000410143	0.000130921	0.000345723	0.000140666	0.00021487	0.000419365	0.00047847	0.000235607	0.000295596	0.0002583	5.36669e-05	3.98505e-05	6.89213e-05	6.80407e-05
54a	(Hex)3 (HexNAc)3 (Deoxyhexose)1 (NeuAc)2 + (Man)3(GlcNAc)2 (A)	Complex Tri-ant	y	2	Unknown		0.205557	-1.42229	-1.79764	0.208646	0.224981	0.271213	+	9.09091e-05		+	+	1367.08	-2	0.00148612	0.00177116	0.00133368	0.00191592	0.00124555	0.0022556	0.00060572	0.00076003	0.000396102	0.000365529	0.00069037	0.000331077	0.00153032	0.00180569	0.000587284	0.000462325	0.000104682	0.000242287	8.61082e-05	9.34523e-05
54b	(Hex)3 (HexNAc)3 (Deoxyhexose)1 (NeuAc)2 + (Man)3(GlcNAc)2 (B)	Complex Tri-ant	y	2	Unknown		0.0333754	-2.12292	-1.29351	0.105216	0.135268	0.212132	+	0		+	+	1367.08	-2	0.00121778	0.00157869	0.00110525	0.00124319	0.00116883	0.00156741	0.000249693	0.000367757	0.00028001	0.000715932	0.000525238	0.00038366	0.00130058	0.00132648	0.000299153	0.00054161	0.000116598	9.9911e-05	2.89044e-05	7.8602e-05
6a	(Hex)4 (HexNAc)2 (A)	High Mannose					0.236719	0.291071	0.471476	0.159755	0.176307	0.0346731		0.184208				1073.44	-1	0.00111999	0.000685079	0.00121924	0.000880755	0.00127768	0.00136003	0.00100637	0.0010562	0.00161215	0.00134414	0.00143247	0.0012951	0.0010081	0.00117282	0.00122491	0.00135723	0.000133933	0.000120804	0.000158529	3.28173e-05
6b	(Hex)4 (HexNAc)2 (B)	High Mannose					0.393535	0.962144	1.03957	0.124824	0.0420959	0.0283158	+	0		+	+	1073.44	-1	0.0175075	0.0171145	0.0235903	0.0242874	0.0214389	0.0307706	0.0399832	0.0369355	0.0353918	0.0377216	0.0409573	0.0397403	0.0194041	0.025499	0.0374369	0.0394731	0.00171151	0.00225444	0.00110138	0.000770438
7a	(Hex)2 + (Man)3(GlcNAc)2 (A)	High Mannose					0.933429	-0.0973899	-0.389271	0.047273	0.0773522	0.0917852	+	0	+		+	1235.5	-1	0.000577621	0.000572573	0.00067532	0.00123729	0.00116719	0.00107732	0.000497488	0.000600669	0.000610399	0.000539974	0.000439688	0.000418715	0.000608505	0.0011606	0.000569519	0.000466126	2.73032e-05	3.78014e-05	2.94958e-05	3.0551e-05
7b	(Hex)2 + (Man)3(GlcNAc)2 (B)	High Mannose					0.116223	0.598232	0.517998	0.131406	0.221337	0.0318248		0.0557647				1235.5	-1	0.00261635	0.00205363	0.00388162	0.00277799	0.0025747	0.00371307	0.0056143	0.00437679	0.00294467	0.00392099	0.00377217	0.00414041	0.00285053	0.00302192	0.00431192	0.00394452	0.000441341	0.000286199	0.000629797	8.73268e-05
7c	(Hex)2 + (Man)3(GlcNAc)2 (C)	High Mannose					0.417944	0.572419	0.444822	0.0323219	0.0249061	0.0176285	+	0	+	+	+	1235.5	-1	0.0550946	0.0618407	0.0637329	0.0846272	0.0793243	0.0771388	0.0860944	0.0926315	0.0895283	0.0804975	0.0842954	0.0807004	0.0602228	0.0803634	0.089418	0.0818311	0.00214054	0.00181531	0.00154148	0.00100719
9a	(Hex)4 + (Man)3(GlcNAc)2 (A)	High Mannose					0.472634	0.335833	0.503615	0.0418839	0.0599859	0.0523358	+	0.000145455	+	+	+	779.29	-2	0.0160225	0.0173789	0.0193629	0.024817	0.0227094	0.0255623	0.0216683	0.0243818	0.0205174	0.0227949	0.0263992	0.0255332	0.0175881	0.0243629	0.0221891	0.0249091	0.000791941	0.000697527	0.000935342	0.00088693
9b	(Hex)4 + (Man)3(GlcNAc)2 (B)	High Mannose					0.142497	0.140312	0.267022	0.067404	0.0316997	0.0252503		0.33398				779.29	-2	0.0108547	0.00679132	0.0120375	0.0109064	0.00950177	0.0115161	0.0111284	0.0101447	0.0105232	0.0110889	0.0119014	0.0117156	0.00989448	0.0106414	0.0105988	0.0115686	0.00129718	0.00048696	0.000233917	0.000200695
